# Supplementary material for: Exposure of volunteers to microgravity by dry immersion bed over 21 days results in gene expression changes and adaptation of T cells
Source: Sci Adv. 2023 Aug 25;9(34):eadg1610. doi: 10.1126/sciadv.adg1610 (PMC10456848; doi:10.1126/sciadv.adg1610)
Supplement: Supplementary file 2 — Data S1 to S8 [file sciadv.adg1610_data_s1_to_s8.zip]

Archive with 8 entries (8 files):
- adg1610_Data_S1.xlsx
- adg1610_Data_S2.xlsx
- adg1610_Data_S3.xlsx
- adg1610_Data_S4.xlsx
- adg1610_Data_S5.xlsx
- adg1610_Data_S6.xlsx
- adg1610_Data_S7.xlsx
- adg1610_Data_S8.pdf
