# Supplementary material for: Exposure of volunteers to microgravity by dry immersion bed over 21 days results in gene expression changes and adaptation of T cells
Source: Sci Adv. 2023 Aug 25;9(34):eadg1610. doi: 10.1126/sciadv.adg1610 (PMC10456848; doi:10.1126/sciadv.adg1610)
Supplement: Supplementary file 2 — Data S1 to S8 [file sciadv.adg1610_data_s1_to_s8.zip › adg1610_Data_S1.xlsx]

## Sheet: Sheet 1
GeneSymbol	Cluster	v1_day0_day0	v1_day7_day0	v1_day14_day0	v1_day21_day0	v1_day28_day0	v2_day0_day0	v2_day7_day0	v2_day14_day0	v2_day21_day0	v2_day28_day0	v3_day0_day0	v3_day7_day0	v3_day14_day0	v3_day21_day0	v3_day28_day0	v4_day0_day0	v4_day7_day0	v4_day14_day0	v4_day21_day0	v4_day28_day0	v5_day0_day0	v5_day7_day0	v5_day14_day0	v5_day21_day0	v5_day28_day0	v6_day0_day0	v6_day7_day0	v6_day14_day0	v6_day21_day0	v6_day28_day0	v7_day0_day0	v7_day7_day0	v7_day14_day0	v7_day21_day0	v7_day28_day0	v8_day0_day0	v8_day7_day0	v8_day14_day0	v8_day21_day0	v8_day28_day0	v9_day0_day0	v9_day7_day0	v9_day14_day0	v9_day21_day0	v9_day28_day0	v10_day0_day0	v10_day7_day0	v10_day14_day0
SNORD55	3	0	-2.55575	-3.10032	-2.24741	-1.05961	0	-2.3618	-4.28835	0.548184	-3.49711	0	-4.21153	-4.66672	-3.70487	-4.15935	0	-4.63893	-0.466835	-0.294353	-5.09669	0	0.940665	0.226953	1.61107	0.083644	0	-1.11132	-1.99522	-1.16373	-0.257497	0	0.322622	-1.63904	-1.48821	-2.28633	0	-1.59105	0.475809	-0.106907	-1.81721	0	-1.23021	-0.443844	-0.322518	0.140591	0	0.0459731	-0.591505
GADD45A	3	0	-3.498	-3.84993	-0.346092	-1.48729	0	-3.88153	-4.0789	0.645328	-1.31919	0	-0.994511	-3.64191	-2.13881	-2.53056	0	-4.76224	-4.83506	-5.06772	-5.35375	0	-0.804987	0.379805	-0.316454	-0.755699	0	-0.721693	-0.63534	-0.996495	-0.770643	0	-0.555132	-0.862948	-0.109997	-1.47897	0	-0.443494	-0.8269	-0.219109	-1.13091	0	1.46344	0.99881	1.88145	1.18048	0	1.34028	0.666034
TENT5C	3	0	-5.94187	-4.41547	-0.689279	-1.53609	0	-4.12459	-4.86317	-0.0336975	-1.45243	0	-1.62229	-3.8019	-2.38517	-4.67731	0	-5.4345	-5.36865	-5.78265	-5.734	0	-0.895311	0.583292	-0.766648	-0.603956	0	-0.270587	-0.492817	-0.560168	-0.682107	0	-1.07307	-0.996746	-0.870338	-1.26485	0	0.484839	-0.934769	-0.0436486	-0.443628	0	1.45424	1.77261	2.02978	0.796716	0	1.36796	0.825211
LMNA	3	0	-3.34168	-3.12224	-1.78246	-1.92726	0	-3.16373	-2.90054	-0.540521	-1.45646	0	-2.47308	-3.24405	-1.51137	-2.45128	0	-4.19407	-3.79186	-3.70183	-3.71269	0	-0.682119	-0.302673	-1.03635	0.261374	0	-0.372214	-0.484423	-0.276965	-0.00191347	0	-1.09537	-0.719212	-1.41606	-1.10576	0	0.738815	0.982769	0.891283	0.925528	0	0.795282	2.18252	2.65784	0.0848595	0	1.6015	1.03802
RGS2	3	0	-2.89124	-3.19711	-1.31219	-1.88562	0	-3.09478	-1.5318	0.0568876	-0.645784	0	-0.866637	-2.98553	-1.14377	-2.03785	0	-3.50814	-3.33997	-3.52624	-4.60858	0	-0.666551	0.666653	-0.340023	-0.474182	0	0.1558	0.282437	-0.333026	-0.321396	0	-0.498437	-2.06499	-0.590938	-2.0312	0	-0.932532	-1.3503	-0.312768	-1.15664	0	0.715069	0.570487	0.979549	0.507197	0	0.668205	0.300435
BTG2	3	0	-2.67715	-3.20383	-0.256701	-0.147517	0	-3.24403	-3.05431	0.271806	-0.328479	0	-0.658309	-2.6525	-1.45444	-1.89269	0	-2.57227	-2.77986	-3.05114	-4.13933	0	-1.39799	-0.288122	-0.846438	-1.14626	0	0.604165	-0.339603	-0.640662	-0.479242	0	-1.77434	-3.11943	-1.55997	-2.31314	0	-1.27745	-1.45336	-0.288141	-0.975516	0	0.59327	1.22187	1.25417	0.760993	0	0.491819	0.905704
FOSL2	3	0	-3.11824	-2.83636	-0.779361	-1.4814	0	-2.84162	-2.0762	0.219905	-1.87384	0	-2.05227	-2.17151	-1.91537	-2.75902	0	-4.06976	-4.1842	-4.27281	-4.35703	0	-0.205209	0.759806	-0.733223	0.279996	0	-0.423744	-0.390559	-0.391587	-0.693535	0	-0.882176	-0.267833	-0.388679	0.338161	0	-0.612229	-0.663259	-0.418178	-0.720636	0	1.10089	1.96306	1.30729	0.296955	0	0.471957	0.753098
YPEL5	3	0	-3.42994	-3.367	-0.935033	-1.63828	0	-3.51957	-3.07705	0.0242734	-1.48894	0	-1.66347	-2.74224	-1.98669	-2.73176	0	-3.59714	-3.59081	-3.75711	-3.89408	0	-0.955307	-0.258647	-0.813954	-0.788753	0	-0.0293919	-0.0651641	-0.13442	-0.31726	0	-0.597939	-0.796957	-0.50669	-0.759414	0	-0.287945	-0.30309	-0.0260723	-0.280933	0	1.29429	1.50164	1.84816	0.805492	0	1.45079	1.11619
DUSP2	3	0	-4.06811	-3.67395	-0.825384	-1.21077	0	-3.32166	-3.78347	0.357178	-0.944281	0	-0.927277	-3.25601	-2.00875	-2.68379	0	-3.73234	-4.00714	-4.32051	-5.47867	0	-0.642561	1.09374	-0.688423	-0.158044	0	0.147953	-0.562789	-0.482952	-0.801663	0	-1.32507	-3.07312	-1.36172	-2.38054	0	-0.17002	-1.13977	-0.26456	-1.33794	0	0.993756	1.64364	1.30102	0.701931	0	0.924789	1.37689
NR4A2	3	0	-5.90759	-6.504	-0.838185	-1.92773	0	-5.71628	-4.93186	0.538424	-1.90257	0	-1.95251	-5.52784	-2.87273	-3.905	0	-5.66958	-6.01521	-6.23606	-6.92664	0	-1.6143	0.279571	-1.12006	-1.31431	0	0.713759	-0.338967	-0.86816	-0.666445	0	-1.57707	-3.60457	-1.72234	-3.18848	0	-1.51669	-2.07984	-0.429088	-1.86232	0	1.16564	2.2113	2.02752	1.03927	0	1.65502	1.90078
CSRNP1	3	0	-3.90831	-4.11714	-0.638448	-1.56782	0	-3.92811	-3.59212	0.181578	-0.825596	0	-1.0961	-3.44496	-1.67409	-2.83122	0	-4.31732	-4.39417	-4.59351	-5.11265	0	-1.44921	-0.185529	-0.704842	-1.40899	0	0.116656	-0.155908	-0.653794	-0.869676	0	-1.28692	-1.93939	-0.767043	-2.55648	0	-1.07163	-1.36982	-0.191404	-1.45982	0	0.818653	1.41384	1.77596	0.797076	0	0.814147	0.764016
ENSG00000284669	3	0	-1.92997	-2.70402	0.061177	-0.612799	0	-2.95648	-3.21646	0.0779279	-0.824308	0	-0.683383	-3.39664	-1.09934	-1.61333	0	-4.23072	-3.40508	-3.24959	-4.55921	0	-0.712707	0.467814	-0.870538	-1.52183	0	0.140157	-0.651239	-1.52167	-1.1889	0	-2.7009	-3.33065	-1.5928	-2.61648	0	-1.23901	-1.99124	0.0625414	-1.96567	0	-0.463637	1.17652	1.32781	0.771266	0	0.816325	0.939381
ENSG00000283849	3	0	-4.9466	-3.49117	-0.0917683	-1.26988	0	-4.48343	-3.47138	0.355296	-0.744266	0	-1.19609	-3.68044	-1.91394	-2.87473	0	-4.72789	-4.41193	-4.64809	-5.31119	0	-2.36847	-0.616496	-1.08106	-2.06041	0	0.0243223	-0.306342	-0.719965	-1.08319	0	-1.00701	-2.28311	-0.623272	-2.69197	0	-1.59249	-1.70689	-0.60731	-1.6677	0	1.08128	1.6444	1.74794	0.895063	0	0.940277	0.511198
TIPARP	3	0	-4.39893	-3.53911	-0.50668	-1.40453	0	-3.02764	-3.33638	-0.0999617	-1.31756	0	-1.27929	-2.76605	-2.29402	-3.13368	0	-3.20678	-3.25813	-3.23774	-3.65326	0	-0.230087	0.474934	0.00596438	-0.670568	0	-0.0309023	-0.258948	-0.170235	-0.469516	0	-0.0267035	-0.50229	-0.390886	-0.567633	0	-0.35839	-0.806334	-0.187827	-0.479766	0	1.13679	1.29899	1.32126	0.867198	0	1.0016	1.14971
PTGER4	3	0	-2.64137	-2.91433	-0.645547	-0.999512	0	-2.97941	-2.98425	0.331224	-0.473416	0	-1.01888	-2.62542	-1.32879	-2.34084	0	-3.29484	-3.14925	-3.5133	-3.65413	0	-1.34927	-0.248007	-0.852522	-1.35377	0	-0.00552018	-0.206396	-0.322453	-0.749422	0	-1.12114	-1.12333	-0.887985	-1.56015	0	-0.59741	-0.853175	0.332958	-0.67967	0	1.09449	1.33852	1.30992	0.460952	0	1.63832	0.993457
CD83	3	0	-5.66311	-4.90283	-1.5117	-2.22837	0	-3.99288	-3.49797	0.494046	-1.3241	0	-0.88287	-2.99488	-2.15444	-1.88661	0	-4.8915	-4.81794	-4.83442	-5.95695	0	-0.919158	-0.26143	-0.528552	-0.792824	0	0.183939	-0.592751	0.0602381	-0.595313	0	-0.311861	-1.18488	-0.109997	-0.529601	0	-0.949505	-0.701729	-0.671036	-0.634343	0	1.0294	2.07681	2.02255	1.15057	0	1.60606	2.07438
CDKN1A	3	0	-4.49505	-4.98958	-1.15666	-2.80146	0	-4.19161	-3.19419	0.15712	-2.52283	0	-2.21336	-5.56929	-1.75088	-4.53141	0	-5.78276	-7.78309	-6.77292	-6.13361	0	-0.806683	-0.278238	-1.43844	1.24416	0	-0.423744	-1.05841	-1.09764	-0.349837	0	-2.18633	0.161206	-2.5188	-2.93841	0	-0.310095	0.468196	0.0682551	-3.5937	0	1.30895	2.27947	3.38159	0.682931	0	0.918005	0.229452
TNFAIP3	3	0	-4.56813	-4.40346	-0.406489	-1.05949	0	-4.41352	-4.43297	0.330818	-1.3832	0	-1.14153	-3.80979	-1.96759	-3.49573	0	-4.46665	-4.7859	-5.14306	-5.85353	0	-1.58114	0.128639	-0.762236	-1.73491	0	-0.174779	-0.286777	-0.778175	-1.54791	0	-0.205741	-1.65925	-0.619113	-1.79357	0	-0.434123	-1.15754	-0.0169066	-1.32336	0	2.00263	2.33982	2.09199	1.14872	0	2.03463	1.97938
DNAJB9	3	0	-4.08102	-3.07885	-0.596208	-0.675849	0	-3.19247	-2.69597	0.106197	-0.463296	0	-0.742358	-2.43549	-1.53409	-1.95015	0	-2.56214	-2.43966	-2.82826	-3.31564	0	-1.08244	0.280116	-0.259478	-0.740043	0	-0.182312	-0.0722646	-0.101585	-0.451812	0	-0.821676	-1.67406	-0.725815	-1.63748	0	-1.30297	-1.31185	-0.199181	-1.20007	0	0.574115	0.536067	0.699076	0.530507	0	0.423331	0.0767856
NFIL3	3	0	-3.80705	-3.81459	-0.877639	-1.13033	0	-2.73776	-2.40188	0.339166	-0.0859722	0	-0.729313	-2.91532	-1.89923	-3.16695	0	-4.32722	-4.0321	-4.44863	-4.50815	0	-0.798863	0.0921511	-0.813954	-0.901348	0	-0.968065	-0.815144	-0.612816	-0.913921	0	-0.311861	-0.173778	-0.410844	-1.10347	0	-1.77107	-0.835028	-0.548416	-1.29979	0	0.981616	0.899025	0.719987	0.530154	0	1.11233	1.30374
IER5L	3	0	-2.07008	-2.73864	-1.20231	-1.75836	0	-2.45464	-1.84425	-0.250305	-0.92337	0	-0.607236	-1.56192	-0.7394	-0.787072	0	-3.59945	-3.43939	-4.1034	-3.96606	0	-1.78423	-0.904709	-0.962817	-0.852272	0	-0.627028	-0.79538	-0.127389	-0.701512	0	-1.2244	-1.32689	-0.415515	-1.57208	0	-2.29054	-0.805727	-0.718341	-1.71235	0	0.0810363	0.323131	0.986101	-0.498283	0	0.766997	0.115019
DUSP5	3	0	-5.31789	-4.75352	-0.858492	-1.3799	0	-4.14577	-3.69595	0.237073	-0.791693	0	-0.786733	-3.46331	-2.10655	-3.02489	0	-4.00079	-3.94383	-3.89469	-4.78245	0	-1.48366	0.0462391	-1.05247	-1.02975	0	-0.905807	-0.742111	-1.05264	-1.30484	0	-0.640187	-1.46258	-0.90227	-1.29915	0	-0.797344	-0.804237	-0.217771	-1.37365	0	1.21955	1.85852	1.10093	0.907306	0	1.20492	1.45104
SLC2A3	3	0	-3.09235	-3.27382	-0.882268	-1.57263	0	-3.12543	-3.18513	0.231733	-1.49515	0	-1.40919	-2.3044	-2.04453	-2.23966	0	-3.76179	-3.83365	-3.8009	-4.03712	0	-0.798406	-0.2343	-0.56434	-0.70782	0	-0.0898694	-0.147951	-0.318982	-0.161935	0	-0.933258	-1.42179	-0.845938	-1.1297	0	-0.256319	-0.402589	0.0420886	-0.352277	0	1.06925	1.94232	1.81903	0.966858	0	1.17769	1.42636
TAMALIN	3	0	-3.60759	-3.99532	-0.555071	-1.42766	0	-3.73989	-3.746	0.367632	-1.69057	0	-1.3862	-2.79222	-2.19001	-2.24645	0	-3.93046	-4.01445	-3.97852	-4.12793	0	-1.03734	-0.785058	-0.605991	-0.727635	0	0.0781709	-0.109041	-0.593052	-0.0713555	0	-1.01908	-1.05246	-1.05937	-1.42008	0	-0.613935	-0.666847	-0.253173	-0.577981	0	1.16498	2.22165	2.22662	1.30896	0	0.554601	1.43732
NR4A1	3	0	-4.83282	-4.52626	-0.613661	-0.0373696	0	-4.2889	-2.236	1.49193	-0.524972	0	-2.15327	-6.08651	-3.68843	-3.10109	0	-5.25828	-6.3216	-6.13045	-6.74519	0	-0.767155	-1.04607	-2.24691	-1.76071	0	1.44697	-0.664136	-1.12739	-0.586035	0	-2.61998	-3.51276	-2.51188	-3.47897	0	-1.59866	-2.94323	-0.857744	-2.06027	0	0.325797	2.58586	2.62045	0.959476	0	1.02013	2.95452
IRS2	3	0	-3.38113	-3.33017	-0.261823	-1.42555	0	-3.46334	-3.06939	0.124598	-1.3787	0	-1.68316	-2.70024	-2.7172	-2.38491	0	-3.39006	-3.49447	-3.28095	-3.16063	0	-0.665646	-0.316713	-0.409395	-0.724492	0	-0.14767	0.140532	0.139228	-0.0258251	0	-0.306078	-0.706235	-0.13979	-0.478975	0	-0.48404	-0.595518	-0.380972	-0.354393	0	1.62947	1.49811	1.54562	1.23123	0	1.22446	1.18762
RNU6-415P	3	0	-2.26648	-2.78303	-0.568635	-1.4042	0	-2.29516	-3.07536	-0.624509	-1.78661	0	-1.56046	-3.37096	-2.19409	-3.01115	0	-3.78735	-3.13163	-2.54174	-4.02272	0	-0.547189	-0.263163	-0.731492	-0.797825	0	0.0230023	0.140894	-0.0749215	-0.388517	0	0.273102	-1.66476	-0.367494	-0.321434	0	-0.627577	-0.5433	-0.0938504	-0.354235	0	1.01177	1.583	0.986101	1.09454	0	0.62649	0.591676
SLC7A5	3	0	-2.71627	-2.32477	-0.819863	-1.71673	0	-2.51602	-2.2755	-0.290675	-2.30594	0	-1.32205	-0.788165	-0.440458	-1.47018	0	-2.6225	-2.59462	-2.42358	-2.93704	0	0.104689	0.654375	-0.00202636	0.506422	0	0.0765408	-0.017192	0.548722	-0.141595	0	-0.182874	0.0229335	0.18801	-0.171651	0	-0.189252	-0.379801	-0.222384	-0.767099	0	1.1517	1.45604	1.23793	0.336789	0	0.465127	0.24055
PER1	3	0	-3.88329	-3.7502	-0.296305	-0.941231	0	-3.68899	-3.56129	0.207072	-1.68918	0	-1.74139	-3.25646	-2.21291	-2.97758	0	-3.67873	-3.90044	-4.17188	-4.50132	0	-1.23979	-0.395918	-0.906948	-1.54904	0	0.165616	-0.132496	-0.328767	-0.570694	0	-0.774775	-1.74622	-0.905229	-1.48326	0	-0.578522	-1.14374	-0.141476	-0.802587	0	1.50147	2.25511	1.75612	1.34845	0	1.07723	1.79281
SOCS3	3	0	-2.93152	-3.64372	-0.21174	-0.441238	0	-3.51524	-3.82213	0.185084	-0.146263	0	-0.344995	-2.86258	-1.14664	-1.59902	0	-3.19975	-3.23876	-3.29468	-5.11105	0	-2.46271	-1.07299	-2.01853	-2.32218	0	-0.529546	-0.919682	-1.04792	-1.061	0	-1.39595	-4.07034	-1.85141	-3.10472	0	-1.52864	-2.01122	-0.797662	-2.35548	0	0.757947	0.810439	1.1332	0.635827	0	0.594012	0.397324
SMAD7	3	0	-2.22521	-2.45829	-1.18826	-1.65942	0	-2.61784	-2.45233	-0.636481	-2.43246	0	-1.03741	-0.827063	-1.22712	-1.07333	0	-3.1526	-2.99274	-3.09652	-2.70011	0	0.159619	0.167362	0.278695	0.556666	0	-0.581285	-0.369501	-0.216083	-0.169683	0	-0.647464	-0.107283	0.0871772	0.279604	0	-0.41535	-0.304443	0.0813161	-0.243123	0	0.170101	0.507724	2.10982	-0.571138	0	0.685383	-0.0402259
HOOK2	3	0	-2.47139	-2.99882	-0.263243	-0.595867	0	-2.61911	-2.66551	-0.0014249	-0.5655	0	-0.659562	-2.54116	-1.40114	-1.76412	0	-2.37689	-2.37414	-2.84227	-4.0332	0	-1.05962	-0.00279344	-0.584216	-1.02181	0	0.970627	0.0911537	0.0826107	-0.602633	0	-1.28986	-3.53435	-1.19967	-2.78741	0	-0.884131	-1.01108	-0.0168851	-1.40236	0	0.914997	1.07135	0.82058	0.604978	0	1.02719	0.915342
ZNF14	3	0	-3.59846	-3.03409	-0.599447	-1.18478	0	-3.83859	-4.45471	-0.206617	-2.41979	0	-2.28098	-2.53516	-3.04945	-3.69659	0	-2.73022	-2.84487	-3.13101	-3.00681	0	-0.267081	-0.0396388	-0.533846	-0.59078	0	-0.459368	-0.688046	-0.534628	-0.266816	0	-0.556279	-0.593681	-0.682302	0.0871285	0	-0.818016	-0.999084	-0.60427	-0.166163	0	2.16536	1.9108	1.55649	1.26958	0	1.13822	1.29142
ZFP36	3	0	-3.6861	-3.70988	-0.832489	-1.21879	0	-3.35262	-2.63485	0.0213075	-1.33344	0	-1.09981	-2.67689	-1.73548	-2.28323	0	-3.73201	-3.82314	-4.17875	-4.66453	0	-0.776172	0.269512	-0.574193	-0.903561	0	0.596434	-0.173303	-0.326823	-0.43711	0	-1.1697	-1.79562	-1.12217	-1.58967	0	-0.401695	-0.766475	-0.0115205	-0.688442	0	1.17298	1.78777	2.12219	1.11114	0	1.23655	1.46377
PPP1R15A	3	0	-2.44472	-2.87593	-1.41508	-0.688667	0	-2.71445	-1.89795	-0.13703	-0.202608	0	-1.55552	-3.09993	-0.514263	-1.76038	0	-2.68011	-2.8584	-3.00075	-3.97979	0	-1.93812	-0.744213	-0.989877	-2.13674	0	1.40258	0.747527	0.390407	-0.381469	0	-1.90557	-3.01864	-1.07398	-2.767	0	-1.41781	-1.4187	0.368536	-1.41948	0	0.441262	1.37581	1.43879	-0.18133	0	1.69803	1.10015
MYADM	3	0	-2.67103	-2.72383	-1.78592	-1.15216	0	-2.61062	-1.83388	-0.283022	-0.989985	0	-1.90428	-2.0728	-1.88361	-2.31404	0	-2.87813	-2.96043	-3.23678	-2.96128	0	-0.24244	-0.0886417	-0.164587	-0.159106	0	-0.0219368	-0.263945	-0.0267229	-0.031162	0	-1.01048	-1.19882	-0.505506	-0.488723	0	-0.572177	-0.477735	-0.191677	-0.0895215	0	0.789629	1.41586	2.01017	-0.119592	0	1.80231	0.645228
ENSG00000232220	3	0	-3.12023	-2.97465	-1.98453	-1.40169	0	-2.76882	-1.96952	-0.252982	-1.09717	0	-1.99361	-1.96756	-2.59349	-2.41927	0	-2.86667	-3.00469	-3.15511	-2.80986	0	-0.538336	-0.222698	-0.398917	-0.39916	0	-0.55515	-0.479121	-0.444023	-0.217854	0	-1.00701	-1.1007	-0.446395	-0.126815	0	-0.549282	-0.420296	0.0838519	-0.0780015	0	0.932888	1.33475	2.02734	-0.0631277	0	1.82545	0.772934
TP53INP2	3	0	-4.08389	-3.88303	-0.499911	-1.80813	0	-3.81436	-3.04156	0.643303	-1.14366	0	-1.16727	-2.92212	-1.48222	-2.39881	0	-4.39513	-4.38186	-4.33394	-5.40811	0	-0.876089	-0.0136435	-0.53642	-0.422181	0	-0.212798	-0.568609	-1.55269	-0.956893	0	-0.338828	-1.36558	-0.25967	-0.478975	0	-0.508589	-0.831676	-0.0778837	-0.696271	0	0.715334	1.6716	1.92458	0.909822	0	0.240836	1.13298
SIK1B	3	0	-4.88215	-5.59257	-0.560971	-1.51154	0	-5.26344	-5.15679	0.486464	-1.54957	0	-1.92094	-4.80227	-2.40614	-3.01504	0	-4.95061	-5.29544	-5.4825	-7.11808	0	-2.71409	-0.758426	-1.82648	-3.10963	0	0.111676	-0.180945	-0.690492	-1.18312	0	-1.38561	-4.22491	-1.61117	-3.47738	0	-2.01445	-2.45855	-0.0279525	-1.85413	0	1.53829	2.02458	2.26551	1.27961	0	1.82907	1.93966
SIK1	3	0	-4.82171	-5.45374	-0.365168	-1.33495	0	-5.12611	-5.21984	0.521102	-1.6183	0	-1.96249	-4.66245	-2.53029	-3.1149	0	-4.99514	-5.36667	-5.68487	-7.09973	0	-2.75093	-0.984625	-1.87115	-3.11805	0	0.148437	-0.0898276	-0.656835	-1.02575	0	-1.34822	-3.96503	-1.54438	-3.26536	0	-1.99027	-2.36206	-0.0886405	-1.82305	0	1.67025	2.05171	2.37064	1.35441	0	1.74954	1.82331
OSM	3	0	-4.33783	-3.62408	-0.919862	-0.640049	0	-3.30522	-2.62539	0.548184	-0.175177	0	-0.762303	-2.52204	-1.37091	-2.07754	0	-3.5887	-3.5207	-3.47413	-4.89622	0	-1.82294	-0.291178	-1.71774	-1.11378	0	-0.622815	-1.26487	-1.0393	-0.694848	0	-2.14644	-1.74643	-1.89395	-1.69688	0	-0.389417	-0.269618	-0.981376	-1.02666	0	1.18917	1.43956	1.53094	0.386203	0	0.511995	0.500506
MIR6821	3	0	-3.29148	-3.92351	-0.470256	-1.26482	0	-2.64932	-2.97641	0.728263	-0.600199	0	-0.497042	-2.05744	-1.23493	-1.86756	0	-2.97933	-3.10394	-3.45558	-4.87767	0	-1.13066	0.364868	-0.366495	-1.0667	0	-0.186245	-1.08395	-1.15292	-0.902619	0	-1.1514	-4.22171	-1.44639	-1.98148	0	-0.257627	-0.46469	0.352048	-1.37131	0	0.218881	1.44807	1.51122	0.981078	0	-0.406539	0.922374
VAMP3	2	0	-0.745645	-1.10466	-0.494676	-0.487112	0	-0.987734	-0.498699	-0.227886	-0.538511	0	-0.495105	-0.670056	-0.613963	-0.851819	0	-0.578059	-0.743569	-0.801945	-0.831297	0	-0.284092	0.0776562	-0.0662804	-0.286624	0	-0.525973	-0.0212297	-0.372455	-0.254577	0	-0.23959	-0.144165	-0.441841	-0.141323	0	-0.173577	-0.0431331	0.0720449	0.0408836	0	-0.0161112	0.662684	0.455698	0.183677	0	0.177635	0.141846
IFFO2	2	0	-1.18698	-0.914796	-0.787376	-0.597725	0	-0.142414	-0.174943	0.758947	0.131854	0	-0.00259061	-0.16571	0.101468	-0.0136983	0	-1.06151	-1.09366	-1.00595	-1.0752	0	-0.093155	0.106235	-0.0426163	0.0931947	0	-0.122317	0.115137	0.151093	0.0968661	0	-0.247168	-0.417855	-0.012669	-0.110345	0	-0.1539	-0.17375	-0.0906394	-0.0503807	0	-0.331134	-0.282939	0.251592	-0.692104	0	0.136657	-0.238101
GPATCH3	2	0	-1.55369	-1.42196	-0.135724	-0.630534	0	-1.61715	-1.48481	-0.162288	-1.41642	0	-1.00742	-1.04532	-1.45201	-1.10761	0	-1.35919	-1.17098	-1.0937	-1.56542	0	-0.245518	0.0135366	-0.0437411	0.122661	0	-0.3507	-0.174556	-0.0298029	-0.00598589	0	-0.236133	-0.47356	-0.130193	-0.262766	0	-0.353222	-0.326181	-0.204637	-0.0394824	0	0.647952	0.761626	0.342193	0.531462	0	0.145	0.495609
SNHG3	2	0	-0.599873	-0.473878	0.0169334	-0.479696	0	-0.563279	-0.739157	-0.253855	-0.594295	0	-0.585481	-0.773583	-0.564206	-0.700489	0	-0.630836	-0.657688	-0.640217	-0.56234	0	-0.051193	-0.0338729	0.109334	-0.318569	0	0.0646824	-0.00403765	-0.0432645	0.0154908	0	0.0657021	-0.346403	0.0665019	-0.319592	0	0.144854	0.0562978	-0.16918	-0.167217	0	0.448199	0.481572	0.19486	0.110275	0	0.209878	0.0683112
RNF19B	2	0	-1.40943	-1.55129	-0.901132	-0.933672	0	-0.89482	-0.557659	-0.0688414	-0.154916	0	-0.547226	-0.754605	-0.63126	-0.442966	0	-1.59025	-1.47216	-1.19627	-1.33557	0	-0.637508	-0.221681	-0.242797	-0.0483393	0	-0.216487	-0.142911	0.19108	-0.386078	0	-0.294787	-0.336743	-0.105914	-0.531442	0	-0.30738	-0.2618	-0.282668	-0.21425	0	0.0429516	0.376102	0.416635	-0.233614	0	0.435731	0.624223
YRDC	2	0	-1.2989	-1.40737	-0.120699	-0.461717	0	-1.12744	-1.18256	0.0872804	-0.250673	0	-0.32497	-1.28062	-0.558741	-0.626343	0	-1.32124	-1.21761	-1.14356	-1.45227	0	-0.274986	0.20435	-0.312846	-0.157582	0	0.0593119	-0.117654	0.0529395	-0.225096	0	-0.00723361	-0.810412	0.0105629	-0.603638	0	-0.245554	-0.415395	-0.133379	-0.658796	0	0.539707	0.281487	0.390508	0.194951	0	0.434588	0.148729
C1orf122	2	0	-0.568767	-0.756015	-0.218848	-0.348538	0	-0.441333	-0.670968	-0.123895	-0.138914	0	-0.119642	-0.340837	0.0593368	0.0296171	0	-0.900838	-0.787621	-0.428716	-0.910789	0	-0.589722	-0.174736	-0.315148	-0.202215	0	-0.122421	-0.0201262	0.193834	-0.345309	0	-0.0236532	-0.263682	0.089772	-0.238333	0	-0.282606	-0.30964	-0.245753	-0.454335	0	0.428255	0.26439	0.0250632	-0.0286519	0	0.294379	0.19833
PLK3	2	0	-2.22732	-2.29804	-0.298848	-1.14387	0	-2.20927	-2.12445	0.447067	-0.994716	0	-0.964876	-1.67304	-0.996689	-1.17547	0	-2.45549	-2.49617	-2.47549	-2.52561	0	-0.52684	-0.177836	-0.0145478	-0.752061	0	0.387019	0.074276	0.00411096	-0.0388563	0	-0.420484	-1.03916	-0.754668	-1.00492	0	-0.230121	-0.404435	0.0896826	-0.278817	0	0.877577	1.23856	1.94822	1.30754	0	0.419653	0.684995
TOE1	2	0	-2.25228	-1.81393	-0.107239	-0.785285	0	-2.01859	-1.97677	0.295048	-0.73157	0	-1.04539	-1.8775	-1.33283	-1.33162	0	-2.13834	-2.09589	-2.05255	-2.04401	0	-0.365491	0.105164	-0.411354	-0.608336	0	0.0844029	-0.262128	-0.200452	-0.181137	0	-0.36007	-0.426016	-0.302228	-0.651442	0	-0.714485	-0.371581	-0.554843	-0.221368	0	0.657838	0.766499	0.669101	0.661503	0	0.555722	0.738774
RAVER2	2	0	0.206893	-1.05591	0.226664	-0.11639	0	-1.48781	-1.80527	0.0129214	-1.32427	0	-0.698311	-1.68268	-1.04388	-0.939548	0	-1.1789	-1.06375	-0.941552	-1.71912	0	-0.220024	-0.156248	-0.41599	-0.766116	0	0.0967866	-0.197577	-0.325572	-0.314733	0	0.123076	-0.49682	-0.141834	-0.452503	0	0.342807	-0.535698	0.548092	-0.384984	0	0.00711043	0.290784	0.0240841	0.0376227	0	0.144621	0.507142
PDE4B	2	0	-2.23073	-2.19033	-1.14997	-1.22132	0	-1.16357	-1.2207	0.111809	-1.05549	0	0.16123	0.136161	0.218976	0.456973	0	-1.97038	-2.15242	-2.32121	-2.43198	0	-0.237097	0.0416664	-0.169368	-0.14881	0	-0.200511	-0.232255	-0.375048	-0.280048	0	-0.276814	-0.498933	-0.179537	-0.0173949	0	-0.144876	-0.236676	-0.227078	-0.425745	0	0.487662	0.705576	0.689734	0.0605947	0	-0.345139	-0.425533
ENSG00000283761	2	0	-1.80114	-1.68632	-0.432083	-0.726457	0	-1.63642	-1.68155	-0.232494	-1.37598	0	-0.707113	-0.883152	-0.970294	-1.11179	0	-1.62759	-1.60807	-1.64485	-1.84577	0	-0.113206	0.183931	0.0817707	-0.095066	0	-0.0763527	-0.0491369	0.0691776	0.0383591	0	0.0327143	-0.231071	-0.0919259	-0.104747	0	-0.313041	-0.508934	-0.391124	-0.180773	0	0.617714	0.68385	0.363334	0.268122	0	0.353067	0.537363
MFSD14A	2	0	-2.15522	-1.8991	-0.424517	-0.677816	0	-1.89833	-1.89031	-0.213914	-1.38537	0	-0.841881	-1.24716	-1.09531	-1.17541	0	-1.8004	-1.83181	-1.8588	-2.1115	0	-0.526948	-0.0163639	-0.180736	-0.492686	0	0.13552	0.00571567	0.131601	0.0272329	0	-0.162026	-0.53083	-0.276099	-0.312494	0	-0.339802	-0.564281	-0.351036	-0.2548	0	0.76629	0.818434	0.524822	0.37874	0	0.496986	0.522277
HIPK1	2	0	-0.660743	-0.789652	-0.147342	-0.48476	0	-0.763331	-0.924662	-0.00689129	-0.627509	0	-0.418085	-0.38522	-0.588119	-0.526391	0	-0.820473	-0.859523	-0.91095	-0.971221	0	-0.123348	-0.0564543	-0.0941172	-0.205961	0	-0.127306	0.00862864	-0.178047	-0.1172	0	-0.169232	-0.159107	-0.111649	0.0925766	0	-0.361941	-0.387261	-0.290987	0.00250184	0	0.213664	0.462801	0.23037	0.263586	0	-0.0641007	0.17754
MCL1	2	0	-0.93463	-1.00859	-0.655859	-0.557937	0	-0.667069	-0.491971	-0.282049	-0.291078	0	-0.604416	-0.57533	-0.397204	-0.44127	0	-0.65387	-0.708049	-0.749905	-0.821183	0	-0.32387	-0.223165	-0.267494	-0.403804	0	0.0742946	-0.0342242	0.0100482	0.00603291	0	-0.275916	-0.358247	-0.253896	-0.285689	0	-0.0788595	-0.0520051	-0.0123313	0.0444229	0	0.364884	0.569789	0.375785	-0.0454202	0	0.390449	0.0640658
ENSG00000269621	2	0	-2.59042	-1.61759	-0.854444	-1.45685	0	-1.34443	-1.6389	-0.690289	-0.802639	0	-0.452247	-0.774137	-0.56975	-0.584255	0	-0.111783	-0.0637515	-0.284606	-0.18669	0	0.105933	0.26825	0.198646	0.248755	0	-0.448471	0.0151144	-0.128961	-0.129177	0	0.0918615	-0.490394	0.0561058	-0.16912	0	-0.0347091	-0.0301703	0.0250506	-0.310944	0	0.19176	0.309075	-0.0576205	0.213317	0	-0.488457	-0.323068
MRPL9	2	0	-0.83841	-0.617207	-0.362959	-0.417471	0	-0.766622	-0.751681	-0.495994	-0.509705	0	-0.336265	-0.710162	-0.339134	-0.407894	0	-0.64717	-0.490254	-0.531116	-0.68439	0	-0.185912	-0.11097	-0.0981957	-0.118358	0	-0.185062	-0.137107	-0.121193	-0.00601679	0	0.152461	0.0270023	-0.00647647	0.0552189	0	-0.0240134	-0.0527924	0.0256325	-0.373102	0	0.229447	0.375899	0.0255248	0.137244	0	0.167364	0.148069
ILF2	2	0	-1.25737	-1.07519	-0.224263	-0.508916	0	-1.02196	-1.15337	-0.29925	-0.562815	0	-0.563733	-0.768054	-0.505133	-0.637694	0	-0.812501	-0.694892	-0.994563	-0.958497	0	-0.152063	0.0330764	-0.00161981	-0.0995789	0	0.118908	-0.0119162	-0.0480702	0.0794263	0	-0.167256	-0.374574	-0.25935	-0.462504	0	-0.0746576	-0.0740056	-0.0559624	-0.167474	0	0.309915	0.515303	0.26987	0.291504	0	0.0461093	0.326265
MEF2D	2	0	-1.15577	-1.27474	0.0367817	-0.456254	0	-1.28379	-1.14577	-0.22652	-0.888034	0	-0.602802	-0.653978	-0.538557	-0.728712	0	-1.0979	-1.21138	-1.08616	-1.03475	0	-0.225502	0.0266469	-0.0690556	-0.135868	0	-0.0547969	0.0178639	-0.186859	-0.0775902	0	-0.307624	-0.273735	-0.0764449	-0.139055	0	-0.162082	-0.299523	-0.116212	-0.220872	0	0.387779	0.630225	0.366891	0.215176	0	0.397012	0.253082
IER5	2	0	-2.32229	-2.57928	-0.652083	-0.740098	0	-2.08589	-1.64199	0.46292	-0.383396	0	-0.512673	-2.1728	-0.871169	-1.50296	0	-2.62411	-2.71806	-2.72079	-3.67433	0	-1.16669	-0.215269	-0.812364	-0.778455	0	0.0824041	-0.189768	-0.272139	-0.539132	0	-1.1915	-1.74349	-0.898454	-1.8078	0	-0.495374	-0.582359	-0.188459	-0.713689	0	0.299718	1.04863	1.31927	-0.00536297	0	0.683818	0.77192
ZNF281	2	0	-2.44263	-1.17466	0.141341	0.197246	0	-1.24319	-1.21255	-0.16609	0.0664383	0	-0.265815	-0.972815	-0.508453	-0.929583	0	-0.685939	-0.631768	-0.856225	-1.13565	0	-0.607596	0.164598	0.0259863	-0.688216	0	-3.69377e-05	0.220996	-0.0116077	-0.263803	0	-0.369742	-1.38116	-0.442348	-0.79989	0	-1.12971	-0.732074	0.0502812	-0.370627	0	0.188185	-0.182266	0.0127688	0.376639	0	-0.143851	-0.0670843
SLC30A1	2	0	-0.966363	-0.946319	-0.698354	-0.377108	0	-0.574465	-0.836656	-0.422465	-0.382934	0	0.232899	0.0315452	-0.178209	0.0143826	0	-0.529102	-0.40733	-0.326491	-0.782852	0	-0.206547	-0.155794	-0.0331722	-0.523613	0	-0.330635	-0.0508015	-0.163458	-0.211639	0	-0.260937	-0.0503486	-0.334551	-0.419736	0	-0.53424	-0.39338	-0.157226	-0.256092	0	-0.289829	-0.61759	0.0590955	-0.0583103	0	-0.26476	-0.216347
H2AW	2	0	-1.13782	-0.716746	-0.414447	-0.170059	0	0.0404632	-0.19643	0.294815	0.518002	0	0.0344049	0.170327	0.489933	0.236775	0	-0.57441	-0.163808	-0.265462	-0.775017	0	-0.762756	-0.801039	-0.69763	-0.421857	0	-0.122048	-0.192716	-0.240345	-0.30327	0	-0.410425	-1.13425	-0.465364	-0.731162	0	-0.142985	-0.0635249	0.104121	-0.30247	0	-0.061423	-0.528836	-0.637485	-0.291371	0	-0.00489502	-0.746052
EXOC8	2	0	-1.44403	-1.11764	0.0497519	-0.0334318	0	-1.39396	-1.35668	-0.378828	-0.253129	0	-0.308169	-1.07437	-0.59224	-0.787811	0	-0.588031	-0.560625	-0.795154	-0.904968	0	-0.303168	0.110733	0.0633635	-0.434222	0	-0.157442	-0.0559632	-0.218972	-0.108937	0	-0.308931	-0.745847	-0.230396	-0.859247	0	-0.946831	-0.787592	-0.185152	-0.642011	0	0.268201	0.0951442	0.00640438	0.204739	0	0.0682015	-0.113156
IRF2BP2	2	0	-1.56489	-1.75649	-0.444304	-0.833178	0	-1.45753	-1.4029	0.167451	-0.765484	0	-0.464131	-1.12557	-0.699988	-0.668593	0	-1.84639	-1.82211	-1.70381	-1.99521	0	-0.583532	-0.335723	-0.399218	-0.535442	0	-0.255522	-0.116552	-0.111393	-0.263586	0	-0.253495	-0.679587	-0.185448	-0.647551	0	-0.266609	-0.315452	-0.109358	-0.373891	0	0.342085	0.546334	0.555173	0.20491	0	0.531975	0.385963
ENSG00000228830	2	0	-1.91913	-1.68348	-0.464909	-0.894887	0	-1.47008	-1.52391	0.0735474	-0.68167	0	-0.588914	-1.25603	-0.707111	-0.779167	0	-1.75676	-1.94853	-1.92265	-2.14847	0	-0.350763	0.0103077	-0.170162	-0.390691	0	-0.0253937	-0.0602192	-0.0843069	-0.155389	0	-0.256659	-0.710989	-0.0439311	-0.576295	0	-0.263429	-0.342755	0.0239502	-0.45303	0	0.466402	0.710819	0.786627	0.53706	0	0.41308	0.314042
RNASEH1	2	0	-0.135871	-0.349912	0.0472784	-0.374066	0	-0.722074	-0.845292	-0.191674	-0.887355	0	-0.148329	-0.312409	-0.360288	-0.281073	0	-0.559402	-0.62976	-0.578396	-0.506793	0	-0.0546727	-0.132424	-0.0726172	-0.166187	0	-0.103343	-0.175642	-0.105295	-0.151478	0	0.193102	0.0296764	0.205159	0.107982	0	0.0762502	-0.0881147	-0.00353125	-0.110659	0	0.219194	0.0880571	0.100061	0.14219	0	0.185231	0.182703
KLF11	2	0	-1.57584	-1.53734	-0.1935	-0.509773	0	-1.43641	-0.899229	0.0764579	-0.0616665	0	-0.393664	-1.5493	-0.777882	-1.30196	0	-2.05208	-2.15049	-1.98523	-2.16778	0	-0.161131	0.255566	-0.194058	-0.397894	0	-0.301683	-0.352985	-0.756898	-0.0874214	0	-0.271446	-0.549287	0.0811098	-0.495463	0	-0.610218	-0.459374	-0.34604	-0.627039	0	0.160822	0.478584	0.435534	0.204822	0	-0.316486	0.140173
ODC1	2	0	-2.02196	-1.532	-0.447856	-0.607277	0	-0.856996	-0.913821	-0.108829	-0.418628	0	-0.527001	-1.2054	-0.734858	-0.669346	0	-1.25282	-1.28516	-1.26836	-1.64092	0	-0.173758	0.154854	-0.199532	0.011874	0	-0.083808	0.0046547	-0.0248362	-0.0162076	0	-0.260514	-0.333481	-0.0489548	-0.0498928	0	-0.268156	-0.317936	-0.225497	-0.538531	0	0.20066	0.259034	0.647484	0.247494	0	0.0768713	-0.125233
SLC35F6	2	0	-3.08389	-1.10121	-0.268586	-0.472264	0	-1.05047	-0.865661	0.446693	-0.729766	0	-0.463095	-0.693044	-0.380569	-0.715919	0	-1.00694	-1.02795	-0.954358	-1.11341	0	-0.272795	0.161013	-0.319594	-0.120915	0	-0.0378529	-0.15795	0.0584777	-0.322615	0	-0.079914	-0.39059	-0.356353	-0.247028	0	-0.423553	-0.722224	-0.413487	-0.438671	0	0.22036	0.443661	0.22663	-0.0306087	0	0.199683	-0.0854941
B3GNT2	2	0	-1.93493	-2.16643	-0.257849	-0.741607	0	-1.75366	-1.76082	-0.0326293	-0.0701532	0	-0.134336	-0.889331	-0.815347	-1.45604	0	-1.22415	-1.0703	-1.39951	-1.48674	0	-0.232097	-0.310543	-0.0569308	-0.241827	0	-0.389107	-0.230026	-0.262759	-0.306202	0	-0.63039	-0.41371	-0.124327	-0.525071	0	-0.744984	-0.330506	0.0544363	-0.185673	0	0.0839701	0.472953	0.640629	0.109647	0	0.0339592	0.363024
TET3	2	0	-0.298727	-0.527301	0.0633419	-0.193223	0	-0.787744	-0.496148	0.104099	-0.465282	0	-0.412214	-0.668466	-0.640208	-0.679393	0	-0.505092	-0.800394	-0.739371	-0.585489	0	-0.71657	-0.509806	-0.642921	-0.717548	0	-0.123897	-0.00492326	-0.144701	-0.209765	0	-0.0139781	-0.614321	-0.320023	-0.00766928	0	-0.386648	-0.6569	-0.00198841	-0.0227866	0	0.373459	-0.0120536	-0.0788891	0.208489	0	-0.0616562	0.194652
RMND5A	2	0	-0.794379	-0.957473	-0.289717	-0.420431	0	-0.610944	-0.668175	0.243235	-0.211187	0	-0.266111	-0.444339	-0.316062	-0.486188	0	-0.890412	-0.921988	-0.699105	-0.798352	0	-0.202357	0.170872	-0.206414	0.0126814	0	-0.0527728	0.0249745	0.0266397	0.00928473	0	-0.0512571	-0.169655	0.020011	-0.0208688	0	-0.287831	-0.402571	-0.0414864	-0.0721506	0	0.186562	0.263454	0.163041	-0.0644069	0	0.108563	-0.0558731
SP3	2	0	-1.08149	-0.978653	-0.0386557	-0.565351	0	-1.24593	-1.32408	-0.368178	-0.962986	0	-0.629478	-0.800482	-0.819392	-0.881816	0	-0.792165	-0.942452	-0.947234	-1.26037	0	-0.155032	-0.0153854	-0.127475	-0.228936	0	0.149642	-0.062718	-0.00391842	-0.0297821	0	-0.230528	-0.187824	-0.195919	-0.187731	0	-0.0949917	-0.168357	-0.0317385	-0.0199713	0	0.592884	0.592437	0.390806	0.330945	0	0.294526	0.319878
NFE2L2	2	0	-1.00481	-1.04708	-0.614799	-0.728499	0	-1.04389	-0.878886	-0.136965	-0.747736	0	0.112035	0.114832	-0.273549	0.152711	0	-0.883461	-0.842924	-1.07853	-1.07104	0	-0.150783	-0.243649	-0.0992484	-0.111912	0	0.0473472	-0.0932641	-0.19795	-0.0542169	0	-0.269111	-0.323284	-0.303012	-0.153436	0	-0.608004	-0.13909	-0.0804299	0.0987648	0	0.0546217	0.284856	0.241848	-0.200054	0	-0.133813	0.0794429
PLCL1	2	0	-1.13782	-0.676748	0.269939	-0.560643	0	-1.5727	-1.64594	-0.399542	-0.658153	0	-0.479397	-0.950907	-0.703081	-0.893184	0	-0.795111	-0.99783	-0.978503	-1.09509	0	-0.189247	-0.0171666	-0.139085	-0.351496	0	0.21113	0.281278	0.0605495	0.0958783	0	-0.213031	-0.787839	0.0943943	-0.420222	0	-0.0243671	-0.387979	0.0741096	-0.138049	0	0.484069	0.519595	0.348636	0.436668	0	0.0813626	0.197634
ZDBF2	2	0	-1.04207	-1.36182	-0.29858	-1.16988	0	-1.11584	-1.00426	-0.0550937	-0.689265	0	-0.169687	-0.609738	-0.314888	-0.387076	0	-0.71088	-1.07354	-1.13445	-1.18394	0	-0.275302	-0.101353	-0.162902	-0.570431	0	0.261822	0.263513	0.244751	0.0326329	0	0.0543813	-0.309977	-0.0660045	-0.0135396	0	-0.0152909	-0.463175	0.02445	0.0283081	0	0.529724	0.142182	0.163068	0.245858	0	-0.180062	-0.0697638
GPR35	2	0	-0.998997	-0.823675	-0.20885	-0.777475	0	-0.465168	-0.153192	0.156301	-0.488885	0	-0.632646	-0.989839	-0.660879	-0.401486	0	-1.01449	-1.03998	-0.933476	-1.21883	0	-0.718245	-1.0153	-0.411407	-0.989329	0	-0.29216	-0.180405	-0.442024	-0.451762	0	-0.100357	-0.23243	-0.0157445	-0.0830463	0	-0.0448809	0.175414	-0.1935	0.168799	0	0.145412	0.186576	0.300571	0.362735	0	0.102351	-0.130737
SNORA7A	2	0	-0.472928	-1.00342	0.117999	-0.111085	0	-1.24346	-0.821616	-0.0793095	-0.455243	0	-0.399901	-1.17914	-0.624525	-0.483539	0	-0.648652	-1.0395	-0.962217	-1.14234	0	-0.623702	-0.291178	-0.354522	-0.506828	0	0.159691	-0.202805	-0.209851	-0.415653	0	-0.173533	-0.803277	-0.441517	-0.909215	0	-0.392557	-0.5433	-0.435407	-0.797842	0	0.261085	0.439677	0.164191	0.434556	0	0.446037	0.182373
RN7SL4P	2	0	-1.6524	-0.872617	-1.2978	-1.66105	0	-1.35612	-0.776321	-0.577858	-1.17436	0	0.0223321	-0.559602	-0.388388	-1.08515	0	-0.381244	-0.115032	-0.318885	-0.932118	0	-0.300248	-0.0110696	-0.373381	-0.880287	0	-0.19939	0.0935884	0.346542	-0.67504	0	-1.35917	-0.918521	-0.0593714	-0.204353	0	-0.561447	-0.420587	-1.0315	-0.4594	0	0.337869	-0.267426	-0.257558	-0.530641	0	0.588104	-0.0238396
C3orf62	2	0	-0.908799	-0.88548	0.0195102	-0.451649	0	-0.810195	-1.11843	-0.469931	-0.57382	0	-0.466042	-0.945494	-0.616018	-0.677495	0	-0.727303	-0.520101	-0.485401	-0.591308	0	0.0974252	0.00211471	-0.441227	-0.633091	0	-0.212603	-0.190609	-0.496623	-0.484115	0	-0.508449	-0.546228	-0.533813	-0.583771	0	-0.458958	-0.236798	-0.304365	-0.562223	0	-0.0797289	0.0528214	0.314865	0.133561	0	0.196571	0.210824
GRM2	2	0	-2.40581	-0.950384	0.0583211	-0.357128	0	-1.42308	-2.26937	-0.403482	-1.13263	0	-0.739219	-1.49896	-1.07933	-1.71742	0	-1.12396	-1.20368	-1.06499	-1.07205	0	-0.800513	-0.0825909	-0.55092	-1.09203	0	-0.190457	-0.0292683	-0.234304	-0.562448	0	-0.00253263	-0.165959	0.117506	-0.247649	0	-0.412905	-0.46469	-0.232914	-0.494166	0	0.503942	0.603462	0.757955	0.993886	0	0.0857741	0.926343
TRMT10C	2	0	-1.86721	-1.52523	-0.322595	-0.427096	0	-2.08494	-2.13901	-0.25009	-0.871047	0	-0.769426	-1.092	-0.791656	-1.05413	0	-1.51832	-1.44425	-1.62596	-1.71548	0	-0.352507	-0.122119	-0.322968	-0.360006	0	-0.270334	0.107595	-0.0628761	0.415994	0	-0.181013	-0.567666	-0.286337	-0.451839	0	-0.830797	-0.620228	-0.0380309	-0.403018	0	0.744243	0.517196	1.1962	0.79058	0	0.375281	-0.357833
USF3	2	0	-0.598459	-0.475604	0.0213812	-0.102314	0	-0.866757	-1.38023	-0.36854	-0.648426	0	0.227453	-0.101123	-0.164507	-0.169933	0	-0.416117	-0.604205	-0.64991	-0.844134	0	-0.251155	-0.277124	-0.157222	-0.341392	0	0.0443656	0.438135	0.36993	0.0544604	0	-0.339695	-0.612954	0.0268296	0.0401854	0	-0.415759	-0.562423	0.0722753	-0.159747	0	0.210055	-0.0927603	-0.152862	-0.118367	0	-0.119308	0.0792382
SEC22A	2	0	-1.45975	-0.233804	0.0491206	-0.0631437	0	-0.603649	-0.560945	-0.407571	-0.392136	0	-0.571316	-0.362021	-0.533555	-0.57058	0	-0.274336	-0.502636	-0.388195	-0.69293	0	-0.478031	-0.404316	-0.590058	-0.196959	0	-0.199848	-0.362031	-0.248141	-0.348333	0	-0.233858	-0.286253	-0.0434299	-0.112847	0	-0.252214	-0.339159	0.024686	-0.155128	0	-0.0443495	-0.0333089	0.205414	-0.0212821	0	-0.370164	0.448587
MSL2	2	0	-1.25717	-1.33666	-0.512682	-0.790822	0	-0.882935	-0.869596	-0.0810825	-0.743317	0	-0.182157	-0.241891	-0.367523	-0.314066	0	-0.766068	-0.746712	-0.768525	-0.806473	0	0.101545	0.121251	0.273279	0.0580294	0	0.139858	-0.123975	0.0520447	0.0222419	0	-0.138583	-0.241718	-0.063693	-0.148728	0	-0.269123	-0.196937	-0.0316305	0.0141843	0	0.194242	0.120319	0.0280919	-0.0945189	0	0.0449338	-0.0689826
MBNL1-AS1	2	0	-1.22208	-0.72942	0.127836	-0.144543	0	-0.786335	-1.10873	0.354373	-0.237316	0	-0.500927	-0.814366	-0.758622	-0.757578	0	-1.13254	-1.06228	-1.00178	-1.16356	0	-0.680219	-0.602195	-0.669137	-0.64981	0	0.0543903	0.303684	0.189438	-0.115372	0	-0.319535	-0.594638	-0.295864	-0.179415	0	-0.403503	-0.674499	-0.295266	-0.402442	0	0.654419	0.500395	0.352796	0.0990026	0	0.258752	0.243629
SKIL	2	0	-0.931883	-0.819754	-0.36897	-0.577094	0	-1.67961	-1.41482	-0.487005	-1.20348	0	-0.168696	-0.339272	-0.605964	-0.627163	0	-1.44793	-1.49914	-1.38026	-1.39899	0	-0.248726	-1.02589	-0.455906	-0.338872	0	0.0844029	0.00432109	-0.0930688	-0.109886	0	-0.480132	-0.476169	-0.227643	-0.0183406	0	0.0082669	-0.242298	-0.0860731	0.19057	0	0.00950395	0.380234	0.992869	0.243987	0	-0.242836	-0.00445042
RPL22L1	2	0	-0.829072	-0.745943	-0.574012	-0.378524	0	-0.911611	-1.45573	-0.371136	-0.401449	0	-0.279132	-0.765219	-0.261696	-0.876566	0	-1.14634	-1.15564	-1.28977	-1.51922	0	-0.287401	0.139627	0.129462	0.211831	0	-0.0908076	-0.213832	-0.000153693	-0.20716	0	-0.208025	-0.481521	-0.226607	-0.729147	0	0.175739	0.128784	0.304946	-0.271773	0	0.550863	0.54503	0.666548	0.159451	0	-0.124734	-0.0493747
FNDC3B	2	0	-0.498923	-0.358367	-0.292531	-0.298235	0	-0.581779	-0.441865	-0.402979	-0.258421	0	-0.135355	-0.488915	-0.274727	-0.173857	0	-0.568044	-0.547148	-0.860492	-1.10458	0	-0.492997	-0.316713	-0.649498	-0.692115	0	-0.0558017	-0.0796312	-0.281929	-0.41602	0	-0.477284	-0.74652	-0.336905	-0.181294	0	-0.283078	-0.581392	-0.0239003	-0.429775	0	0.102132	0.148767	0.14705	0.342717	0	-0.18547	-0.12202
ENSG00000263826	2	0	-0.478165	-0.561761	0.291539	0.0256538	0	-0.358702	-0.668827	0.344015	-0.237857	0	-0.244986	-0.477362	-0.213016	-0.346487	0	-0.646821	-0.702876	-0.636539	-0.687938	0	-0.504839	-0.494537	-0.324018	-0.36399	0	-0.117641	-0.178845	-0.17743	-0.0841282	0	-0.184855	-0.576087	-0.133838	-0.408164	0	0.147639	-0.0855512	0.0781253	0.074341	0	0.408626	0.383961	0.235074	0.337828	0	0.215687	0.238946
BCL6	2	0	-1.57984	-1.94653	-1.59538	-1.78414	0	-2.29706	-0.295965	-0.182391	-1.16007	0	-0.604451	-0.728172	-0.927057	-0.670116	0	-2.24107	-2.51926	-2.33553	-2.30651	0	-0.237334	-0.0016709	-0.249169	-0.255796	0	0.0117576	-0.0413412	-0.366577	0.150931	0	-0.380032	-0.156618	-0.3813	0.185158	0	-0.640243	-0.154735	-0.422885	-0.101848	0	0.24476	0.549267	0.162345	0.0635402	0	-0.233623	0.221464
GRPEL1	2	0	-1.90966	-2.03214	-0.309515	-0.86828	0	-1.6308	-1.78139	-0.261001	-0.752264	0	-0.627857	-1.25601	-1.10849	-1.32122	0	-1.39285	-1.21618	-1.52127	-1.53852	0	-0.184891	-0.191342	-0.14603	-0.275979	0	0.0652116	-0.242839	-0.373214	-0.216085	0	-0.163393	-0.334119	-0.18582	-0.667303	0	-0.447598	-0.0616253	-0.223577	-0.16642	0	0.549505	0.60585	0.350612	0.45542	0	0.415923	0.448682
CPEB2	2	0	-1.09965	-0.980914	-0.472894	-0.102314	0	-0.756003	-0.707494	0.169041	0.113853	0	-0.360525	-0.484247	-0.550237	-0.396443	0	-1.0057	-1.18006	-1.22329	-1.13723	0	-0.728273	-0.260999	-0.574571	-0.0519722	0	0.0257963	-0.0311073	0.157935	-0.222994	0	0.0647027	-0.239219	-0.205761	0.257991	0	-0.500197	-0.850873	-0.42556	-0.478224	0	0.0229543	0.0704193	0.322771	-0.0662588	0	0.359569	0.149052
KLF3	2	0	-0.906353	-0.904047	-0.135401	-0.538257	0	-1.25034	-1.2837	-0.518234	-0.86526	0	-0.530609	-0.76656	-0.576106	-0.869602	0	-0.503498	-0.549889	-0.682086	-0.82388	0	-0.0793348	0.381645	0.00621877	-0.16146	0	0.141518	0.179397	0.217801	0.0303465	0	-0.176532	-0.414193	-0.159127	-0.33874	0	-0.282218	-0.560796	-0.140114	-0.263732	0	0.501857	0.35678	0.107969	0.272693	0	0.0279205	-0.13497
RHOH	2	0	-1.45238	-1.44698	-0.469296	-0.747649	0	-1.19534	-1.32367	0.279744	-0.70298	0	-0.0599986	-0.310866	-0.306146	-0.228144	0	-1.18059	-1.18032	-1.31358	-1.53287	0	-0.351615	-0.315397	-0.168289	-0.13964	0	-0.0874758	-0.103576	0.00403895	-0.129856	0	-0.26444	-0.649078	-0.159162	-0.29877	0	-0.517001	-0.440846	-0.0434801	-0.340486	0	0.341163	0.193708	0.189158	-0.127543	0	0.331728	0.157711
CHIC2	2	0	-1.32384	-1.04258	-0.384589	-0.356071	0	-1.32955	-1.72445	-0.289721	-0.698739	0	-0.495105	-1.17992	-0.613963	-0.951355	0	-1.25652	-1.32604	-1.47041	-1.41427	0	-0.467523	0.106651	-0.242359	-0.268334	0	0.162612	-0.166939	-0.15554	-0.420226	0	-0.329563	-0.56897	-0.0889966	-0.614135	0	-0.363622	-0.398739	-0.226089	-0.676868	0	0.361573	0.516974	0.502847	0.314489	0	0.3855	0.33692
NAP1L5	2	0	-2.31362	-1.90126	-0.580782	-0.724366	0	-2.41371	-2.37866	-0.0305476	-0.966375	0	-0.816732	-1.97103	-1.46973	-1.28679	0	-1.90469	-1.83289	-1.94456	-2.3964	0	-1.04469	-0.356766	-0.790107	-0.832981	0	0.0823752	-0.0584147	-0.522749	-0.851565	0	-0.79147	-1.4782	-0.384947	-1.10833	0	-1.15809	-1.53661	-0.752289	-1.34049	0	0.801825	0.85537	0.418408	0.362735	0	0.626239	0.728233
JADE1	2	0	-1.64576	-0.694909	-0.308907	-0.29244	0	-0.576631	-0.679142	0.132852	-0.30752	0	-0.140381	-0.210474	-0.35937	-0.260493	0	-0.563821	-0.691331	-0.731694	-0.675868	0	0.0111879	0.0131227	0.0930591	0.0474849	0	-0.0400887	-0.0964914	-0.0728806	-0.0245981	0	-0.212894	-0.306311	-0.102699	-0.105067	0	-0.213037	-0.20097	-0.0700926	-0.0264586	0	0.139635	-0.0523608	0.186637	-0.112855	0	-0.0962214	-0.0557333
MAP9	2	0	-3.47293	-0.336776	-0.151988	-0.491357	0	-0.479037	-0.431585	0.0299121	-0.199305	0	-0.315538	-0.234063	-0.219596	-0.110028	0	-0.296208	-0.45968	-0.460395	-0.743084	0	-0.145434	-0.245374	-0.276297	-0.143321	0	-0.135987	-0.505874	-0.267567	-0.401117	0	-0.0488263	-0.311788	-0.0293142	0.236572	0	-0.125302	-0.310428	-0.0844692	0.0666429	0	-0.191251	-0.213386	0.160676	0.0990837	0	-0.499188	-0.155187
ANKRD37	2	0	-1.99535	-1.52584	-0.629128	-0.801233	0	-1.0355	-0.932014	0.279505	-0.537463	0	-0.595198	-1.12554	-0.693185	-0.824626	0	-1.43959	-1.21743	-1.2058	-1.79782	0	-0.50412	0.25631	-0.216713	-0.437769	0	0.266606	0.480612	0.546567	0.276224	0	-0.42827	-1.31259	-0.51601	-1.16827	0	-0.146504	-0.432269	0.0209493	-0.833652	0	0.926739	1.21943	0.462322	0.708449	0	0.505334	0.0756607
ENSG00000279908	2	0	-1.90102	-1.21113	0.121323	-0.726805	0	-1.38827	-2.04734	-0.0431126	-0.765395	0	-1.03602	-2.08085	-1.20167	-1.75569	0	-2.08698	-1.99285	-1.86784	-2.28993	0	-0.640442	0.312064	-0.28526	-0.550497	0	0.606999	0.473806	0.687346	0.575328	0	0.0137152	-0.946178	-0.275689	-0.852018	0	0.0789477	-0.387181	-0.00213428	-0.7572	0	0.907007	0.697033	0.4587	0.742726	0	0.134029	0.173436
MED10	2	0	-1.02887	-0.729041	-0.236655	-0.483207	0	-0.766096	-0.859509	-0.127635	-0.513047	0	-0.441981	-0.856323	-0.543623	-0.531974	0	-0.731372	-0.793404	-0.68647	-0.671937	0	0.0408882	0.126048	-0.0182173	-0.0252529	0	-0.109807	0.0265993	0.0928127	-0.0763115	0	0.0304205	-0.257632	-0.132128	-0.372623	0	-0.127065	-0.0731876	-0.0446866	-0.319602	0	0.406308	0.274721	0.338086	0.276464	0	0.0365917	-0.0309189
SHLD3	2	0	-1.20727	-1.28471	-0.224023	-0.314233	0	-1.62749	-1.66798	0.0233804	-0.823521	0	-1.09315	-1.10299	-1.05293	-2.22266	0	-0.852696	-1.30999	-1.84457	-1.30061	0	-0.0200866	-0.330706	0.280373	-0.00227726	0	0.0951293	0.197424	0.0733085	-0.0735338	0	-0.986091	-1.27561	-0.179666	-0.6634	0	-0.237163	-0.491162	-0.11427	-0.413129	0	0.533336	0.30511	0.10685	0.512166	0	0.581162	0.0667416
JMY	2	0	-0.933754	-0.861165	-0.519112	-0.764081	0	-1.12747	-1.56126	-0.209471	-1.01794	0	-0.241023	-0.224893	-0.320645	-0.384541	0	-1.02762	-1.15514	-1.19117	-1.2343	0	-0.0515053	0.138039	-0.102867	-0.0963602	0	0.179149	0.298492	0.215949	0.0942657	0	-0.161835	-0.11896	-0.0814991	-0.0922102	0	-0.118449	-0.397436	-0.112379	-0.134654	0	0.379427	0.31131	0.0727485	0.210019	0	-0.120903	-0.0619726
PGGT1B	2	0	-1.00546	-0.725268	-0.153039	-0.520041	0	-0.614516	-0.841718	-0.105326	-0.24649	0	-0.137129	-0.490862	-0.30062	-0.550051	0	-0.231916	-0.53291	-0.564975	-0.675605	0	-0.326582	-0.329858	-0.326348	-0.313246	0	-0.0392715	-0.133922	-0.218774	-0.00233057	0	-0.0797581	0.0292489	-0.145851	-0.0353683	0	-0.1486	-0.300403	-0.128625	-0.224928	0	0.380028	0.0238098	0.125894	0.0278236	0	0.0737288	0.0645403
IRF1	2	0	-1.98126	-1.90002	-0.535787	-0.596668	0	-1.9519	-1.79947	0.659944	-0.621838	0	-0.813305	-1.51373	-1.35503	-1.74964	0	-2.3269	-2.30265	-1.92949	-2.58989	0	-1.2233	-0.884757	-1.24073	-0.95699	0	0.208286	0.00136656	0.16979	0.0135551	0	-0.779015	-1.15395	-0.974846	-0.760516	0	-0.438264	-0.22969	-0.231814	-0.07077	0	0.832672	1.2301	1.18987	0.202761	0	0.921222	0.847283
HNRNPA0	2	0	-0.801193	-0.78398	-0.264573	-0.422777	0	-0.709628	-0.856441	-0.0699679	-0.338986	0	-0.449299	-0.815899	-0.451109	-0.557781	0	-0.93405	-0.760487	-0.846398	-1.00709	0	-0.212926	0.0232624	-0.160164	-0.164047	0	0.135731	0.144413	0.312992	-0.00707636	0	-0.169352	-0.496042	-0.131975	-0.648943	0	-0.101102	-0.134857	-0.0659494	-0.427157	0	0.468674	0.319489	0.0645592	0.175236	0	0.287265	0.00713684
DCTN4	2	0	-0.502473	-1.1596	-0.252008	-0.70511	0	-1.1179	-1.31836	-0.393896	-0.862102	0	-0.600598	-0.711642	-0.754493	-1.04681	0	-1.11499	-1.10877	-1.08027	-1.23933	0	-0.0304145	-0.0947803	-0.0260514	0.0385765	0	0.0344821	-0.0789516	-0.0496547	-0.116975	0	-0.0313886	-0.128071	-0.202458	-0.109541	0	-0.391889	-0.376559	-0.347276	0.0203128	0	0.518996	0.557406	0.558085	0.373173	0	0.0292741	0.401048
PRR7	2	0	-2.58773	-1.93848	-0.58524	-0.911016	0	-1.35638	-1.06021	-0.13263	-0.736571	0	-0.677178	-1.29036	-0.613652	-0.94623	0	-2.00646	-2.03131	-1.79508	-2.21717	0	-0.381848	0.129059	-0.291072	-0.562183	0	0.0202062	-0.0352383	0.106638	-0.122565	0	-0.252699	-0.625055	-0.432525	-0.506069	0	-0.251632	-0.375188	-0.372036	-0.646408	0	0.12496	0.558412	0.46931	0.115965	0	0.287117	0.549357
HLA-DQB1	2	0	-0.531672	-0.742241	-1.35578	-1.46437	0	-0.165038	1.9673	-0.227246	0.280502	0	0	0	0	0	0	-1.71062	-1.61846	-1.57173	-1.76911	0	0.794933	1.18729	0.153256	0.898221	0	0	0	0	0	0	0.0182879	0.162732	-0.234458	-0.0232955	0	0.0977474	0.22046	0.12246	-0.229338	0	-0.293965	0.380973	-0.0936205	-0.694792	0	0.268912	0.495732
RPS18	2	0	-2.19498	-0.634298	-0.443248	-3.81266	0	-0.391471	-0.511706	-0.439357	-0.137402	0	-0.834624	-0.247879	1.10579	-0.0677758	0	-0.29859	-0.18042	-0.317895	-0.274845	0	-0.962752	-1.10155	-0.869047	-1.01979	0	-1.33619	-1.32906	-1.41536	-1.37024	0	0.0682335	0.044777	0.0770856	-0.249169	0	0.111528	0.130457	-0.149091	-0.140476	0	-1.12271	0.0921583	-1.10886	-1.3396	0	-1.26974	-3.09916
SRSF3	2	0	-0.956913	-0.973984	-0.354648	-0.39175	0	-0.956537	-1.04676	0.0911375	-0.359713	0	-0.323515	-0.737411	-0.4077	-0.551721	0	-1.25674	-1.30337	-1.36007	-1.28497	0	-0.0740563	0.0480791	-0.00832084	-0.0609367	0	0.0950484	-0.0741779	-0.0651099	-0.106578	0	-0.269333	-0.26597	-0.139062	-0.563743	0	-0.103108	-0.0122681	-0.0406084	-0.181124	0	0.326755	0.479029	0.527981	0.258481	0	0.199783	0.127308
PTP4A1	2	0	-3.00086	-2.80886	-0.445367	-1.1357	0	-2.61752	-2.62625	0.323259	-0.656038	0	-0.909619	-2.36854	-1.46284	-1.65296	0	-2.60754	-2.74757	-2.99332	-3.09211	0	-0.618236	0.00721506	-0.304057	-0.563452	0	0.0904536	-0.096466	-0.447558	-0.312328	0	-0.718622	-1.52364	-0.776939	-1.12604	0	-0.647343	-0.977844	-0.300702	-0.813131	0	0.862919	1.14539	1.47967	0.980354	0	0.500626	0.469006
ENSG00000285976	2	0	-2.99577	-2.8109	-0.454735	-1.13756	0	-2.62885	-2.62736	0.322335	-0.656614	0	-0.906368	-2.36246	-1.47055	-1.66826	0	-2.61489	-2.7485	-2.99338	-3.09033	0	-0.609581	-0.00296152	-0.29403	-0.556363	0	0.05356	-0.104828	-0.461112	-0.327511	0	-0.701548	-1.49274	-0.738346	-1.10127	0	-0.647408	-0.973747	-0.291871	-0.796218	0	0.865868	1.14207	1.47543	0.976532	0	0.496979	0.46469
TENT5A	2	0	-2.18342	-1.72799	-0.0859194	-0.66343	0	-1.04131	-1.0099	-0.0058783	-0.291556	0	-0.661964	-1.8033	-1.14806	-0.837572	0	-1.23577	-1.14095	-1.44571	-1.92366	0	-0.643523	0.367786	-0.437391	-0.905822	0	-0.214059	0.23757	-0.393283	0.384269	0	-0.474414	-0.655596	-0.375399	-1.08778	0	-0.466844	-0.410376	0.00532746	-0.830504	0	0.557487	0.889154	0.733963	0.606059	0	-0.398812	0.270765
TSPYL4	2	0	-0.975695	-0.965862	-0.223799	-0.367904	0	-1.05812	-1.05411	0.199084	-0.568109	0	-0.405669	-0.798369	-0.341087	-0.465034	0	-0.920046	-0.890288	-1.12629	-1.22708	0	-0.202729	0.0208609	-0.0851681	-0.276752	0	0.0414023	0.00610684	0.133478	0.0283122	0	-0.293759	-0.316523	-0.0198431	-0.099903	0	-0.283935	-0.181143	0.0261795	-0.231036	0	0.192759	0.442764	0.687721	0.113039	0	0.426617	-0.257421
DSE	2	0	-1.27653	-1.61394	0.0615568	-0.076252	0	-1.37276	-1.14025	0.238652	-0.109623	0	-0.678276	-1.64345	-0.761716	-1.52876	0	-1.41353	-1.27265	-1.67254	-1.90044	0	-0.861883	-0.169147	-0.345968	-0.994017	0	0.135683	0.167074	0.158662	-0.376424	0	-0.802608	-1.69508	-0.603969	-1.42682	0	-1.30513	-0.838634	-0.178822	-0.755524	0	0.472253	0.565	0.711874	0.360128	0	0.304838	-0.07972
TSPYL1	2	0	-2.02233	-2.01965	-0.201103	-0.295858	0	-1.83151	-1.94459	0.142546	-0.297496	0	-0.745208	-1.62756	-0.877416	-1.33764	0	-1.76021	-1.69027	-1.88366	-2.3879	0	-0.757057	-0.078085	-0.0775219	-0.996554	0	0.29552	0.343089	0.214198	-0.213248	0	-0.659231	-1.77778	-0.571834	-1.50088	0	-1.14141	-0.869308	-0.117885	-0.715859	0	0.443085	0.519288	0.827417	0.370735	0	0.511817	0.0598846
STX11	2	0	-1.56258	-1.2928	-1.59359	-1.56304	0	-0.715049	0.610772	0.232426	-0.582875	0	0.143894	0.405347	0.181213	-0.00423307	0	-2.194	-1.94002	-2.1772	-2.86233	0	-0.0680211	0.570376	-0.509099	0.469656	0	-0.0280719	0.122158	0.614378	-0.157192	0	-0.609942	-0.275606	-0.265822	-0.367944	0	-0.169773	-0.495694	-0.229594	-0.181575	0	-0.159929	0.0900764	-0.148638	-0.74739	0	0.498385	0.182835
ENSG00000278899	2	0	-2.59846	-1.1861	0.376837	0.0351892	0	-1.16711	-1.93659	0.0318683	-1.11034	0	-0.762997	-1.14165	-1.35972	-1.20063	0	-1.50664	-1.09604	-1.03042	-1.82448	0	-0.694451	-0.243349	-0.5348	-0.417421	0	0.309823	0.398443	0.177466	0.170383	0	-0.789182	-0.926445	-0.209119	-0.562633	0	-0.497578	-0.686025	-0.0652073	-0.553544	0	0.86554	0.832226	0.48439	0.314064	0	-0.0363372	0.152155
SOD2	2	0	-1.01137	-1.44454	-1.203	-1.48944	0	-0.701364	-0.326773	-0.27124	-0.472306	0	-0.36163	-0.267704	-0.353715	-0.455309	0	-0.755015	-0.806542	-0.851313	-0.650289	0	0.05348	0.171126	0.0813089	0.203088	0	-0.0897131	0.053075	0.0446186	-0.0593075	0	-0.136571	-0.0702432	-0.101233	-0.0333193	0	-0.240978	-0.0963028	-0.183533	-0.0711852	0	0.410685	0.400134	0.26489	0.225146	0	0.130954	-0.0326789
AGPAT4	2	0	-0.809026	-0.756561	-0.41301	0.211278	0	-0.708619	-0.761492	-0.547306	-0.184318	0	-0.754649	-0.583103	-0.278363	-0.443345	0	-0.522416	-0.679289	-0.698895	-0.340552	0	-0.429773	-0.219028	-0.733034	-0.301503	0	-0.482638	-0.0674598	-0.904996	-0.339568	0	-0.130531	-0.465871	-0.281764	0.571651	0	-0.395131	-0.333705	-0.505348	-0.331274	0	-0.452321	0.331923	0.0111451	-0.155022	0	-0.252626	-0.150971
ENSG00000285733	2	0	-1.19407	-0.399837	0.303749	-0.145383	0	-0.169572	-0.508374	0.27704	-0.288227	0	-0.277228	-0.622301	-0.321675	0.0441299	0	-0.571215	-0.643214	-0.272286	-0.0996337	0	-0.155817	-0.25093	-0.0759241	-0.257379	0	0.170115	0.3529	0.188578	0.367017	0	-0.167814	-0.438256	-0.110771	-0.111604	0	-0.0681494	-0.140463	0.114105	0.223264	0	-0.232199	0.140479	0.114118	0.252583	0	0.012567	0.280649
DLL1	2	0	-0.661195	-1.38634	-0.327763	-1.26459	0	-0.803309	-0.719878	0.223488	0.189141	0	-0.576624	-0.455968	-0.749627	-0.480825	0	-1.5884	-1.6447	-1.52416	-1.9281	0	-0.726513	-0.787331	-0.703771	-0.387247	0	-0.171937	0.159177	0.0781297	0.0164564	0	-0.196383	-0.549287	-1.00048	-0.391512	0	-0.158091	-0.0392575	-0.29513	0.175686	0	0.080684	-0.100236	0.100232	0.132507	0	0.0665575	0.0426107
ZFAND2A	2	0	-1.27884	-1.45144	-0.421681	-0.64856	0	-1.11358	-1.10098	0.353562	-0.437285	0	-0.569961	-1.7112	-0.675687	-1.15394	0	-1.59885	-1.40299	-1.4629	-1.4463	0	-0.196093	0.0214983	-0.189997	-0.220446	0	-0.26402	-0.112186	-0.455194	-0.224725	0	-0.479805	-1.10807	-0.472648	-0.777316	0	0.180267	0.026585	0.169356	-0.363612	0	0.608688	0.620946	0.518703	0.632643	0	0.555284	0.368119
ARL4A	2	0	-1.96459	-1.76204	-0.953084	-0.704795	0	-1.5138	-1.24396	-0.308202	-0.580629	0	-0.569494	-1.73704	-0.387972	-0.996845	0	-2.18804	-2.11048	-2.28058	-2.41395	0	-0.571234	-0.335572	-0.427298	-0.673142	0	0.223794	0.0294924	0.0253694	-0.316768	0	-1.05682	-1.90618	-0.791033	-1.51939	0	-0.626861	-0.525171	-0.0875751	-0.61716	0	0.24564	0.801483	1.2112	-0.000331785	0	0.891088	0.242469
TRA2A	2	0	-1.06149	-0.654278	-0.312652	-0.360023	0	-0.424583	-0.597414	0.0284444	-0.341998	0	-0.231674	-0.350962	-0.272365	-0.230853	0	-0.779444	-0.703863	-0.692232	-0.478543	0	-0.0193219	-0.104409	-0.174327	-0.134551	0	-0.15501	-0.0919269	-0.240409	-0.0314705	0	-0.035727	-0.0438346	-0.0253239	0.0745445	0	0.0553454	-0.13637	-0.152115	-0.0826228	0	-0.055941	0.100497	0.145604	-0.0253265	0	-0.131504	0.1246
ENSG00000272768	2	0	-1.47293	-1.18213	-0.651703	-0.360112	0	-0.92884	-1.47457	0.696217	0.0233171	0	-0.235684	-0.902316	-0.429249	-0.576456	0	-1.18454	-1.15799	-0.626982	-0.955964	0	-1.40309	-1.02565	-0.930678	-0.970243	0	-0.170557	0.121291	0.650219	-0.0994762	0	-0.664742	-0.796081	-0.187379	-0.452008	0	-0.108623	-0.4893	-0.0204848	-0.158879	0	1.06917	0.466098	0.434896	0.152207	0	0.447174	0.0928309
SBDS	2	0	-2.40483	-2.69956	-0.304717	-0.780583	0	-2.42292	-2.42708	0.0330411	-0.802182	0	-1.07784	-2.37487	-1.2941	-1.87233	0	-2.23702	-2.33849	-2.47141	-3.19728	0	-0.624902	0.0575761	-0.345715	-0.866236	0	-0.0149251	-0.162945	-0.484153	-0.391049	0	-0.263323	-1.10275	-0.386884	-1.06394	0	-0.453839	-0.675268	-0.0195037	-0.745082	0	0.92177	1.31521	1.14989	0.947046	0	0.505578	0.644418
SBDSP1	2	0	-1.5705	-1.52241	-0.0140321	-0.36743	0	-1.65729	-1.83631	-0.0762421	-1.01473	0	-0.919874	-1.83196	-0.996678	-1.38176	0	-1.57283	-1.68787	-1.61118	-2.11684	0	-0.423235	0.0421762	-0.35332	-0.676654	0	0.125259	-0.0768225	-0.212139	-0.0663705	0	-0.186913	-0.853457	-0.350173	-0.657374	0	-0.00938975	-0.37041	0.101911	-0.497375	0	0.592573	0.968698	0.729356	0.773148	0	0.298763	0.547464
CDK6	2	0	-0.574513	-0.852909	-0.0412384	0.0169654	0	-1.24793	-1.33562	-0.502231	-0.664335	0	-0.299159	-0.589229	-0.568282	-0.50291	0	-0.485351	-0.622927	-0.590727	-0.894274	0	-0.758822	-0.760474	-0.723458	-0.540932	0	-0.00708644	0.0261847	-0.137556	-0.229913	0	-0.177264	-0.587042	-0.327739	0.26065	0	-0.322751	-0.236111	-0.146627	-0.217423	0	-0.0544756	0.239067	0.0450786	-0.0234114	0	-0.117185	0.218918
NAMPT	2	0	-2.05232	-2.19425	-2.16347	-2.65946	0	-0.978896	-0.356416	0.630006	-0.391996	0	0.185338	-0.0545063	-0.0506409	-0.470584	0	-2.38758	-2.78518	-2.5326	-2.75492	0	-0.0695205	0.237442	-0.423748	0.185484	0	0.105039	-0.0389841	-0.239203	-0.142594	0	-0.351701	-0.251131	-0.330286	-0.391842	0	-0.492852	-0.997709	-0.570866	-0.6115	0	0.324769	0.923147	0.91961	0.483507	0	-0.313692	0.32144
GCC1	2	0	-1.05182	-0.919411	-0.178782	-0.533654	0	-1.12386	-1.10522	-0.11574	-0.511102	0	-0.769675	-0.905055	-0.722232	-0.79442	0	-0.760011	-0.815072	-0.882835	-0.889889	0	0.00949243	0.0725479	0.10711	0.0930632	0	-0.0893379	0.0447435	-0.0242307	-0.0840356	0	-0.306527	-0.169406	-0.0487242	-0.123249	0	-0.217186	-0.083886	0.0241625	-0.0906335	0	0.524776	0.406048	0.323552	0.282915	0	0.222805	0.120619
DNAJB6	2	0	-1.87301	-1.27179	-0.32321	-0.844642	0	-1.11028	-1.14786	0.0599716	-0.93851	0	-0.565448	-0.427574	-0.429897	-0.745153	0	-1.21694	-1.49335	-1.20141	-1.13744	0	0.0739096	0.0500778	-0.0525749	0.016022	0	-0.10003	-0.0426473	-0.147709	-0.0664262	0	-0.249261	-0.245601	-0.196875	-0.204523	0	-0.342984	-0.404594	-0.0927777	-0.0716108	0	0.185955	0.492024	0.35501	0.0901795	0	-0.0464205	0.311186
POLR3D	2	0	-0.612638	-0.147809	0.252583	0.00963121	0	-0.303235	-0.533465	0.395159	-0.0601103	0	-0.267425	-0.638608	-0.438348	-0.622852	0	-0.556895	-0.776749	-0.566022	-0.564856	0	-0.552041	-0.21145	-0.378568	-0.410953	0	0.0472834	-0.124182	0.0319249	0.0685033	0	-0.201568	-0.453688	-0.157306	-0.357187	0	-0.263487	-0.219995	-0.27569	-0.277431	0	-0.033802	0.0614263	0.273204	-0.0593663	0	0.181502	0.166518
ENSG00000280064	2	0	-1.30628	-1.2801	-1.14433	-0.935664	0	-0.606249	0.333447	-0.266983	-0.284697	0	-0.0868497	-0.386066	-0.182364	-1.05601	0	-0.742138	-0.152127	-0.636718	-0.260443	0	-0.459726	-0.0687851	-0.205145	0.36257	0	-0.417618	-0.203613	0.125377	-0.157192	0	-0.43116	-0.204639	-0.544798	-0.411861	0	-0.436808	0.130867	0.0494852	-0.0382831	0	-0.118988	0.511022	0.0195473	0.218952	0	-0.0288621	0.378054
CEBPD	2	0	-1.4364	-0.83003	-2.65717	-2.63769	0	0.00380476	2.72111	-1.20442	-0.0896809	0	0.198489	0.0613928	0.827063	-1.63769	0	-1.92288	-1.74932	-2.20464	-2.18472	0	1.05485	1.77594	0.186046	1.65813	0	-0.041128	0.209066	0.427579	-1.26822	0	0.392683	1.4859	0.507669	0.158455	0	-1.4382	0.480268	-0.576985	-0.00168411	0	-0.25353	0.621992	0.185514	-1.04804	0	0.0190326	0.288445
TPD52	2	0	-0.855757	-0.629809	-0.473416	-0.770077	0	-0.454301	-0.611467	-0.299995	-0.221471	0	0.192678	0.0200931	0.222381	-0.0458639	0	-0.653085	-0.656217	-0.65901	-0.836617	0	0.229824	0.0367744	0.0665389	0.161361	0	-0.164562	-0.147682	-0.452928	-0.361425	0	-0.311861	-0.542832	-0.538343	-0.491972	0	0.259365	0.147305	0.00500467	0.024758	0	0.0199147	0.0463579	-0.108833	-0.0882194	0	-0.0695041	-0.0405559
PLEKHF2	2	0	-1.57149	-1.56609	-0.072852	-0.209648	0	-1.44639	-1.50737	-0.153207	-0.217535	0	-0.878526	-1.64164	-1.5666	-1.66618	0	-1.48268	-1.514	-1.80317	-1.60077	0	-0.206188	0.039647	0.0332164	-0.179466	0	-0.119439	-0.274034	0.050185	-0.259154	0	-0.28423	-0.45917	-0.344898	-0.556756	0	-0.459396	-0.168395	-0.129607	-0.465498	0	0.344816	0.470753	0.304473	0.591439	0	0.313898	0.249549
KLF10	2	0	-2.23643	-1.79446	-0.721196	-1.22268	0	-0.99732	-0.176923	-0.477482	0.0432243	0	0.358341	-1.02589	-0.459714	-0.556296	0	-2.56785	-2.60135	-2.36047	-2.67077	0	-0.464394	0.131165	-1.14139	-0.887629	0	-0.404635	-0.321449	-0.203078	0.129689	0	-0.668931	-1.18929	-0.561872	-0.616479	0	-1.10061	-0.665125	-0.361648	-0.730472	0	0.0699908	-0.190482	1.07676	-0.125042	0	-0.17695	-0.101459
RNF139	2	0	-1.62808	-1.53037	-0.204647	-0.475392	0	-1.72276	-1.83613	-0.295524	-0.210987	0	-0.437695	-1.43294	-0.842843	-1.38452	0	-1.39535	-1.49737	-1.58082	-1.75068	0	-0.50412	0.180629	-0.247879	-0.676161	0	-0.16717	-0.0202459	-0.105954	-0.417135	0	-0.45325	-0.772695	-0.210867	-0.814089	0	-0.519171	-0.458251	-0.11471	-0.449287	0	0.492323	0.565924	0.531861	0.433782	0	0.300608	-0.0897195
TRIB1	2	0	-2.62703	-2.1716	-1.8588	-2.23042	0	-0.135291	0.835769	-0.409002	1.1117	0	-0.714634	-2.12303	0.779211	-0.500191	0	-3.6164	-2.98341	-3.16665	-3.00378	0	-1.50412	0.654375	-1.13588	-1.31325	0	-0.193131	-0.380343	-1.48996	-0.363643	0	-1.03433	-3.17864	-0.855838	-0.822929	0	-0.1898	-1.45333	-0.527658	-1.54741	0	-0.218524	0.673763	0.370473	-0.305369	0	-0.64374	0.381746
PEG13	2	0	-0.987024	-0.783868	0.168546	-0.553421	0	-0.375695	-1.07262	0.336406	-0.388292	0	-0.276682	-0.636717	-0.460739	-0.194941	0	-0.937343	-0.842005	-0.876154	-1.01352	0	-0.212094	-0.0254056	-0.0918617	-0.175743	0	-0.446761	-0.211571	-0.236035	-0.381315	0	-0.181662	-0.626103	-0.12496	-0.463033	0	-0.56888	-0.608591	-0.383702	-0.426616	0	0.250961	0.141292	0.53962	0.49777	0	-0.0760174	-0.0522497
RN7SL5P	2	0	-0.976971	0.0492082	-0.479152	-1.13979	0	-0.523787	0.132116	-0.406387	-0.337164	0	-0.051197	-1.05165	-0.487875	-0.642931	0	-0.170677	-0.248176	-0.481457	-0.743084	0	0.0543701	-0.0427899	-0.0717518	-0.574184	0	0.0117576	-0.722812	0.272542	-0.595313	0	-0.359955	-0.605556	-0.132128	-0.455516	0	-0.192857	-0.0172312	-0.770809	-0.80611	0	0.629473	-0.153968	0.468448	-0.295621	0	0.720573	0.685335
TOPORS	2	0	-1.11204	-1.38773	-0.218443	-0.38641	0	-1.18664	-1.0543	0.0282966	-0.156931	0	-0.302003	-1.11099	-0.671951	-1.3149	0	-0.875895	-0.987177	-1.14924	-0.933304	0	-0.147541	-0.191111	-0.0423369	-0.410506	0	0.0360752	-0.14255	-0.234942	-0.129041	0	-0.311861	-0.464765	-0.266152	-0.680823	0	-0.49602	-0.550105	-0.0792454	-0.250712	0	0.243954	0.330089	0.241856	0.476696	0	0.0505398	0.127389
ZFAND5	2	0	-1.30948	-1.17045	-0.249716	-0.543343	0	-0.898626	-0.723106	0.227892	-0.274599	0	-0.278582	-0.832291	-0.47011	-0.82481	0	-1.46849	-1.27682	-1.53609	-1.64291	0	-0.163035	0.00304159	-0.13797	-0.195431	0	0.0976483	0.0503669	-0.160766	-0.140481	0	-0.0145106	-0.18762	-0.0352051	-0.321014	0	-0.07984	-0.171865	0.0180329	-0.189048	0	0.0944485	0.363452	0.602292	0.301497	0	0.142	0.270559
MIRLET7A1HG	2	0	-2.151	-1.08259	0.131805	0.110679	0	-1.34593	-0.891656	0.280334	-0.41362	0	-0.843917	-1.41521	-0.957754	-0.763225	0	-0.351249	-1.41013	-1.25764	-0.923656	0	-0.226339	-0.233075	-0.480217	-0.772431	0	-0.00346988	-0.0324195	-0.0425	0.328235	0	-0.258421	-0.614243	-0.465364	-0.184528	0	-1.11856	-0.794839	-0.521944	-0.510961	0	0.129399	0.293491	0.0436628	0.845411	0	-0.478617	-0.332587
RAD23B	2	0	-0.872898	-0.887547	-0.302291	-0.457673	0	-0.989146	-0.978328	-0.23661	-0.683745	0	-0.571384	-0.578488	-0.579876	-0.771079	0	-0.627776	-0.728294	-0.798843	-0.756684	0	-0.0552193	0.0732912	0.123809	0.162876	0	0.138851	0.0650748	0.206458	-0.0397073	0	-0.118491	-0.163554	-0.118587	-0.142424	0	-0.171914	-0.133568	-0.107814	-0.129432	0	0.32634	0.262115	0.366033	0.0170012	0	0.270739	0.204926
RAB14	2	0	-0.864876	-1.0749	-0.266543	-0.462473	0	-1.12881	-1.07735	-0.13058	-0.65928	0	-0.467045	-0.642915	-0.651545	-0.838412	0	-0.772505	-0.880294	-0.838298	-1.07767	0	-0.145855	0.0890526	0.0955708	-0.0216932	0	-0.186661	-0.261286	-0.185312	-0.0875651	0	-0.225628	-0.317962	-0.166019	-0.198047	0	-0.107134	-0.0385189	0.170378	0.148537	0	0.295043	0.424197	0.277866	0.211365	0	0.264622	0.272888
HSPA5	2	0	-2.01834	-2.08122	-0.615799	-0.982833	0	-1.71992	-1.75815	0.189608	-1.02594	0	-0.750471	-1.2915	-0.813262	-1.09174	0	-2.31886	-2.33594	-2.27052	-2.4252	0	-0.161008	0.179769	-0.138808	-0.116004	0	-0.0939985	-0.197471	-0.116641	-0.307521	0	-0.333747	-0.72681	-0.23423	-0.536165	0	-0.240877	-0.342036	-0.191502	-0.475382	0	0.438342	0.615013	0.459821	0.0288058	0	0.387361	0.402811
ENSG00000204055	2	0	-1.9395	-1.79894	-1.09481	-1.54289	0	-0.787796	-0.520525	0.242141	-0.984093	0	-0.0255626	-0.492981	-0.443181	0.0143826	0	-2.17267	-1.77874	-1.8327	-1.35913	0	-0.487441	-0.778843	-0.217851	-0.804051	0	-0.472107	-0.376385	0.126368	0.205378	0	-0.364328	-0.0589617	0.08747	0.173102	0	0.196573	0.0293114	0.20267	-0.369621	0	0.0791565	-0.0813992	0.829905	-0.247453	0	0.801763	0.164284
IDI1	2	0	-3.08389	-2.80031	-0.542346	-1.33935	0	-2.3003	-2.17504	0.144188	-1.27654	0	-1.08838	-1.34066	-1.471	-1.65745	0	-2.05179	-2.34555	-2.34624	-2.57569	0	-0.425974	-0.191279	-0.375963	-0.417066	0	0.0493673	-0.00140519	-0.254179	-0.228135	0	-0.381924	-0.329223	-0.326972	-0.272958	0	-0.0850991	-0.227675	-0.0279041	-0.24044	0	0.564517	1.25766	1.32298	0.75344	0	0.361984	0.658618
PFKFB3	2	0	-1.97585	-2.24289	-1.22738	-2.01314	0	-1.79726	-1.56033	0.0473609	-1.26599	0	-0.371672	-0.542571	-0.539241	-0.749804	0	-1.98157	-1.87652	-1.98693	-2.00418	0	-0.207365	0.010331	-0.0738724	-0.117047	0	-0.0465897	-0.0235653	-0.0225328	-0.167813	0	-0.213751	-0.00161209	-0.223298	-0.150649	0	-0.14433	-0.193508	-0.0225182	-0.0382302	0	0.873922	1.1827	1.07731	0.49684	0	0.141122	0.46455
GATA3	2	0	-0.843918	-0.88177	-0.533632	-0.574282	0	-0.669106	-0.602442	-0.0961911	-0.239734	0	-0.381314	-0.398039	-0.502459	-0.500758	0	-1.18972	-1.12368	-1.14967	-1.15009	0	-0.08988	-0.063103	-0.0946314	0.0945197	0	-0.371208	-0.301052	-0.444697	-0.26117	0	-0.176785	0.0119956	0.0493017	-0.0460916	0	-0.215198	0.0484401	-0.118525	-0.157014	0	0.0486982	0.0636236	0.345747	-0.312495	0	0.479724	0.0106625
OTUD1	2	0	-1.69275	-1.83125	-0.244853	-0.444537	0	-2.01063	-1.69348	0.0027429	-0.238337	0	-0.519458	-1.82004	-0.832939	-1.30682	0	-1.86734	-1.6948	-1.85437	-2.35785	0	-0.763916	-0.153292	-0.348477	-0.928513	0	0.0737556	0.137576	0.017001	-0.445458	0	-0.452132	-1.47007	-0.264582	-1.46979	0	-0.972768	-0.789072	-0.265051	-0.863493	0	0.659184	0.294934	0.573324	0.659911	0	0.25971	-0.106881
RAB18	2	0	-1.1262	-1.10574	-0.282676	-0.505724	0	-1.39929	-1.27742	-0.433642	-1.19082	0	-0.863025	-0.967581	-0.89508	-0.798159	0	-0.865899	-0.835396	-1.09719	-1.05445	0	-0.09046	0.381991	0.133715	0.217861	0	-0.0652901	-0.256354	-0.0305273	-0.0997785	0	-0.134687	-0.284117	-0.200727	-0.196832	0	-0.339738	-0.250939	-0.0983834	-0.214942	0	0.559856	0.707646	0.449271	0.383566	0	0.297531	0.292243
KIF5B	2	0	-1.05401	-0.857968	-0.155273	-0.417599	0	-0.988981	-0.948398	-0.0654373	-0.530972	0	-0.314719	-0.748948	-0.578609	-0.837111	0	-0.908368	-1.12745	-1.061	-1.18846	0	-0.250364	0.161513	0.0195848	-0.163812	0	0.165662	0.0261832	-0.16871	-0.145921	0	-0.0801214	-0.380345	-0.100452	-0.283365	0	0.00677586	-0.106559	0.12111	-0.128601	0	0.12114	0.286552	0.324665	-0.0401439	0	0.103493	0.202784
ENSG00000233825	2	0	-1.72224	-1.63317	-0.398162	-0.820098	0	-1.08175	-1.51994	0.0603398	-0.487357	0	-0.358867	-1.82798	-0.502283	-1.00295	0	-1.93158	-2.1391	-1.96588	-2.45645	0	-0.653176	-0.105927	-0.497346	-0.80275	0	0.333987	0.0681658	-0.100344	-0.0775322	0	0.0743219	-0.998045	-0.0882263	-0.621487	0	-0.356505	-0.424231	0.0481413	-0.744362	0	0.945595	1.20473	0.917837	0.568806	0	0.323455	0.281171
CSGALNACT2	2	0	-0.44003	-0.512978	-0.177983	-0.450238	0	-0.988178	-0.910199	-0.447549	-0.780226	0	-0.22029	-0.295813	-0.38205	-0.280409	0	-0.485949	-0.601093	-0.682382	-0.683536	0	-0.0206787	0.122225	0.0579878	-0.0408475	0	0.0578564	0.0146048	0.00106169	0.0125351	0	-0.00634035	-0.002904	-0.0852395	0.00378572	0	-0.0653276	-0.222832	-0.0562493	-0.054919	0	-0.0242754	0.216756	0.0577777	-0.00658095	0	-0.00103843	0.155461
TIMM23B	2	0	-0.870372	-0.801965	-0.0412843	-0.241589	0	-0.902845	-1.17187	-0.134509	-0.376391	0	-0.564164	-0.599548	-0.289708	-0.726163	0	-1.1398	-1.2317	-1.22676	-1.17723	0	-0.560875	-0.278391	-0.371355	-0.795765	0	-0.0795729	-0.163497	-0.0359571	0.128516	0	0.00863117	-0.00394184	0.17832	0.146098	0	-0.0710684	-0.0783068	0.239948	-0.0187403	0	0.261741	0.568498	0.555911	0.352078	0	0.0606946	0.441409
ARID5B	2	0	-1.01719	-0.997988	0.154424	0.135284	0	-0.863745	-1.06042	0.21552	-0.0324369	0	-0.258628	-0.871493	-0.359639	-0.607574	0	-0.903251	-1.20605	-1.08561	-1.30793	0	-0.631389	0.122267	-0.247152	-0.473233	0	0.149325	0.0394618	-0.00618289	-0.204142	0	-0.133462	-0.698265	-0.160415	-0.486909	0	-0.315192	-0.709109	-0.431179	-0.525677	0	0.464703	-0.0354906	0.182996	0.32675	0	0.232569	0.00132941
SAMD8	2	0	-0.694785	-0.785445	-0.131872	-0.437153	0	-1.07189	-1.12421	-0.545899	-0.574146	0	-0.588567	-1.13594	-0.73437	-0.792437	0	-0.601968	-0.793104	-1.07016	-0.892589	0	-0.417964	0.0423301	-0.238535	-0.283745	0	0.432665	-0.0668762	-0.251387	-0.275836	0	-0.160302	-0.385789	-0.269241	-0.430953	0	0.0246472	-0.0818403	-0.0219575	-0.121878	0	0.0765716	0.105976	-0.00353302	0.156753	0	0.0503357	0.412857
PPIF	2	0	-2.75334	-2.15272	-0.948771	-1.41993	0	-1.86744	-1.26348	-0.533753	-1.35164	0	-0.472263	-0.964515	-0.216793	-0.668484	0	-1.69412	-1.69069	-1.72389	-2.15978	0	-0.0415544	0.00895788	-0.245189	-0.365253	0	-0.244611	-0.206348	-0.493019	-0.151091	0	0.0100674	-0.0824109	-0.0506012	-0.00997852	0	-0.106692	-0.166745	0.198977	-0.13631	0	0.440821	1.12479	0.909958	0.852561	0	0.281968	0.257038
IFIT2	2	0	-0.439761	-2.31691	-1.75486	-1.39108	0	-0.796736	-0.425609	-0.217398	-0.157109	0	-0.261461	0.218796	-0.329495	-0.348187	0	-1.93281	-1.79683	-1.77524	-2.72458	0	0.0987642	-0.267331	-0.328527	-0.217322	0	-0.440818	0.329856	0.0299085	-0.267375	0	-0.959559	-0.881484	-0.832601	-0.729783	0	-1.23338	0.14452	-0.315582	0.271848	0	-0.349769	-0.425991	-0.17519	0.287017	0	-0.847112	-0.510585
IFIT5	2	0	-1.77903	-1.46855	0.0362691	-0.235581	0	-1.88776	-1.45815	-0.421679	-0.0291932	0	-0.743422	-1.68327	-1.19333	-1.82596	0	-0.796008	-0.631279	-0.928906	-1.08796	0	-0.512388	0.0820398	-0.510278	-0.91646	0	0.367741	0.321334	-0.0457215	-0.257111	0	-0.953174	-1.47374	-0.682651	-1.08444	0	-1.46344	-1.05954	-0.491191	-0.978481	0	0.393623	0.0897088	0.145376	0.551989	0	0.108563	0.0764151
LCOR	2	0	-0.614787	-0.49063	0.201816	-0.183413	0	-0.710439	-1.06405	-0.270357	-0.463487	0	-0.435164	-0.800381	-0.614638	-0.731045	0	-0.330935	-0.543566	-0.602703	-0.558773	0	-0.254261	-0.0846101	-0.256652	-0.32061	0	-0.00362092	0.0826633	0.0455349	-0.0871332	0	-0.235851	-0.652206	-0.127162	-0.159888	0	-0.339187	-0.519513	-0.0519352	-0.0992323	0	0.405645	0.0341991	0.142457	0.21829	0	-0.115377	0.262598
FRAT1	2	0	-1.63955	-1.10165	-0.535711	-0.582143	0	-1.63256	-1.21135	0.356642	-0.563518	0	-0.798079	-1.05809	-0.664479	-0.603445	0	-1.85796	-1.76692	-1.58169	-1.83385	0	0.150947	0.24989	0.186046	0.218051	0	-0.174746	0.0230494	0.170799	0.0897903	0	-0.323934	-0.478898	-0.231552	-0.314403	0	-0.550734	-0.403053	-0.553634	-0.443001	0	0.477058	0.323033	0.579067	0.201123	0	0.486238	-0.294659
FRAT2	2	0	-0.351819	-0.958317	-0.513799	-0.547552	0	-1.14174	-0.412317	0.248975	-0.0494493	0	0.0696999	-0.743829	-0.330081	-0.354945	0	-1.22405	-0.81623	-0.909716	-1.37835	0	-0.0488488	0.470384	0.13961	-0.236344	0	0.0865229	0.214018	0.497255	0.129226	0	-0.526201	-1.16692	-0.481604	-1.1188	0	-1.06033	-0.724341	-0.376324	-0.702871	0	0.126711	-0.606869	-0.0398727	-0.12031	0	-0.119777	-0.936805
SLC18A2	2	0	-0.204638	-0.836671	-0.184867	-0.676784	0	-0.99185	-1.52936	-0.620404	-0.43201	0	0.111141	-0.819026	-0.0457018	-0.270185	0	-0.902688	-1.19635	-0.999761	-0.829937	0	-0.312822	0.450088	-0.236187	0.00782038	0	0.154792	0.0935884	0.21786	0.233598	0	-0.241471	-1.13425	-0.252016	-0.478975	0	-0.43111	-0.58981	-0.318934	-0.772202	0	-0.646858	0.0842741	0.00708516	0.088198	0	-0.177419	-0.34658
PDZD8	2	0	-1.56151	-1.64638	-0.549576	-0.84155	0	-1.23849	-1.39783	-0.166228	-0.894982	0	-0.38241	-0.807462	-0.81178	-0.971727	0	-1.1376	-1.0094	-1.17127	-1.52497	0	-0.720086	0.0903507	-0.346515	-0.338492	0	-0.0497338	0.0908893	0.311606	-0.235694	0	-0.151891	-0.789014	-0.26077	-0.265336	0	-0.440374	-0.467458	-0.103277	-0.302517	0	0.709182	0.549814	0.27128	0.136784	0	0.278644	0.362957
RAB11FIP2	2	0	-0.813965	-0.660273	0.115442	-0.286111	0	-1.07079	-1.06398	-0.51074	-0.520498	0	-0.350552	-0.675195	-0.373963	-0.584255	0	-0.583563	-0.67753	-0.715933	-0.860877	0	-0.413922	-0.241622	-0.358759	-0.394306	0	0.16	0.0740997	-0.0229107	-0.0380667	0	-0.126749	-0.236548	0.048157	-0.260268	0	-0.0181612	-0.379801	-0.124501	-0.139948	0	0.320746	0.180264	0.205414	0.149658	0	0.113999	0.257082
CRY2	2	0	-1.24722	-1.17881	-0.381819	-0.864891	0	-1.16855	-1.34975	0.0269744	-0.676075	0	-0.296832	-0.316753	-0.334133	-0.49054	0	-1.08464	-1.16115	-1.248	-0.931312	0	-0.088216	-0.0569435	0.179093	-0.0888734	0	-0.168815	-0.0890463	0.0674645	0.135343	0	-0.183219	-0.0900823	-0.116553	-0.0827473	0	-0.158091	-0.191261	-0.0145426	0.101685	0	0.372462	0.378602	0.267443	0.247837	0	0.256582	0.133559
SLC15A3	2	0	-1.80427	-0.950874	-1.97832	-3.07751	0	0.141549	2.30784	0.0979575	-0.0246174	0	-0.173093	-0.904533	-0.352158	-0.403683	0	-2.31056	-1.65895	-2.04412	-2.61305	0	0.882297	-0.00542304	-0.299381	0.0493239	0	0.701787	-0.0153459	-0.0914096	-0.157192	0	-0.399324	0.237719	-0.446395	-0.107006	0	-0.226804	-0.858533	-0.859204	-1.11308	0	-0.17413	-0.317467	-0.0396986	-0.443178	0	-0.145453	0.569858
FTH1	2	0	-1.7603	-1.77559	-1.02827	-1.28123	0	-1.44511	-0.913353	0.0300771	-0.793913	0	-0.747423	-1.18159	-0.817048	-0.952324	0	-1.82862	-1.89068	-1.95563	-2.03767	0	-0.00757917	0.247093	0.0161509	0.19122	0	0.145411	0.0345379	0.0874579	-0.0398561	0	-0.170071	-0.374281	-0.105209	-0.48977	0	-0.00324359	-0.0046907	0.0293178	-0.340753	0	0.661573	0.892404	0.604038	0.349257	0	0.514683	0.371198
ZFPL1	2	0	-1.87238	-0.778971	-0.36451	-0.447939	0	-0.748268	-0.587912	0.108605	-0.487519	0	-0.550663	-0.694389	-0.515233	-0.377935	0	-0.59949	-0.726716	-0.462874	-0.747086	0	-0.258754	0.096587	0.285221	-0.0624208	0	-0.254013	-0.280079	0.0324621	0.0763989	0	-0.15414	-0.270712	-0.107024	-0.453166	0	-0.163328	-0.0868367	-0.299389	-0.35793	0	0.0707533	0.266823	-0.127909	0.212211	0	0.204419	0.310939
RCE1	2	0	-0.934425	-1.15142	-0.223758	-0.60101	0	-0.850134	-0.797136	0.165361	-0.0974361	0	-0.270833	-0.75578	-0.0217832	-0.472324	0	-0.98305	-0.879374	-0.795074	-0.775998	0	-0.270013	0.0876095	-0.268918	-0.531171	0	0.103994	0.0361029	-0.0101787	-0.168507	0	-0.299406	-0.614682	-0.149704	-0.836788	0	-0.00745007	-0.125543	-0.137923	-0.227104	0	-0.431431	0.322028	0.257745	0.126379	0	0.125093	0.198866
PTS	2	0	-1.77194	-2.31651	-0.342295	-0.577826	0	-1.63589	-1.81475	0.106178	-0.984842	0	-0.870996	-1.66107	-0.93903	-1.28977	0	-1.76601	-1.98846	-1.88067	-1.82359	0	-0.345972	-0.351049	-0.338616	-0.613348	0	0.287495	-0.0584147	-0.603341	-0.354638	0	-0.429218	-0.642397	-0.226481	-0.231047	0	-0.115023	-0.130888	-0.00784793	-0.16642	0	0.297726	0.888537	0.661792	0.921971	0	0.0129581	0.648498
RBM7	2	0	-1.12897	-1.19913	-0.0374122	-0.118256	0	-1.06139	-1.13815	0.0409968	-0.0590773	0	-0.348728	-1.16367	-0.545628	-0.849937	0	-1.27419	-1.10589	-1.2091	-1.59166	0	-0.271295	0.154394	-0.0800777	-0.277434	0	0.0223366	-0.169752	-0.225012	-0.331908	0	-0.140457	-0.524349	-0.316204	-0.474543	0	-0.298464	-0.500748	-0.100321	-0.454896	0	0.485083	0.360605	0.522387	0.565043	0	0.259119	0.00937038
H2AX	2	0	-0.490975	-1.05526	-0.362817	-0.412336	0	-0.502887	-0.614853	0.116105	-0.227996	0	-0.156992	-0.284783	-0.0494539	-0.0851531	0	-1.39459	-1.19824	-1.25219	-1.05422	0	-0.187496	0.163031	-0.35332	0.0144939	0	0.13	0.127597	0.286821	-0.28152	0	-0.893148	-0.356642	-0.307759	-0.913776	0	-0.408742	-0.154113	-0.0547219	-0.322399	0	0.100006	0.186431	0.0502642	-0.160691	0	-0.0777246	-0.559084
ENSG00000261324	2	0	-1.84132	-0.829492	0.109868	0.20737	0	-0.578343	-0.833025	0.419886	-0.125546	0	-0.975354	-1.46948	-0.98894	-0.91703	0	-2.31823	-1.43815	-1.11771	-2.86173	0	-0.361162	-0.046065	-0.369169	-1.08059	0	-0.593669	-0.5279	-0.717369	-0.420226	0	-0.850281	-1.3101	-0.43552	-0.527069	0	-0.654049	-1.09815	-0.300029	0.07615	0	0.460766	0.809363	0.790376	0.95071	0	0.461011	0.737802
AEBP2	2	0	-0.98721	-1.03428	-0.232536	-0.0680348	0	-1.16118	-0.955215	0.0804374	-0.242131	0	-0.216548	-0.725075	-0.479598	-0.620621	0	-0.893248	-1.02199	-0.97828	-1.28449	0	-0.398698	-0.0289626	-0.119387	-0.363258	0	0.0996053	-0.091392	-0.0268272	-0.130275	0	-0.42502	-0.833741	-0.378139	-0.543681	0	-0.335879	-0.409549	-0.0719783	-0.490685	0	0.33496	0.234886	0.364458	0.0485084	0	0.171179	0.264755
TUBA1A	2	0	-0.668848	-0.967726	-0.65327	-0.163715	0	-0.852988	-0.435645	-0.144073	0.130785	0	-0.674131	-1.28023	-0.230039	-0.695273	0	-1.04357	-0.914291	-0.994993	-1.43216	0	-0.503774	-0.139036	-0.190943	-0.716557	0	0.405319	0.142259	-0.0358905	-0.287079	0	-0.803567	-1.23311	-0.431709	-0.987296	0	-0.554764	-0.270946	0.0644212	-0.276129	0	0.00825367	0.682533	0.807767	0.0751281	0	0.50195	0.0862035
TUBA1C	2	0	-0.742849	-0.645529	-0.345401	-0.30349	0	-0.680354	-0.557794	-0.268063	0.00340698	0	-0.379184	-0.876392	-0.128369	-0.458241	0	-0.734626	-0.524755	-0.708969	-0.84362	0	-0.560288	-0.0861132	-0.261224	-0.546489	0	0.212182	0.190241	-0.103588	-0.176707	0	-0.369373	-0.956607	-0.328388	-0.72421	0	-0.542589	-0.329484	0.0141369	-0.370669	0	-0.0250443	0.217972	0.398894	-0.0405242	0	0.313742	0.0188425
CCDC59	2	0	-1.48743	-1.74249	-0.447193	-0.723803	0	-1.67634	-1.44193	-0.235214	-0.678812	0	-0.579432	-1.72791	-0.709158	-0.944371	0	-1.34099	-1.46829	-1.31058	-1.65192	0	-0.264716	0.0599664	-0.0178031	-0.340587	0	0.180999	-0.0841778	-0.374678	-0.134392	0	-0.205978	-0.830359	-0.12745	-0.776535	0	-0.283034	-0.36692	-0.063914	-0.541292	0	0.47747	0.823181	0.709271	0.429757	0	0.28664	0.447118
CKAP4	2	0	-1.31306	-1.25321	-0.930716	-1.66935	0	-0.913187	-0.144899	-0.0331482	-0.555999	0	-0.506899	-0.557678	-0.274852	-0.256764	0	-1.26241	-1.23723	-1.35888	-1.22786	0	-0.0566613	-0.253778	-0.0717518	-0.254143	0	-0.0477007	0.313918	0.0869662	0.0513949	0	-0.377449	-0.166671	-0.202496	-0.249729	0	0.214386	0.209946	0.159175	0.0116202	0	0.256156	0.0557507	0.248483	-0.30188	0	0.418336	-0.167824
PPTC7	2	0	-0.658779	-0.759517	-0.16121	-0.550904	0	-0.890568	-0.769895	-0.168918	-0.545647	0	-0.31428	-0.484034	-0.344191	-0.581603	0	-0.820412	-0.847045	-0.854941	-1.24799	0	-0.128573	0.106915	-0.227789	-0.140196	0	0.161218	-0.00664101	0.127918	0.0323288	0	-0.0905779	-0.248951	-0.165689	-0.159845	0	0.0424788	-0.0303318	0.061506	-0.0528783	0	0.11632	0.368369	0.224745	0.060496	0	0.0830737	0.159102
VPS37B	2	0	-1.352	-1.03917	-0.391123	-0.707705	0	-1.0457	-1.10052	0.0489364	-0.806614	0	-0.391457	-0.421472	-0.381751	-0.522217	0	-0.956034	-0.861759	-1.02511	-1.00006	0	-0.0665465	0.0147539	-0.125521	0.107254	0	-0.12948	0.0229458	0.0502652	-0.215627	0	-0.0238285	-0.0708245	0.00405397	-0.0905223	0	-0.139771	-0.105126	-0.0857758	-0.215278	0	0.366438	0.329035	0.106324	0.0508479	0	0.208171	0.00897947
KMT5A	2	0	-0.395367	-0.524899	-0.115688	-0.221151	0	-0.946064	-0.773224	-0.450479	-0.783023	0	-0.390839	-0.523134	-0.376687	-0.405992	0	-0.63979	-0.647331	-0.593485	-0.566324	0	-0.275012	-0.107623	-0.0668743	-0.165236	0	-0.291413	-0.054633	-0.288819	-0.10513	0	0.0383257	-0.199101	-0.344774	-0.0919519	0	0.0127931	-0.0302481	-0.168355	-0.24185	0	0.221065	0.13447	0.205414	-0.00815424	0	0.375836	0.244577
ENSG00000270008	2	0	-2.73596	-1.92174	-0.516351	-0.623146	0	-1.98773	-1.94028	-0.201251	-0.796539	0	-1.14759	-1.86297	-1.36763	-1.44772	0	-1.78272	-1.90733	-2.11601	-2.35913	0	-0.637832	-0.0996834	-0.455224	-0.877988	0	0.110362	-0.066497	-0.0941915	-0.0116509	0	-0.432876	-1.21964	-0.548119	-0.504066	0	-0.387879	-0.651714	-0.15119	-0.325881	0	0.526162	0.507674	0.432824	0.489785	0	0.506607	0.269667
MZT1	2	0	-2.33542	-1.51742	-0.457876	-0.720635	0	-1.19267	-1.18931	-0.403811	-0.689186	0	-0.635797	-0.916581	-0.816531	-1.38566	0	-0.64944	-0.887226	-0.870022	-1.08412	0	0.0643541	0.0131565	0.39195	0.168076	0	-0.330635	-0.392569	-0.0388522	-0.366455	0	0.103177	0.0405245	0.279939	-0.139665	0	-0.149529	-0.209876	-0.124817	-0.263211	0	0.566613	0.457903	0.339864	0.216714	0	0.345533	0.480644
REM2	2	0	-0.498923	-0.809028	-0.165492	-0.616887	0	-1.06044	-0.896035	-0.207623	-0.661492	0	-0.857954	-1.80789	-0.942108	-0.55542	0	-0.916767	-1.01051	-0.755139	-1.25523	0	-0.450771	0.219438	-0.0612641	-0.557042	0	-0.189279	-0.300387	-0.422604	-0.489767	0	-0.126305	-0.875938	-0.339479	-0.865998	0	-0.261596	-0.563866	-0.815897	-0.607641	0	0.124364	0.360605	0.133264	0.288907	0	-0.242569	0.232162
FAM177A1	2	0	-1.70717	-1.54535	-0.61317	-0.664193	0	-1.38929	-1.13375	0.27414	-0.605741	0	-0.476578	-0.754881	-0.594222	-0.956829	0	-1.53563	-1.59036	-1.56249	-1.49555	0	-0.25796	0.0394229	-0.110936	-0.098543	0	0.175879	-0.141113	0.150195	-0.0047868	0	-0.335018	-0.423246	-0.194121	-0.411652	0	0.0372327	0.0559647	0.170198	-0.0905702	0	0.220588	0.384679	0.641965	0.277476	0	0.434968	0.32384
KLHL28	2	0	-0.615841	-1.17333	-0.156879	-0.628038	0	-0.807859	-1.0462	-0.524012	-0.417015	0	-0.277516	-0.556401	-0.573721	-0.231702	0	-0.217545	-0.42125	-0.577569	-1.01387	0	0.149392	-0.0834012	0.237761	0.0341505	0	0.244204	0.326035	0.28386	0.078114	0	-0.212088	-0.49682	-0.0665135	-0.314205	0	-0.498658	-0.39398	-0.024701	-0.189507	0	0.148015	-0.058412	-0.0516713	-0.14064	0	0.186479	0.245232
RN7SL1	2	0	-0.544688	-0.109057	-0.389242	-1.34144	0	-0.619761	-0.104029	-0.1569	-0.998304	0	-0.286938	-0.259462	-0.0764742	-0.426385	0	-0.401145	-0.0364325	-0.447016	-0.280871	0	-0.0450733	-0.270177	-0.534095	-0.407202	0	-0.406677	-0.661489	0.0196907	-1.14341	0	0.0471367	-0.478584	-0.0717764	-0.376478	0	-0.0610437	-0.273969	-0.685729	-0.445288	0	0.615089	0.0429646	-0.0412261	-0.600475	0	0.916907	0.254757
ENSG00000282885	2	0	-0.656264	-0.0744354	-0.21699	-1.16922	0	-0.825735	-0.173214	-0.106068	-0.860134	0	-0.350212	-0.32692	-0.284285	-0.754626	0	-0.818233	-0.16147	-0.417533	-0.43111	0	-0.260605	-0.361813	-0.622848	-0.674164	0	-0.432187	-0.385726	0.343638	-1.13674	0	-0.0289454	-0.545198	0.101883	-0.0942821	0	-0.35247	-0.461754	-0.84057	-0.38961	0	0.632122	0.0653905	-0.0449467	-0.616371	0	0.689722	0.173741
RN7SL2	2	0	-0.666447	-0.0775605	-0.217867	-1.16573	0	-0.833324	-0.175749	-0.105265	-0.863051	0	-0.351359	-0.325074	-0.284337	-0.754598	0	-0.8191	-0.165767	-0.418332	-0.436291	0	-0.260112	-0.353656	-0.643478	-0.678581	0	-0.426632	-0.38147	0.349749	-1.13571	0	-0.0258591	-0.550663	0.106728	-0.0980322	0	-0.354996	-0.456837	-0.840431	-0.39755	0	0.63631	0.06393	-0.0352692	-0.615167	0	0.690801	0.173665
TMEM30B	2	0	-1.33542	-1.24864	-0.0103086	-0.400396	0	-1.19877	-1.39476	0.329773	-0.0833919	0	-0.430768	-1.29651	-0.835398	-0.969129	0	-1.30189	-1.33137	-1.35802	-1.81664	0	-0.646139	-0.0016709	0.0273482	-0.495623	0	0.0925768	0.0126684	-0.22147	-0.142692	0	-0.607685	-0.980627	-0.385358	-0.977429	0	-0.641516	-0.711423	-0.314619	-1.25187	0	0.70974	0.625433	0.739238	0.56508	0	0.150694	-0.145227
ENSG00000258926	2	0	-0.650927	-0.838174	0.720688	0.496323	0	-1.32477	-2.36507	0.0841517	-1.07795	0	-0.773435	-1.40166	-0.900362	-1.71742	0	-1.42476	-2.04929	-1.52507	-1.38968	0	-0.746518	-0.510856	-0.876418	-1.27108	0	0.324717	0.507183	0.271326	0.0444422	0	-0.358554	-1.21942	-0.724636	-0.497471	0	-0.595497	-1.51604	-0.213232	-0.679431	0	0.520854	0.594165	0.523716	0.510104	0	0.139673	0.815244
ESR2	2	0	-1.1727	-1.06776	0.127184	-0.708972	0	-1.23428	-1.35192	-0.707556	-0.949094	0	-1.22653	-0.741161	-0.557601	-1.54458	0	-0.931211	-1.19303	-0.603136	0.330917	0	-0.989547	-1.4611	-1.07699	-0.448176	0	-0.809802	-0.122545	-0.570577	-1.59329	0	0.0456913	-0.964325	-1.05937	-0.391512	0	-0.520662	-1.72772	0.251285	-0.11977	0	0.612195	0.690754	0.519074	0.4136	0	-1.0695	0.614946
BCL11B	2	0	-0.392008	-0.222279	0.390871	0.30298	0	-0.46616	-0.709605	0.0631602	0.118345	0	-0.231036	-0.906577	-0.368177	-0.442618	0	-0.708705	-0.597621	-0.724607	-0.829229	0	-0.485489	-0.179574	-0.373308	-0.719476	0	0.188259	0.263913	0.2092	0.0128073	0	-0.20366	-0.752495	-0.165618	-0.38874	0	-0.234202	-0.523396	-0.142543	-0.512079	0	0.239939	-0.261343	0.0703773	0.156998	0	-0.109651	-0.324574
SIVA1	2	0	-0.730122	-0.89618	0.0430092	-0.520281	0	-0.85454	-0.752041	0.0984558	-0.593867	0	-0.563651	-0.973888	-0.390253	-0.666549	0	-0.772388	-0.542956	-0.655666	-0.972355	0	-0.110314	0.261364	0.114787	-0.410673	0	0.00443884	-0.0884371	-0.036241	-0.0460381	0	0.250085	-0.0495982	0.0903465	-0.228101	0	-0.0327101	-0.275965	-0.227924	-0.436996	0	0.116746	0.466008	0.217707	0.472747	0	-0.00221597	0.17754
VPS18	2	0	-1.33181	-1.57153	-0.230654	-0.485171	0	-1.59303	-1.53714	-0.298036	-1.09091	0	-0.929033	-0.880175	-0.831577	-1.01476	0	-1.42212	-1.15997	-1.04006	-1.03456	0	-0.147858	-0.0106254	0.0094966	-0.0943108	0	-0.217293	0.0803494	0.0880508	-0.164144	0	-0.011737	-0.143295	0.0195799	-0.0798039	0	-0.348697	-0.495534	-0.0636698	0.0472952	0	0.465256	0.575287	0.39199	0.34104	0	0.360484	0.361497
MORF4L1	2	0	-1.29257	-1.01147	-0.286942	-0.66855	0	-1.02744	-1.01338	-0.297041	-0.726646	0	-0.401958	-0.649891	-0.641148	-0.682521	0	-0.753329	-0.815917	-0.841959	-0.93907	0	0.196186	0.199296	0.111954	0.252621	0	-0.195757	-0.0928048	-0.0548638	-0.163618	0	-0.112261	-0.0826908	-0.0742107	-0.190736	0	-0.197662	-0.0927338	-0.130379	-0.174541	0	0.438352	0.479916	0.296334	0.249657	0	0.161796	0.0598454
FURIN	2	0	-1.20299	-0.878023	-0.350196	-0.673623	0	-0.920066	-0.599554	-0.177803	-0.614269	0	-0.529642	-0.608459	-0.246878	-0.204452	0	-1.49018	-1.34841	-1.33425	-1.4021	0	-0.211669	-0.0741986	-0.0512827	0.00738456	0	-0.0690139	0.125727	0.138155	-0.174248	0	0.00840818	0.0503405	0.0153545	-0.180452	0	0.13893	0.121348	-0.0195939	-0.00536019	0	0.210689	0.529091	0.208002	0.0499984	0	0.110715	0.0355213
ARRDC4	2	0	-1.86149	-1.5239	0.208903	-0.365349	0	-2.35231	-0.804928	-0.549015	-0.989834	0	-1.68733	-2.39528	-1.94801	-2.25049	0	-2.02932	-2.28614	-2.17964	-2.14922	0	-0.89898	-0.668335	-1.10572	-1.52753	0	0.683171	0.28554	0.34876	0.0965649	0	-0.351389	-0.884272	-0.513937	-1.229	0	0.0283216	0.0316784	0.256568	0.329677	0	1.02764	0.91162	0.479589	0.921971	0	0.764486	0.87798
TM2D3	2	0	-1.28742	-1.59098	-0.308505	-0.657751	0	-1.59262	-1.64962	-0.5095	-0.700749	0	-0.80317	-1.26505	-1.1977	-1.31256	0	-1.05161	-1.08248	-1.21089	-1.06459	0	-0.494108	-0.234697	-0.382931	-0.569385	0	-0.112949	-0.0678441	-0.167091	-0.0749906	0	-0.288924	-0.369804	-0.273311	-0.346525	0	-0.477508	-0.216354	-0.200254	0.018647	0	0.577586	0.814323	0.701443	0.587849	0	0.436585	0.808178
ENSG00000261505	2	0	-0.594361	-0.530684	-0.0386879	-0.445953	0	-0.914153	-0.805924	-0.257918	-0.683056	0	-0.538454	-0.762595	-0.718623	-0.684074	0	-0.571688	-0.687364	-0.567235	-0.607919	0	-0.293023	-0.195386	-0.301172	-0.11707	0	0.0637335	-0.102168	0.0299401	0.0400635	0	0.0519187	-0.181283	-0.081314	-0.0131237	0	-0.115151	-0.128175	-0.20715	-0.197446	0	0.216469	0.358569	0.176641	0.252474	0	0.00687129	0.150097
ENSG00000279520	2	0	-2.37339	-2.13096	0.203596	-0.369101	0	-2.06953	-1.4924	-0.332732	-0.103814	0	-0.991474	-2.23406	-0.965531	-1.79565	0	-1.40129	-1.85249	-2.0523	-2.85905	0	-1.40224	0.0142355	-1.20188	-1.91591	0	0.0550191	-0.205256	-0.689268	-0.338799	0	-0.536927	-1.92566	-0.693244	-1.5114	0	-1.24216	-1.5357	-0.671475	-1.24481	0	0.0445104	0.79949	0.873432	1.15895	0	0.157906	0.988034
ADCY9	2	0	-0.735963	-0.655277	-0.255512	0.167182	0	-0.619793	-0.587912	-0.555392	-0.381628	0	-0.461326	-0.79228	-0.758841	-0.864026	0	-0.447487	-0.456069	-0.623527	-0.67225	0	-0.398326	-0.34442	-0.829721	-0.587932	0	-0.218554	-0.297706	-0.0507133	-0.302909	0	-0.212325	-0.458522	-0.348878	-0.460359	0	-0.20592	-0.442761	-0.00588908	-0.437783	0	0.214435	0.313955	0.124494	-0.385819	0	0.288756	0.793238
C16orf72	2	0	-1.53241	-1.54405	-0.209181	-0.686443	0	-1.60541	-1.67785	-0.263275	-0.921541	0	-0.840551	-1.28485	-1.20694	-1.30786	0	-1.36754	-1.53549	-1.57953	-1.67013	0	-0.222059	0.0307881	-0.17572	-0.300403	0	0.00477185	-0.0454524	-0.110346	-0.0614805	0	-0.165292	-0.448625	-0.133075	-0.288533	0	-0.129507	-0.253619	-0.0406968	-0.149475	0	0.484264	0.714906	0.499131	0.526452	0	0.373967	0.608103
ENSG00000263244	2	0	-2.04599	-1.85813	-0.253026	-0.759999	0	-1.90371	-2.12852	-0.351271	-1.09712	0	-1.05653	-1.63653	-1.47738	-1.61573	0	-1.55864	-1.83305	-1.83737	-1.83444	0	-0.237168	-0.00533109	-0.220192	-0.362122	0	-0.0990037	-0.124796	-0.309807	-0.122426	0	-0.142946	-0.446149	-0.0922061	-0.252322	0	-0.028382	-0.276741	0.00622067	-0.0980832	0	0.510579	0.76975	0.518954	0.604283	0	0.42109	0.727109
XYLT1	2	0	-0.36964	-0.279207	0.19115	-0.0254987	0	-1.15836	-1.17374	-0.367934	-0.659751	0	-0.4165	-0.524671	-0.636181	-0.596976	0	-0.849276	-0.785879	-0.973319	-1.04049	0	-0.343083	-0.140625	-0.280654	-0.256384	0	-0.278091	-0.0756411	-0.104385	-0.416805	0	0.0128128	-0.20825	0.033738	0.00890331	0	-0.365267	-0.515423	-0.316306	-0.126375	0	0.31977	0.0642794	-0.0310787	-0.0172898	0	0.075825	0.111952
RBBP6	2	0	-0.815573	-1.15527	-0.0916244	-0.362738	0	-1.16675	-1.11588	-0.206548	-0.724851	0	-0.533665	-0.984981	-0.724925	-0.880323	0	-0.975747	-1.18091	-1.11223	-1.20774	0	-0.308791	-0.181627	-0.211189	-0.462771	0	0.00645775	-0.0648573	-0.163813	-0.0424917	0	-0.074253	-0.334008	-0.164674	-0.12625	0	-0.137756	-0.180912	-0.0365764	-0.217073	0	0.440711	0.629676	0.360951	0.413864	0	0.326844	0.431819
ZNF267	2	0	-0.836227	-1.3808	-0.424138	-1.20258	0	-1.48271	-1.77664	-0.482251	-0.877332	0	-0.760466	-1.29606	-0.952371	-1.16798	0	-1.13628	-1.39194	-1.2235	-1.65458	0	-0.447852	-0.324344	-0.0349809	-0.104502	0	0.183507	0.216093	-0.16976	-0.432372	0	-0.120636	-0.35475	-0.333811	-0.229255	0	-0.385759	-0.67232	-0.0415863	-0.303716	0	0.276642	-0.0216423	-0.339684	-0.336263	0	-0.00593897	-0.481808
MT2A	2	0	-1.52595	-0.937103	-0.666284	-0.757369	0	0.0254966	-0.0755715	0.500861	0.0241224	0	0.0966572	-0.0128071	-0.00885141	-0.197321	0	-1.01468	-1.08213	-0.779696	-1.74405	0	-0.0145773	0.0160567	-0.0792986	0.0406417	0	-0.133189	-0.07778	0.0091428	-0.536345	0	-0.206589	-0.357601	-0.423585	-0.950673	0	-0.102693	-0.12929	-0.290525	-0.618297	0	0.341985	-0.133333	0.193239	-0.0784335	0	0.10578	-0.214669
CLEC18A	2	0	-1.65735	-1.06057	-0.323921	-0.980636	0	-1.42069	-0.70339	-0.393896	-2.02548	0	-0.299596	-1.15	-0.805751	-0.125795	0	-0.561949	-0.886057	-1.18513	-0.607218	0	-1.39915	-0.474777	-0.43335	-0.701317	0	0.567988	0.456159	-0.0342795	-0.531587	0	-0.389863	-0.738321	-0.449318	-0.517449	0	-0.263061	-0.326559	0.0781253	0.10479	0	-0.659097	-0.717397	-0.927036	-0.276068	0	-0.233891	-0.144388
CLEC18C	2	0	-1.45975	-1.11451	-0.46074	-1.01252	0	-1.15347	-0.500298	-0.250305	-1.41241	0	-0.34445	-1.15389	-0.544934	0.0143826	0	-0.179955	-0.95096	-1.04054	-0.697098	0	-0.82358	-0.233075	-0.121136	-0.525791	0	0.662793	0.309973	0.146534	-0.0316608	0	-1.20998	-1.16987	-0.609568	-1.25156	0	-0.42658	-0.497224	-0.217443	-0.218334	0	-0.294075	-0.124822	-0.199843	-0.36601	0	-0.262149	-0.0345572
EXOSC6	2	0	-1.0298	-1.09889	-0.366321	-0.437814	0	-0.761907	-0.884953	0.124919	-0.403642	0	-0.233451	-0.681085	-0.360379	-0.410007	0	-0.963179	-0.875356	-0.788847	-0.957804	0	-0.274423	-0.0497313	-0.320529	-0.332414	0	0.0345076	0.0700737	0.151052	0.0748774	0	-0.116148	-0.579626	-0.303211	-0.374753	0	-0.0302531	-0.216178	0.1672	-0.333386	0	0.477763	0.295754	0.0864976	0.0490274	0	0.291483	-0.0579516
ENSG00000268218	2	0	-0.627028	-0.889827	-0.160623	-0.595937	0	-0.941818	-1.33277	-0.978185	-0.808307	0	-0.453677	-0.889778	-0.672271	-0.78151	0	-0.421111	-0.538372	-0.570955	-0.634253	0	-0.297932	-0.258329	-0.503614	-0.602753	0	-0.0695098	-0.00594724	-0.224065	-0.057656	0	-0.102914	-0.456178	-0.0407557	-0.395264	0	-0.250951	-0.257218	-0.0854688	-0.302067	0	0.384959	0.40466	0.238581	0.617745	0	-0.0317021	0.324588
SENP3-EIF4A1	2	0	-0.959733	-0.879842	-0.235698	-0.459846	0	-0.685083	-0.536237	-0.00593762	-0.401694	0	-0.28301	-0.413337	-0.293147	-0.372797	0	-0.821959	-0.753111	-0.759918	-0.95343	0	-0.117963	0.0483089	-0.0447381	-0.0604396	0	0.103545	-0.0737342	-0.0401276	-0.005933	0	-0.0486882	-0.305574	-0.189768	-0.295628	0	-0.0685933	-0.0904446	0.00159657	-0.0635566	0	0.0643565	0.429508	0.340789	0.231891	0	0.00974651	0.192818
EIF4A1	2	0	-1.03649	-1.1143	-0.157453	-0.455951	0	-0.940428	-0.742384	0.0169279	-0.499415	0	-0.407691	-0.747621	-0.509817	-0.552367	0	-0.960905	-0.98813	-0.973353	-1.24571	0	-0.215682	0.0299053	-0.168876	-0.219403	0	0.148502	-0.108665	-0.112397	0.00183887	0	-0.0915516	-0.471541	-0.271813	-0.391417	0	-0.0888554	-0.217358	-0.0412519	-0.199302	0	0.0740144	0.595547	0.501194	0.350018	0	-0.0366103	0.316167
ENSG00000264772	2	0	-0.999307	-0.941803	-0.388448	-0.657213	0	-0.833821	-0.323409	-0.0220137	-0.471574	0	-0.348425	-0.558511	-0.401996	-0.473889	0	-0.955723	-0.938689	-0.914942	-1.12837	0	-0.0905617	0.0991224	-0.0706953	-0.0640744	0	0.109788	-0.0949822	-0.090934	-0.00303996	0	-0.0515791	-0.345605	-0.221362	-0.304656	0	-0.0709144	-0.120937	-0.0293811	-0.12152	0	0.071768	0.505861	0.424814	0.265152	0	-0.0577144	0.210268
KDM6B	2	0	-1.01956	-1.24417	-0.367449	-0.66031	0	-0.801864	-0.704257	0.479942	-0.290689	0	-0.142388	-0.37413	-0.408761	-0.320131	0	-1.75963	-1.72991	-1.96291	-1.84162	0	-0.449407	-0.206858	-0.174023	-0.402124	0	-0.0822057	-0.140765	0.00252926	-0.176377	0	-0.235884	-0.400144	-0.11767	-0.344772	0	-0.321017	-0.385271	-0.203111	-0.177023	0	0.548277	0.864372	1.13316	0.345579	0	0.0116547	0.0551824
ENSG00000263620	2	0	-0.79975	-0.532797	0.0769995	-0.0941094	0	-0.567323	-0.508324	0.144877	-0.37258	0	-0.515504	-0.781311	-0.371814	-0.449116	0	-1.03383	-0.869223	-0.885561	-1.10405	0	-0.160771	-0.146386	-0.210023	-0.317248	0	0.00887644	0.0388825	0.13412	-0.00259835	0	-0.19478	-0.515975	-0.160742	-0.309585	0	-0.0837859	-0.214677	-0.130332	-0.290191	0	0.515156	0.401786	0.315948	0.230181	0	0.247353	0.0250615
TRAF4	2	0	-2.05835	-2.57199	-0.460141	-1.16244	0	-1.8788	-1.46339	0.713777	-0.482815	0	-0.72107	-1.57347	-0.783251	-1.55432	0	-2.66134	-2.61706	-2.58356	-2.77118	0	-0.613419	-0.185737	-0.548857	-0.459071	0	0.0954711	-0.187057	-0.0638532	-0.611504	0	-0.66621	-1.01729	-0.606366	-1.30407	0	-0.282271	-0.23344	-0.171049	-0.662233	0	-0.1224	1.30266	0.998089	0.561185	0	0.18011	0.799755
EIF1	2	0	-1.18226	-1.1172	-0.246854	-0.524068	0	-1.00094	-1.03662	-0.168515	-0.644416	0	-0.598187	-1.38009	-0.477304	-0.679398	0	-1.31567	-1.37464	-1.19312	-1.50759	0	-0.262903	0.0748566	-0.225527	-0.38211	0	0.317143	0.0530007	-0.0972949	-0.0197684	0	-0.191204	-0.559264	-0.182901	-0.735417	0	0.179411	-0.0578697	0.000971599	-0.462359	0	0.494905	0.893148	0.558558	0.509465	0	0.303512	0.386485
ENSG00000259623	2	0	-1.97697	-1.88411	-0.163651	-0.480826	0	-1.58034	-1.33744	-0.123683	-0.275293	0	-0.307394	-1.26599	-0.771048	-0.790706	0	-0.7776	-0.97382	-0.984385	-0.898329	0	-0.143864	0.164887	0.0169877	-0.479188	0	-0.00870653	0.129212	-0.144184	0.0737627	0	-0.200112	-1.24489	-0.289855	-1.17458	0	-0.649945	-0.602194	-0.285382	-0.786346	0	0.302663	0.238615	0.500581	0.587096	0	-0.026691	0.391684
KLHL11	2	0	-1.3603	-1.50467	0.286817	0.0182758	0	-1.49219	-1.64341	-0.245299	-0.475491	0	-0.457162	-1.48789	-0.749411	-0.94578	0	-0.808079	-1.01209	-0.690221	-0.935139	0	-0.364097	-0.00672413	-0.308845	-0.763103	0	0.168239	0.18766	-0.0926235	-0.192816	0	0.0167621	-1.11757	-0.101932	-0.855391	0	-0.729047	-0.748344	-0.349335	-0.756497	0	0.222409	0.286785	0.304721	0.533169	0	-0.0884126	0.38313
ENSG00000224505	2	0	-0.498923	-0.450836	-0.31298	-0.281638	0	-0.554921	-0.407934	0.138452	0.0269751	0	-0.0827034	-0.410728	-0.521381	-0.475943	0	-0.573363	-0.667234	-0.603136	-0.695078	0	-0.184396	0.156526	0.035266	0.201767	0	0.105936	0.0562279	-0.330922	0.145078	0	-0.323449	-0.229669	-0.440193	-0.113842	0	-0.406668	-0.408252	-0.207926	-0.142787	0	-0.181765	-0.108164	-0.237821	-0.239833	0	-0.193951	0.0359323
H3-3B	2	0	-1.67022	-1.57749	-0.380469	-0.627178	0	-1.5067	-1.48715	0.0651902	-0.556447	0	-0.800927	-1.73696	-0.967189	-1.11714	0	-1.67537	-1.79945	-1.80055	-1.99083	0	-0.431623	0.000602085	-0.353889	-0.388175	0	0.353037	-0.142235	-0.136322	-0.0531036	0	-0.726609	-1.21139	-0.66812	-0.846186	0	-0.0358917	-0.327891	-0.133379	-0.424798	0	0.464538	0.890892	0.615555	0.609023	0	0.0875692	0.285618
UBALD2	2	0	-0.898019	-1.06558	-0.267829	-0.419741	0	-0.866539	-0.872653	0.096659	-0.547627	0	-0.275487	-0.616215	-0.277147	-0.149752	0	-1.09853	-0.957826	-0.726797	-1.00984	0	-0.524046	-0.399403	-0.557317	-0.295892	0	-0.25912	-0.0611766	0.187374	-0.109886	0	-0.161047	-0.361274	-0.269486	-0.482944	0	-0.0527819	-0.0830245	-0.257989	-0.421575	0	0.633976	0.163421	0.0913746	0.203105	0	0.429139	0.0305744
CBX4	2	0	-2.01896	-1.81139	-0.207502	-0.84019	0	-1.45495	-1.40572	-0.223283	-0.994597	0	-0.880619	-1.38745	-1.19672	-1.07827	0	-1.43278	-1.34021	-1.21062	-1.48117	0	-0.478484	-0.16586	-0.328801	-0.601795	0	-0.21034	-0.139647	-0.051589	-0.0791892	0	-0.169223	-0.445609	-0.169554	-0.370041	0	-0.253306	-0.30086	-0.160132	-0.345575	0	0.659597	0.601362	0.260868	0.353565	0	0.533017	0.354124
EIF4A3	2	0	-0.8666	-1.14033	-0.630589	-0.820708	0	-0.637791	-0.76925	0.196908	-0.254702	0	-0.140096	-0.0527032	-0.0386124	-0.0642578	0	-1.12914	-0.993503	-0.970645	-1.08585	0	-0.145991	-0.0222425	-0.167263	0.0998684	0	-0.259501	-0.262264	-0.0159236	-0.0325291	0	-0.321119	-0.363838	-0.239329	-0.233478	0	-0.0807858	0.160028	0.0113262	0.159715	0	-0.198224	0.36934	0.118134	-0.100463	0	-0.138217	0.0810718
ALYREF	2	0	-0.936515	-1.33408	-0.694698	-0.725066	0	-0.850759	-0.788052	0.238453	-0.345401	0	-0.168478	-0.851315	-0.250782	-0.501158	0	-1.33924	-1.26171	-1.06636	-1.02106	0	-0.464927	-0.222484	-0.323923	-0.126043	0	0.0549161	-0.103591	0.00319077	-0.225498	0	-0.0819659	-0.0657004	-0.120314	-0.219455	0	-0.0367377	-0.0172312	-0.172171	-0.571787	0	0.174559	0.269283	0.348271	0.0209342	0	0.284133	0.393282
FASN	2	0	-1.48219	-1.68238	-0.418023	-1.39841	0	-0.817011	-0.936589	0.683398	-0.508346	0	-0.433694	-0.529712	-0.512858	-0.323645	0	-1.06771	-1.06524	-1.1192	-1.30888	0	-0.290697	-0.476835	-0.381806	-0.375273	0	-0.17609	-0.159662	-0.195834	-0.235083	0	-0.151972	-0.260002	-0.205171	0.0396068	0	-0.169805	-0.134654	-0.179475	-0.0779945	0	0.495474	0.406912	0.449752	0.286817	0	0.137857	0.207473
CHMP1B	2	0	-1.37874	-1.45862	-0.589395	-0.550016	0	-1.36839	-1.30127	0.0384855	-0.674119	0	-0.624621	-0.966882	-0.820793	-0.806581	0	-1.53728	-1.64166	-1.53796	-1.74151	0	-0.114909	0.00760691	0.0167026	-0.129119	0	0.142096	0.08833	0.115848	-0.0364176	0	-0.478689	-0.696059	-0.445049	-0.695786	0	-0.48045	-0.278547	-0.00985546	-0.109319	0	0.520751	0.56735	0.764094	0.154566	0	0.540985	0.132326
CHMP1B-AS1	2	0	-1.51812	-1.56519	-0.524341	-0.379399	0	-1.70198	-1.55841	0.0275682	-0.708002	0	-0.719613	-0.988532	-0.903444	-1.34551	0	-1.52215	-1.56581	-1.70959	-1.80815	0	-0.113461	-0.0268544	0.0524051	-0.24673	0	-0.0155386	-0.218434	-0.0650157	-0.00632503	0	-0.368444	-0.592615	-0.184126	-0.41633	0	-0.430925	-0.367174	0.00210555	-0.232365	0	0.594277	0.605901	0.897012	0.287491	0	0.548571	0.124774
RNF125	2	0	-1.42853	-1.39634	-0.108988	-0.853375	0	-1.549	-1.72297	-0.542693	-1.22797	0	-0.787894	-0.972464	-0.86313	-1.14768	0	-0.815967	-0.953041	-1.00226	-1.16013	0	0.171305	0.400445	0.0435742	0.00383078	0	0.068384	-0.0265982	0.0304795	-0.0989911	0	-0.00516645	-0.372449	-0.198887	-0.106304	0	-0.0417267	-0.156467	0.0594466	-0.0928993	0	0.472088	0.553112	0.352648	0.353467	0	0.0637991	0.173482
ENSG00000263917	2	0	-2.12695	-0.809028	0.125078	-0.505279	0	-1.11781	-1.33645	-0.117347	-0.826938	0	-0.849927	-0.905956	-0.787984	-1.32363	0	-0.84962	-0.927063	-0.874978	-1.21251	0	-0.0982909	0.119534	0.00691284	-0.0643187	0	-0.0832869	0.030559	0.131254	-0.275731	0	0.0825231	-0.115078	0.0295099	-0.0956464	0	-0.0732026	-0.290796	-0.214299	-0.250078	0	0.459548	0.457179	-0.0225381	0.167915	0	0.181558	0.0918307
ADNP2	2	0	-1.20368	-1.11524	-0.0669918	-0.877461	0	-1.20713	-1.17941	0.0796503	-1.24762	0	-0.495271	-0.572944	-0.60017	-0.760531	0	-1.28687	-1.33861	-1.21514	-1.44302	0	-0.191907	-0.0803582	-0.0711906	-0.0672564	0	-0.190704	0.0446788	0.0830804	-0.104724	0	-0.0632843	-0.097724	0.175299	0.0741264	0	-0.0909773	-0.0354243	0.102893	0.000871122	0	0.33008	0.608876	0.215173	0.0571645	0	0.338728	0.273365
CIRBP-AS1	2	0	-2.33542	-1.68206	-0.260061	-0.616887	0	-1.3857	-1.7965	0.229202	-0.912143	0	-0.88287	-1.27241	-0.876903	-1.30164	0	-1.22329	-1.9196	-1.21457	-1.59359	0	-0.352117	-0.193622	-0.295823	-0.874362	0	0.182178	-0.0761167	-0.404567	-0.122426	0	0.629246	-0.970751	0.0516599	-0.168635	0	-0.197086	-0.853732	-0.0223475	-1.04116	0	0.31697	1.09433	0.457601	0.729377	0	-0.320048	0.228887
ENSG00000267232	2	0	-3.09123	-2.84411	-0.378738	-1.2113	0	-2.38341	-2.71317	0.0979575	-1.13064	0	-0.848262	-1.92061	-1.46852	-1.96365	0	-2.25763	-2.41167	-2.42583	-2.58816	0	-0.516611	-0.341804	-0.00896999	-0.810161	0	-0.171937	-0.324808	-0.000344337	-0.217134	0	-0.627216	-0.990174	-0.586231	-1.76191	0	0.13034	0.139494	0.586936	0.0166579	0	1.11732	1.00573	1.0335	0.74064	0	1.18554	0.700062
GADD45B	2	0	-2.41763	-2.41634	-0.796133	-1.25439	0	-1.85894	-1.73717	0.191451	-0.625885	0	-0.660241	-1.78966	-0.848569	-1.06729	0	-2.90662	-2.78752	-2.88313	-3.2718	0	-0.448819	-0.0358512	-0.656324	-0.437333	0	-0.366451	-0.313473	-0.081473	-0.368858	0	-0.750275	-0.882348	-0.425835	-0.751112	0	-0.643013	-0.574665	-0.389859	-0.704606	0	0.693673	0.858407	1.23413	0.347322	0	0.312431	0.164952
MRPL54	2	0	-1.57233	-0.950605	-0.297473	-0.454696	0	-1.3401	-1.03995	0.110185	-0.580095	0	-0.516534	-0.617962	-0.429845	-0.37466	0	-1.12759	-0.875829	-0.892433	-1.00463	0	0.029727	0.168807	-0.0302719	0.079593	0	-0.0296207	-0.0800555	-0.0717925	0.130687	0	-0.135241	-0.0945402	0.111299	-0.244174	0	-0.171941	-0.219095	0.130421	-0.381519	0	0.298481	0.211549	0.123472	0.111281	0	0.112624	-0.409078
RFX2	2	0	-0.235889	-0.993452	-0.564041	-1.53116	0	-0.905272	-0.669837	-0.674004	-0.217197	0	-0.498142	-0.465138	-0.689558	-0.0378474	0	-0.926752	-0.811605	-0.681138	-0.377852	0	-0.384821	-0.564196	-0.584472	-0.32323	0	-0.448286	-0.129673	-0.472681	-0.509863	0	-0.107041	0.231035	0.267439	-0.274155	0	0.00855838	-0.172509	-0.0756633	-0.0285021	0	0.266903	0.423341	0.0711128	0.0924497	0	0.123141	0.136714
PET100	2	0	-2.151	-0.755552	-0.188637	-0.307989	0	-1.00843	-0.468369	-0.321746	-0.519473	0	-0.622974	-1.05318	-0.670099	-0.689224	0	-0.287567	-0.1457	-0.376535	-0.490788	0	-0.315977	-0.0900956	-0.326715	-0.399097	0	-0.154927	-0.383606	-0.466255	-0.192381	0	-0.108964	-0.738709	-0.365651	-0.709459	0	-0.148107	-0.32297	-0.275398	-0.540831	0	-0.00213969	-0.084471	-0.0152309	0.183547	0	0.0783025	0.331413
ADGRE5	2	0	-0.571125	-0.493957	-0.371671	-0.186045	0	-0.208424	-0.0493812	0.169419	-0.132537	0	-0.300311	-0.150575	-0.156712	-0.110909	0	-0.922469	-0.843672	-0.732419	-0.615903	0	-0.189366	0.000598113	-0.196725	0.0503362	0	-0.193036	-0.299518	-0.11241	0.0360179	0	-0.246021	-0.157548	-0.258352	0.0250864	0	-0.0859231	-0.220048	-0.00778435	-0.0455713	0	0.0878427	0.0775559	0.266034	-0.0513231	0	0.00585084	0.09995
AKAP8	2	0	-0.991046	-0.974139	-0.201112	-0.54674	0	-1.03329	-1.08254	-0.198123	-1.11264	0	-0.449496	-0.608682	-0.541615	-0.532247	0	-0.757687	-0.808584	-0.782863	-0.690094	0	-0.166007	-0.142137	-0.149821	-0.331113	0	0.221388	0.216512	0.244888	0.184788	0	-0.0598815	-0.158044	-0.0328706	-0.244274	0	-0.0333553	-0.110764	-0.0321493	-0.0912945	0	0.355678	0.390915	0.188468	0.2976	0	0.0921187	0.213391
IQCN	2	0	-0.906581	-1.06057	0.277214	0.267635	0	-0.994203	-0.945278	0.35272	-0.263415	0	-0.635276	-1.31282	-0.841829	-0.465544	0	-1.44011	-1.31191	-1.3921	-1.45309	0	-0.790834	-0.183464	-0.918291	-0.880287	0	0.276354	0.0790889	0.291804	0.0201128	0	-0.521784	-1.22736	-0.535809	-0.572084	0	-0.317081	-0.107834	-0.171514	-0.0619809	0	0.167755	0.593804	0.747563	0.593348	0	0.0293493	0.113468
JUND	2	0	-2.516	-2.50457	-0.666956	-0.476219	0	-2.08738	-1.80979	0.459119	-0.434748	0	-0.921221	-2.2995	-0.959841	-1.26433	0	-2.37008	-2.33781	-2.38825	-2.97515	0	-1.17328	-0.499197	-0.678793	-1.24437	0	0.435605	0.335919	0.300172	-0.331164	0	-0.942724	-1.87047	-0.759202	-1.75496	0	-0.643631	-0.589889	-0.108046	-0.760068	0	0.798838	1.48634	1.26292	0.296272	0	1.26118	1.21841
PLAUR	2	0	-4.22879	-3.4685	-3.70894	-5.83218	0	-1.32877	2.2775	-0.319895	-0.0896809	0	-1.04806	-1.55599	-0.116091	-1.93315	0	-4.15618	-4.78997	-4.596	-4.26602	0	0.32185	0.471783	-0.951458	0.323247	0	0.0616828	-0.39545	-1.32003	-1.04171	0	-2.11922	0.86575	0.718236	-0.28633	0	-0.935699	-0.794839	-0.548416	-1.3973	0	-0.90658	-0.409913	1.12879	-0.831674	0	0.0374111	-0.363028
RELB	2	0	-0.465037	-1.09707	-0.749273	-1.05816	0	-1.00028	-0.673719	-0.121523	-0.958599	0	-0.0254558	-0.328185	0.250691	-0.537221	0	-0.815651	-0.757035	-0.535357	-1.06597	0	-0.465553	-0.19718	-0.490605	-0.226703	0	0.304954	0.498803	0.531775	-0.247556	0	-0.0567459	-0.355765	-0.180124	-0.48425	0	0.182945	0.295047	-0.182288	-0.549307	0	0.222316	0.405615	0.279668	0.198488	0	0.343094	0.0651314
C5AR1	2	0	-1.94533	-2.14851	-3.31233	-4.73458	0	-1.12524	3.98438	0.638526	1.51595	0	-0.572029	-1.26054	-0.920171	-3.22266	0	-4.80604	-4.44989	-4.74486	-4.04142	0	0.77272	1.46781	0.292961	-0.0782261	0	0.83929	0.401017	-0.583068	0.842808	0	0.425105	-0.13425	0.355666	0.936063	0	-2.10151	-2.33916	-4.19227	-1.6677	0	-0.0696606	0.122446	-0.674292	-0.760289	0	-0.244591	-0.081378
NR1H2	2	0	-0.931528	-1.20847	-0.448757	-0.628987	0	-0.957344	-0.919382	0.275623	-0.470527	0	-0.53001	-0.80064	-0.442373	-0.482217	0	-1.25448	-0.997125	-1.11694	-1.16123	0	-0.308232	-0.212124	-0.306057	-0.129269	0	-0.0983863	-0.0962902	-0.00532352	-0.0790435	0	-0.294099	-0.345583	-0.179595	-0.322106	0	-0.0234978	-0.00598938	-0.0194941	-0.130342	0	0.123382	0.366598	0.139372	0.19473	0	0.261391	0.16418
NXT1	2	0	-1.72799	-1.64953	-0.188411	-0.258319	0	-1.28393	-1.0543	0.351244	-0.164723	0	-0.286715	-1.19828	-0.327527	-0.586845	0	-1.33755	-1.59298	-1.24868	-1.77574	0	-0.489293	-0.248109	-0.0533371	-0.389759	0	-0.10106	-0.0211015	-0.12949	-0.101578	0	-0.105886	-0.885571	0.0171267	-0.753482	0	-0.165323	-0.234823	0.0301199	-0.286273	0	0.256814	0.736408	1.05732	0.652636	0	0.233774	0.35297
SNHG17	2	0	-1.38738	-1.42945	-0.102426	-0.753728	0	-1.19333	-0.851677	-0.00383892	-0.944311	0	-0.763246	-0.925139	-0.641677	-1.06068	0	-1.11724	-1.13142	-1.08617	-1.03068	0	-0.262405	-0.356424	-0.289112	-0.529212	0	-0.218657	-0.252683	0.0340968	-0.154355	0	-0.114415	0.0840147	-0.138443	0.00988273	0	-0.0371244	-0.0130312	0.102768	-0.214058	0	0.338958	0.622991	0.239994	0.221974	0	0.253306	0.513518
DBNDD2	2	0	-1.02149	-0.846167	-0.43984	-0.452413	0	-1.02718	-0.771696	0.0169662	-0.346771	0	-0.696486	-1.00335	-0.928019	-0.512417	0	-1.36332	-1.21575	-1.31153	-1.31859	0	-0.0508634	-0.353842	0.000300473	-0.145259	0	0.130753	-0.181989	0.10573	-0.377791	0	-0.0317528	0.22832	0.381201	0.162131	0	-0.355691	0.0504075	-0.0438807	-0.30682	0	-0.186815	0.11668	0.105878	-0.165151	0	0.312059	0.121023
SEC14L2	2	0	-1.09442	-1.24698	-0.353622	-0.519102	0	-1.07289	-1.4306	0.506452	-0.682123	0	-0.316636	-1.08404	-0.59167	-0.145695	0	-1.70924	-1.90891	-1.85231	-1.91973	0	-0.677537	-0.648065	-0.572333	-0.899006	0	-0.00531594	-0.412523	-0.325703	-0.226733	0	-0.338578	-1.06954	-0.418165	-0.708001	0	-0.50292	-0.596525	-0.0346007	-0.172995	0	0.758756	0.877181	0.244942	0.454642	0	0.481511	0.358606
PIM3	2	0	-2.8128	-3.11171	-0.751606	-1.44457	0	-2.13524	-1.90721	0.318241	-1.04455	0	-0.555847	-1.23644	-0.863506	-1.06058	0	-2.77438	-2.68547	-2.67021	-3.22449	0	-0.494585	-0.13688	-0.306286	-0.504034	0	-0.242174	-0.251868	-0.0476009	-0.140318	0	-0.5677	-0.996746	-0.303662	-0.9391	0	-0.498302	-0.361936	-0.112266	-0.495643	0	0.690109	1.2319	1.25784	0.750138	0	0.454762	0.622295
SLC35A2	2	0	-0.920387	-1.46496	-0.141156	-0.0273523	0	-1.17111	-1.18945	-0.238746	-0.769494	0	-0.681467	-0.984512	-0.846362	-0.511418	0	-1.75119	-1.76801	-1.70726	-2.06642	0	-0.651677	-0.461103	-0.320914	-0.451952	0	-0.0134445	-0.243198	-0.281145	-0.197158	0	-0.690372	-0.944872	-0.836047	-1.2116	0	-0.0542557	-0.17643	-0.0909435	0.129743	0	-0.126894	0.437363	0.390154	0.520592	0	-0.311477	0.434373
ZXDB	2	0	-1.02944	-0.920503	0.125753	-0.0151624	0	-1.31997	-1.47251	-0.342174	-0.402506	0	-0.524703	-1.26343	-0.653783	-1.18624	0	-0.946834	-1.07132	-0.969426	-1.25659	0	-0.499681	-0.193075	-0.397805	-0.40858	0	0.205875	0.0778851	-0.121665	-0.13096	0	-0.106991	-0.616294	-0.0971135	-0.746079	0	-0.427278	-0.492869	-0.0673813	-0.570861	0	0.801498	0.581717	0.303555	0.675213	0	0.196042	0.292389
ZBTB33	2	0	-1.21786	-1.0203	-0.0227927	-0.239274	0	-1.16479	-1.14396	-0.261001	-0.401625	0	-0.503983	-0.833937	-0.7098	-0.959433	0	-0.532734	-0.57688	-0.743386	-0.676293	0	-0.095728	0.155338	0.12833	0.0120725	0	-0.0689801	-0.100397	-0.0839146	-0.0951017	0	-0.151023	-0.152083	-0.154609	-0.359957	0	-0.609049	-0.314973	-0.0613011	-0.202511	0	0.223534	0.220532	0.00467821	0.0528729	0	0.243838	0.0375167
DDX3Y	2	0	-1.45789	-1.53738	-0.267684	-0.67282	0	-1.19814	-1.2476	-0.0810812	-0.752022	0	-0.572277	-0.978408	-0.830624	-0.840994	0	-1.02242	-1.22959	-1.07721	-0.973542	0	-0.311942	-0.136991	-0.282688	-0.435091	0	-0.127505	-0.148814	-0.357871	-0.0953218	0	-0.136036	-0.257985	-0.137458	-0.136818	0	-0.0374867	-0.354184	-0.0890318	-0.0618583	0	0.212685	0.744847	0.546523	0.478966	0	0.169257	0.483252
MTND2P28	1	0	-0.429958	-0.215217	0.182525	0.0221812	0	-0.587838	-0.426138	-0.179786	-0.175044	0	-0.343608	-0.817265	-0.388896	-0.597751	0	-0.213528	-0.541818	-0.284236	-0.518349	0	-0.0157618	0.112543	-0.12142	-0.219548	0	-0.0602707	-0.201464	-0.116449	0.227337	0	-0.21217	-0.296012	-0.377754	-0.558038	0	0.00459469	-0.15124	-0.270133	-0.36335	0	-0.129719	-0.179122	-0.23054	-0.14444	0	-0.0745152	-0.305263
PANK4	1	0	0.379086	0.051908	0.201702	0.404439	0	0.106659	0.177599	0.408316	0.197557	0	-0.121087	-0.129812	0.00657734	0.0769613	0	0.247887	0.491102	0.499179	0.440197	0	-0.18465	-0.0349805	-0.021586	-0.103361	0	0.0829595	0.0817096	0.173613	0.0937699	0	-0.0373223	0.0899414	-0.0656852	-0.116055	0	-0.154693	0.0940521	-0.0252489	0.226718	0	0.218437	0.52088	0.251556	0.310558	0	-0.00267259	0.104807
H6PD	1	0	0.405472	0.592315	0.38645	0.0417944	0	0.401309	0.492408	0.0841517	0.251356	0	0.202038	0.296293	0.148231	-0.0262594	0	0.479493	0.50375	0.385812	0.297308	0	-0.100238	0.0402021	0.0121468	-0.077778	0	0.047511	0.222742	0.235423	0.141476	0	0.162678	0.193135	0.161284	0.176136	0	-0.0972092	-0.0259635	0.0639226	-0.0701394	0	0.0669611	-0.228673	-0.171698	-0.108493	0	0.199596	-0.0886383
FBXO2	1	0	0.21157	0.518137	0.131805	-0.121173	0	0.399486	0.266237	0.217539	-0.156068	0	0.025232	-0.0763817	-0.0779914	-0.212532	0	0.265452	-0.00116692	0.565683	0.187181	0	0.210125	0.242801	0.174731	0.367641	0	0.208524	0.137983	0.161093	-0.0347951	0	0.357598	0.173872	0.365934	0.266211	0	0.186667	0.188629	0.0256877	-0.0659126	0	0.397245	0.195861	0.362597	0.344772	0	0.394443	0.189924
ID3	1	0	-0.100959	-0.875011	-0.870622	0.442491	0	0.344842	-0.0556913	0.828497	0.463901	0	-0.478362	-0.241676	-0.743432	0.261866	0	-0.274055	-0.25577	0.213834	-0.0688539	0	-0.201557	-0.510012	-0.176524	-0.026365	0	0.0687722	-0.630993	-0.808781	1.09335	0	-1.28232	-0.559271	-1.53884	-0.459212	0	0.0745693	0.769365	0.848474	1.28894	0	-0.8851	-1.19579	0.91911	0.278615	0	-0.630219	0.0177047
ENSG00000255054	1	0	0.35066	0.251807	0.33999	0.347999	0	0.0687333	0.116038	0.044442	0.109516	0	-0.0636879	-0.0492903	0.11233	-0.0362435	0	0.0967052	0.183908	0.0736613	0.126572	0	-0.0811252	0.0894059	-0.00964211	-0.0534071	0	0.0789608	0.147746	0.21981	0.0787937	0	0.486676	0.515338	0.453149	0.410951	0	-0.108509	-0.0949535	0.116141	-0.0137921	0	0.382864	0.33841	0.448115	0.537205	0	0.272888	0.199908
MTFR1L	1	0	0.0713922	0.315701	0.205462	0.182415	0	0.371347	0.369984	0.17706	0.275056	0	0.0623344	0.167869	0.277979	0.141618	0	0.278944	0.140897	0.143735	0.196424	0	0.0604505	0.141469	0.0973171	-0.183356	0	0.237187	0.169647	0.100672	0.282484	0	0.418326	0.24079	0.369687	0.387274	0	0.166143	-0.118829	-0.0143547	0.0127409	0	0.0241573	0.0340058	0.0127688	0.132828	0	-0.0424739	0.11925
ENSG00000284773	1	0	0.21157	0.443035	-0.0820252	0.138694	0	0.58055	0.632401	0.0700515	0.229876	0	0.291416	0.286692	0.276711	0.0941706	0	0.518033	0.429403	0.342709	0.267865	0	0.0808423	0.21549	0.321398	0.00659918	0	0.322171	0.442199	0.358038	0.265839	0	0.232278	0.248655	0.0624473	0.214113	0	-0.0229319	-0.0432264	-0.401575	-0.306539	0	-0.226218	-0.336003	-0.101247	-0.382302	0	-0.0271578	0.0675522
PSMB2	1	0	-0.747422	-0.498099	-0.310445	-0.400471	0	-0.834593	-0.808381	-0.235648	-0.644564	0	-0.210867	-0.216939	-0.194632	-0.224452	0	-0.58108	-0.644157	-0.615477	-0.819858	0	-0.0967342	0.301973	0.227223	0.212019	0	-0.0553219	-0.256354	-0.296389	-0.20228	0	-0.0589047	-0.188425	-0.281173	-0.179193	0	0.0303536	-0.114372	0.197913	0.0648423	0	0.000834357	-0.0233384	-0.0435453	-0.375866	0	0.118339	-0.145818
SMAP2	1	0	0.402506	0.4809	0.357426	0.149302	0	0.467859	0.497538	0.534881	0.0157492	0	0.318629	0.340369	0.328066	0.306272	0	-0.228846	-0.25871	-0.0787902	0.0367522	0	0.224215	0.24234	0.287485	0.155927	0	-0.0261107	-0.366523	0.0232394	0.0110931	0	0.356435	0.228781	0.401736	-0.108433	0	0.0174155	-0.26134	0.126037	0.107989	0	0.464723	0.537863	0.508457	0.490211	0	0.26364	0.312215
P3H1	1	0	0.416808	0.301719	0.0280348	0.32799	0	0.752392	0.752587	0.255014	0.432885	0	-0.0900068	0.322471	0.296195	0.515848	0	0.167599	0.435948	0.232478	0.503579	0	0.169198	-0.0332141	0.0624466	0.00491083	0	0.233946	-0.18526	0.0775514	0.0220194	0	0.101349	0.348566	0.0257262	0.24183	0	0.197737	0.195037	-0.100136	0.173217	0	-0.0132659	-0.0294783	-0.232323	0.179105	0	-0.0122792	0.0432646
CACHD1	1	0	-1.9395	0.0134339	0.535954	0.556649	0	-0.147675	-1.17287	0.0800356	-0.465396	0	0.899475	0.484651	0.831441	1.06169	0	0.050488	-0.82048	-0.603136	-0.569547	0	-0.0407197	-0.505497	0.0324228	-0.274427	0	0.0616828	-0.473452	-0.9508	-0.250301	0	-0.0894683	-0.233786	-0.644334	0.199097	0	0.408949	-0.0172312	0.06593	0.806229	0	0.296049	-0.387856	0.743834	0.987627	0	0.238618	0.167487
FPGT	1	0	1.16159	1.23	0.444395	0.335807	0	1.08803	1.0609	0.0884972	0.433354	0	0.79994	1.47555	0.800619	0.786114	0	1.46047	1.15243	1.24486	1.27528	0	0.366244	0.615713	0.375871	0.405115	0	0.239681	0.0935884	0.285826	-0.00518861	0	0.59328	1.01513	0.551586	0.987593	0	0.171614	0.388025	0.0147198	0.698682	0	-0.321617	-0.0711109	-0.26025	-0.44701	0	-0.192887	-0.145867
GBP3	1	0	0.517659	0.94221	0.00746516	0.417254	0	0.864052	0.807123	-0.20606	0.539975	0	0.180363	0.540588	0.337449	0.33299	0	0.971153	1.06786	0.959459	0.976479	0	0.0606644	0.0157112	0.0907977	0.11436	0	0.600388	0.514913	0.356589	0.404407	0	0.281613	0.322852	0.078908	0.12577	0	0.0398479	0.0501241	-0.232157	0.0878471	0	-0.0801691	-0.124822	-0.247591	-0.138941	0	-0.461486	-0.0954503
CDC7	1	0	-1.34692	0.116971	-0.239202	0.0903308	0	0.285831	0.101699	0.227593	0.356167	0	-0.0131822	-0.0337645	-0.283524	0.108451	0	-0.512882	-0.0184481	-0.600337	-0.126765	0	0.00738011	0.3937	-0.0466148	0.0534109	0	0.0885907	-0.211661	-0.541184	-0.10233	0	-0.224398	-0.0898557	-0.667054	-0.250156	0	-0.588236	-0.289311	-0.533466	-0.585273	0	0.212964	0.425311	-0.0709174	0.28787	0	0.0582515	0.303002
EEF1A1P11	1	0	-0.781511	-0.763961	-0.647097	-0.375292	0	-0.796293	-0.784587	-0.636248	-0.228036	0	0.193222	-0.530549	-0.192552	-0.223318	0	0.156883	-0.178356	-0.389854	-0.590388	0	0.300648	0.433981	0.0780867	0.31537	0	-0.0694138	-0.201184	0.204893	-0.0108181	0	-0.215752	-0.34811	-0.354225	-0.666188	0	0.0816172	-0.0864016	-0.315077	-0.279297	0	0.194622	-0.480067	-0.2714	-0.130717	0	0.122898	-0.295104
ENSG00000260246	1	0	-0.141601	-0.0187465	-0.0388777	-0.30442	0	0.00620458	0.0764847	-0.136923	-0.377029	0	0.135775	-0.0600337	-0.0229817	-0.0287276	0	0.241098	0.0461758	0.19175	-0.0497692	0	0.238104	0.251753	0.202166	-0.140083	0	-0.0646429	0.145534	-0.00721307	0.0789501	0	0.31343	0.265903	0.062276	0.154521	0	0.388543	-0.0253591	0.0129396	-0.462104	0	0.247942	0.225169	0.285864	0.212041	0	0.116241	-0.043438
RSBN1	1	0	-0.56842	-0.468085	-0.0995425	-0.164336	0	-0.490984	-0.806289	-0.0139104	-0.0789348	0	0.0584424	-0.374478	-0.201774	-0.268961	0	-0.136094	-0.173808	-0.229482	-0.29973	0	-0.149615	0.0257499	-0.0819891	-0.208329	0	0.261992	0.14046	0.123535	-0.087809	0	-0.184866	-0.547336	0.0166775	-0.366354	0	-0.129643	-0.196163	-0.0133309	-0.393764	0	0.156985	-0.0389192	0.173878	0.0614028	0	-0.016181	-0.0533816
GPR89A	1	0	0.301768	0.181634	-0.046932	0.316044	0	0.10254	0.386293	-0.0200397	0.383257	0	-0.102324	-0.190895	0.124865	-0.334767	0	0.260185	0.12071	0.211846	0.191372	0	0.173206	0.254845	0.255867	0.174308	0	-0.150217	0.323334	0.0413656	0.381401	0	0.504514	0.453057	0.016036	0.149884	0	0.581714	0.531752	0.500493	0.621312	0	0.192609	0.451276	0.303389	0.61502	0	1.17468	1.17124
CD160	1	0	0.401541	1.02501	0.154976	0.777391	0	1.16427	0.950615	-0.220831	0.322323	0	1.05148	1.36117	1.35082	-0.0680796	0	0.805754	0.316521	0.190414	0.290275	0	0.352144	0.820468	-0.0280788	0.0861607	0	-0.0131524	0.619657	0.160099	0.751178	0	0.262375	0.523644	0.788625	0.178919	0	0.123321	-0.339159	0.383412	-0.363404	0	-0.433952	-0.423666	-0.470798	-1.01035	0	0.636765	1.10579
LIX1L	1	0	0.49141	0.559817	0.185004	0.147007	0	0.580337	0.528394	0.163322	0.178904	0	0.377625	0.812013	0.426891	0.526776	0	0.495375	0.396116	0.477998	0.350701	0	0.233741	0.333652	0.212681	0.317576	0	-0.225984	-0.113381	0.0746357	-0.294291	0	0.134462	0.356035	0.26207	0.457613	0	0.0560991	0.276952	0.190075	0.324594	0	0.0245803	-0.153968	-0.271942	-0.114014	0	0.308511	0.229278
TXNIP	1	0	0.0342893	0.520298	0.659519	0.675933	0	0.43251	0.232338	0.301709	-0.0337942	0	0.362878	0.297031	-0.0231539	-0.149225	0	0.0619619	-0.129601	-0.387905	-0.132803	0	0.41263	0.796553	0.504305	0.28637	0	-0.0280073	0.0904319	0.122392	-0.396122	0	1.02318	0.68659	0.629865	0.379696	0	0.336313	-0.033352	-0.175035	-0.0318755	0	1.56222	0.55013	0.125549	1.04308	0	0.351416	0.537173
RORC	1	0	1.23804	1.44899	-0.341649	0.312723	0	1.06043	1.32636	-0.65693	0.929905	0	-0.151966	1.08002	1.07808	0.563585	0	1.30986	1.56772	1.40741	1.18387	0	0.186637	0.433188	0.348985	1.09865	0	0.288275	0.593662	0.194539	0.0652007	0	0.12025	1.03822	0.0294379	0.325105	0	0.316993	0.854612	0.46117	0.631265	0	-0.896596	-0.102367	0.333888	-0.793675	0	-0.405932	0.121649
SLC27A3	1	0	0.507963	0.30443	-0.129061	0.156111	0	0.719485	1.40982	0.120678	0.266697	0	-0.144565	0.32233	0.518912	0.371705	0	0.220536	0.420966	0.334708	0.110696	0	0.116291	0.397621	0.164351	0.309964	0	0.111639	0.0233285	0.0355706	0.0305931	0	0.330246	0.838164	0.200015	0.55878	0	0.276311	0.310256	0.20296	-0.0597629	0	-0.391201	-0.12043	-0.294157	-0.306413	0	-0.389384	0.00351086
FCRL3	1	0	0.976415	1.29121	0.613328	1.22463	0	1.0257	1.11276	0.311875	0.967228	0	0.496795	1.15958	0.678576	-0.225568	0	1.15831	1.03295	1.22826	0.832169	0	0.560754	1.40674	0.503687	1.01313	0	0.02702	0.313936	0.136463	0.141843	0	0.639641	1.00488	0.489371	0.582301	0	0.152371	0.0820507	0.263463	-0.0796041	0	-0.403351	-0.834318	-0.454015	-0.745496	0	-0.0884694	-0.290264
IFI16	1	0	0.695164	0.322166	-0.150054	0.301966	0	0.282396	0.561797	0.209009	0.424482	0	0.43157	0.596037	0.425946	0.252499	0	0.319074	0.192152	0.231428	0.147922	0	0.22952	0.386697	0.309895	0.410945	0	0.18178	0.032698	0.0758947	0.0610036	0	0.226369	0.236605	0.0747291	0.1201	0	0.0678476	0.0639599	0.0763164	-0.0689727	0	-0.054858	0.0298023	0.0448267	-7.06357e-05	0	-0.125875	-0.0474348
ENSG00000258465	1	0	0.250793	0.415999	0.283499	0.199128	0	0.271503	0.19397	0.042139	-0.0193319	0	-0.0573485	0.0736026	0.0595619	-0.0605795	0	0.24517	0.325836	0.343245	0.337888	0	0.129097	0.0931104	0.139165	-0.0052824	0	0.0802985	-0.00802054	-0.0415755	0.0630372	0	0.151256	0.286312	0.155093	0.252075	0	0.0848802	0.00306019	0.0315424	0.118012	0	-0.129852	0.222127	0.0537715	0.113452	0	-0.111134	0.0641313
RCSD1	1	0	0.531751	0.43142	0.117729	0.0397047	0	0.449144	0.474389	0.208992	0.244699	0	0.114151	0.277601	0.20222	0.245388	0	0.160258	0.223602	0.246667	0.225102	0	0.300065	0.286153	0.293753	0.334602	0	0.0887486	0.00477195	0.148012	-0.0455624	0	0.0171521	0.092521	0.194405	-0.0912793	0	0.0571263	0.0961469	0.131768	-0.0262843	0	0.00353623	-0.0743318	0.0451202	-0.0672069	0	0.111559	0.00468352
IL24	1	0	0.904318	0.902144	0.249708	0.293802	0	0.784548	0.681095	0.400786	0.801245	0	0.102024	0.150074	-0.0811453	0.15089	0	0.753506	0.635336	0.612531	0.663985	0	0.412293	0.340782	0.365494	0.293526	0	0.118976	-0.0255148	-0.0641951	0.22568	0	0.00383929	0.00527001	0.263444	-0.114187	0	0.235376	0.190975	0.179297	0.1982	0	0.142418	0.0754319	0.104308	0.0693282	0	-0.101126	-0.240106
FCMR	1	0	1.11175	1.28959	0.527673	0.72144	0	1.0431	0.967512	0.581718	0.900768	0	0.44129	0.566819	0.458897	0.510601	0	0.823762	0.910347	0.830521	0.92993	0	0.467206	0.371411	0.453895	0.330369	0	0.0845615	0.076456	0.189794	0.162298	0	0.101888	0.29871	0.220501	-0.0971643	0	0.0912339	0.0752909	0.0151846	0.0506379	0	-0.0862829	-0.387819	-0.27818	-0.093445	0	-0.147259	-0.448999
ZNF672	1	0	0.913572	0.774579	-0.156412	0.377295	0	0.312592	0.438701	0.218374	0.372175	0	0.158394	0.37838	0.0010924	0.141197	0	0.0994253	0.333068	0.0152301	0.101603	0	0.365483	0.187732	-0.0734306	0.486455	0	0.0647556	0.00477916	0.355344	0.0103388	0	0.11071	0.555108	-0.000175622	0.157915	0	-0.311388	0.157855	-0.174686	0.0172044	0	0.0407354	-0.0969425	-0.158593	-0.179242	0	0.236432	0.064221
KLHL29	1	0	-0.939496	-0.871089	0.236394	-0.443351	0	-0.598691	-1.34082	0.0841517	-0.456463	0	-0.308313	-0.532287	-0.303284	-0.00898139	0	-0.535591	-0.745576	-0.421021	-0.373627	0	-0.530115	-0.87614	-0.206271	-0.517717	0	-0.174515	-0.16533	0.155545	0.0354534	0	-0.158055	-0.266353	0.0110179	0.199097	0	-0.457652	-0.624914	-0.432939	-0.0429546	0	0.425332	0.53053	0.112304	0.225616	0	-0.258538	0.215015
FAM228B	1	0	0.338805	0.240751	0.24052	-0.0719407	0	-0.0808431	0.227348	0.201051	0.0264568	0	0.0436087	-0.409336	-0.222651	-1.02857	0	-0.160282	-0.286144	-0.203682	-0.511131	0	-0.316048	-0.359742	-0.12905	-0.502243	0	0.0205307	0.0614251	0.150713	0.063577	0	-0.0212706	-0.298226	-0.10787	-0.539857	0	0.12919	-0.199435	0.410243	-0.373057	0	-0.0120731	0.432755	0.155228	-0.219567	0	0.200585	0.518438
ADCY3	1	0	0.135923	-0.308199	-0.210966	-0.274822	0	-0.475835	-0.55283	-0.537021	-0.411227	0	-0.421432	-0.524182	-0.489466	-0.167075	0	-0.124062	-0.0498459	-0.127347	-0.129136	0	-0.0959322	0.161396	-0.143627	0.0540696	0	-0.155316	-0.149484	-0.120202	-0.27342	0	-0.105857	0.0334367	-0.0933187	0.128183	0	0.0103439	0.135218	0.0190709	0.0402948	0	-0.178593	-0.168963	-0.107486	-0.103686	0	0.0323755	-0.0231243
MTIF2	1	0	-0.368029	0.426203	0.0682505	0.0432265	0	0.187353	0.254448	-0.0920517	-0.0126284	0	0.160585	0.111674	-0.0195594	-0.0147637	0	0.191707	0.150204	0.0663232	0.0807065	0	0.208891	0.20368	0.446198	0.0639358	0	0.0688481	0.183188	-0.0471488	0.0310955	0	0.223177	0.237451	0.0429096	0.0438187	0	0.187144	0.0244547	0.0883421	-0.158829	0	0.0430612	0.121703	0.205414	0.1107	0	0.0221264	0.190417
ARHGAP25	1	0	0.331152	0.415195	0.141695	0.284978	0	0.455448	0.425613	0.0382154	0.339946	0	0.476424	0.754895	0.476888	0.38539	0	0.398191	0.484783	0.398345	0.332397	0	0.600918	0.602143	0.529085	0.681296	0	0.104484	0.0757096	0.0861363	0.0899912	0	0.0741977	0.53091	0.238511	0.179591	0	0.0650669	0.0812314	0.0705074	0.0788291	0	-0.097378	0.0688881	-0.110845	-0.201565	0	-0.124376	-0.0341973
ENSG00000273445	1	0	1.3609	0.804154	0.756915	0.230261	0	-0.098765	0.29661	-0.126415	0.220495	0	0.522406	0.684323	0.93354	0.722202	0	0.00751553	0.265266	0.228183	-0.0352111	0	0.454657	0.543968	0.736739	0.192359	0	-0.0815394	-0.00396688	0.138725	0.105843	0	0.717887	0.673105	0.781931	0.18399	0	0.206183	-0.0960866	-0.0732578	-0.0450024	0	1.90249	1.46494	1.40705	0.341809	0	-0.0695041	0.175661
TMEM131	1	0	0.818106	0.449585	0.241089	0.360817	0	0.238887	0.347577	0.147599	0.01351	0	0.411032	0.619573	0.285132	0.443477	0	0.347914	0.192579	0.276697	0.400888	0	-0.0631356	-0.0640389	0.0399035	0.0315978	0	0.113714	0.198783	0.0754545	-0.0815416	0	0.157625	0.206502	0.113858	0.263933	0	0.129941	0.106948	0.0890136	0.114614	0	-0.310316	0.0370294	-0.115417	-0.250702	0	-0.167559	0.340371
IL18RAP	1	0	-0.11478	0.133606	-0.672496	-0.284518	0	0.016336	0.553519	-0.431049	-0.0506247	0	-0.363559	0.450435	0.831441	-0.57058	0	0.804152	0.880753	0.802343	0.264774	0	0.0381979	0.812399	-0.0247211	0.724767	0	-0.133943	0.336217	0.111123	-0.610557	0	0.243658	1.06928	0.253786	0.574663	0	0.336673	0.582231	0.0701546	0.0236826	0	-0.299378	0.758447	0.415052	-0.607329	0	-0.611213	0.594732
IWS1	1	0	0.628951	0.741753	0.279327	0.652834	0	0.164269	0.393665	-0.0869178	0.23569	0	0.345764	0.478798	0.222588	0.14997	0	0.438641	0.514547	0.355318	0.453536	0	0.159335	0.114522	0.109594	0.224411	0	0.000862784	-0.0210047	-0.185826	-0.0618732	0	0.0494298	0.268263	0.107139	0.411451	0	0.0987207	0.00294667	0.157051	0.0809799	0	-0.208182	-0.163389	0.11622	-0.0959772	0	-0.283629	0.0711033
SFT2D3	1	0	-0.865706	-0.938311	-0.166508	-0.629561	0	-0.929553	-0.998845	-0.485818	-0.751191	0	-0.0664772	-0.208981	-0.289789	-0.290155	0	-0.245639	-0.245629	-0.281938	-0.284614	0	-0.165596	0.0998145	0.0176106	-0.16172	0	-0.303154	-0.0807825	0.026832	0.0746818	0	0.00105366	-0.227027	-0.019978	-0.305173	0	-0.205744	0.145151	0.127918	0.0615678	0	0.230154	-0.336283	-0.14732	0.0851468	0	-0.0480669	-0.179295
STAM2	1	0	-0.51357	0.654373	0.0733885	0.477782	0	1.1258	1.14672	0.709852	0.944266	0	0.247399	0.276899	0.105364	0.321664	0	0.543771	0.344888	0.152603	0.250518	0	-0.0204411	0.12386	0.0313234	0.0386888	0	0.262147	0.125383	0.156404	0.0334919	0	-0.0292217	0.346555	0.0839928	0.203129	0	0.175977	0.00294667	0.263769	0.148335	0	0.0842953	0.0899577	0.107233	0.000772248	0	-0.0476447	0.0343815
ENSG00000218175	1	0	-0.414035	0.0243222	-0.0905872	-0.272239	0	-0.604711	-0.768146	-0.41889	-0.217645	0	-0.20006	-0.239934	-0.007503	-0.527296	0	-0.165939	-0.0358205	-0.00908999	-0.122595	0	-0.146825	0.070222	-0.197741	-0.287157	0	-0.412546	-0.325201	-0.001858	-0.357889	0	-0.0925477	-0.189112	-0.481604	-0.687083	0	-0.0756293	0.297404	-0.300276	-0.627432	0	-0.705115	-0.710948	-0.866139	-0.688423	0	0.0361061	-0.177873
MTX2	1	0	-0.498923	0.0274733	-0.116582	0.0108963	0	-0.724699	-0.726659	-0.789824	-0.280992	0	-0.424621	-0.203202	-0.570657	-0.557641	0	-0.338059	-0.26306	-0.196265	-0.468461	0	0.0548471	0.12386	0.0651916	0.211212	0	-0.591963	-0.704407	-0.51146	-0.236143	0	-0.436308	-0.195132	-0.439076	-0.342556	0	-0.0642246	-0.404254	-0.220842	-0.100502	0	-0.0665209	-0.0905014	-0.174434	0.00838543	0	-0.344511	-0.146065
NIF3L1	1	0	0.484003	0.385949	-0.117714	0.243182	0	0.223163	0.665844	-0.104389	0.403359	0	0.732825	0.536972	0.383982	1.01438	0	0.636678	0.706625	0.797402	0.723234	0	0.462271	0.142719	0.0466429	0.107002	0	-0.010267	0.131303	-0.132597	0.419951	0	0.222728	0.0450738	0.119952	-0.011849	0	0.0595	0.080066	0.177322	0.665367	0	-0.15963	-0.10888	-0.196327	0.00838543	0	0.220946	-0.185679
IDH1	1	0	-2.24616	0.794235	-0.247145	0.47238	0	0.608369	1.37417	0.0867303	0.568483	0	0.199547	0.451662	0.534869	0.326042	0	0.0808617	0.332766	0.4964	0.337343	0	0.349331	-0.0136435	-0.123639	-0.0420378	0	0.162405	0.0935884	-0.29065	0.117668	0	0.308291	0.634425	-0.141834	0.466577	0	0.290667	0.182706	-0.234308	0.449511	0	0.476621	0.290216	-0.0439456	-0.0985298	0	0.298228	0.0112465
LINC01963	1	0	0.00726191	-0.203307	-0.302275	-0.455951	0	-0.33323	-0.200889	-0.393896	0.0554358	0	-0.218208	-0.0641381	-0.683132	0.0847719	0	0.356365	0.249909	0.228742	0.285113	0	-0.0991928	-0.359956	-0.0123676	0.106217	0	-0.335584	-0.365596	-0.061398	-0.147344	0	0.0804567	-0.326895	-0.0444211	0.00215169	0	-0.00767464	-0.296207	-0.412355	-0.0381009	0	-0.0243515	-0.477644	-0.337379	0.153648	0	-0.355259	-0.598458
RPL37A	1	0	-0.488408	-0.251807	-0.193847	-0.255669	0	-0.222058	-0.360017	-0.256927	-0.171571	0	-0.119259	-0.305767	-0.094442	-0.170891	0	-0.298435	-0.0794441	-0.236588	-0.30558	0	0.0464478	-0.0630211	-0.0626698	-0.0405821	0	-0.0065951	-0.0625945	0.068413	-0.0513483	0	-0.0451605	-0.104367	-0.0490206	-0.474411	0	-0.0280806	0.0243463	-0.330535	-0.416103	0	0.300611	-0.0381817	0.0458607	-0.108187	0	0.0480545	-0.366037
STK16	1	0	0.155185	0.0872364	0.0580569	-0.102314	0	0.532914	0.359152	0.00507354	0.125113	0	0.554574	0.443581	0.661858	0.386041	0	0.0638963	0.224272	0.237925	-0.0997739	0	0.372159	0.341691	0.383168	0.343244	0	0.0816885	-0.0297746	0.0913832	-0.0160769	0	0.0988894	0.0764757	0.234022	-0.235335	0	0.185863	0.124921	0.00490056	0.11851	0	0.173095	0.29046	0.262938	0.29927	0	-0.114876	-0.190624
DNPEP	1	0	-0.117223	-0.102255	0.0826791	-0.286961	0	-0.269059	-0.0605333	-0.0294334	-0.425743	0	0.0183422	0.0910056	0.0834467	-0.0700198	0	-0.195199	-0.13669	0.0562906	-0.13839	0	-0.195897	-0.11112	-0.122826	-0.21539	0	0.0611331	0.0650308	0.166309	0.0519497	0	-0.267861	-0.224508	-0.291102	-0.374855	0	0.11886	0.0774796	0.0106781	-0.00835048	0	-0.130694	0.0837651	-0.146489	-0.00290038	0	-0.197714	0.0620119
PDCD1	1	0	0.3515	0.246715	0.10581	0.581212	0	0.386662	0.820172	0.664998	-0.194542	0	0.549132	1.02513	0.932204	0.489541	0	0.271545	0.463313	0.377923	-0.012736	0	0.373624	0.971857	0.273509	0.736385	0	0.254328	-0.00950506	0.307412	0.170694	0	0.525868	0.614942	0.0298959	0.566349	0	0.319956	0.506331	0.468657	0.564728	0	0.126973	0.045732	0.0119603	-0.104548	0	0.301334	0.47121
SUMF1	1	0	0.777917	0.315809	0.127836	0.406699	0	0.206705	0.233336	-0.138057	0.159272	0	0.20694	0.450008	0.162885	-0.196184	0	-0.018674	0.161315	0.00782212	-0.0624256	0	0.199487	0.242504	0.0477178	0.317159	0	0.190825	-0.0108863	0.115565	-0.13663	0	0.177286	0.31089	0.158046	-0.00852438	0	-0.276736	0.113353	-0.171853	-0.0278477	0	-0.0895069	0.493872	0.119114	-0.259871	0	0.420301	0.254128
VHL	1	0	-0.28528	-0.214445	-0.305163	-0.181189	0	-0.233457	-0.253824	-0.243039	-0.168666	0	-0.14477	-0.135916	-0.16056	-0.133091	0	-0.143472	-0.188145	-0.209739	-0.209233	0	0.0305053	0.131932	0.0394294	0.0446393	0	-0.107995	-0.190732	0.0093797	-0.0344056	0	-0.0196052	-0.183275	-0.094547	-0.131052	0	-0.0245083	-0.0967026	-0.0861994	-0.0617381	0	-0.0564672	-0.0942097	-0.134279	-0.111196	0	0.117339	-0.186795
GHRLOS	1	0	0.542897	-0.241139	0.0539711	-1.60481	0	-0.550328	-1.19786	-1.29436	-0.793498	0	-0.0249736	-0.482282	-0.414936	-0.0169816	0	-0.571215	-0.745576	-0.903369	-0.747693	0	-0.482425	-0.647516	-0.951458	-0.865787	0	-0.0426539	0.322676	-0.424371	0.37074	0	0.103177	-0.397284	0.0280914	0.362327	0	-0.275928	-0.602194	-0.520402	-0.0134613	0	0.266903	-0.153968	0.105878	0.392435	0	0.123141	-0.0418497
TMEM43	1	0	0.466247	0.42549	-0.153946	0.216964	0	0.219889	0.309738	-0.0693324	0.303527	0	0.177231	0.402597	0.215066	0.586961	0	0.228615	0.390159	0.400497	0.584576	0	0.160551	0.304934	0.13035	0.186983	0	-0.0893543	-0.120616	-0.105145	-0.0534149	0	0.0391234	0.0987471	0.00897375	0.353638	0	-0.129628	0.106652	-0.0496197	0.183569	0	-0.283375	-0.242705	-0.126457	-0.102976	0	-0.35965	-0.271467
ENSG00000268279	1	0	0.323128	0.305009	-0.0445527	0.129194	0	0.27816	0.377999	0.0841517	0.206502	0	0.0284409	0.367939	0.146943	0.428229	0	0.275479	0.496549	0.473064	0.621951	0	0.193526	0.274746	0.16071	0.157355	0	0.138257	-0.0679374	-0.10853	-0.0409846	0	0.0412974	0.0482645	-0.0159788	0.328904	0	-0.0234705	0.0392416	-0.0603865	0.168951	0	-0.275225	-0.0534571	-0.0570354	-0.0229723	0	-0.0368379	0.0893172
XPC-AS1	1	0	0.288532	0.173075	0.0135962	-0.0442114	0	0.223604	0.182051	0.0910067	0.153168	0	0.100599	0.189482	-0.0376813	0.222631	0	0.173619	0.363882	0.0789561	0.319196	0	0.108993	0.188711	0.183675	0.140878	0	0.0782506	-0.0707455	-0.0950129	-0.000285644	0	-0.069255	0.113365	0.111213	0.145034	0	-0.0798325	0.0748116	-0.0620614	0.0733622	0	-0.0709039	0.107197	0.124726	0.23164	0	-0.239808	0.0330108
COLQ	1	0	0.367594	0.222827	-0.394455	-0.150067	0	0.371669	0.306071	0.408025	-0.178218	0	-0.528386	-0.056498	0.215508	-0.373951	0	-0.503208	-0.27193	-0.165423	-0.0280866	0	0.122065	0.224789	-0.0644975	-0.0268792	0	-0.265046	0.348211	0.223328	-0.134996	0	0.176077	0.341088	0.00934134	-0.00363699	0	0.00306331	0.0593901	0.342649	0.0658081	0	-0.197462	0.764996	0.48951	-0.295621	0	-0.920802	0.309412
PDCD6IP	1	0	0.629449	0.702333	0.184627	0.360836	0	0.574373	0.515535	0.11003	0.548244	0	0.450157	0.548084	0.37298	0.343106	0	0.504673	0.311934	0.415518	0.425916	0	0.237296	0.157175	0.227835	0.225541	0	0.0614098	0.0367832	-0.0990071	0.048176	0	0.207392	0.35006	0.261515	0.255123	0	0.128236	0.0752231	0.114242	0.183736	0	-0.159861	-0.167353	-0.0829418	-0.121905	0	-0.227492	-0.0622549
TRAK1	1	0	-0.142421	-0.364325	-0.204691	-0.157866	0	-0.658676	-0.308012	0.00845119	-0.335577	0	-0.309328	-0.517472	-0.274899	-0.472176	0	-0.585873	-0.451807	-0.419053	-0.47191	0	-0.310348	-0.124819	-0.17395	-0.170016	0	-0.153689	-0.0654694	0.0154363	-0.21462	0	-0.290644	-0.207313	-0.241369	-0.16921	0	-0.0321952	0.0679082	0.0360589	-0.0226923	0	0.300223	0.0520977	0.0185357	-0.146317	0	0.12064	0.188535
CCDC51	1	0	-0.575841	-0.630948	-0.438691	-0.556599	0	-0.353956	-0.405666	-0.286297	-0.267653	0	-0.0905819	-0.215476	-0.274093	-0.106259	0	-0.260704	-0.0979687	-0.163579	-0.0689931	0	0.0124704	-0.274195	-0.0922882	-0.0153077	0	-0.101757	-0.124481	0.112509	-0.0565802	0	-0.103207	-0.164142	-0.0437933	-0.492965	0	-0.0961767	0.0283314	-0.277688	-0.121005	0	0.0445104	-0.110049	0.0636858	-0.428071	0	0.0194192	-0.0805821
TMA7	1	0	-0.77597	-0.505451	-0.44209	-0.471357	0	-0.35409	-0.35575	-0.0448697	-0.20265	0	-0.103094	-0.237918	-0.121776	-0.219368	0	-0.348626	-0.128096	-0.292263	-0.272054	0	0.0264782	-0.0580921	0.0176174	0.0364182	0	-0.0756852	-0.028377	-0.0474407	-0.0671089	0	-0.265522	-0.212312	-0.0929366	-0.579811	0	-0.0653007	-0.0701896	-0.320355	-0.291276	0	0.0970647	-0.00422564	0.0515173	-0.326219	0	0.153421	-0.233051
ENSG00000244380	1	0	-0.65634	-0.70341	-0.478504	-0.560126	0	-0.448253	-0.449321	-0.31447	-0.301323	0	-0.117979	-0.307223	-0.303918	-0.205919	0	-0.25759	-0.17945	-0.26548	-0.18484	0	-0.00686606	-0.242268	-0.0479573	0.00721494	0	-0.0738322	-0.067147	0.123329	-0.0609764	0	-0.13061	-0.163367	0.0246113	-0.487649	0	-0.0809777	-0.0198307	-0.286681	-0.188518	0	0.0963059	-0.0339265	0.169569	-0.31742	0	0.0228361	-0.0691681
GLT8D1	1	0	0.284585	0.625245	-0.0753931	0.186117	0	0.654767	0.712917	0.392995	0.752319	0	0.369554	0.367973	0.427051	0.388778	0	0.534274	0.525923	0.542355	0.570707	0	0.149477	0.358158	0.338384	0.179811	0	0.173909	0.0476726	0.0478909	0.12598	0	0.165042	0.0828209	-0.171444	0.0784591	0	0.272543	0.217234	0.066168	0.0420144	0	0.0435326	-0.411984	-0.0320443	0.0189033	0	-0.00858972	-0.312999
PLXNA1	1	0	0.388774	0.0593038	0.157006	0.578932	0	-0.00840723	-0.055317	0.233446	0.343051	0	-0.398606	-0.18892	0.0330753	0.12986	0	0.0900508	0.266188	0.297658	0.205176	0	-0.436881	-0.41771	-0.416924	-0.306379	0	0.0393765	0.0668293	0.155687	0.0686398	0	-0.0813474	-0.0657411	-0.307573	0.0201681	0	-0.179787	-0.124478	0.0293507	0.0578859	0	-0.245159	-0.422038	-0.225348	-0.114589	0	-0.314356	-0.0769863
PLXND1	1	0	-0.514299	-0.115113	-0.211029	0.0568082	0	-0.67863	0.287806	-0.579263	-0.360763	0	-0.675698	-0.481223	-0.324432	-0.709005	0	-0.803126	-0.638816	-0.610804	-0.859247	0	0.0365844	0.677985	0.0441773	0.667889	0	-0.148258	0.105815	0.307128	-0.53741	0	0.243107	0.20538	-0.151294	0.300116	0	-0.138551	-0.355647	-0.263687	-0.420138	0	-0.118594	0.401412	-0.178429	-0.489392	0	-0.218514	0.153321
SERP1	1	0	-0.709895	-0.401903	-0.297985	-0.336899	0	-0.380238	-0.268442	-0.139153	-0.263461	0	-0.121371	-0.141117	-0.0401222	-0.0435814	0	-0.377757	-0.330872	-0.376593	-0.456639	0	-0.0765675	-0.055846	-0.0513597	0.033504	0	-0.0559295	0.0401557	0.10599	-0.0211301	0	0.00816217	-0.0428724	-0.0680519	-0.113907	0	-0.00566538	0.0673917	-0.0415921	-0.156361	0	0.188369	0.0644732	0.0657952	-0.0526136	0	-0.0399699	-0.280336
RPS20P14	1	0	-0.327157	-0.700455	-0.30151	-0.687277	0	-0.364425	-0.670968	-0.65693	-0.301185	0	-0.160532	-0.625254	0.0538339	-0.845687	0	0.0302356	-0.311235	-0.0895577	-0.298245	0	0.232845	0.14658	0.139503	0.186827	0	0.028052	-0.15463	0.0234503	-0.438963	0	0.484606	-0.109159	-0.191822	-0.381128	0	0.481027	0.355812	0.411617	-0.47459	0	0.159988	-0.37636	0.342917	0.425225	0	0.810914	0.0624046
ENSG00000234742	1	0	0.0989781	-0.253831	-0.262341	-0.0263655	0	-0.805983	-0.862087	-0.872659	-0.389045	0	-0.134843	-0.701753	-0.226989	-0.706	0	0.491418	-0.0157861	0.319963	-0.369351	0	-0.0919943	0.257127	-0.276297	-0.488708	0	-0.197051	-0.147224	0.386466	-0.901353	0	0.265906	-0.418979	-0.540498	-0.567784	0	0.127311	0.192222	-0.133379	-0.599348	0	-0.164076	-0.617368	-0.459402	-0.674132	0	-0.287684	-0.597358
MXD4	1	0	-0.552918	-0.286234	-0.0936047	-0.222426	0	-0.649245	-0.555039	-0.109734	-0.449211	0	-0.444361	-0.359993	-0.121253	-0.153625	0	-0.676113	-0.491728	-0.47979	-0.49073	0	-0.0271135	0.214562	0.0232544	0.183798	0	-0.0865996	-0.0799108	0.121834	-0.129556	0	-0.141803	-0.13425	-0.046283	-0.130284	0	-0.167854	-0.160318	-0.113176	-0.22821	0	0.0495162	0.292146	0.270771	0.00518746	0	0.0800517	-0.0316301
FAM193A	1	0	-0.0390317	-0.232867	0.114893	-0.0822067	0	-0.478228	-0.814826	-0.0985146	-0.365315	0	-0.227895	-0.510762	-0.30062	-0.138982	0	-0.28894	-0.349497	-0.219209	-0.00611816	0	-0.249397	-0.37234	-0.264142	-0.243308	0	-0.13103	-0.131889	-0.301276	-0.194316	0	-0.0655302	-0.104237	4.20708e-05	-0.00504381	0	-0.0143764	-0.0775029	0.0586758	-0.0714746	0	0.0915079	0.067059	0.0244594	0.0205634	0	-0.0485343	-0.0479138
NOP14-AS1	1	0	0.32492	0.349799	0.360529	0.155182	0	0.191483	0.226708	0.213344	0.130467	0	0.0653411	0.215384	0.213775	0.264926	0	0.110609	0.043873	0.17563	-0.0287076	0	0.128304	0.0672765	0.0835778	0.137298	0	0.082537	0.0931622	0.0843089	0.108681	0	0.135789	0.311296	0.192626	-0.0145977	0	0.203062	0.00301747	0.0751098	-0.0198267	0	0.132525	0.111895	0.164146	0.016188	0	-0.155404	-0.0890427
TMEM128	1	0	0.540247	0.649682	0.0817868	-0.0125176	0	0.445364	0.29661	-0.128998	-0.065389	0	0.365537	0.549016	0.445602	-0.0851531	0	0.876812	0.54535	0.432765	0.64144	0	0.407765	0.274194	0.37347	0.234549	0	0.232848	0.121739	0.287649	0.337344	0	-0.0488263	0.403224	0.0363119	-0.066	0	0.11824	0.0683445	-0.10167	0.131191	0	-0.164076	-0.339834	-0.312823	-0.0606813	0	0.266287	0.124336
MAN2B2	1	0	0.723469	0.584592	0.163295	0.462966	0	0.577977	0.595929	0.198782	0.401562	0	0.0691926	0.293368	0.265055	0.312644	0	0.284959	0.309444	0.361233	0.269453	0	-0.0238327	0.0247703	0.0508306	-0.07939	0	0.0868574	0.0598772	0.0734032	-0.0184705	0	-0.0611723	0.177138	0.0822178	0.101814	0	0.0600887	0.154268	0.0496929	-0.0056525	0	0.0454286	0.0563269	0.0476842	0.00630194	0	0.0656665	-0.154779
LINC02481	1	0	0.464082	0.840224	-0.0769553	0.26633	0	0.61273	0.91132	0.217539	0.254216	0	0.0149526	0.164131	0.416404	-0.178262	0	0.246671	0.458201	0.313096	-0.140704	0	0.482205	0.887793	0.412322	0.78411	0	-0.187677	0.279455	0.58329	0.0822742	0	0.346033	0.881692	0.121201	0.504905	0	0.432796	0.751443	0.321187	0.208556	0	-0.0434373	0.088233	0.0925198	-0.824795	0	-0.215725	-0.0376278
UBE2K	1	0	-0.882555	-0.295989	-0.312173	-0.205838	0	-0.527152	-0.324695	-0.243079	-0.394535	0	-0.0859539	-0.116122	-0.176098	-0.321715	0	-0.131479	-0.0855736	-0.128931	-0.102578	0	-0.183614	0.0975632	0.00988904	0.019162	0	-0.400257	-0.16533	-0.0697235	-0.122531	0	-0.127108	-0.148003	-0.16734	-0.124029	0	-0.046033	-0.00893189	-0.111353	0.0367758	0	0.0850598	0.0683792	-0.108755	-0.0469005	0	-0.169384	-0.124435
TMEM165	1	0	1.0328	0.927624	0.208687	0.232105	0	1.13239	1.33641	0.397518	0.755805	0	0.426229	0.664815	0.512593	0.629445	0	0.854001	0.986875	1.1056	1.13666	0	0.144973	0.0486407	0.114885	0.289352	0	0.277473	0.288953	0.360628	0.232345	0	0.134307	0.134422	-0.0739688	-0.0542873	0	-0.0611733	0.18951	0.136179	0.224818	0	-0.3179	-0.0618957	-0.152697	-0.134712	0	-0.174857	0.333095
PAICS	1	0	0.405107	0.388875	0.275418	-0.0326053	0	0.204134	0.247594	-0.0473054	0.27427	0	0.405308	0.626212	0.381177	0.526282	0	0.451061	0.518643	0.58306	0.563323	0	0.288599	-0.275581	0.251199	0.277975	0	0.158379	0.153441	0.114214	0.308205	0	0.0774465	0.266141	0.352018	0.246285	0	0.303434	0.28894	0.138845	0.203079	0	-0.0775989	-0.246052	-0.132755	0.0382207	0	-0.198452	-0.160059
TBCK	1	0	-0.238057	-0.285127	0.118749	0.0340072	0	-0.409707	-0.862329	-0.00108401	-0.114607	0	0.0215361	-0.117472	-0.36009	0.150704	0	-0.540805	-0.391989	-0.4212	-0.356463	0	-0.349638	-0.495176	-0.384807	-0.326779	0	-0.385497	-0.250035	-0.447524	-0.340638	0	-0.0436646	-0.0834455	-0.294749	-0.156013	0	-0.107067	-0.175661	0.0757626	0.000847177	0	-0.0638364	-0.143963	-0.180973	-0.206997	0	-0.0358957	0.0430392
SPCS3-AS1	1	0	-0.232588	-0.426327	-0.292469	-0.344675	0	-0.726502	-0.513787	-0.274682	-0.779067	0	-0.601748	-0.270147	-0.211732	-0.394919	0	-0.462858	-0.280385	-0.192143	-0.285033	0	-0.145293	0.0312488	-0.11179	-0.109339	0	-0.191928	-0.495682	-0.0882183	-0.325463	0	0.21323	0.271964	0.274238	0.109892	0	-0.036101	0.0409834	-0.14189	-0.306125	0	0.20696	0.0498178	-0.220851	-0.0887557	0	-0.212761	0.0213442
PP7080	1	0	-0.247772	-0.31716	0.0645593	-0.351856	0	-0.326175	-0.318726	-0.367423	-0.197795	0	-0.16957	-0.40581	-0.285001	-0.263859	0	-0.212282	-0.020864	-0.10658	-0.270999	0	0.125236	0.158506	0.181028	-0.0427172	0	-0.0542212	-0.0855508	0.0261815	-0.119602	0	-0.294065	-0.178404	-0.0215032	-0.372974	0	-0.152616	-0.00358215	-0.0611621	-0.153345	0	-0.0132051	-0.0715057	0.0151915	0.124124	0	-0.0414897	-0.20648
TPPP	1	0	-0.423372	-0.558979	-0.973917	-0.43202	0	-0.637791	-0.836656	-1.04395	0.632663	0	-0.20006	0.384452	-0.448666	0.608744	0	-0.561755	-0.477803	-0.305993	-0.0266082	0	-0.826048	0.0582716	0.016121	0.452289	0	-0.205104	-0.458953	-0.334681	-0.742154	0	0.225796	-0.503484	-0.554136	-0.0756193	0	-0.506015	-0.0172312	-0.296878	0.621312	0	-0.615414	-0.161816	0.16842	-0.00445491	0	-0.257131	-0.157644
FASTKD3	1	0	0.501077	0.487954	0.0999094	0.530903	0	0.218717	0.13533	-0.865517	0.541223	0	0.826907	0.851798	0.17391	0.316209	0	0.967651	0.509498	0.713338	0.757814	0	-0.158828	0.367131	0.429317	0.259891	0	-0.0059079	-0.0867037	0.0378596	0.243771	0	0.00682174	0.390017	0.285074	0.174575	0	0.0956651	0.369792	0.780891	0.582376	0	0.294885	0.106849	0.743071	0.277225	0	0.166563	0.363407
IL7R	1	0	1.30138	1.33057	0.637687	0.583558	0	0.876972	0.775153	0.457231	0.443557	0	0.375156	0.572459	0.267264	0.180452	0	0.956351	0.945897	0.706648	0.798418	0	0.538998	0.454267	0.590134	0.53553	0	0.0325272	-0.0787026	0.0362255	-0.140054	0	0.419256	0.528452	0.324689	0.190122	0	0.1878	0.0652764	0.202076	0.32418	0	0.0866507	0.233293	0.184501	0.0535472	0	-0.0715624	0.0703434
RPL37	1	0	-0.550225	-0.341412	-0.216524	-0.2298	0	-0.2606	-0.372327	-0.252245	-0.195401	0	-0.0307622	-0.387224	-0.108345	-0.0800998	0	-0.220949	-0.097671	-0.199475	-0.202549	0	0.103876	0.0350439	0.0634568	0.0564296	0	-0.0135589	-0.111294	0.0518091	0.00275169	0	-0.0536509	-0.110923	-0.0663297	-0.489924	0	0.0376297	-0.0111958	-0.287678	-0.291827	0	0.150371	-0.162857	-0.0226774	-0.187834	0	0.0251869	-0.370039
ENSG00000240535	1	0	0.134909	0.171801	-0.494687	-0.329506	0	0.413989	0.217819	-0.0987202	0.454377	0	0.0564608	0.53788	0.282673	-0.144859	0	0.790132	0.662141	0.722851	0.60113	0	0.554426	1.25463	0.486964	1.15548	0	0.25251	0.401347	0.206842	-0.00228434	0	0.53554	0.679984	0.0688386	-0.107494	0	0.292074	0.390166	0.274019	0.00194572	0	-0.170511	-0.0294099	-0.0923082	-0.612796	0	-0.322852	-0.275711
GZMK	1	0	0.235452	0.311169	-0.432055	-0.148327	0	0.303887	-0.0547014	-0.303698	0.468992	0	0.179644	0.6858	0.541475	0.157048	0	0.959514	0.697879	0.761128	0.55081	0	0.797049	1.51233	0.586448	1.3344	0	0.15688	0.452091	0.349075	-0.082785	0	0.698228	0.590515	0.0479053	-0.0677391	0	0.413388	0.635455	0.310721	-0.13427	0	-0.301238	-0.213707	-0.229428	-0.795084	0	-0.310635	-0.219442
ENSG00000264281	1	0	0.740809	-0.727632	-0.695973	0.0778474	0	-0.671308	-0.388066	-0.662826	-0.216527	0	0.121247	-0.477315	-0.169179	-0.210684	0	0.285383	0.00485235	-0.0807146	0.0841842	0	-0.143996	0.100209	-0.898488	-0.652876	0	-0.929681	-0.756996	-0.574172	-1.32312	0	-0.309771	-0.469305	-0.158907	-0.549678	0	-0.152452	-0.184804	-0.249013	-0.88719	0	0.135555	0.305376	0.021451	0.0285633	0	0.13675	-0.164014
ARRDC3	1	0	-0.702138	-0.256726	-0.22492	-0.226888	0	-0.519738	-0.845554	-0.218809	0.151583	0	-0.376938	-0.603724	-0.800666	-0.836178	0	-0.213251	-0.269349	-0.722842	-0.546089	0	-0.133218	-0.116707	-0.0449983	-0.290301	0	-0.000401522	-0.12383	-0.182981	-0.276516	0	-0.526186	-0.391938	-0.209145	-0.137762	0	-0.531419	-0.221464	-0.11427	0.140376	0	-0.219351	-0.0721887	0.246194	0.606851	0	-0.523095	-0.365291
EPB41L4A	1	0	-0.517539	-0.500479	0.233189	-0.300254	0	-0.842584	-0.762711	-0.52628	-0.825887	0	-0.53513	-1.12054	-0.459672	-1.4977	0	-0.384036	-0.61498	-0.495171	-1.14992	0	-0.309473	0.0914385	0.0865103	-0.0908537	0	0.254328	-0.377592	-0.280208	0.19309	0	0.0966042	0.171853	0.0781321	0.00645183	0	0.686789	0.203159	0.339992	-0.498842	0	0.401485	0.198052	0.0161435	0.201769	0	0.282949	-0.0340235
ENSG00000185641	1	0	-0.238789	-0.0262152	-0.0167532	-0.264006	0	-0.0315895	-0.233779	-0.0704701	-0.101069	0	-0.052747	-0.000593163	-0.131389	-0.101338	0	-0.235093	-0.0246952	-0.149495	-0.114321	0	0.0494781	-0.0504346	-0.122692	-0.0347817	0	-0.138719	-0.081931	0.174417	-0.0268095	0	-0.0165967	-0.0746311	-0.135145	-0.477681	0	-0.0958761	0.0106186	-0.346428	-0.459536	0	0.145114	-0.251052	-0.0946397	-0.0932127	0	0.112298	-0.488179
ACSL6	1	0	0.270296	0.670113	0.0573329	0.0179799	0	0.439276	0.494057	0.489291	0.322835	0	0.40727	0.395294	0.259383	0.214055	0	0.585206	0.486227	0.437506	0.398744	0	0.260461	0.221016	0.348386	0.165449	0	0.155894	0.0858528	0.170161	0.141404	0	0.175188	0.105884	0.212471	0.132253	0	0.113392	0.13636	-0.0742309	0.156707	0	0.0466815	-0.0680152	-0.0541483	-0.134953	0	-0.0223273	-0.12202
NDUFA2	1	0	-0.351366	-0.422005	-0.271054	-0.385143	0	-0.098765	-0.179828	0.0435097	-0.0748722	0	-0.386829	-0.596486	-0.345715	-0.220083	0	-0.490997	-0.207587	-0.134353	-0.43396	0	-0.0948121	-0.0320582	0.0183185	-0.010303	0	0.0494503	0.120953	0.0812961	-0.0425018	0	0.0640062	-0.0427515	-0.0170606	-0.205957	0	-0.247822	-0.0208606	-0.0800055	-0.469606	0	-0.206231	-0.233203	-0.232138	-0.405947	0	0.0798106	-0.0878942
NSD1	1	0	-0.343252	-0.0987182	0.234521	-0.0297838	0	-0.448796	-0.642271	-0.189452	-0.231816	0	-0.198246	-0.162766	-0.345492	-0.331039	0	-0.31984	-0.339274	-0.479245	-0.265314	0	-0.375536	-0.232237	-0.310837	-0.317619	0	-0.139508	0.0840469	-0.00193294	-0.14778	0	-0.0742552	-0.28267	-0.0357754	0.0894668	0	-0.334122	-0.432269	-0.0239128	-0.0612665	0	0.166602	0.0913143	-0.0671523	0.0324769	0	-0.252331	-0.026628
CTC-338M12.4	1	0	0.581247	0.408646	0.0321193	0.507942	0	0.397388	0.190523	-0.317878	0.246734	0	0.458903	0.639025	0.402841	0.603557	0	0.815635	0.770051	0.794949	0.656212	0	0.0717782	0.0591819	0.006678	0.0360104	0	0.0935051	0.169186	-0.0863806	0.0066331	0	0.330246	0.213673	0.192692	0.231518	0	0.390274	0.24858	0.277483	0.375748	0	-0.178887	-0.190597	-0.117519	-0.192666	0	-0.0833985	0.0100259
IRF4	1	0	-0.901022	-0.85123	-0.345198	-0.0638402	0	0.219072	0.0726213	-0.110787	0.333768	0	0.0499179	-0.0409307	0.268407	0.508448	0	-0.363322	-0.514963	-0.302133	-0.406049	0	-0.135195	-0.281655	-0.194378	0.178989	0	-0.238188	-0.338523	-0.458481	-0.0814242	0	0.0382381	0.359859	0.0482693	0.675059	0	0.46096	-0.144423	-0.214767	-0.0890542	0	0.0289376	0.315658	0.231725	0.262542	0	-0.059918	-0.0109887
ADTRP	1	0	-0.485984	-0.0305541	0.0804606	0.338486	0	0.0134303	-0.269266	-0.302534	-0.0692004	0	0.019563	-0.319833	0.25083	0.339535	0	0.167975	0.146596	0.18217	0.389811	0	0.0240562	-0.347964	-0.391343	-0.266921	0	-0.292125	-0.346427	-0.309308	0.158262	0	-0.0722652	0.0865684	-0.0667321	0.235795	0	-0.0160725	-0.110926	-0.313951	-0.12446	0	0.485491	0.143375	0.100883	0.840785	0	-0.379719	-0.503986
RPL15P3	1	0	-0.418056	-0.564435	-0.414648	-0.291004	0	-0.436837	-0.482423	-0.350295	-0.17423	0	0.105985	-0.386066	-0.115828	-0.306668	0	0.0167158	-0.191921	-0.286263	-0.430424	0	0.106257	0.0556058	0.0214529	0.225163	0	0.114023	-0.0383447	0.24405	-0.0551708	0	-0.0392825	-0.216337	-0.156743	-0.427249	0	-0.00078656	0.082076	-0.254865	-0.317024	0	0.16713	-0.160632	-0.0842996	-0.0447026	0	-0.125647	-0.383482
ZSCAN26	1	0	0.743647	0.676399	-0.0620845	0.140256	0	0.358772	0.315083	-0.462427	0.108531	0	0.327187	0.735924	0.514808	0.575577	0	0.582408	0.729976	0.403334	0.668965	0	0.0329078	0.197389	0.241541	0.129112	0	-0.124909	-0.0511831	-0.247	-0.0727171	0	0.790501	0.76318	0.2224	0.655955	0	0.269657	0.260622	0.430147	0.507961	0	0.272462	0.210046	0.353513	-0.0191703	0	0.0469054	-0.222422
TRIM27	1	0	0.456682	0.984521	0.045875	0.577318	0	0.64702	0.871329	0.370037	0.48922	0	0.627219	0.74504	0.454759	0.576467	0	0.861581	0.995343	0.965312	0.849882	0	0.342899	0.228469	0.367653	0.290941	0	-0.151559	-0.132304	-0.327823	0.110777	0	0.0982565	0.0400347	0.0277612	-0.183103	0	0.0426795	0.125673	0.0574937	-0.300399	0	0.296451	0.243453	0.400568	0.278435	0	0.110145	-0.236191
DHX16	1	0	0.837802	0.506939	0.166963	0.320141	0	0.581327	0.763668	0.307042	0.2458	0	0.232199	0.559365	0.507412	0.374851	0	0.386947	0.348822	0.413509	0.435368	0	0.177897	0.0861896	0.240769	0.107265	0	-0.0806564	-0.0506373	-0.0440605	0.133732	0	0.243477	0.184155	0.114458	0.166288	0	0.145878	0.00856478	-0.0894355	0.164487	0	-0.1553	0.0604034	0.115082	-0.0664932	0	-0.0990484	0.188163
ENSG00000288587	1	0	2.4913	2.25485	0.841215	1.21179	0	1.80935	1.76161	0.799708	1.04423	0	1.27201	1.94976	1.0445	1.60451	0	1.53458	1.73333	1.53722	1.69153	0	0.126465	-0.243685	0.237271	0.264747	0	0.15522	0.359613	0.499527	0.469078	0	-0.505684	0.53866	-0.0511509	0.293816	0	-0.195811	0.253539	0.283984	0.690507	0	-0.283375	-0.36583	-0.152634	-0.461588	0	-0.366279	-0.549191
RXRB	1	0	0.375546	0.423633	0.457654	0.388011	0	0.442254	0.445002	0.436179	0.162819	0	0.0781905	0.215058	0.249344	0.193098	0	0.165143	0.166888	0.330522	0.0959747	0	0.0196155	-0.0958706	0.0953324	-0.201216	0	0.120171	-0.1291	0.0711568	0.294335	0	0.0996365	0.189563	0.105306	0.150858	0	0.140088	0.210409	0.114549	0.20098	0	-0.138417	0.367649	0.0198121	-0.0196566	0	0.0361577	0.121516
DLK2	1	0	0.849	-0.0281452	0.0523707	-0.313818	0	0.180948	-0.222764	0.408658	-0.0164794	0	-0.238534	0.296744	0.341959	0.689287	0	0.27524	-0.112114	0.641283	0.344723	0	-0.545343	-0.271	-0.291276	-0.506472	0	0.338392	0.320097	0.451147	0.408405	0	0.164577	-0.13425	0.54635	-0.0717996	0	0.528751	-0.16533	0.81285	-0.0146154	0	0.178811	0.212507	0.16979	0.521198	0	0.410489	0.330492
MMUT	1	0	0.308431	0.499521	0.0834422	0.263335	0	0.271185	0.119733	0.123757	0.124383	0	0.315955	0.501459	0.237797	0.265344	0	0.377363	0.431574	0.377617	0.462681	0	0.465272	0.69035	0.332532	0.308683	0	0.109211	0.159039	0.201426	0.310375	0	0.139935	0.167055	0.14832	0.267268	0	0.148388	-0.0517884	-0.0344124	-0.0727399	0	-0.103782	0.00484361	0.146918	0.290403	0	-0.0344571	-0.110243
OGFRL1	1	0	-0.734552	-0.284607	-0.565839	-0.62376	0	-0.275084	0.276376	-0.31188	-0.250236	0	-0.315538	-0.101613	-0.155465	-0.504307	0	-0.270481	-0.436478	-0.532746	-0.440264	0	-0.0581914	0.597587	-0.100631	0.171452	0	0.0730456	0.234476	0.0843169	0.0227541	0	0.276415	0.486741	0.353177	0.363484	0	-0.49945	-0.466446	-0.143061	-0.418959	0	-0.364686	-0.0573615	-0.0925715	-0.474352	0	0.0758565	0.348032
ENSG00000282218	1	0	0.784869	0.590242	0.361858	0.517082	0	0.186096	0.394386	0.325368	0.241267	0	0.27026	0.228644	-0.0457018	0.58255	0	0.173971	0.189435	0.221778	0.251482	0	0.0808423	-0.0178681	-0.289292	0.155817	0	0.0603173	0.234562	0.0854175	0.23376	0	-0.0509006	0.030137	0.0368439	0.178744	0	0.13815	-0.0386049	0.0645606	0.14061	0	0.00202707	-0.0717102	0.340573	0.13649	0	0.0420042	-0.0467319
ARID1B	1	0	-0.383051	-0.177257	0.217412	-0.146628	0	-0.425146	-0.471018	0.0280563	-0.230936	0	-0.246932	-0.463289	-0.466623	-0.443504	0	-0.528605	-0.550606	-0.527406	-0.579838	0	-0.393607	-0.251603	-0.374542	-0.316386	0	0.095945	0.21586	0.219666	-0.0732257	0	-0.103534	-0.288633	0.0553259	-0.111159	0	-0.0988957	-0.307937	-0.0638633	-0.29571	0	0.226699	0.088088	0.00378001	-0.0601534	0	0.0508257	0.140124
PSMG3-AS1	1	0	0.893394	0.974079	0.857131	0.522177	0	1.15011	1.02112	0.213435	0.520817	0	0.516868	0.740846	0.288962	0.771111	0	1.40279	1.02988	1.36712	1.55383	0	0.0367197	0.106373	0.177329	-0.189237	0	-0.109556	-0.0492547	0.149111	0.329547	0	0.584517	0.633803	0.462326	0.535239	0	-0.00806604	-0.218371	-0.104035	0.108258	0	-0.256194	-0.130783	-0.036947	-0.01561	0	0.336816	0.468725
USP42	1	0	-0.317558	-0.350823	-0.133157	-0.451464	0	-0.222571	-0.459464	-0.0252743	-0.352715	0	0.0620525	-0.0345938	-0.0245372	-0.0229466	0	-0.28922	-0.24812	-0.248866	-0.604209	0	-0.0707402	-0.169016	-0.192844	0.0136716	0	-0.252452	-0.202085	-0.15849	-0.308435	0	-0.0843432	-0.0160108	0.141593	0.0800856	0	-0.118802	-0.15164	-0.0226753	-0.0969395	0	-0.0924866	0.099191	0.0470931	-0.218472	0	-0.19636	-0.136667
CYTH3	1	0	-0.225001	0.114208	-0.489683	-0.128787	0	0.234659	0.00632801	-0.0813054	0.378548	0	-0.344934	-0.157125	-0.433432	-1.10365	0	-0.051157	0.162553	-0.0957629	-0.268827	0	0.0524605	0.55056	0.250176	0.34478	0	-0.0157613	0.360137	0.183708	-0.221962	0	0.144855	-0.0195382	-0.173191	-0.410957	0	0.116348	0.634845	0.437778	0.203806	0	-0.300191	0.153895	-0.0288526	-0.54186	0	0.024109	0.342531
ENSG00000285162	1	0	-1.76482	-0.00453266	-0.304474	-0.475124	0	0.275301	1.47612	0.284176	-0.418495	0	0.0629741	0.362395	0.514314	-0.407081	0	0.062246	-0.986584	-0.49622	0.411837	0	0.903965	1.44579	0.911871	0.293743	0	-0.404635	-0.29288	-0.352455	-0.54052	0	-0.481786	-0.0562474	-0.474409	-0.694704	0	-0.133429	0.124788	0.563229	-0.485898	0	0.24714	0.612144	0.531915	0.0885558	0	0.884692	0.900348
SCRN1	1	0	1.23043	0.676399	-0.0490081	-0.411642	0	0.159108	0.932199	0.191067	0.294858	0	0.132923	-0.0752787	-0.0981692	0.0909242	0	-0.0487736	0.115955	-0.608297	0.0743087	0	0.249114	0.153304	0.109695	0.473997	0	0.0407324	0.292342	0.371213	-0.092486	0	-0.0708526	0.628711	0.288552	0.244815	0	-0.183627	0.237342	-0.381306	-0.0172005	0	-0.492963	0.394288	-0.0150865	-0.431863	0	-0.504719	0.047905
TBRG4	1	0	0.135239	0.486549	0.195652	0.431711	0	0.344131	0.243887	-0.106901	0.0864761	0	0.185048	0.360624	0.468871	0.648324	0	0.309918	0.602825	0.576257	0.605317	0	0.251108	0.0724132	0.213353	0.0929196	0	0.273476	-0.00886269	0.219916	0.255249	0	0.166588	0.303664	0.129571	0.119268	0	0.254779	0.179953	0.0937069	0.177071	0	-0.274188	-0.0666177	-0.0749678	0.0311953	0	-0.109975	-0.162491
SEC61G	1	0	-0.739705	-0.543919	-0.201245	-0.485318	0	-0.500823	-0.646424	-0.478527	-0.567381	0	-0.119667	-0.240692	0.0792384	-0.610395	0	-0.515633	-0.588298	-0.41233	-0.393848	0	-0.0541575	-0.142759	-0.0805728	-0.11707	0	-0.142616	-0.405462	-0.126853	-0.360433	0	0.0167621	-0.0929091	-0.223541	-0.421424	0	0.284508	-0.142373	0.00529178	-0.488469	0	0.0790906	-0.157862	0.117222	-0.219461	0	-0.138989	-0.289686
KCTD7	1	0	0.438067	1.03726	0.11319	0.589563	0	1.06506	1.28054	-0.205823	0.668349	0	0.442177	0.715864	0.582896	0.823235	0	1.08134	0.896902	0.918462	1.14699	0	0.244433	0.172166	0.436964	0.363371	0	-0.0284802	-0.118174	-0.15375	0.0727344	0	0.291282	0.69974	0.385733	0.483292	0	0.0638976	0.0354379	0.0368599	0.272144	0	-0.592511	-0.230494	-0.199048	-0.463098	0	0.081597	0.10808
ENSG00000275976	1	0	0.363573	-0.636191	-0.273451	-1.04717	0	-0.113265	-0.28655	-0.0433983	-0.338768	0	-0.611129	-0.260535	-0.110142	-0.824107	0	-0.220036	-0.339255	-0.100431	-0.0928379	0	0.435937	0.64011	0.251634	0.163768	0	-0.454893	-0.335524	0.136423	-0.799298	0	-0.210932	0.0610064	0.0415575	-0.358681	0	0.273625	-0.421128	-0.311716	-0.767301	0	0.00626293	0.124165	0.171467	0.130557	0	-0.228202	0.007263
DNAJC30	1	0	-0.00315471	-0.535652	-0.452416	-0.0919724	0	-0.451908	-0.800457	0.164473	-0.00604284	0	-0.234412	-0.605633	-0.20988	-0.339726	0	-0.518208	-0.431443	-0.392889	-0.686465	0	0.0713195	0.188815	-0.154991	-0.189615	0	0.0015618	0.00869953	0.103566	-0.0103503	0	-0.504506	-0.783753	-0.231552	-0.76748	0	-0.316521	-0.507282	-0.0879358	-0.443142	0	0.35745	-0.269872	-0.0594138	-0.265081	0	0.318898	0.275315
ENSG00000232729	1	0	1.0299	0.973893	0.789378	0.632447	0	0.183219	-0.0506824	0.0477718	0.0878573	0	0.25323	0.446114	0.257225	0.340798	0	0.254237	0.448332	0.390632	0.310564	0	-0.252736	-0.274514	-0.0715836	0.0333781	0	-0.172423	0.120555	0.0150554	0.121314	0	0.275001	0.402393	0.162206	0.521025	0	0.0820788	0.0826674	0.276204	0.498557	0	-0.0596784	0.10794	0.17675	0.414289	0	-0.123747	0.0766017
STAG3	1	0	0.949029	0.871585	0.328836	0.504674	0	0.355505	0.475097	0.334997	0.342279	0	0.0189073	0.430665	0.0063685	0.19425	0	0.329858	0.39519	0.295254	0.394448	0	0.105778	0.0558044	0.0465648	0.265956	0	0.0327076	0.0168211	0.00415783	0.0280976	0	-0.0351619	0.262302	-0.0504933	0.148401	0	-0.0643646	-0.00542191	0.142771	0.077561	0	-0.168084	-0.282238	-0.20423	-0.167224	0	-0.150048	0.0442737
PVRIG	1	0	1.14105	1.05138	0.315181	0.653894	0	0.647818	0.78272	0.437821	0.643868	0	0.179112	0.715472	0.216105	0.509794	0	0.429926	0.516507	0.407055	0.476285	0	0.140607	0.0569533	0.109979	0.356356	0	0.0371201	0.00611413	0.00421427	0.050725	0	-0.0990238	0.361805	-0.0434592	0.166054	0	-0.0561075	0.0500918	0.166325	0.0335188	0	-0.244756	-0.349888	-0.279147	-0.230674	0	-0.0721586	0.007263
ORC5	1	0	0.79747	0.487365	0.236394	0.649758	0	0.284564	0.165366	0.34307	0.301261	0	0.427971	0.698823	0.163245	0.618646	0	0.195789	0.100039	0.120628	-0.0280866	0	0.32185	0.181004	0.0802513	0.452289	0	-0.117641	-0.0047767	0.148642	0.321976	0	0.127024	0.492838	0.460003	0.332953	0	0.0149732	0.354738	0.101086	0.40453	0	0.525136	0.326658	0.118999	0.324935	0	0.671253	0.717515
BCAP29	1	0	-0.300378	0.277043	-0.204341	0.42638	0	0.352931	0.220375	0.113588	0.406387	0	0.151783	-0.0559176	-0.227452	0.194955	0	0.492288	-0.360144	0.328926	0.476594	0	0.735931	0.957041	0.343015	0.713859	0	0.557175	0.165481	0.300752	-0.0852988	0	0.540041	0.289558	0.548861	0.671268	0	0.595748	-0.150498	0.292228	0.523407	0	0.336894	0.399079	0.290581	-0.0311429	0	-0.101685	-0.0295738
TNPO3	1	0	0.120804	0.252538	0.299774	0.373024	0	-0.00921339	-0.150768	-0.00938296	-0.0198235	0	0.258175	0.399195	0.0704017	0.169452	0	0.0641654	0.036991	0.0921874	-0.0120077	0	0.257831	0.229947	0.162682	0.46805	0	0.16106	0.0513837	0.06377	0.0484667	0	0.0234879	0.230192	0.109055	0.412553	0	-0.012414	0.0502928	-0.10069	0.26428	0	-0.0749637	0.0969902	0.173124	0.0566272	0	-0.106455	0.135476
AKR1B1	1	0	-0.00339606	0.33705	0.177647	0.214876	0	0.125648	0.241115	-0.09391	0.114824	0	0.0936709	0.201631	0.192084	0.0654806	0	0.414762	0.362285	0.326475	0.326617	0	0.374274	0.26467	0.257085	0.196518	0	0.200604	0.246081	0.286942	0.217258	0	0.204759	0.175797	0.219129	-0.0851413	0	0.168357	-0.0090224	-0.0988094	-0.065048	0	-0.0724457	-0.131718	-0.145836	-0.0949948	0	0.0912162	-0.124451
ZC3HAV1	1	0	0.0140591	-0.0848367	0.121883	0.139814	0	0.0445192	-0.206906	0.0826339	0.37048	0	0.0404492	-0.0335568	-0.156841	-0.094656	0	-0.098016	-0.196208	-0.172163	-0.0700679	0	-0.0547113	0.035522	-0.0172432	0.0759288	0	-0.103356	-0.0520843	-0.0461844	-0.12292	0	-0.133559	-0.279127	-0.0832267	0.00755354	0	-0.208326	-0.305946	0.0234435	-0.0547195	0	0.229311	0.00367076	0.0558138	0.217121	0	-0.194286	-0.15491
TCAF2	1	0	-0.649483	-0.332915	0.143561	-0.514261	0	-1.05665	-1.06739	-0.450479	-0.847048	0	-0.211091	-0.277246	-0.432535	-0.422271	0	-0.187511	-0.24573	-0.1107	-0.973697	0	-0.570059	-0.575209	-0.43502	-0.619998	0	0.205732	0.162677	0.266445	0.0323211	0	-0.0483445	-0.328962	-0.142684	-0.307445	0	-0.236235	0.0807824	-0.322768	-0.154931	0	0.573848	0.541283	0.470845	0.26285	0	0.303899	0.134687
TCAF2C	1	0	-0.65157	-0.25018	0.104651	-0.404105	0	-0.728162	-0.985591	-0.234588	-0.58466	0	-0.246905	-0.526338	-0.725223	-0.57751	0	-0.138095	-0.294861	-0.0147009	-0.645379	0	-0.656123	-0.843535	-0.425961	-0.839645	0	0.294221	0.0393221	0.34789	-0.0344725	0	-0.103619	-0.245998	-0.104886	-0.497009	0	-0.23851	0.107575	-0.25103	-0.245933	0	0.517942	0.475698	0.343371	0.136784	0	0.265916	0.0850762
TCAF2P1	1	0	-0.450014	-0.143447	0.190008	-0.341385	0	-0.874153	-1.12794	-0.372257	-0.753255	0	-0.0664358	-0.187347	-0.385348	-0.512417	0	-0.111783	-0.115716	0.0973737	-0.603872	0	-0.612402	-0.704736	-0.55092	-0.756977	0	0.0852337	0.185659	0.402231	-0.0514642	0	-0.0412131	-0.283711	-0.173704	-0.429455	0	-0.239163	-0.0132948	-0.464203	-0.303657	0	0.588831	0.40737	0.460973	0.207099	0	0.293066	0.0332582
WDR86-AS1	1	0	-0.249564	0.0880298	-0.0736738	-0.0228799	0	0.291759	0.312207	-0.347602	0.264735	0	-1.25664	0.235422	0.0975552	0.291223	0	0.104841	0.419865	0.26884	0.323847	0	-0.284807	0.672481	0.643519	0.587603	0	-0.402467	-0.290457	-0.186283	-0.224699	0	-0.107502	0.408277	-0.37348	-0.144556	0	-0.0939611	-0.00417506	-0.329776	-0.0989367	0	-0.42762	0.0175314	0.437587	-0.0985298	0	-0.274324	0.182835
PRKAG2	1	0	-0.486749	-0.411828	0.03823	-0.223406	0	-0.507506	-0.399355	-0.0633885	-0.410824	0	-0.287523	-0.406698	-0.361789	-0.307789	0	-0.289228	-0.347431	-0.390541	-0.389512	0	-0.196622	-0.339049	-0.280059	-0.33471	0	-0.220024	-0.00387331	0.077208	0.0820661	0	-0.0114658	-0.0499336	0.10162	0.167017	0	-0.0975923	-0.11302	-0.0319908	0.0258549	0	0.0147773	-0.0516972	-0.0947783	0.0931726	0	-0.0329069	-0.0202052
TNFRSF10A-AS1	1	0	1.13851	-0.101209	0.10581	-0.0243118	0	-0.194185	-0.324878	-0.0528587	-0.292964	0	0.310134	-0.547817	-0.162741	-0.559692	0	-0.209081	-0.366762	-0.122196	0.358102	0	0.330821	0.529116	0.649018	0.347665	0	-0.377285	-0.347921	-0.101394	-0.0316608	0	0.0447044	-0.627789	-0.443286	-0.187019	0	-0.429394	-0.788962	-0.112915	-0.13427	0	-0.116884	-0.879446	-0.353459	-0.310912	0	-0.100201	-0.334324
ELP3	1	0	-0.143695	0.442364	-0.13773	-0.169777	0	0.609429	0.684984	0.575926	0.615967	0	0.424841	0.57546	0.195473	0.174714	0	0.531807	0.574357	0.633057	0.430453	0	0.708183	0.35127	0.372815	0.600665	0	0.288577	0.0298125	0.250901	0.26433	0	-0.00231632	0.134937	0.0127784	0.146515	0	-0.0165373	0.269569	0.0826253	0.105594	0	0.164295	-0.0493433	0.164043	0.0200631	0	0.0421413	-0.0731104
THAP1	1	0	0.045397	-0.686171	0.21387	0.0853127	0	-0.741754	-0.745618	-0.0719675	0.160007	0	-0.224308	-0.923723	-0.350556	-0.300882	0	0.011952	-0.0854465	0.0284379	-0.435964	0	-0.0910128	0.331853	-0.284033	-0.284223	0	-0.0236569	0.09656	0.0649463	-0.21021	0	-0.908697	-0.935704	-0.346253	-0.896643	0	-0.88764	-0.551055	-0.0894355	-0.691777	0	-0.276941	-0.0723541	0.0694362	0.0950398	0	-0.309175	-0.236884
RNF170	1	0	0.0304467	0.668943	0.126484	0.105128	0	0.512792	1.04027	-0.105915	0.757517	0	0.482966	0.353544	0.455575	0.597874	0	0.942664	1.05234	0.734246	0.581762	0	0.40277	0.319647	0.344744	0.179948	0	-0.135792	0.0481414	-0.07555	0.141426	0	0.48551	0.473744	0.360632	-0.000672606	0	0.0654146	0.0734391	-0.14906	0.179839	0	-0.0253292	-0.457788	-0.245248	-0.00132378	0	0.204858	0.215421
HOOK3	1	0	0.423236	-0.235967	-0.0381198	-0.0592456	0	-0.545072	-0.437822	-0.258468	-0.254499	0	-0.0765304	-0.25704	-0.439895	-0.406332	0	-0.0227784	-0.257575	-0.286042	-0.165041	0	-0.2443	-0.20935	-0.177136	-0.223418	0	-0.0628623	-0.00484598	-0.0443995	-0.0854471	0	-0.122036	-0.310883	-0.170628	0.0563004	0	-0.234263	-0.308571	-0.221185	-0.0271761	0	0.0869617	-0.0655214	0.061489	0.0752988	0	-0.420115	-0.16819
RAB2A	1	0	-0.970316	-0.671005	-0.605342	-0.67211	0	-0.843928	-0.803874	-0.350617	-0.626133	0	-0.176214	-0.292957	-0.238347	-0.348187	0	-0.269325	-0.396224	-0.457202	-0.507111	0	-0.0454215	0.0179777	0.10311	0.0339286	0	-0.129108	0.0435767	-0.153846	-0.00346921	0	-0.226539	-0.307968	-0.22287	-0.260051	0	-0.0760981	-0.125228	-0.0972748	-0.145305	0	0.376744	-0.0390022	-0.00881436	0.105126	0	-0.0383816	-0.485553
ASPH	1	0	-0.392008	-0.246433	-0.00966721	-0.086547	0	-0.264065	-0.131724	-0.139712	0.0638341	0	-0.542293	-0.413202	-0.419102	-0.539553	0	-0.67492	-0.545664	-0.708969	-0.565156	0	-0.226825	-0.17203	0.00292369	-0.203808	0	-0.0778686	0.194351	0.295302	0.025185	0	-0.301444	-0.409884	-0.249033	-0.203795	0	-0.418743	-0.194627	-0.145351	-0.157214	0	0.0396282	-0.309689	0.0512429	0.00448098	0	0.0335894	-0.154441
VCPIP1	1	0	-0.611018	-0.480301	-0.0328819	-0.390259	0	-0.610096	-0.824354	-0.47999	-0.54227	0	-0.338212	-0.386066	-0.49698	-0.460429	0	-0.00853613	-0.235748	-0.0593376	-0.344927	0	-0.333652	-0.093921	-0.191977	-0.244954	0	0.0987282	0.141285	0.136824	-0.153156	0	-0.156821	-0.378237	-0.0133485	-0.276426	0	-0.117513	-0.1463	0.088687	-0.211326	0	0.00410557	-0.24526	-0.260882	-0.0104976	0	-0.0475893	-0.151767
POP1	1	0	0.0230292	0.390997	-0.50152	0.519174	0	0.590534	1.07797	0.590998	0.962326	0	0.956059	1.34263	0.812076	1.10749	0	0.75495	1.03578	1.08023	1.27963	0	0.102537	-0.113179	0.250176	0.310536	0	0.0928645	-0.219878	-0.29202	-0.0119938	0	0.0767046	0.42424	-0.348878	0.339578	0	-0.135008	-0.0645369	-0.28022	0.432242	0	0.207741	-0.136894	0.235161	-0.084724	0	0.300864	0.0750168
WASHC5	1	0	0.682827	0.968635	0.520848	0.390726	0	0.742719	0.716514	0.362435	0.556476	0	0.663878	0.89489	0.591875	0.293359	0	0.562513	0.587868	0.613933	0.612059	0	0.0392803	-0.00780267	0.0734922	0.147728	0	0.0385141	0.168116	-0.00887164	-0.0431354	0	0.100117	0.337724	0.293202	0.296593	0	-0.204527	0.00864742	0.139415	-0.0235022	0	-0.35053	-0.362216	-0.0420695	-0.329173	0	-0.136411	0.190287
SLA	1	0	0.174576	0.294129	0.226056	0.253703	0	-0.0234377	0.234708	0.229035	-0.0930741	0	0.195034	0.525819	0.228015	-0.00309635	0	0.183278	0.173772	-0.0526529	-0.102875	0	0.147019	0.312636	0.327559	0.415096	0	0.0225976	-0.0572517	0.172026	-0.129535	0	0.290883	0.30298	0.0637177	0.255712	0	-0.0345272	-0.0941552	0.11104	0.195707	0	0.646365	0.427017	0.416286	0.316656	0	0.153321	0.386174
PLPP6	1	0	1.26113	0.687987	0.222003	-0.14962	0	0.2898	-0.0796078	-0.0984397	-0.208076	0	-0.252528	0.279067	-0.139989	0.194955	0	0.952347	0.825966	0.554104	0.948301	0	0.390527	0.173785	0.479242	0.126471	0	0.298722	0.0205367	0.31997	0.207381	0	0.049137	0.747914	0.0883822	0.232304	0	0.0743546	-0.0685781	-0.339054	0.233691	0	0.764031	0.274875	0.134331	0.530982	0	0.224227	0.407599
DPM2	1	0	0.19931	-0.271987	-0.13711	-0.150894	0	-0.216821	-0.428595	0.0435097	-0.138548	0	-0.164932	-0.380995	-0.0691132	-0.131612	0	-0.258269	-0.199266	-0.153688	-0.402943	0	-0.389184	-0.141992	-0.255029	-0.193445	0	-0.0226073	-0.0633639	0.0396053	0.019306	0	-0.192121	-0.512761	-0.205222	-0.442449	0	-0.0539831	-0.228219	-0.250902	-0.368158	0	-0.0782242	-0.521213	-0.203771	0.00265607	0	0.130365	0.189441
LRRC8A	1	0	-0.5277	-0.171339	0.0948903	-0.0894215	0	-0.0748293	-0.187868	-0.0397871	-0.0701847	0	0.0762709	-0.0124953	0.117797	0.102474	0	-0.111783	-0.0824096	-0.00550668	-0.108498	0	-0.192332	-0.233107	-0.0691507	-0.216633	0	-0.0886095	0.293718	0.0950035	-0.143018	0	-0.1348	-0.136636	0.179618	-0.112436	0	-0.231869	-0.157064	-0.013677	-0.207643	0	-0.381689	-0.2443	-0.0871073	-0.626961	0	0.198601	0.0205545
C9orf78	1	0	-0.669764	-0.593389	-0.190711	-0.505198	0	-0.644519	-0.778899	-0.30887	-0.525277	0	-0.220832	-0.371145	-0.359018	-0.420265	0	-0.594931	-0.555751	-0.629608	-0.575261	0	0.0385829	0.125431	0.0952397	0.0092476	0	-0.091962	0.0497841	0.0345797	-0.0194158	0	-0.153026	-0.245356	-0.0754068	-0.391623	0	-0.0948173	-0.0755782	-0.0575982	-0.281178	0	0.216022	0.0620142	0.147115	0.16599	0	0.0865923	-0.18765
NOXA1	1	0	0.0399426	0.432294	0.61055	0.100503	0	0.486198	0.554408	0.434218	0.023727	0	0.324361	0.158819	0.478719	0.522684	0	0.271324	0.305452	0.452936	0.148682	0	-0.146291	0.163081	0.26345	-0.48239	0	0.556356	0.321616	0.364611	0.464626	0	0.104407	0.0761347	-0.0942569	-0.226649	0	0.267214	-0.0379898	-0.140265	-0.510285	0	0.465354	0.560214	0.476184	0.745165	0	-0.258114	-0.114965
IL2RA	1	0	0.787599	0.756126	0.0432685	0.581212	0	0.554963	0.769405	0.0478723	0.391954	0	0.305175	0.172807	0.576451	0.341472	0	0.622323	0.859776	0.809042	0.85572	0	0.00928901	0.332894	0.0219266	0.029015	0	0.217491	-0.0284199	-0.0250272	0.0824169	0	0.49392	0.600511	0.0261467	0.262389	0	-0.0250661	0.1083	-0.0229548	-0.146242	0	0.197562	0.042865	0.0459357	0.0667422	0	-0.132583	0.085973
OPTN	1	0	0.134664	0.452727	0.0462767	0.126641	0	0.220853	0.0277937	-0.0528587	0.0998617	0	0.00566875	0.0519813	0.0949912	-0.30703	0	0.209933	0.191387	0.297253	-0.015297	0	0.250421	0.374358	0.41895	0.349073	0	0.11155	0.146359	0.15201	-0.037369	0	0.114101	0.122448	0.16319	-0.128176	0	0.091669	-0.0303586	0.0303377	-0.112731	0	-0.150467	-0.0608717	-0.0449251	-0.310025	0	0.0177069	0.0185936
WAC-AS1	1	0	0.105994	0.363485	-0.122758	-0.277271	0	0.39776	0.602857	0.370656	0.403757	0	0.365273	0.118726	0.208953	-0.0657877	0	0.247824	0.300298	0.0804745	-0.614635	0	0.143221	0.176567	0.189397	0.0368563	0	0.231085	0.385967	0.31457	-0.0250882	0	0.218289	0.332068	0.379202	0.0577323	0	0.178	0.0645119	0.10464	-0.042006	0	0.351679	0.00431465	-0.0120922	0.11758	0	-0.0154856	-0.202439
CCNY	1	0	-0.31383	-0.203753	0.0417	-0.348708	0	-0.724386	-0.535662	-0.609715	-0.637548	0	-0.249053	-0.41158	-0.303447	-0.29267	0	-0.397118	-0.428274	-0.248537	-0.516812	0	-0.171425	-0.0062198	-0.0637945	0.0905322	0	-0.112483	0.0494413	0.180269	-0.0462824	0	-0.0941503	-0.143201	0.0535866	-0.170796	0	-0.189621	-0.0906848	-0.0767509	-0.271773	0	0.291705	-0.043407	-0.0789846	-0.0786959	0	0.227835	-0.112583
ZNF248	1	0	0.433962	0.910454	0.10581	0.219614	0	0.921966	0.99705	-0.381296	0.392471	0	0.364438	0.503106	0.24037	0.578881	0	1.57271	1.31928	1.42543	1.37531	0	0.101115	0.253921	0.213013	0.278506	0	-0.0628623	-0.163384	-0.286675	-0.113565	0	-0.0708526	0.152744	0.0598179	0.166813	0	0.412224	0.486811	0.268483	0.292642	0	-0.249081	-0.215744	-0.436823	-0.214439	0	0.127942	0.124895
ZNF33B	1	0	0.294076	0.84791	0.275418	0.543255	0	0.827548	0.866592	0.138452	0.621853	0	0.277073	0.559486	0.253143	0.583426	0	0.644064	0.425549	0.395136	0.44656	0	-0.0076944	-0.033241	0.028945	0.00455406	0	0.199777	0.0547959	0.121524	0.276461	0	0.0365937	0.312961	0.098939	0.287434	0	0.370435	0.220367	0.294515	0.492241	0	-0.260103	-0.0588106	-0.162318	-0.214171	0	-0.0534562	-0.293156
REEP3	1	0	0.16888	0.681506	0.191225	0.0979843	0	0.330078	0.445836	0.145131	0.208447	0	0.322893	0.466592	0.358288	0.135237	0	0.406065	0.655304	0.443641	0.348231	0	0.553431	0.756489	0.478599	0.642465	0	-0.0969337	-0.114509	0.178145	-0.132944	0	-0.357304	-0.00592577	0.0586843	0.160849	0	0.0389454	0.283428	0.257262	-0.021995	0	-0.030897	0.271054	-0.330305	-0.298592	0	0.0671846	-0.0350844
HNRNPH3	1	0	-0.633573	-0.455267	-0.147057	-0.296418	0	-0.50722	-0.431463	-0.138793	-0.501825	0	-0.256479	-0.448508	-0.3444	-0.185161	0	-0.255446	-0.280776	-0.29473	-0.229906	0	0.0534576	-0.0336264	-0.0357517	0.0255724	0	-0.175202	-0.0917572	-0.226753	0.0056202	0	0.0582898	-0.118347	-0.0234009	-0.0156721	0	-0.0551945	-0.177217	-0.163822	-0.0233316	0	-0.0621739	0.0530548	-0.0314377	0.137814	0	-0.142877	0.0571488
NUTM2B	1	0	-0.0679444	-0.366994	-0.0737652	-0.655568	0	-0.530228	-0.717064	-0.318761	-0.347281	0	-0.387687	-1.08065	-0.315791	-0.0910296	0	-0.49464	-0.222485	-0.166565	-0.0361153	0	-0.338534	-0.520809	-0.520907	-0.104847	0	0.051835	-0.110882	-0.343118	-0.0900775	0	-0.444108	-0.424927	0.0520499	0.0229058	0	-0.179465	-0.104694	0.30272	-0.209489	0	0.299324	-0.0255773	0.0065098	0.187028	0	0.201143	0.0402514
NOC3L	1	0	1.23804	0.693472	0.413932	0.482648	0	0.449672	0.720292	0.336117	0.36927	0	0.135124	0.385982	-0.110553	-0.0851531	0	0.495205	0.246077	0.222494	0.281529	0	0.14373	0.0355041	0.0513965	-0.112233	0	0.110836	0.234193	-0.106204	0.436282	0	0.448088	0.404343	-0.048879	0.230348	0	-0.0145999	0.354738	-0.0778837	0.265255	0	-0.325439	-0.396124	0.061024	0.00543815	0	0.131029	0.244762
ENTPD1-AS1	1	0	0.271342	-0.375797	-0.23084	0.0305214	0	-0.67286	-0.330302	-0.292016	-0.165358	0	-0.335837	-0.246209	-0.0518857	-0.339574	0	0.0965338	-0.244724	-0.36839	-0.340169	0	-0.153623	-0.323599	-0.372116	-0.212268	0	-0.205984	-0.0444078	-0.424605	-0.0293169	0	-0.0561311	-0.350825	-0.265822	0.114705	0	-0.237526	-0.343459	0.132515	0.278424	0	-0.0938283	-0.0544322	0.00511522	-0.0593014	0	-0.561357	-0.115622
PIK3AP1	1	0	0.185049	0.569029	-0.358953	-0.102314	0	0.809928	1.77336	-0.290608	0.547289	0	0.650796	0.713469	0.843414	0.0732763	0	-0.126139	-0.420793	-0.459154	-0.37601	0	1.24868	1.23211	0.32865	1.13215	0	0.327391	0.429686	0.661107	-0.138576	0	-0.524164	0.679599	0.203663	-0.106316	0	-0.466844	-0.170706	0.0526332	-0.540112	0	-0.453902	-0.304084	-0.535003	-1.02933	0	0.182559	0.391241
CUTC	1	0	0.032307	0.514017	0.235678	0.221474	0	0.717052	0.501469	0.283513	0.542653	0	0.1023	-0.0418853	0.116729	0.0537089	0	0.307755	0.403155	0.425434	0.255729	0	0.313253	0.28987	0.352056	0.29614	0	0.0767897	0.0535538	0.144757	0.0144197	0	-0.0756625	0.136854	0.268095	0.308425	0	0.150929	0.204327	0.0578053	-0.0552336	0	0.218685	-0.000142039	0.356778	0.362633	0	0.058046	0.0165852
ADD3	1	0	0.517093	0.291308	0.125201	0.168346	0	0.203682	0.0495974	0.0633588	0.160199	0	0.204607	0.198116	0.0959481	0.0398903	0	0.370353	0.2343	0.175523	0.239121	0	0.103761	0.028075	0.186842	0.0178617	0	-0.0291616	0.0172512	0.00271954	-0.0506626	0	0.16093	0.0775134	0.158125	0.103028	0	-0.010325	0.00433843	0.0528411	0.0539167	0	0.0689809	-0.0524513	-0.0552438	0.103872	0	-0.0513733	-0.0853366
SEC23IP	1	0	0.533138	0.58437	0.0428581	0.328843	0	0.463477	0.486435	0.0435097	0.315393	0	0.501095	0.869191	0.511064	0.420082	0	0.717003	0.761162	0.670167	0.652845	0	0.479229	0.133289	0.384592	0.40879	0	-0.0503222	-0.0549425	-0.0283168	0.272545	0	0.123076	0.471929	0.149215	0.491333	0	-0.134375	-0.0866246	0.0392006	0.239608	0	-0.382753	-0.135821	-0.155852	-0.0942516	0	-0.0901883	-0.00378091
ACADSB	1	0	0.127493	0.662619	0.532865	0.293395	0	0.252445	-0.00949265	-0.067932	0.165732	0	0.383626	0.312901	0.127681	0.186149	0	0.537668	0.437571	0.301445	0.371559	0	0.109723	0.105175	0.183392	0.0748218	0	0.136177	0.106845	0.183481	0.0298939	0	0.175781	0.0408368	0.23436	0.133644	0	0.0835555	-0.0708272	0.00135296	-0.0138245	0	0.107704	-0.0782106	0.070062	0.172763	0	-0.0666158	-0.245712
LRRC27	1	0	-0.0608024	0.394628	0.384274	0.113414	0	0.377263	1.066	-0.309007	0.808998	0	0.524305	0.375774	0.468871	0.298176	0	0.406684	0.285762	0.2578	0.115817	0	0.093017	-0.114927	-0.270332	-0.177967	0	0.755726	0.289509	0.131998	0.587249	0	0.735445	0.68678	1.03374	0.568331	0	0.361687	0.280155	0.233049	0.40847	0	0.0769319	0.486136	0.330945	0.0214416	0	0.402564	0.316101
HBB	1	0	-1.64576	-1.37091	-0.185421	2.85038	0	0.597229	5.31453	0.0211419	6.24166	0	-2.15426	-2.43337	-0.156201	1.82174	0	-2.54228	-3.2527	-3.40619	-1.02093	0	-1.34237	0.32868	-2.52667	2.864	0	0.069113	-1.47926	-2.11011	2.82532	0	-3.16984	-0.822306	-0.39379	0.593781	0	-2.85853	-4.00146	-6.05621	-1.30383	0	-3.91896	-1.06682	0.885796	1.27834	0	-1.87686	-1.34441
EIF4G2	1	0	-0.368236	-0.374493	-0.0538818	-0.108942	0	-0.281455	-0.383338	0.060616	-0.181675	0	0.00222677	-0.118655	-0.165389	-0.136786	0	-0.399618	-0.457593	-0.501494	-0.346259	0	-0.000107049	0.00925611	0.0255253	0.0562643	0	-0.118805	-0.0768249	-0.160142	-0.112728	0	-0.063213	-0.08987	-0.0218725	-0.0719234	0	-0.0881302	-0.0866125	0.0191722	-0.0941959	0	-0.120949	0.0215265	0.193067	-0.0642003	0	0.0113088	-0.0565529
SLC43A1	1	0	0.784869	0.372005	-0.313415	0.0179799	0	0.749232	0.637647	-0.0719675	0.502895	0	0.630015	0.850001	0.561981	0.329884	0	0.511147	0.79792	0.450671	0.593951	0	0.397026	0.328399	0.195569	0.534751	0	-0.250293	-0.157043	-0.154116	-0.222189	0	0.298572	0.126948	0.155133	-0.332489	0	0.479338	0.844693	0.657526	0.451387	0	-0.195875	-0.161816	-0.483657	-0.12547	0	-0.0057785	-0.0494163
PATL1	1	0	-0.329829	-0.208699	0.0243149	-0.15174	0	-0.277735	-0.316535	0.0662298	-0.185288	0	-0.0117086	-0.0728526	-0.093857	-0.212972	0	-0.420711	-0.5047	-0.516378	-0.620366	0	-0.0614725	0.0535564	0.0189059	-0.0226015	0	-0.050984	-0.215956	-0.150109	-0.270339	0	-0.165799	-0.140853	0.0238225	-0.211191	0	-0.0281078	0.0417517	0.181844	0.00531466	0	0.058219	0.194247	0.1703	-0.216867	0	0.015568	0.123092
SLC3A2	1	0	-0.832309	-0.770369	-0.174869	-0.360981	0	-0.710349	-0.512091	0.034093	-0.130235	0	-0.245227	-0.595751	-0.235124	-0.371849	0	-0.510039	-0.518266	-0.511508	-0.669353	0	-0.0246759	0.225574	0.0274328	-0.0684971	0	-0.0270142	-0.0526692	0.0822823	-0.0679013	0	-0.226156	-0.508742	-0.191173	-0.510482	0	-0.0675002	-0.157594	-0.143805	-0.330072	0	-0.0070741	0.197965	0.261539	0.281815	0	-0.0155037	0.000151852
TRPT1	1	0	0.415347	0.145884	-0.244132	-0.393363	0	0.516173	0.381727	0.273677	0.0142762	0	0.328	0.308845	0.602747	0.451175	0	0.448304	0.56288	0.498618	0.522261	0	0.253597	0.203203	0.15513	0.134926	0	0.153751	0.211082	0.211601	-0.018364	0	0.422245	0.506747	0.401358	0.0964332	0	0.189393	0.414591	0.238032	-0.0984417	0	-0.0771682	-0.0106505	0.0179552	-0.0554418	0	0.0524864	0.0759194
PLCB3	1	0	-1.177	-0.0329239	-0.597208	-0.661742	0	0.0404632	0.783393	-0.0719675	-0.215212	0	0.0456961	0.239538	0.460604	0.277417	0	0.203992	0.28855	0.436227	0.660498	0	-0.330353	-0.07374	-0.0518178	-0.013181	0	-0.471497	-0.144829	-0.121808	-0.495994	0	0.0240066	0.0372306	-0.160909	-0.0465345	0	0.143289	0.754292	0.417174	0.110097	0	-0.274667	0.0953666	-0.0335933	-0.294398	0	-0.269442	0.141014
ENSG00000278050	1	0	1.44929	1.42028	0.286382	0.841102	0	1.53196	1.97425	0.386842	0.741798	0	0.155271	0.840035	1.07192	0.82894	0	1.56512	1.23628	1.57302	1.75762	0	-0.393355	-0.306045	-0.100931	-0.315046	0	-0.0872998	-0.364921	-0.196966	0.345222	0	0.393939	0.337819	-0.0506717	0.668804	0	0.381752	0.0870605	-0.0840186	0.476734	0	-0.16704	0.272698	0.139991	0.195267	0	0.0121247	0.588307
CPT1A	1	0	0.550078	0.100408	-0.358615	0.251924	0	0.395424	0.415397	-0.352955	0.349866	0	0.821728	0.598166	-0.0912165	1.47875	0	-0.503884	-0.314158	0.237909	0.766186	0	0.196974	0.286385	-0.0725666	0.0647413	0	-0.686827	-0.87777	-0.553226	-0.245651	0	-0.115003	-0.488707	-0.606859	0.304071	0	-0.192443	-0.263392	-0.0580587	-0.037308	0	-0.635359	-1.04548	-1.37238	-0.509785	0	-1.19149	-1.43666
ENSG00000227615	1	0	-0.068538	-0.0695957	-0.111961	-0.141414	0	-0.632817	-0.967602	-0.549174	-0.670863	0	0.0369789	-0.178471	0.0120137	-0.272899	0	-0.231247	-0.0816051	-0.169115	-0.142616	0	0.18107	-0.0643438	-0.12554	-0.183311	0	0.0504555	-0.314754	-0.0960448	-0.0186718	0	-0.0748215	-0.263533	-0.0593714	-0.58589	0	0.302326	0.276215	-0.394245	-0.572168	0	-0.0771682	-0.245731	-0.181609	-0.568115	0	-0.508077	-0.618696
CASP4LP	1	0	0.0554507	0.323882	-0.176317	0.213548	0	0.418511	0.654162	-0.133368	0.158247	0	0.0429826	0.53225	0.356039	-0.139092	0	0.692666	0.672633	0.867704	0.132454	0	-0.0232661	0.0868658	-0.163538	-0.00747876	0	0.132156	-0.121424	-0.054262	-0.108693	0	0.579991	0.748936	0.426055	0.105988	0	0.443588	0.40786	0.276605	-0.0307652	0	-0.296527	-0.0885804	-0.0275633	-0.492692	0	0.0962331	0.280417
ETS1	1	0	0.694088	0.764041	0.491251	0.524792	0	0.634067	0.306812	0.324298	0.545934	0	0.357953	0.294239	0.305703	0.290374	0	0.354914	0.342452	0.301982	0.372823	0	0.214775	0.317697	0.245616	0.275275	0	0.0636378	-0.0493303	0.200876	-0.00568169	0	0.225197	0.108061	0.193223	0.00635385	0	0.00749458	-0.198607	0.0175037	-0.01433	0	0.411871	0.0224839	0.0374161	0.313328	0	-0.0735324	-0.0342351
IGSF9B	1	0	0.566323	0.0457983	0.141309	0.0761423	0	-0.15599	-0.0875896	-0.135693	0.0771309	0	-0.254235	-0.160133	-0.348265	-0.0312305	0	0.0139756	-0.137978	0.0939731	-0.138516	0	-0.698069	-1.12863	-0.669998	-0.660241	0	-0.455967	-0.14615	-0.336865	-0.208286	0	0.149587	-0.190833	0.103136	0.630514	0	-0.336921	-0.490747	-0.359514	0.313189	0	-0.138485	-0.186138	-0.241165	0.268997	0	-0.228591	0.0452992
B4GALNT3	1	0	1.11579	0.720793	-0.00666473	0.705041	0	0.597229	0.782037	0.34307	0.71702	0	-0.0845831	0.368821	0.468871	0.0441299	0	0.687918	0.877832	0.474867	0.652845	0	0.455238	0.844706	0.475553	0.845952	0	1.05502	0.941585	0.567072	0.246164	0	-0.311861	-0.190833	-0.589886	-1.47897	0	-0.111297	0.320464	0.204317	0.0533221	0	-0.171981	0.677795	0.362139	-0.346435	0	-0.229969	-0.25447
ENSG00000227081	1	0	-0.371893	-0.428613	-0.37288	-0.472299	0	-0.200978	-0.386315	-0.203317	0.00863061	0	-0.0442302	-0.273366	-0.0881851	-0.160341	0	-0.300686	-0.121085	-0.159529	-0.393805	0	0.0630967	0.0589277	0.0336509	0.229481	0	-0.259394	-0.457642	0.17332	-0.0509154	0	-0.458596	-0.415206	-0.294186	-0.774431	0	-0.265227	-0.280839	-0.537938	-0.448526	0	0.16267	-0.247816	-0.273049	-0.219252	0	0.181486	-0.773607
C12orf4	1	0	0.501077	0.454006	0.224454	0.845218	0	0.228841	-0.0982491	0.363248	0.245539	0	0.657921	0.823387	0.213032	0.739275	0	0.0726412	-0.0675036	-0.301282	-0.186	0	-0.0755593	-0.0886847	-0.331353	-0.0112176	0	-0.19228	0.0756782	-0.13836	0.107403	0	0.0325848	0.210196	0.246255	0.576673	0	-0.158091	0.160165	-0.320257	0.205928	0	0.462016	0.215175	0.225043	0.609072	0	-0.0200354	0.00630408
CLEC2D	1	0	0.424744	0.459565	0.117292	0.416263	0	0.410243	0.48095	0.0352505	0.269115	0	-0.00218184	0.161213	0.0846823	0.0700121	0	0.566926	0.507601	0.448341	0.53775	0	0.253095	0.194449	0.105741	0.125294	0	0.0256153	-0.0300738	-0.0546299	0.0649235	0	0.143127	0.26311	0.153227	0.290039	0	0.0620756	-0.0167449	-0.00101385	0.166186	0	-0.149221	-0.110269	-0.128675	-0.0400985	0	-0.205957	-0.0954098
INTS13	1	0	0.649468	0.621257	-0.168812	0.383113	0	0.767154	0.604039	0.34307	0.502895	0	0.430706	0.682105	0.666453	0.432326	0	0.389614	0.513159	0.358897	0.413964	0	0.125432	-0.011704	0.186046	0.461771	0	0.0309205	-0.0523402	-0.0794942	0.253273	0	0.187526	0.189188	0.137987	-0.0229808	0	0.295765	0.480633	0.608823	0.427994	0	-0.24608	-0.0622517	0.332244	-0.128105	0	-0.0389158	-0.196021
CCDC65	1	0	0.784869	0.803889	-0.0117596	0.281014	0	0.571694	0.540536	0.24082	0.711773	0	0.504115	0.451083	0.5781	0.252895	0	0.56349	0.457516	0.487875	0.474508	0	0.468447	0.300358	0.55081	0.394775	0	0.436658	0.00733978	0.196033	0.0768998	0	-0.0662084	-0.348029	-0.185688	-0.346979	0	0.222857	0.161475	-0.0637446	-0.0381009	0	-0.0656725	-0.0153626	0.0814252	-0.295621	0	0.317519	0.17754
TESPA1	1	0	0.707903	0.650839	0.321633	0.295021	0	0.41112	0.357861	0.320636	0.256846	0	0.217488	0.209517	0.0525541	-0.00431614	0	0.272537	0.304193	0.309423	0.311553	0	0.195417	0.0413978	0.194492	0.0231534	0	0.0605903	0.0524346	0.093911	0.0919424	0	0.0979591	0.141255	0.112949	-0.019611	0	0.156048	0.0874734	0.10414	0.171749	0	-0.00576564	-0.0272182	0.0527883	-0.0379604	0	-0.0669544	0.00180857
XPOT	1	0	-0.248402	-0.166524	-0.235685	-0.10381	0	-0.161404	-0.310148	-0.101378	-0.245437	0	-0.00267192	-0.157314	-0.181507	-0.252292	0	-0.184749	-0.190954	-0.100724	-0.223897	0	-0.132207	-0.112044	-0.0863104	-0.132602	0	-0.14785	-0.0706457	-0.258264	-0.224042	0	0.0147388	-0.13581	0.0545453	0.0197589	0	-0.0953557	-0.135626	-0.103096	-0.0963535	0	0.135511	0.0261863	0.131551	0.0757793	0	-0.106133	-0.171068
POC1B-GALNT4	1	0	-0.173961	-0.501139	-0.0580532	-0.117581	0	-0.525628	-0.543312	0.0682102	-0.0805963	0	-0.353684	-0.589158	-0.381751	-0.461844	0	-0.383085	-0.193034	-0.578613	-0.669083	0	-0.402425	-0.110287	-0.561767	-0.401824	0	-0.138373	-0.180044	-0.181601	-0.21353	0	-0.409002	-0.533715	-0.53144	-0.817777	0	-0.538025	-0.616478	-0.198802	-0.708291	0	0.00306312	0.218586	0.165416	-0.0508605	0	-0.00884132	0.229692
GALNT4	1	0	0.0406591	-0.689554	-0.192659	0.025842	0	-0.67398	-0.631836	0.0302826	-0.0869665	0	-0.434018	-0.815574	-0.43263	-0.503073	0	-0.290754	-0.18554	-0.652045	-0.861728	0	-0.468174	-0.0518673	-0.604858	-0.39423	0	-0.15333	-0.198139	-0.352455	-0.264676	0	-0.661195	-0.607319	-0.804114	-0.909609	0	-0.554982	-0.620572	-0.106243	-0.717573	0	-0.0731846	0.145949	0.109199	-0.123809	0	-0.10217	0.195595
PRDM4	1	0	-0.0877694	0.0117092	0.0881208	-0.128404	0	-0.246716	-0.404781	-0.385802	-0.271065	0	0.0505504	-0.12574	-0.1268	-0.302529	0	-0.202116	-0.191342	-0.0952493	-0.320304	0	0.050254	0.169538	0.17998	0.0458897	0	0.0808764	0.162367	0.0569355	-0.0857293	0	0.0920116	-0.219331	0.0837064	-0.314947	0	0.0332347	-0.110903	0.00335753	-0.254998	0	0.0388638	0.129992	0.125361	-0.0658309	0	0.17475	-0.117802
USP30	1	0	-0.478165	-0.337608	-0.134818	-0.510399	0	-0.712874	-0.656084	-0.773744	-0.867943	0	-0.439443	-0.550042	-0.679163	-0.594625	0	-0.263786	-0.286144	0.0489411	-0.0170065	0	-0.348622	-0.0904802	-0.302614	-0.30252	0	-0.0900551	-0.121027	0.0148332	-0.185315	0	-0.264332	-0.318047	-0.0185377	-0.309817	0	-0.0169154	0.207086	0.0138975	-0.32674	0	0.240297	0.284838	-0.150462	0.033002	0	-0.4295	0.047905
UNG	1	0	1.05689	0.884292	-0.0526194	0.0351892	0	1.4723	1.23091	0.804297	1.05184	0	0.851079	1.08548	1.07451	0.786609	0	0.917363	0.915063	1.02247	1.08253	0	0.578912	0.678885	0.49837	0.588439	0	0.147413	0.1126	0.0246142	0.228098	0	0.0267637	0.325876	0.153173	-0.046864	0	0.217572	0.545363	0.104781	0.36407	0	-0.205979	-0.202474	-0.414621	-0.241354	0	-0.407827	-0.232074
MAPKAPK5	1	0	-0.320925	-0.188086	-0.0300914	-0.113285	0	-0.211394	-0.300521	-0.0738695	-0.0724061	0	-0.0564321	-0.250502	-0.143897	-0.228889	0	-0.401791	-0.529201	-0.387407	-0.609889	0	-0.126627	-0.0729509	-0.124347	-0.247023	0	0.00488253	-0.00480992	0.123543	-0.0603893	0	-0.169333	-0.336698	-0.15183	-0.284296	0	0.142434	-0.0425594	-0.0201318	-0.105931	0	0.33866	0.119754	0.0570364	0.27185	0	-0.0414611	-0.093977
PRKAB1	1	0	0.947684	0.786957	0.684802	0.777946	0	0.786492	0.763647	0.0867303	0.394947	0	0.65464	0.815192	0.600867	0.951103	0	0.519829	0.45488	0.487432	0.611622	0	0.150476	-0.0530178	-0.0134096	0.145897	0	0.0353181	-0.0584147	0.174075	0.126021	0	0.163651	0.18372	-0.00602199	0.105988	0	0.225069	0.282329	0.00595787	0.0879916	0	-0.0255154	-0.45404	0.0521175	0.0920106	0	0.0790184	-0.340555
P2RX7	1	0	0.375546	0.289706	0.133031	-0.344885	0	0.167784	0.346751	-0.0235271	-0.298841	0	0.0114438	0.272897	-0.0472523	-0.57058	0	-0.274404	-0.0944145	-0.0373405	0.0586991	0	-0.205915	-0.032967	-0.154578	-0.340751	0	0.0172887	0.00869953	-0.297314	-0.294695	0	-0.200215	-0.176314	-0.189432	-0.263707	0	0.720602	0.463201	0.577761	0.587812	0	-0.179386	0.184355	0.248058	-0.217618	0	0.357917	0.720439
MORN3	1	0	0.225015	0.266755	0.517602	-0.118616	0	0.00524591	0.12581	0.0097163	-0.100392	0	-0.0559842	-0.0787042	-0.0945141	-0.234231	0	0.0679842	0.278159	0.256212	-0.0909743	0	-0.101749	0.183157	0.215999	0.143064	0	0.29139	0.492175	0.218298	0.0751267	0	0.545052	0.040483	0.37565	-0.153337	0	0.303042	0.255141	0.174743	0.07615	0	0.263869	0.265609	0.169613	0.233806	0	0.255523	0.0599204
GOLGA3	1	0	-0.28253	-0.288123	0.0409176	-0.0552017	0	-0.207699	-0.246344	-0.00644392	-0.0356084	0	-0.143245	-0.147382	-0.149926	-0.082138	0	-0.152723	-0.203899	-0.104009	-0.114384	0	-0.245052	-0.328947	-0.286022	-0.406803	0	-0.179022	-0.129194	-0.31892	-0.113304	0	0.0176254	-0.175641	-0.173028	0.0795153	0	-0.203807	-0.155963	-0.148457	0.0744933	0	-0.125012	-0.242178	0.0262007	-0.0222075	0	-0.159787	0.0419996
ENSG00000273784	1	0	-0.664602	-0.559668	-0.379889	-0.374908	0	-0.494497	-0.543466	-0.333508	-0.320716	0	-0.120309	-0.287565	-0.0890872	-0.321836	0	-0.302378	-0.439744	-0.301627	-0.575717	0	0.172217	0.180977	0.0309569	0.0418135	0	0.0537061	0.00108635	-0.023641	0.126782	0	-0.0164048	-0.274893	-0.25773	-0.279574	0	0.0690659	0.146268	-0.145579	-0.13289	0	0.0166925	0.0935578	0.0504392	0.0263073	0	-0.16592	-0.321761
HNRNPA1L2	1	0	-0.725694	-0.583641	-0.421128	-0.410258	0	-0.488711	-0.541926	-0.391788	-0.300984	0	-0.0508939	-0.28173	-0.031055	-0.248652	0	-0.287722	-0.424608	-0.238167	-0.567149	0	0.215714	0.174375	0.0759141	0.00726748	0	-0.0314266	-0.104218	-0.110581	0.0152358	0	-0.0713437	-0.321434	-0.302122	-0.330487	0	0.0521835	0.0838803	-0.231226	-0.225231	0	-0.0160311	0.0872574	0.055605	-0.0591806	0	-0.192887	-0.31708
PTMAP5	1	0	-0.731097	-0.650411	-0.370289	0.0976233	0	-0.419368	-0.161496	-0.801878	-0.171787	0	-0.28887	-0.724235	-0.257368	0.101423	0	-0.433711	-0.660539	-0.599019	-0.533924	0	-0.0796224	0.750402	0.307352	0.496277	0	-0.313956	-0.577789	-0.47328	-0.454173	0	-0.290487	-0.418979	-0.453035	-0.457601	0	0.00855838	-0.462016	-0.288657	-0.460218	0	0.0224841	-0.291471	-0.794586	-0.515586	0	-0.378832	-0.3402
ARHGEF7	1	0	-0.674862	-0.472673	0.0505126	0.0587819	0	-0.701922	-0.610511	-0.277851	-0.536757	0	-0.519279	-0.464069	-0.539396	-0.525726	0	-0.392913	-0.432256	-0.338059	-0.3492	0	-0.0750879	-0.0719399	-0.0769884	-0.178151	0	-0.0824991	-0.201661	-0.468382	-0.0323197	0	-0.0857122	-0.105577	-0.26866	0.233565	0	-0.12752	-0.133501	-0.0958432	0.0788638	0	0.0102947	0.509157	0.285369	0.446639	0	-0.361227	0.0448564
LINC00565	1	0	0.138506	-0.908564	0.294077	-0.374119	0	-0.698227	-1.16025	-0.171503	-0.860853	0	-0.628904	-0.801104	-0.797464	-0.034527	0	-0.267434	-0.405725	-0.691008	-0.0923412	0	-0.124477	-0.818425	-0.570683	-0.670568	0	-0.16071	-0.177059	-0.10853	0.0378243	0	-0.332922	-0.514854	-0.101807	-0.144556	0	-0.515353	-0.693443	0.0083493	-0.398151	0	0.312667	0.412444	0.187712	0.381473	0	0.156377	0.114278
CDC16	1	0	0.501077	0.326835	0.0121509	0.303678	0	0.401309	0.29661	0.000601133	0.229518	0	0.275739	0.163418	0.271379	0.171051	0	0.421137	0.178116	0.254219	0.481942	0	0.183799	0.162854	0.147999	-0.0242606	0	0.086938	0.0437286	-0.199991	0.0790124	0	0.324501	0.261978	0.0851371	0.320885	0	0.148398	0.159413	0.13671	0.19389	0	-0.184971	0.0866672	-0.0400758	0.0705071	0	-0.213064	0.126046
SRP54	1	0	0.578697	0.397326	0.152882	0.294484	0	0.280328	0.489019	0.00881516	0.0772436	0	0.454912	0.645469	0.102425	0.00371568	0	0.320742	0.267197	0.237021	0.571417	0	0.246428	0.346252	0.310493	0.682849	0	0.0647016	-0.114491	0.0256715	-0.00476559	0	0.112892	0.290503	0.00419371	0.265768	0	0.162554	0.353863	0.324303	0.628691	0	-0.299706	-0.00274272	-0.0962418	-0.143618	0	-0.220813	-0.115788
RPS29	1	0	-0.74389	-0.583178	-0.263642	-0.334416	0	-0.432711	-0.468011	-0.288285	-0.214333	0	-0.0850709	-0.442396	-0.195249	-0.336013	0	-0.364109	-0.164057	-0.306026	-0.496786	0	0.167408	0.0175496	-0.0347498	-0.043163	0	-0.000628712	-0.31797	-0.169409	-0.158813	0	-0.273746	-0.236701	-0.196797	-0.836149	0	-0.0514458	-0.0710502	-0.554719	-0.517305	0	0.335855	-0.0269815	0.141588	-0.149363	0	-0.151007	-0.516232
SAV1	1	0	-1.30955	-0.411064	-0.177472	-0.642289	0	-0.285744	-0.292678	0.451219	-0.0786163	0	0.0830118	-0.206088	0.03964	-0.0404533	0	-0.488089	-0.278802	-0.487205	-0.446165	0	-0.00609337	0.140636	-0.312943	-0.246477	0	-0.0366434	-0.189346	0.337025	-0.408417	0	0.0762098	-0.143183	0.0683841	-0.303125	0	0.0423731	-0.32578	-0.0805914	-0.151479	0	0.160534	0.162875	0.0478726	-0.277572	0	0.0655459	-0.324328
ARMH4	1	0	0.175981	-0.202295	0.580349	0.368576	0	0.139178	-0.601369	0.00078885	0.229876	0	0.0924932	-0.683048	-0.213232	-0.0465318	0	-0.265954	-0.866241	-0.666912	-0.243725	0	-0.144224	-0.139174	-0.67645	-0.270602	0	-0.00475935	0.0646437	-0.43661	-0.00716626	0	-0.262392	-0.629777	-0.266468	-0.601459	0	-0.0761499	-0.426037	-0.281224	-0.572776	0	-0.387401	-0.36522	-0.165568	-0.135254	0	-0.0967256	-0.030597
ZFP36L1	1	0	-0.316285	-0.373117	-0.316185	-0.206009	0	-0.263653	-0.0556752	-0.157451	0.053033	0	0.0141477	0.0140084	-0.180679	-0.0916045	0	-0.428034	-0.544634	-0.680349	-0.794407	0	0.108774	-0.0644996	0.174967	-0.0439408	0	0.00894305	-0.00239679	-0.0191076	-0.0493477	0	-0.326075	-0.320175	-0.113586	-0.299354	0	-0.36245	-0.312935	-0.0811058	-0.0224138	0	-0.486954	-0.196916	0.189795	-0.267925	0	-0.625379	-0.419186
RPL7AP6	1	0	-0.219198	-0.518104	-0.221	-0.392904	0	-0.384035	-0.322269	-0.237232	-0.258031	0	-0.0435559	-0.26751	0.033656	-0.0464373	0	-0.0405021	-0.0594752	0.00192152	-0.216481	0	-0.0233466	-0.101821	-0.28526	-0.244547	0	0.0270697	0.0205736	0.121816	-0.0841282	0	-0.0455806	-0.136418	0.0571052	-0.54547	0	0.150914	0.145529	-0.0948442	-0.235477	0	0.241402	-0.271391	-0.113116	-0.168327	0	0.13213	-0.27679
IRF2BPL	1	0	-0.269684	-0.37673	0.0247844	-0.220998	0	-0.0113021	0.0190765	0.207669	0.386516	0	-0.0520544	-0.0306948	0.100588	0.268732	0	-0.979879	-0.916936	-0.789885	-1.03854	0	-0.338651	-0.190806	-0.100229	-0.210123	0	0.224642	0.294328	0.386646	0.162972	0	-0.214875	-0.290506	0.0801574	-0.452155	0	-0.234713	0.0408969	0.0462927	-0.195383	0	-0.21632	0.0224088	0.755145	-0.0831366	0	-0.17082	-0.324099
RPL3P4	1	0	-0.442836	-0.471939	-0.274475	-0.397111	0	-0.456096	-0.493791	-0.372533	-0.154815	0	0.128726	-0.181319	-0.140355	-0.199035	0	0.0380785	-0.0438041	-0.18474	-0.40325	0	0.39412	0.33654	0.134628	0.018945	0	-0.0524692	-0.121655	-0.0298713	-0.0633735	0	-0.0989306	-0.114899	-0.0735103	-0.363581	0	-0.0328203	0.1279	-0.424733	-0.469621	0	0.0657613	-0.139116	-0.0322993	-0.113456	0	-0.167923	-0.326067
YY1	1	0	-0.260795	-0.327202	0.112411	-0.0681997	0	-0.516583	-0.632396	-0.288534	-0.418715	0	-0.139688	-0.30155	-0.220999	-0.201416	0	-0.363322	-0.38048	-0.32999	-0.368879	0	-0.117379	-0.00789552	-0.00829405	-0.0454201	0	-0.0817716	0.0399351	0.0336297	-0.0165145	0	-0.101441	-0.198061	-0.028837	-0.110805	0	-0.116291	-0.10108	-0.0288699	-0.110175	0	0.299044	0.091916	-0.0414852	-0.00312432	0	0.126098	-0.0830826
LTK	1	0	0.504111	0.448173	-0.804121	-0.0633607	0	-0.0853931	0.0259629	-0.85041	-0.312073	0	-0.99306	-0.275035	0.346784	-0.690874	0	0.155912	0.376084	0.123145	0.173359	0	0.105504	0.736199	0.0740194	0.886223	0	-0.140939	0.146359	-0.0643522	-0.58169	0	-0.0685895	0.62608	-0.161012	0.191717	0	0.913699	1.0215	0.332285	0.355103	0	-0.611366	0.585392	0.406075	-0.433746	0	-0.543823	0.444236
WDR76	1	0	0.156428	0.308667	-0.0302515	0.357117	0	1.13452	0.967303	0.442606	0.932579	0	0.16251	0.567391	0.180891	0.507423	0	0.557011	0.557737	0.68738	0.237807	0	0.297334	0.151081	0.65171	0.336205	0	-0.125086	-0.076562	0.021003	-0.184499	0	-0.143463	0.151505	0.0718731	-0.227436	0	0.0474926	0.388025	0.191146	0.209935	0	-0.218524	0.3133	0.251218	0.0176632	0	0.335752	0.488706
ADPGK	1	0	-0.171953	-0.19708	-0.143678	-0.139945	0	-0.255085	-0.239784	-0.166994	-0.380656	0	-0.126221	-0.21167	-0.208105	-0.0336935	0	-0.2412	-0.193835	-0.137354	-0.309243	0	0.14259	0.138074	0.0329844	-0.00538483	0	-0.00944847	-0.190366	-0.137935	-0.0615348	0	-0.0922417	-0.116457	-0.150195	0.00239661	0	-0.125364	-0.148541	-0.151421	-0.052142	0	-0.221672	-0.0135107	-0.126929	-0.17541	0	-0.210147	-0.0109359
MPI	1	0	0.841305	0.660969	-0.0314889	0.358047	0	0.698606	0.753024	0.10958	0.626766	0	0.457834	0.460743	0.26094	0.609521	0	0.617746	0.469979	0.527948	0.362102	0	0.285106	0.148864	0.202348	0.138092	0	0.141186	0.0764348	0.141368	0.147129	0	0.0116206	0.105064	-0.114816	0.017877	0	0.0733362	0.0019502	0.073164	0.098439	0	-0.054095	-0.150837	-0.0149229	-0.0138645	0	-0.0309968	-0.349246
CTSH	1	0	-0.215131	-0.0640557	-0.585875	-0.846266	0	0.149472	1.75068	-0.627784	0.0338624	0	-0.458372	-0.177252	0.430525	0.164019	0	-0.140638	-0.00184086	-0.169647	-0.36151	0	-0.0386214	0.328399	-0.157541	0.178989	0	0.174761	0.0434649	0.0737349	-0.236759	0	-0.188478	0.197947	-0.166287	-0.252907	0	0.344863	0.249656	0.177708	-0.218755	0	-0.0875931	0.216595	0.0929391	-0.115049	0	-0.200291	0.0670138
ABHD2	1	0	0.392142	0.609285	-0.0871563	0.417496	0	0.62965	0.988195	0.249961	0.62391	0	0.751577	1.00298	0.760682	0.519057	0	0.522089	0.399589	0.450857	0.411305	0	0.243066	0.126088	0.219111	0.314772	0	-0.178258	0.118966	0.257434	0.185516	0	-0.0263268	0.308753	0.0205214	0.192343	0	-0.271131	-0.0130555	-0.046162	0.124323	0	0.0543433	-0.206923	-0.234689	-0.38662	0	-0.0341488	0.106652
HBA2	1	0	-0.758683	-1.19058	-0.0209137	3.23996	0	1.42035	5.17831	-0.846408	5.94354	0	-1.55113	-1.59696	0.209065	1.49499	0	-2.16616	-3.40366	-3.36214	-0.784232	0	-0.683728	0.52191	-2.42325	2.50612	0	0.353784	-1.22177	-1.58523	2.66936	0	-0.975811	-0.480025	-0.76129	0.785045	0	-1.4316	-1.91442	-2.15634	-1.3667	0	-1.96037	-1.37311	1.18084	1.36461	0	-0.128398	-0.0840522
HBA1	1	0	-0.575055	-1.17632	-0.0180059	3.24368	0	1.43293	5.11567	-0.934464	5.93961	0	-1.31327	-1.52902	0.140122	1.32903	0	-2.07712	-3.43459	-3.30836	-0.721716	0	-0.784672	0.678096	-1.9715	2.57613	0	0.366411	-1.21445	-1.55302	2.65561	0	-0.833558	-0.291791	-0.624571	0.771568	0	-1.56675	-1.8977	-2.11197	-1.34805	0	-2.04224	-1.16439	1.16269	1.34509	0	0.0687319	-0.0744543
SNHG19	1	0	-1.25228	-0.16185	-0.0653381	-0.152067	0	-0.615901	-0.707877	-0.193431	-0.823521	0	-0.220238	-0.468528	-0.288272	-0.10026	0	-0.246326	-0.431574	-0.390374	-0.997821	0	1.338	0.381018	1.33629	0.48098	0	-0.182736	-0.659865	-0.135609	-0.259071	0	-0.516975	-0.380006	-0.264486	-0.74549	0	-0.197984	-0.690066	-1.0321	-0.767731	0	0.1149	-0.195788	0.394448	-0.202511	0	-0.046784	-0.455444
NUDT16L1	1	0	-0.90418	-0.565757	-0.278433	-0.329622	0	-0.330418	-0.37464	0.129765	-0.311314	0	-0.0871943	-0.173021	0.0740407	0.254922	0	-0.424168	-0.108203	-0.167814	-0.22482	0	-0.052962	-0.0850148	-0.0400552	-0.0567083	0	0.136688	0.149887	0.153082	-0.0535874	0	-0.245613	-0.125801	-0.0828651	-0.32063	0	-0.305769	-0.253992	-0.174912	-0.305303	0	0.0913672	-0.0303749	0.130737	-0.180473	0	0.0833588	-0.192517
SLC7A5P1	1	0	0.986503	0.524396	0.734972	0.16072	0	-0.519955	-0.585553	0.373444	-0.431108	0	0.129247	-0.423541	0.575787	0.273301	0	-0.308181	-0.641239	0.0484641	-0.456089	0	-0.761093	-1.63864	-0.891957	-0.511543	0	0.254328	-0.56365	0.589768	-0.0620345	0	0.211701	0.151152	0.262557	-0.157047	0	-0.00999285	0.130867	0.611364	-0.123675	0	0.0810363	-0.465365	0.752902	-0.00275513	0	0.676739	0.133237
ENSG00000258130	1	0	-1.0135	-0.276295	-0.599447	-0.687277	0	-0.275859	0.0459598	0.0242478	-0.284697	0	0.206565	-0.227368	-0.446431	-0.604527	0	-0.741415	-0.862336	-0.839672	-1.53478	0	0.808763	0.931215	0.771008	0.31611	0	0.47672	0.338475	0.33786	-0.336162	0	0.318905	-0.281091	-0.206213	-0.433171	0	-0.218212	-0.384014	-0.390537	-0.79902	0	1.08265	0.979515	1.20541	0.603616	0	1.11107	0.585799
ZNF785	1	0	1.72347	0.968754	0.118301	0.647142	0	1.40772	1.33843	0.613159	1.36029	0	0.667184	0.83406	0.462516	1.15525	0	0.488861	0.397829	0.429601	0.782804	0	0.255716	-0.136203	0.0123979	-0.0936185	0	0.0695449	-0.02722	-0.182292	0.197473	0	0.206606	0.25621	0.182386	0.236384	0	0.119204	0.0930922	-0.0863813	0.126447	0	-0.262579	-0.109715	-0.00437851	-0.143618	0	-0.436875	-0.0671581
RPS27AP16	1	0	0.15749	-0.398775	-0.424775	0.00505578	0	-0.440246	-0.697851	-0.693456	-0.43626	0	-0.130351	-0.10764	-0.158121	-0.344621	0	-0.0847441	0.037343	-0.106611	-0.154023	0	0.210971	0.0489242	0.17017	0.0516903	0	0.0584077	-0.0092969	0.0463093	-0.0164744	0	0.187945	0.012203	0.00192877	-0.471768	0	0.368251	0.245393	0.0534073	-0.122234	0	0.153194	0.105259	0.0268593	-0.0400496	0	-0.122983	-0.532166
TK2	1	0	0.417661	0.495286	-0.352002	0.122392	0	0.354953	1.21599	0.245773	0.180967	0	0.164936	0.464357	0.401757	0.618646	0	0.126729	0.495511	0.333913	0.644717	0	0.000671922	0.437969	0.446913	0.124039	0	-0.118889	0.0139938	0.0409637	0.00327297	0	0.286041	0.424481	0.389387	0.169553	0	0.185393	0.185077	0.185443	-0.110492	0	-0.140521	0.249574	-0.041679	-0.22608	0	0.100421	-0.0151048
C16orf86	1	0	1.1208	0.363241	-0.181353	0.0636956	0	0.156407	0.527936	-0.595529	0.0752573	0	0.486782	0.57831	0.305091	0.786114	0	0.611699	0.811153	0.462453	0.618898	0	0.197882	0.331665	-0.263261	-0.425172	0	0.432665	-0.02094	-0.222187	-0.427839	0	-0.176509	0.0642958	-0.208749	-0.142926	0	0.187683	0.152694	0.304027	0.120544	0	0.262102	0.488929	-0.0915679	0.430118	0	0.220003	-0.0440175
C16orf74	1	0	0.369832	-0.014273	0.0676749	0.0745634	0	0.518348	0.301681	0.478725	-0.193993	0	0.0344049	0.267938	0.425803	0.278595	0	0.200161	0.570121	0.32548	0.0802661	0	0.769641	0.730196	0.820397	0.182907	0	0.420978	0.593662	1.23518	0.703832	0	0.0751624	0.0913098	0.47285	-0.719983	0	0.0483594	0.089684	-0.111353	-0.363404	0	0.487745	-0.384822	-0.135623	-1.22162	0	-0.0563287	-0.586424
MED11	1	0	0.8345	1.19241	0.117306	0.611381	0	1.36522	1.36924	0.652398	1.19656	0	0.891088	1.57419	1.49375	1.32792	0	1.181	1.02613	1.12805	1.3082	0	0.705697	0.511676	0.634404	1.04595	0	0.197372	0.0833134	0.176431	0.334868	0	0.26464	0.399182	0.287648	0.235029	0	0.404641	0.649213	0.109664	0.522285	0	-0.87457	-0.779119	-0.513173	-0.862205	0	-0.343069	-0.28867
INCA1	1	0	0.867859	0.598396	0.236394	0.93516	0	1.05666	1.32783	0.735387	0.783851	0	0.15437	0.229016	0.286106	-0.0226116	0	0.446948	0.162614	0.64027	0.582943	0	0.736888	0.679379	0.961831	0.0753191	0	0.427659	0.114917	0.373305	0.69761	0	1.05342	1.0492	1.1348	0.995934	0	0.691883	0.182078	0.0503331	0.388377	0	-0.551099	-0.525224	-0.0954526	-0.231081	0	0.0497948	0.019999
ENSG00000267047	1	0	-0.210643	-0.130394	-0.275761	-0.180816	0	0.262404	0.0654372	-0.188612	0.0219432	0	0.373675	0.136036	0.38779	-0.0602067	0	-0.620248	-0.364411	-0.572048	-0.497572	0	-0.208154	-0.193481	-0.177837	-0.126875	0	-0.172487	0.0997332	0.0320723	-0.224725	0	0.0347898	0.0230867	-0.00119034	-0.209031	0	0.0292787	-0.0172312	-0.265627	-0.669366	0	0.155794	0.0789411	0.300224	-0.268654	0	0.269881	0.0714089
MIR497HG	1	0	-0.3491	-0.160751	-0.307897	-0.225373	0	0.0110696	-0.0325131	0.0274087	0.00767328	0	0.0714027	-0.0551493	0.139174	-0.119369	0	-0.543417	-0.351239	-0.303443	-0.451624	0	-0.225819	-0.0568487	-0.00397043	-0.180214	0	0.00779079	0.136252	0.198446	-0.149121	0	0.00581793	0.00228897	-0.0047272	-0.332818	0	0.114357	0.130752	-0.116944	-0.329585	0	-0.00447645	0.132976	0.198678	-0.200739	0	0.168712	-0.071126
EIF5A	1	0	-0.557092	-0.619147	-0.217703	-0.361869	0	-0.611022	-0.552593	-0.0985209	-0.407178	0	-0.283554	-0.510459	-0.227605	-0.42903	0	-0.582624	-0.48565	-0.402873	-0.70086	0	-0.104618	-0.037004	-0.0822335	0.0734091	0	0.0927705	0.0677906	0.187666	0.0830471	0	-0.142707	-0.282045	-0.0956097	-0.416262	0	0.0194861	0.0332656	-0.024133	-0.254744	0	0.21716	0.42096	0.201591	0.0732318	0	0.121045	0.0304019
VAMP2	1	0	-0.616008	-0.440686	-0.194704	-0.221392	0	-0.321318	-0.279174	-0.0324824	-0.109385	0	-0.344835	-0.537312	-0.201976	-0.333659	0	-0.456862	-0.485545	-0.514784	-0.578553	0	0.0286315	0.0303502	0.0156012	-0.0470969	0	0.037287	-0.0235429	-0.0427234	-0.0347545	0	-0.15769	-0.301079	-0.0388564	-0.185951	0	-0.0797725	-0.123257	-0.0682634	-0.227589	0	0.22636	0.152062	0.11321	0.111954	0	0.162361	-0.07473
DRC3	1	0	-0.306278	0.038969	0.0999094	0.189866	0	-0.272142	-0.298999	0.125972	-0.234071	0	-0.110793	-0.481223	-0.0413234	0.382626	0	-0.300228	-0.286144	-0.495379	0.0825292	0	-0.00531437	-0.340808	-0.398917	-0.0346149	0	-0.403566	-0.480241	-0.56289	0.152493	0	0.349337	-0.351061	0.445101	0.380162	0	-0.55237	-0.496399	-0.102352	0.0873078	0	-0.706318	-0.615936	-0.110614	0.154464	0	0.0491404	0.174962
WSB1	1	0	0.130708	0.375941	-0.103935	-0.000965075	0	0.307227	0.408464	0.132391	0.179659	0	0.19805	0.235422	0.146488	0.171652	0	0.334036	0.247205	0.223709	0.0805025	0	0.387923	0.303056	0.359796	0.212669	0	0.397532	0.131264	0.0504612	0.171124	0	0.263833	0.276771	0.170711	0.0275527	0	0.0646709	-0.0276291	0.0827096	0.0945332	0	-0.0811407	0.0505296	0.0696284	0.177517	0	-0.322369	-0.00618601
MYO1D	1	0	0.408958	-0.368925	-0.476181	-0.210374	0	-0.762021	-0.62968	-0.896881	-0.866339	0	-0.446975	-0.907603	-0.440047	-1.654	0	-0.519661	-0.307839	-0.4993	-1.30472	0	0.562994	0.394508	0.317291	0.686754	0	0.0422774	-0.0174844	-0.203759	-0.381315	0	-0.411396	0.0963631	-0.4553	-0.478975	0	0.266165	0.369792	0.234661	-0.012855	0	0.0718177	0.449689	-0.123423	-0.248414	0	0.321286	0.505068
TAF5LP1	1	0	-0.922135	-0.570656	-0.317401	-0.0441194	0	-0.664345	-0.537856	-0.639495	-0.348087	0	-0.405175	-0.591181	-0.466545	-0.533402	0	-0.0132935	0.0851119	0.0189799	0.428491	0	-0.499221	-0.343362	-0.543306	-0.798673	0	0.162794	0.0823104	0.0407831	0.0769779	0	-0.143794	-0.521702	-0.16329	-0.228997	0	-0.216767	-0.183241	-0.329014	-0.298149	0	0.0535241	-0.0665388	-0.173902	-0.209393	0	-0.0308828	0.206603
KRT10	1	0	-0.460563	-0.52243	-0.284673	-0.247614	0	-0.460221	-0.487777	-0.146261	-0.20922	0	-0.265815	-0.620812	-0.304254	0.0434496	0	-0.68124	-0.219674	-0.371621	-0.51531	0	-0.0456901	-0.181643	-0.228992	-0.0536574	0	-0.321991	0.0159327	0.172641	-0.129711	0	0.00930185	-0.200817	0.0652025	-0.306077	0	-0.224879	-0.326335	-0.442483	-0.668606	0	0.488743	-0.239912	-0.133047	-0.178855	0	0.246069	-0.330607
HEXIM1	1	0	-1.1119	-0.712455	-0.268586	-0.387717	0	-0.0825865	-0.188718	0.156015	0.304413	0	0.101044	-0.159827	0.0972198	0.110018	0	-0.711867	-0.56762	-0.686161	-0.620345	0	-0.0883438	-0.0926318	0.00182298	0.0868214	0	-0.0187626	-0.0740491	-0.0350896	-0.000186729	0	-0.344069	-0.290423	-0.178444	-0.336371	0	-0.315773	-0.0541308	-0.081497	-0.0986135	0	-0.181613	-0.271296	-0.133474	-0.299863	0	-0.151239	-0.380471
ENSG00000266086	1	0	0.539338	0.84758	0.0175392	0.155865	0	0.867751	1.04533	0.197388	0.402228	0	0.355433	0.575933	0.576287	0.492708	0	0.964682	0.840834	0.908265	0.991356	0	-0.00887335	-0.0196361	0.0507833	0.0541407	0	0.0996177	0.00717368	0.113957	0.18758	0	0.16234	0.321658	0.144383	0.142555	0	0.249162	0.250837	0.114046	0.260211	0	-0.391876	-0.107902	-0.141176	-0.0945777	0	-0.218096	-0.118183
SRSF1	1	0	0.632946	0.893645	0.119838	0.244992	0	0.872436	1.00228	0.220259	0.382305	0	0.403141	0.623265	0.582348	0.516235	0	1.03621	0.900792	0.928364	1.06665	0	0.0294912	-0.0747617	0.0486584	0.054071	0	0.0678364	-0.00434559	0.0587689	0.181002	0	0.192039	0.360707	0.146137	0.218028	0	0.230234	0.233643	0.0952277	0.29345	0	-0.388397	-0.142242	-0.142131	-0.0953187	0	-0.232296	-0.122861
VMP1	1	0	0.138506	0.0914364	-0.695728	0.0298803	0	0.261567	0.931042	-0.200552	0.234482	0	0.548755	0.657877	0.532872	0.836535	0	0.104254	0.103705	0.129384	0.00551654	0	0.0674529	-0.0759425	-0.112746	0.262357	0	0.500289	0.196108	0.121908	0.330658	0	-0.164884	0.107723	-0.158907	0.118478	0	0.179736	0.214376	0.00792628	0.148015	0	-0.450495	0.213309	0.122452	-0.0373088	0	-0.0915304	0.159116
CYB561	1	0	0.435093	0.326623	-0.0285739	-0.218924	0	0.0109554	0.262804	-0.558181	-0.00551419	0	-0.0554021	0.210124	0.393684	-0.0353045	0	0.335508	0.404419	0.468329	0.0187565	0	0.252795	0.434789	0.274583	0.442047	0	0.284385	0.247018	0.271998	0.022487	0	-0.0950493	0.0486142	-0.181362	-0.445254	0	0.337199	0.531972	0.133725	0.158467	0	-0.321751	0.0660221	0.113744	-0.464946	0	0.00337478	0.016842
PRKCA	1	0	-0.298687	0.00608616	0.401729	0.316102	0	-0.277527	-0.634895	0.10457	-0.095162	0	-0.0635807	-0.411214	-0.237067	-0.139647	0	-0.338376	-0.456069	-0.522663	-0.292293	0	-0.122732	-0.34614	-0.169189	-0.259378	0	-0.0433336	0.155458	0.194844	0.0392221	0	-0.0411068	-0.173133	-0.0274212	0.0646819	0	-0.228267	-0.366712	0.00529178	0.0163706	0	0.384033	-0.0987034	0.200488	0.253609	0	-0.0759923	-0.0507502
RPL38	1	0	-0.530525	-0.293324	-0.155552	-0.136618	0	-0.288913	-0.244122	-0.165077	-0.0168401	0	-0.170633	-0.501985	-0.285301	-0.232977	0	-0.272181	-0.234353	-0.301363	-0.359995	0	0.185936	0.0291588	0.0466429	0.0827237	0	-0.0691311	-0.168938	-0.0160278	0.0179286	0	-0.114233	-0.126723	-0.108399	-0.609072	0	-0.0611594	-0.0995481	-0.392369	-0.417971	0	0.198204	-0.0658709	0.0231078	-0.117508	0	0.0716042	-0.384426
ENSG00000260563	1	0	-0.224064	-0.453998	-0.163651	-0.272239	0	-0.250768	-0.0867182	-0.354367	-0.140961	0	0.0248131	-0.571281	-0.0284238	0.254053	0	-0.331565	-1.08179	-0.454272	-0.700792	0	0.268775	-0.295365	-0.46962	-0.277316	0	-0.0908076	-0.17006	-0.330302	-0.141925	0	0.425105	0.125137	0.236084	0.163131	0	0.426871	-0.743056	-0.0839101	-0.0833282	0	0.212405	-0.188288	-0.0759991	0.0761635	0	-0.247841	-0.281498
MYL12-AS1	1	0	0.0622709	0.29936	-0.268935	-0.0198522	0	0.66472	0.672249	-0.0230579	0.538276	0	0.582609	0.702432	0.533071	0.375588	0	0.534915	0.621015	0.50117	0.413239	0	0.220823	0.178139	0.354623	0.544568	0	0.0778672	0.200015	0.0726451	0.107241	0	0.279067	0.345329	0.244914	0.2697	0	0.102823	0.372966	0.382703	0.115997	0	-0.0286895	-0.157803	0.0470363	0.0379346	0	0.0282327	-0.339054
DLGAP1-AS1	1	0	-0.472928	-0.297606	0.131805	-0.025693	0	0.631875	1.2035	0.972427	-0.0246174	0	0.0774736	0.500277	0.415432	0.279844	0	0.427083	0.307864	0.358243	0.416778	0	-0.0635476	0.504132	-0.0363464	0.612753	0	0.232302	0.237041	0.116699	0.0652007	0	0.425105	0.910144	0.378034	0.311102	0	0.107983	-0.131187	0.0385739	0.307089	0	1.01553	1.12999	0.628625	0.279594	0	0.313825	0.676346
LDLRAD4	1	0	-0.068538	0.0952887	0.170678	0.112342	0	-0.703498	-0.797326	-0.266385	-0.447534	0	-0.357091	-0.473695	-0.526354	-0.218677	0	-0.425706	-0.398185	-0.38909	-0.304221	0	-0.318514	-0.270306	-0.190102	-0.287462	0	-0.224613	-0.285398	-0.155583	-0.282495	0	0.146609	0.108656	0.171562	0.322826	0	-0.0463664	0.00876399	0.123397	0.348965	0	0.345135	0.0143898	0.0570612	0.444474	0	-0.241346	-0.269409
MBD2	1	0	-0.669162	-0.260999	-0.42934	-0.19827	0	-0.305664	-0.219419	-0.17296	-0.36823	0	-0.0868497	-0.426461	-0.112286	-0.0947103	0	-0.25734	-0.243849	-0.258024	-0.399315	0	-0.218033	0.0720055	-0.0484942	0.0154403	0	-0.127973	-0.0702888	-0.0675495	-0.265199	0	0.00113002	-0.165426	-0.106392	-0.213658	0	-0.0655337	-0.0142929	-0.0728977	-0.273245	0	0.151039	0.053575	0.000334844	-0.200813	0	0.229779	0.189226
CSNK1G2	1	0	-0.0582043	0.00533119	0.225832	-0.0708962	0	-0.0632847	-0.0101245	0.029216	-0.125768	0	-0.127769	-0.231344	0.0178277	-0.200244	0	-0.266136	-0.0572984	0.0140606	-0.252255	0	-0.155547	0.0724801	-0.182981	-0.129404	0	0.176987	0.171516	0.319233	0.120307	0	0.0746704	-0.1022	-0.0484359	-0.355798	0	0.0186933	0.030324	-0.119426	-0.216287	0	0.0171758	0.176418	-0.058666	0.0162969	0	0.137973	0.0117288
ZNF554	1	0	1.697	0.777682	0.783882	-0.0763191	0	0.547188	0.0803528	0.445881	0.0878573	0	-0.0371218	0.167187	0.230712	-0.116862	0	0.636237	0.261344	0.775376	-0.0933985	0	0.446127	0.00940125	0.198221	0.0867359	0	0.362131	0.518233	0.366306	0.460561	0	0.0558711	0.251404	0.24382	0.203453	0	0.141469	0.530257	0.456859	0.103075	0	-0.148135	-0.10888	-0.403796	0.22251	0	0.751526	0.982317
FEM1A	1	0	-0.544566	-0.740304	-0.087263	-0.438036	0	-0.563358	-0.600111	0.00363816	-0.456463	0	-0.353684	-0.210646	-0.247835	-0.271566	0	-0.17913	-0.0756371	-0.112843	-0.4718	0	-0.125075	-0.316052	0.0169877	-0.0746944	0	-0.200494	-0.0770004	0.106499	-0.100608	0	-0.380277	-0.0260336	0.0403667	-0.161305	0	-0.352803	-0.0346834	-0.0990953	-0.0849222	0	0.104558	-0.362005	-0.305043	-0.0140049	0	0.179742	-0.27283
RPS28	1	0	-0.224129	-0.169533	-0.163935	-0.227742	0	-0.016225	-0.205056	-0.144494	-0.0778033	0	-0.102958	-0.258063	0.021194	-0.0220294	0	-0.210958	0.0135026	-0.0169325	-0.15405	0	0.066623	-0.0546892	-0.0419991	-0.00729268	0	0.0172759	-0.045205	0.263713	-0.0502509	0	-0.0200763	-0.216024	-0.0996791	-0.596373	0	0.045853	0.0792803	-0.243876	-0.409563	0	0.307121	-0.144521	-0.119059	-0.0683706	0	0.160786	-0.342141
KANK3	1	0	-0.117833	0.0830242	-0.0130262	-0.574383	0	0.416657	0.601465	0.512995	0.263429	0	-0.100525	0.18509	0.397039	0.465044	0	-0.0540679	-0.0553637	0.0109733	-0.206977	0	0.255521	0.260064	0.32225	0.294392	0	0.0390599	0.412657	0.414072	-0.0605157	0	0.614139	0.693569	0.501344	0.358968	0	0.187405	0.606801	0.479598	0.26135	0	0.0985053	0.348327	0.345139	-0.271373	0	0.24288	-0.0151048
HNRNPM	1	0	-0.452092	-0.354656	-0.223928	-0.372811	0	-0.406789	-0.537482	-0.170705	-0.418632	0	-0.164318	-0.1317	-0.0866326	0.0210289	0	-0.407279	-0.377608	-0.323443	-0.350687	0	-0.0417678	-0.00585384	-0.132727	0.0421078	0	-0.0431863	0.00591405	0.093101	-0.0726396	0	-0.0627284	-0.100303	-0.0708671	-0.238701	0	0.00586171	-0.00771741	-0.0851057	-0.13237	0	0.185947	-0.0320665	-0.178778	-0.137154	0	0.114592	-0.16228
MYO1F	1	0	0.0519011	0.24661	-0.240337	0.0459098	0	0.38891	0.974139	-0.184912	0.306022	0	0.119839	0.528687	0.634962	0.138928	0	0.248725	0.275599	0.274884	0.23105	0	0.0655665	0.486242	-0.041138	0.513062	0	0.0629071	0.0825566	0.174605	-0.129402	0	0.002987	0.366788	0.148561	0.330434	0	-0.19063	-0.215881	-0.0731757	-0.240514	0	-0.415373	-0.00852476	-0.0897478	-0.487246	0	-0.250951	0.195462
COL5A3	1	0	0.374319	0.335811	-0.418426	-0.171356	0	-0.936659	-0.742918	-1.1115	-0.688637	0	-1.52199	-0.248563	-0.130591	-0.500191	0	0.16705	0.543931	0.335803	0.259308	0	0.244341	0.754798	0.503019	0.657187	0	0.0142132	-0.0364628	0.112106	-0.291013	0	0.0553483	0.538585	0.371263	0.19386	0	0.609248	0.76803	0.501857	-0.125922	0	-0.803487	0.248013	0.00842986	-0.875538	0	-0.27313	0.0937938
CDKN2D	1	0	-0.589846	-0.416365	-0.146963	-0.0631129	0	-0.549109	-0.609413	-0.430015	-0.472739	0	-0.217442	-0.291338	0.00879168	-0.139435	0	-0.821949	-0.524859	-0.398995	-0.505182	0	-0.161095	0.0760774	-0.0607325	0.133273	0	-0.0275922	0.289146	0.0460065	0.147904	0	-0.172226	-0.0994844	-0.11619	-0.476046	0	-0.0772147	0.0226183	-0.247075	-0.293324	0	-0.145103	0.0588149	-0.0449298	-0.137835	0	-0.00681232	-0.337882
CALR	1	0	-0.334032	-0.456528	-0.399501	-0.227113	0	-0.179622	-0.3015	-0.0618176	-0.193497	0	-0.0419154	-0.0949205	0.13201	0.179958	0	-0.575071	-0.434846	-0.39643	-0.480627	0	0.0719121	0.0359578	0.0479801	0.224954	0	-0.109245	-0.096813	0.0108481	-0.114329	0	-0.419343	-0.24594	-0.163589	-0.254294	0	-0.0413274	-0.0533852	-0.223145	-0.258077	0	-0.0111776	-0.135612	-0.17119	-0.36005	0	0.0904312	-0.124765
ENSG00000279716	1	0	0.591441	0.486103	0.381588	0.318198	0	0.458406	0.67804	-0.0344928	0.252711	0	0.169047	0.215831	0.377176	0.160082	0	0.214158	0.415841	0.551437	0.24182	0	0.126222	-0.0215294	0.127943	-0.176236	0	0.17914	0.252198	0.0607878	0.269073	0	0.0613081	0.215794	0.0700059	0.0233311	0	0.0849745	0.0943508	-0.133379	-0.114129	0	0.0334552	0.386076	0.102728	0.20954	0	0.149136	-0.10248
ZNF626	1	0	1.0454	1.13583	0.328202	0.897686	0	0.675231	0.756042	0.480574	0.613926	0	0.536905	0.898387	0.555028	1.03884	0	1.44343	1.20767	1.17447	0.9085	0	-0.00662057	0.0807913	0.420511	0.237365	0	0.474927	0.28592	0.180251	0.381023	0	0.191906	0.225926	0.366392	0.373799	0	0.0256205	0.118652	0.170627	0.399604	0	-0.00637077	-0.439625	-0.0777582	0.274986	0	-0.230968	-0.577215
ZNF681	1	0	0.772379	1.53266	0.626341	1.0397	0	1.00754	0.838504	0.300001	0.663359	0	0.370255	0.337724	0.345723	0.236775	0	1.23614	0.756925	0.815177	0.716975	0	0.349777	-0.0255176	0.11329	0.0386417	0	0.264975	0.411664	0.284974	0.257846	0	0.189961	-0.0447517	0.164669	0.0788027	0	0.122016	0.12961	0.146729	0.358277	0	-0.0286994	-0.551932	-0.402269	-0.0992235	0	0.379254	-0.331473
ENSG00000221857	1	0	0.79747	0.443422	0.160445	-0.234765	0	-0.127033	0.0822703	-0.231166	-0.442179	0	-0.514934	-0.175848	-0.133165	-0.735211	0	0.123845	0.4601	0.433623	-0.468461	0	-0.275302	0.10114	-0.199244	-0.0902098	0	-0.208644	0.26916	0.592503	0.0772736	0	0.360565	0.0356751	0.226031	-0.478975	0	0.598637	0.64835	0.593603	0.542671	0	0.497683	0.522877	0.513536	0.296955	0	0.625641	0.573125
FXYD7	1	0	0.70509	0.255261	0.588626	-0.0485431	0	-0.423235	0.0172281	-0.244435	-0.550928	0	-0.368005	-0.152394	-0.146532	-0.463665	0	0.426182	0.505269	0.64596	-0.00320068	0	0.28315	0.379117	0.0898307	0.124875	0	0.111723	0.402559	0.413533	0.062774	0	0.899643	0.705285	0.669981	0.339187	0	0.46206	0.4567	0.241017	0.0394284	0	0.239327	0.540155	-0.0198784	0.139554	0	0.383862	0.650028
IGFLR1	1	0	0.637893	0.443266	-0.0187599	0.0884412	0	0.425883	0.65	-0.0833723	0.111145	0	0.0202058	0.317802	0.324286	0.378329	0	0.555641	0.668704	0.63133	0.387384	0	0.28132	0.128685	0.171473	0.076376	0	0.166465	0.0264133	0.00940413	0.0600161	0	0.230317	0.120564	-0.0155452	-0.145849	0	0.411441	0.275759	0.0646917	0.160428	0	-0.106751	0.252457	0.0142946	0.00115386	0	0.0254274	-0.0776259
ZNF566	1	0	0.986503	0.993071	0.445466	0.16072	0	0.569411	0.739554	0.17596	0.192194	0	0.666084	0.719544	0.547066	0.660915	0	1.23439	0.939738	0.916807	1.02759	0	0.47316	0.591466	0.578363	0.500535	0	-0.061174	-0.0931801	-0.0878605	-0.057656	0	0.127424	0.322957	-0.109124	-0.021768	0	0.0303536	0.426869	-0.0518489	0.614845	0	-0.330634	-0.231115	-0.346229	-0.0271037	0	-0.218367	-0.255287
NUMBL	1	0	-0.484126	-0.48057	-0.356599	0.155754	0	-0.11194	-0.0198632	-0.0288988	0.296444	0	-0.260433	-0.362607	-0.0695486	0.188681	0	0.116169	0.128894	0.045392	0.115817	0	-0.355257	-0.219793	-0.218575	-0.449652	0	-0.534993	-0.500933	-0.588523	-0.270402	0	-0.212946	-0.723874	-0.0687093	-0.155187	0	-0.303942	-0.38377	-0.536138	-0.523752	0	-0.735441	-0.623093	-0.610162	-0.336263	0	0.25956	0.0252059
STRN4	1	0	-0.492758	-0.380308	-0.0390027	-0.175177	0	-0.272413	-0.0396419	0.163819	-0.214375	0	-0.207098	-0.222003	-0.0900019	0.0416205	0	-0.580553	-0.491572	-0.426401	-0.249482	0	-0.222918	-0.0693551	-0.0677106	-0.23698	0	0.0504045	0.0503377	0.121918	-0.0169611	0	-0.264178	-0.250842	-0.0444038	-0.128904	0	-0.156473	0.0676577	0.0157068	-0.0403878	0	0.0372095	0.165549	0.0278027	0.103745	0	0.133148	0.00141727
EPN1	1	0	-0.0817375	0.100011	0.00658145	-0.0830923	0	-0.00808231	0.136502	0.0377161	-0.0058018	0	-0.0673779	-0.0284066	-0.053285	-0.00262963	0	-0.277793	-0.328579	-0.290437	-0.394984	0	-0.194555	-0.156999	-0.208619	-0.326518	0	-0.125359	0.00556979	-0.0588647	-0.142172	0	-0.0904454	0.000557616	0.0650194	-0.0334926	0	-0.210843	-0.145555	-0.0955106	-0.273693	0	0.0440645	0.00894844	-0.164563	-0.00433193	0	-0.0490109	-0.185306
ENSG00000277301	1	0	1.01565	1.38362	1.29846	0.926832	0	0.494303	0.316788	0.0262129	0.461672	0	0.39418	0.461931	0.30753	0.452504	0	0.66795	0.830315	0.697701	0.546911	0	0.399113	0.142007	0.325209	0.202514	0	-0.15884	0.0287179	0.133773	0.199128	0	-0.11202	0.32143	0.0592731	0.157277	0	0.177958	-0.0172312	0.00197304	0.321051	0	0.750225	0.304571	0.373811	0.508459	0	-0.0165552	-0.263574
UQCC1	1	0	0.301768	-0.107872	-0.326618	-0.263953	0	0.455756	0.649903	-0.239912	0.235414	0	0.145232	0.369911	0.388659	0.49243	0	0.650717	0.722418	0.841229	0.856717	0	0.366637	0.0666646	0.345168	0.161582	0	0.290397	0.165282	-0.00420606	0.384518	0	0.134083	0.356846	0.0812269	0.495236	0	0.279756	0.230394	0.123896	0.170311	0	-0.158818	-0.0703236	0.100061	0.230197	0	0.0573259	0.3066
ENSG00000272897	1	0	0.629734	0.739168	0.314637	0.512587	0	0.729134	0.515128	0.302591	0.531128	0	0.143115	0.210267	0.231633	0.299602	0	0.116387	0.28661	0.300509	0.316663	0	0.0175644	0.0722956	-0.0192508	0.140204	0	0.0994708	0.115939	0.195489	0.217367	0	0.0584739	0.263618	0.277214	0.242456	0	-0.0546115	-0.0204372	-0.0768569	-0.0130151	0	0.219846	0.0679978	-0.0143673	0.0682824	0	0.121746	-0.00254404
RPS21	1	0	-0.662487	-0.47919	-0.30575	-0.402377	0	-0.147407	-0.30527	-0.165963	-0.144673	0	-0.130785	-0.259087	-0.0357695	-0.0100784	0	-0.403501	-0.0232099	-0.231609	-0.196438	0	0.132515	0.070268	0.0254742	0.000679446	0	-0.0567809	-0.159484	-0.119564	-0.0543369	0	-0.060914	-0.0999309	-0.0722554	-0.562029	0	-0.00952931	0.0501011	-0.370535	-0.490267	0	0.318752	0.0370225	0.0863741	-0.0875894	0	-0.11937	-0.510714
GID8	1	0	-0.339997	-0.52935	-0.281494	-0.348645	0	-0.488347	-0.605743	-0.439943	-0.507719	0	-0.259358	-0.0391807	-0.314835	-0.162215	0	-0.2093	-0.164153	-0.164947	0.035702	0	0.0104529	-0.100643	0.0316304	0.0594128	0	-0.136578	-0.32493	-0.0803635	-0.0276107	0	0.0133801	0.00131412	0.0456813	0.0438658	0	-0.108376	-0.10332	0.0423989	0.0342328	0	0.149627	0.0454762	-0.138702	0.00376477	0	0.100183	-0.174408
GATD3B	1	0	0.624616	0.582652	0.231978	0.607648	0	0.906773	0.661126	0.21807	0.848229	0	0.481898	0.679868	0.755072	0.61768	0	0.652008	0.753499	0.625649	0.612082	0	0.0345711	-0.0450305	-0.119418	-0.12073	0	0.0451947	0.23871	0.170847	0.370641	0	0.333856	0.318113	0.0949567	0.38061	0	-0.0111721	0.107695	-0.22054	-0.0442118	0	-0.0656725	-0.162073	0.0998037	-0.101797	0	0.10121	-0.28353
ENSG00000276612	1	0	0.688823	0.521676	0.130058	0.538605	0	0.889465	0.570872	0.181013	0.870266	0	0.458903	0.736071	0.76938	0.547815	0	0.580893	0.66697	0.562309	0.638091	0	0.157804	0.0144088	-0.0599614	0.0283108	0	0.0998	0.218655	0.0867241	0.296035	0	0.312526	0.331147	0.0805913	0.363856	0	-0.0504974	0.144484	-0.201512	-0.120721	0	-0.0755661	-0.177883	0.104651	-0.0176098	0	0.100029	-0.231923
SLC37A1	1	0	0.455989	0.0718836	0.132202	0.113723	0	0.0137544	-0.0444264	-0.0944749	-0.114134	0	0.111355	0.0218115	-0.0934157	-0.0875357	0	-0.145831	-0.315891	-0.0173321	-0.25352	0	-0.40122	-0.447136	-0.427261	-0.266303	0	-0.182605	-0.119199	0.0193611	-0.383842	0	-0.243868	-0.234338	-0.240459	-0.179656	0	-0.0081687	-0.107295	-0.16278	-0.292713	0	-0.138313	-0.30136	-0.261536	-0.47231	0	0.202042	-0.0675722
PKNOX1	1	0	-0.287419	-0.219012	-0.194585	-0.274954	0	0.0495372	0.30256	-0.157941	0.150847	0	0.00639054	0.249777	-0.268094	0.168604	0	0.170856	0.320192	0.163665	0.511568	0	0.0808423	-0.405873	-0.10973	0.277335	0	-0.353904	-0.548466	-0.300925	-0.128623	0	-0.276671	0.198325	-0.0863385	0.141177	0	-0.463437	-0.0340069	-0.0211126	0.145348	0	-0.343306	-0.113326	-0.23457	0.11253	0	-0.10104	-0.322485
C21orf58	1	0	-0.0541386	0.401292	-0.553153	0.50912	0	0.368628	0.473488	-0.136098	0.149258	0	-0.0845831	0.221616	0.328273	0.166386	0	0.371158	0.350044	-0.100431	0.417357	0	0.0430402	-0.274689	-0.279618	-0.289807	0	0.507614	0.266425	-0.124962	0.290267	0	0.492883	0.276215	0.494829	0.416917	0	0.338142	0.140834	0.129656	-0.127383	0	0.0732421	0.184448	-0.150067	0.168326	0	0.389928	0.832176
KLHL22	1	0	0.840826	0.40355	0.276278	0.198264	0	0.794128	0.552372	0.439285	0.467644	0	0.3069	0.657561	0.422578	0.613338	0	0.431776	0.656847	0.594558	0.694817	0	0.0808423	0.00838276	0.0910329	0.00194423	0	0.074145	0.165646	0.0292794	0.0668686	0	0.192182	0.204813	0.0349085	0.0197732	0	0.140962	0.261923	0.0165966	0.296887	0	-0.0863088	-0.0264178	0.249402	0.048469	0	0.136357	0.121709
HIC2	1	0	0.0881015	-0.988115	0.0996049	0.242953	0	-0.357683	-0.421162	0.165072	0.0203505	0	0.190122	-0.492981	0.0303455	0.10553	0	-0.404368	-0.409879	-0.130755	-0.331431	0	-0.39401	-0.451187	-0.379153	-0.758446	0	0.198343	0.163264	0.455353	0.179635	0	-0.171683	-0.74896	-0.146046	-0.319839	0	-0.0933858	-0.463487	-0.155609	-0.405752	0	0.0618403	-0.470923	-0.0778107	-0.161158	0	0.167672	-0.113003
MORC2	1	0	0.435667	0.147872	0.049472	0.0845638	0	0.17017	0.198763	0.158287	0.221773	0	0.251528	0.207541	0.0851077	0.148061	0	0.452888	0.360611	0.344755	0.312412	0	0.094822	-0.155847	-0.0566232	-0.0537279	0	0.100406	0.0962404	0.049157	0.146841	0	0.127866	0.0438632	0.144077	0.0647027	0	0.0479186	0.121324	-0.0053712	0.181184	0	-0.0628312	-0.137438	0.0920902	0.0816747	0	0.00485984	-0.0442088
NOL12	1	0	-0.454868	0.0787996	0.0626735	-0.0801186	0	-0.266309	-0.322898	0.046677	0.0203505	0	0.00675207	-0.142141	0.0732281	-0.146082	0	-0.040321	0.0221951	-0.0874358	-0.17723	0	0.129903	0.054151	0.299428	-0.0846452	0	-0.180075	-0.0379506	-0.089421	-0.220386	0	-0.0991734	-0.242367	0.107657	-0.162265	0	-0.28568	-0.268555	-0.221973	-0.327091	0	-0.192715	-0.335284	0.0689516	0.032659	0	-0.000411574	-0.0170505
ENSG00000100101	1	0	-0.22139	0.0438184	-0.0071712	-0.0592456	0	-0.13871	-0.169251	0.227593	0.0196858	0	-0.110214	-0.186197	0.102821	-0.365675	0	-0.0661608	-0.051389	-0.207346	-0.29593	0	-0.184703	-0.0165737	0.117537	-0.212707	0	-0.0174767	0.161894	0.0803568	-0.081492	0	0.0625348	-0.0703777	0.195725	-0.0374653	0	-0.246749	-0.342747	-0.172111	-0.305607	0	-0.0538933	-0.192993	0.101341	0.0765082	0	-0.0581442	-0.00172578
MICALL1	1	0	-0.304728	-0.156782	-0.0970654	-0.228692	0	-0.370608	-0.223199	-0.0859744	-0.146198	0	0.125143	0.0822801	0.0830458	-0.0427475	0	0.120547	0.171877	0.156914	-0.267928	0	-0.160166	0.104787	-0.0517668	-0.214902	0	0.0649505	0.0491138	0.106408	-0.304749	0	0.100421	-0.236936	-0.012421	-0.226996	0	0.0581848	-0.0776319	-0.126821	-0.318531	0	0.165319	-0.193823	-0.0840927	-0.143618	0	0.191124	-0.076577
ENSG00000278948	1	0	-0.515997	-0.225197	-0.133656	-0.511705	0	-0.450706	-0.50545	-0.195956	-0.28591	0	-0.33471	-0.161635	-0.434453	-0.666549	0	0.46639	0.133965	0.196652	0.132454	0	0.129752	-0.0476205	-0.102079	-0.392493	0	0.203254	0.0386098	-0.0780612	-0.0957912	0	0.07248	-0.871215	-0.137374	-0.348391	0	0.145915	-0.269618	-0.0469641	-0.185359	0	-0.0965335	-0.267426	-0.00757985	-0.0346833	0	0.222677	-0.260996
ENSG00000279833	1	0	0.315253	0.38366	0.301187	0.17094	0	0.25192	0.219407	0.111049	0.136298	0	0.114361	0.133107	0.166251	0.162926	0	0.241142	0.468484	0.353668	0.390746	0	0.191166	0.212783	0.221903	-0.00460213	0	-0.0837283	0.043804	0.139081	-0.0206379	0	0.204479	0.181922	0.0994644	0.132982	0	-0.0358475	-0.0247551	0.0380046	0.0209702	0	-0.0385453	0.00594042	-0.242504	-0.140259	0	0.223627	0.0447335
ENSG00000237214	1	0	-0.532722	-0.292318	-0.231792	-0.430492	0	-0.170278	-0.298908	-0.227411	-0.084298	0	0.0344505	-0.141908	0.00424865	-0.0952099	0	-0.10658	-0.00877282	-0.16137	-0.283421	0	-0.031139	-0.12247	-0.0190008	0.0806357	0	-0.0522653	-0.0594515	0.350331	-0.0953162	0	-0.104492	-0.17514	-0.0492008	-0.477445	0	-0.0769547	0.0457582	-0.238461	-0.248122	0	0.226887	-0.305121	-0.0893856	-0.270627	0	0.159721	-0.34151
MAGED4B	1	0	2.0454	0.614998	0.842776	-0.365349	0	-0.000789819	0.716514	0.178011	0.141438	0	0.0894463	0.531472	0.809908	0.651813	0	0.376964	0.690397	0.750097	1.06497	0	0.433144	0.978662	0.971307	0.594872	0	-0.389528	0.105084	0.284037	0.00630703	0	-0.0566036	0.337819	-0.843643	-0.303888	0	0.548177	0.489729	0.0337312	0.0246197	0	0.094359	0.193495	0.355161	0.637742	0	0.427996	0.434373
ARMCX3	1	0	0.893394	0.26736	0.183053	0.383113	0	0.466298	0.610612	0.308064	0.530301	0	0.0580078	0.456964	0.235281	0.266219	0	0.604121	0.623996	0.486048	0.599603	0	0.0523671	-0.545778	-0.0153529	-0.00283023	0	0.124351	-0.0495637	-0.0349732	0.163848	0	0.0628841	0.322957	-0.0840335	0.196803	0	-0.0730357	0.26322	0.212875	0.334448	0	-0.212718	0.456258	0.256842	0.0969429	0	-0.3536	0.393946
TCEAL4	1	0	0.683941	0.444225	0.144284	-0.224305	0	-0.105952	-0.0743045	0.0565472	-0.435705	0	-0.222256	-0.00163669	-0.0920639	-0.242059	0	0.443184	0.482531	0.17803	0.0678824	0	0.451405	0.334427	0.133579	0.146935	0	-0.501253	-0.103503	-0.185897	-0.334069	0	-0.311861	0.401803	-0.00626008	-0.692379	0	0.142214	0.0639055	0.0975051	-0.000811956	0	-0.385063	-0.465858	-0.601941	-0.540689	0	-0.0992514	-0.228935
SH2D1A	1	0	1.12694	0.880236	0.238697	0.402083	0	1.32096	1.03456	0.519568	1.16607	0	1.13608	1.30666	0.950211	0.863966	0	0.897348	0.872029	0.653012	0.6251	0	0.450351	0.322893	0.342311	0.491423	0	0.0494392	0.117369	0.142965	0.137662	0	0.0568177	0.49924	0.249413	0.16557	0	0.146763	0.292354	0.396911	0.217411	0	-0.700503	-0.554713	-0.345432	-0.662871	0	-0.196883	-0.11912
ZNF75D	1	0	0.774999	0.673116	0.381901	0.401728	0	0.657809	0.659708	0.24489	0.290591	0	0.768779	0.629265	0.697591	0.688338	0	0.38007	0.301821	0.390539	0.163807	0	0.117118	0.0968929	0.267209	0.11078	0	0.0540886	0.25624	0.171095	0.064802	0	0.0976598	0.184003	0.0837943	0.0498444	0	0.237414	0.0914466	0.21857	-0.0110924	0	-0.299028	-0.135523	-0.208513	-0.298215	0	-0.107427	-0.0587776
ZNF449	1	0	1.50108	1.44193	0.561489	0.353365	0	1.21263	1.0071	0.205566	0.721535	0	0.79994	0.783859	0.79965	0.34369	0	1.24185	1.04643	0.938434	0.570383	0	0.458078	0.280829	0.67384	0.0460036	0	0.735668	0.577995	0.655961	0.67645	0	1.01998	1.04119	0.712004	0.581907	0	0.38707	0.412453	0.360436	0.211549	0	0.0908041	0.182818	0.418818	-0.394161	0	-0.289285	-0.537058
DNASE1L1	1	0	-0.24528	0.16833	0.212023	-0.0505993	0	0.298508	0.410053	0.394998	0.0983935	0	0.232186	0.235615	0.276556	0.434221	0	0.167791	0.162524	0.371232	0.121322	0	-0.0402603	0.00780185	-0.0155879	-0.181456	0	0.17889	-0.165168	0.103379	-0.0383262	0	0.270491	0.195484	0.0607141	-0.0548353	0	0.252459	-0.0202213	0.108089	0.0218007	0	-0.0129513	0.183346	0.148713	0.196341	0	0.125667	0.161653
VBP1	1	0	0.326579	0.699048	0.0269956	0.133064	0	0.910566	0.940907	0.386463	0.765929	0	0.810135	1.14681	0.546551	0.226507	0	0.808163	0.625112	0.639259	0.844465	0	0.490425	0.253921	0.511237	0.644774	0	-0.133276	0.0541545	-0.0730344	-0.0871621	0	0.250018	0.33638	0.109026	0.380427	0	0.122296	0.243421	0.139147	0.107105	0	-0.519742	-0.356756	-0.401244	-0.26134	0	-0.0491363	-0.0552166
MT-TC	1	0	-0.0693752	-0.0911245	0.00677793	-0.238344	0	-0.0732697	-0.291532	-0.0785072	-0.0727569	0	-0.0974731	-0.221481	-0.000591894	-0.0393494	0	-0.324487	-0.377371	-0.17657	-0.309377	0	0.0334839	0.0940742	0.0155286	-0.1419	0	-0.216455	-0.303096	-0.350989	-0.0125192	0	0.0634165	-0.188386	-0.278058	-0.302263	0	0.135363	-0.0963294	-0.0648168	-0.260207	0	-0.192136	-0.0610515	-0.0347991	-0.115588	0	0.053972	-0.154157
MT-TY	1	0	-0.136726	-0.0834854	0.0480858	-0.306912	0	-0.119442	-0.354467	-0.111703	-0.112719	0	-0.138988	-0.233538	-0.017922	-0.0988436	0	-0.383275	-0.429751	-0.225196	-0.328264	0	0.0135579	0.0952337	0.037136	-0.145657	0	-0.209231	-0.266732	-0.351064	-0.00684856	0	0.0449957	-0.200528	-0.269424	-0.307555	0	0.144365	-0.123425	-0.0595633	-0.241986	0	-0.175801	-0.0777933	-0.0403791	-0.11416	0	0.0924382	-0.123915
MT-CO2	1	0	-0.524035	-0.442639	-0.170941	-0.485336	0	-0.330839	-0.322083	-0.262974	-0.243501	0	-0.235547	-0.493105	-0.0822079	-0.202532	0	-0.223769	-0.295792	-0.259491	-0.364095	0	0.116344	0.0718194	0.0246598	-0.0102734	0	-0.120287	-0.291166	-0.59789	0.0632027	0	-0.139304	-0.212721	-0.489969	-0.261027	0	0.141892	-0.105067	-0.180035	-0.160565	0	-0.311233	-0.0963917	-0.0717172	0.0631004	0	0.0957301	-0.218736
MT-ND3	1	0	-0.418188	-0.267526	-0.0442316	-0.100182	0	-0.324555	-0.139733	-0.255141	-0.021885	0	-0.209406	-0.555551	-0.220351	-0.234582	0	-0.0358707	-0.147894	-0.168742	-0.177778	0	0.265614	0.188217	0.174956	0.110795	0	-0.182211	-0.452669	-0.626337	0.166278	0	-0.264602	-0.208937	-0.273594	-0.368402	0	-0.0413895	-0.185886	-0.464913	-0.296383	0	-0.143905	-0.223777	-0.0517534	-0.150597	0	-0.0621453	-0.557989
MT-TP	1	0	-0.295896	-0.194868	0.0172246	-0.265044	0	-0.154285	-0.269506	-0.148816	-0.036238	0	-0.0658559	-0.182228	-0.0592288	-0.30815	0	0.0228103	-0.343706	-0.308474	-0.263126	0	0.0308478	-0.147849	-0.00491533	-0.0467762	0	0.131883	-0.131278	-0.473067	-0.0996579	0	-0.00692056	-0.166957	-0.20679	-0.213846	0	0.166719	-0.0611746	0.026896	-0.0701394	0	-0.0113347	0.0018988	-0.0854611	-0.0529723	0	0.264732	-0.278543
[truncated: 2 more columns]
