# Supplementary material for: Exposure of volunteers to microgravity by dry immersion bed over 21 days results in gene expression changes and adaptation of T cells
Source: Sci Adv. 2023 Aug 25;9(34):eadg1610. doi: 10.1126/sciadv.adg1610 (PMC10456848; doi:10.1126/sciadv.adg1610)
Supplement: Supplementary file 2 — Data S1 to S8 [file sciadv.adg1610_data_s1_to_s8.zip › adg1610_Data_S2.xlsx]

## Sheet: cell_type_fractions
sample	batch	volunteer	time	cell_type	fraction
v1_7d_t1	batch1	v1	day0	B cell	0
v1_7d_t1	batch1	v1	day0	Macrophage M1	0.00758652
v1_7d_t1	batch1	v1	day0	Macrophage M2	0
v1_7d_t1	batch1	v1	day0	Monocyte	0
v1_7d_t1	batch1	v1	day0	Neutrophil	0
v1_7d_t1	batch1	v1	day0	NK cell	0.0507688
v1_7d_t1	batch1	v1	day0	T cell CD4+ (non-regulatory)	0.406492
v1_7d_t1	batch1	v1	day0	T cell CD8+	0.38605
v1_7d_t1	batch1	v1	day0	T cell regulatory (Tregs)	0.140286
v1_7d_t1	batch1	v1	day0	Myeloid dendritic cell	0.00881569
v1_7d_t1	batch1	v1	day0	uncharacterized cell	0
v1_7d	batch1	v1	day7	B cell	0.0316915
v1_7d	batch1	v1	day7	Macrophage M1	0
v1_7d	batch1	v1	day7	Macrophage M2	0
v1_7d	batch1	v1	day7	Monocyte	0
v1_7d	batch1	v1	day7	Neutrophil	0
v1_7d	batch1	v1	day7	NK cell	0.0406125
v1_7d	batch1	v1	day7	T cell CD4+ (non-regulatory)	0.333519
v1_7d	batch1	v1	day7	T cell CD8+	0.440619
v1_7d	batch1	v1	day7	T cell regulatory (Tregs)	0.153558
v1_7d	batch1	v1	day7	Myeloid dendritic cell	0
v1_7d	batch1	v1	day7	uncharacterized cell	1.19547e-16
v1_14d	batch1	v1	day14	B cell	0.0565311
v1_14d	batch1	v1	day14	Macrophage M1	0
v1_14d	batch1	v1	day14	Macrophage M2	0
v1_14d	batch1	v1	day14	Monocyte	0
v1_14d	batch1	v1	day14	Neutrophil	0
v1_14d	batch1	v1	day14	NK cell	0.0505387
v1_14d	batch1	v1	day14	T cell CD4+ (non-regulatory)	0.274957
v1_14d	batch1	v1	day14	T cell CD8+	0.490596
v1_14d	batch1	v1	day14	T cell regulatory (Tregs)	0.127377
v1_14d	batch1	v1	day14	Myeloid dendritic cell	0
v1_14d	batch1	v1	day14	uncharacterized cell	0
v1_21d	batch1	v1	day21	B cell	0.00272402
v1_21d	batch1	v1	day21	Macrophage M1	0
v1_21d	batch1	v1	day21	Macrophage M2	0
v1_21d	batch1	v1	day21	Monocyte	0
v1_21d	batch1	v1	day21	Neutrophil	0
v1_21d	batch1	v1	day21	NK cell	0.0432608
v1_21d	batch1	v1	day21	T cell CD4+ (non-regulatory)	0.501925
v1_21d	batch1	v1	day21	T cell CD8+	0.358516
v1_21d	batch1	v1	day21	T cell regulatory (Tregs)	0.093575
v1_21d	batch1	v1	day21	Myeloid dendritic cell	0
v1_21d	batch1	v1	day21	uncharacterized cell	1.11022e-16
v1_7d_t4	batch1	v1	day28	B cell	0.0158126
v1_7d_t4	batch1	v1	day28	Macrophage M1	0
v1_7d_t4	batch1	v1	day28	Macrophage M2	0
v1_7d_t4	batch1	v1	day28	Monocyte	0
v1_7d_t4	batch1	v1	day28	Neutrophil	0
v1_7d_t4	batch1	v1	day28	NK cell	0.0759785
v1_7d_t4	batch1	v1	day28	T cell CD4+ (non-regulatory)	0.322134
v1_7d_t4	batch1	v1	day28	T cell CD8+	0.51341
v1_7d_t4	batch1	v1	day28	T cell regulatory (Tregs)	0.0726644
v1_7d_t4	batch1	v1	day28	Myeloid dendritic cell	0
v1_7d_t4	batch1	v1	day28	uncharacterized cell	1.11022e-16
v2_7d_t1	batch1	v2	day0	B cell	0
v2_7d_t1	batch1	v2	day0	Macrophage M1	0
v2_7d_t1	batch1	v2	day0	Macrophage M2	0
v2_7d_t1	batch1	v2	day0	Monocyte	0
v2_7d_t1	batch1	v2	day0	Neutrophil	0
v2_7d_t1	batch1	v2	day0	NK cell	0.00962495
v2_7d_t1	batch1	v2	day0	T cell CD4+ (non-regulatory)	0.52369
v2_7d_t1	batch1	v2	day0	T cell CD8+	0.34132
v2_7d_t1	batch1	v2	day0	T cell regulatory (Tregs)	0.125364
v2_7d_t1	batch1	v2	day0	Myeloid dendritic cell	0
v2_7d_t1	batch1	v2	day0	uncharacterized cell	2.22045e-16
v2_7d	batch1	v2	day7	B cell	0.0776269
v2_7d	batch1	v2	day7	Macrophage M1	0
v2_7d	batch1	v2	day7	Macrophage M2	0
v2_7d	batch1	v2	day7	Monocyte	0
v2_7d	batch1	v2	day7	Neutrophil	0
v2_7d	batch1	v2	day7	NK cell	0.0243936
v2_7d	batch1	v2	day7	T cell CD4+ (non-regulatory)	0.270918
v2_7d	batch1	v2	day7	T cell CD8+	0.510823
v2_7d	batch1	v2	day7	T cell regulatory (Tregs)	0.116238
v2_7d	batch1	v2	day7	Myeloid dendritic cell	0
v2_7d	batch1	v2	day7	uncharacterized cell	3.52424e-16
v2_14d	batch1	v2	day14	B cell	0.0832798
v2_14d	batch1	v2	day14	Macrophage M1	0
v2_14d	batch1	v2	day14	Macrophage M2	0
v2_14d	batch1	v2	day14	Monocyte	0
v2_14d	batch1	v2	day14	Neutrophil	0
v2_14d	batch1	v2	day14	NK cell	0.0363765
v2_14d	batch1	v2	day14	T cell CD4+ (non-regulatory)	0.31876
v2_14d	batch1	v2	day14	T cell CD8+	0.420153
v2_14d	batch1	v2	day14	T cell regulatory (Tregs)	0.14143
v2_14d	batch1	v2	day14	Myeloid dendritic cell	0
v2_14d	batch1	v2	day14	uncharacterized cell	0
v2_21d	batch1	v2	day21	B cell	0.0246674
v2_21d	batch1	v2	day21	Macrophage M1	0
v2_21d	batch1	v2	day21	Macrophage M2	0
v2_21d	batch1	v2	day21	Monocyte	0
v2_21d	batch1	v2	day21	Neutrophil	0
v2_21d	batch1	v2	day21	NK cell	0.0120097
v2_21d	batch1	v2	day21	T cell CD4+ (non-regulatory)	0.551308
v2_21d	batch1	v2	day21	T cell CD8+	0.335714
v2_21d	batch1	v2	day21	T cell regulatory (Tregs)	0.0763013
v2_21d	batch1	v2	day21	Myeloid dendritic cell	0
v2_21d	batch1	v2	day21	uncharacterized cell	0
v2_7d_t4	batch1	v2	day28	B cell	0.05173
v2_7d_t4	batch1	v2	day28	Macrophage M1	0
v2_7d_t4	batch1	v2	day28	Macrophage M2	0
v2_7d_t4	batch1	v2	day28	Monocyte	0
v2_7d_t4	batch1	v2	day28	Neutrophil	0
v2_7d_t4	batch1	v2	day28	NK cell	0.0208104
v2_7d_t4	batch1	v2	day28	T cell CD4+ (non-regulatory)	0.286752
v2_7d_t4	batch1	v2	day28	T cell CD8+	0.469947
v2_7d_t4	batch1	v2	day28	T cell regulatory (Tregs)	0.170761
v2_7d_t4	batch1	v2	day28	Myeloid dendritic cell	0
v2_7d_t4	batch1	v2	day28	uncharacterized cell	3.64865e-16
v3_7d_t1	batch1	v3	day0	B cell	0.0299516
v3_7d_t1	batch1	v3	day0	Macrophage M1	0
v3_7d_t1	batch1	v3	day0	Macrophage M2	0
v3_7d_t1	batch1	v3	day0	Monocyte	0
v3_7d_t1	batch1	v3	day0	Neutrophil	0
v3_7d_t1	batch1	v3	day0	NK cell	0.00428727
v3_7d_t1	batch1	v3	day0	T cell CD4+ (non-regulatory)	0.481584
v3_7d_t1	batch1	v3	day0	T cell CD8+	0.327995
v3_7d_t1	batch1	v3	day0	T cell regulatory (Tregs)	0.156182
v3_7d_t1	batch1	v3	day0	Myeloid dendritic cell	0
v3_7d_t1	batch1	v3	day0	uncharacterized cell	0
v3_7d	batch1	v3	day7	B cell	0.0639421
v3_7d	batch1	v3	day7	Macrophage M1	0
v3_7d	batch1	v3	day7	Macrophage M2	0
v3_7d	batch1	v3	day7	Monocyte	0
v3_7d	batch1	v3	day7	Neutrophil	0
v3_7d	batch1	v3	day7	NK cell	0.00529729
v3_7d	batch1	v3	day7	T cell CD4+ (non-regulatory)	0.412886
v3_7d	batch1	v3	day7	T cell CD8+	0.348272
v3_7d	batch1	v3	day7	T cell regulatory (Tregs)	0.169602
v3_7d	batch1	v3	day7	Myeloid dendritic cell	0
v3_7d	batch1	v3	day7	uncharacterized cell	2.40874e-16
v3_14d	batch1	v3	day14	B cell	0.0703821
v3_14d	batch1	v3	day14	Macrophage M1	0
v3_14d	batch1	v3	day14	Macrophage M2	0
v3_14d	batch1	v3	day14	Monocyte	0
v3_14d	batch1	v3	day14	Neutrophil	0
v3_14d	batch1	v3	day14	NK cell	0.00975912
v3_14d	batch1	v3	day14	T cell CD4+ (non-regulatory)	0.351861
v3_14d	batch1	v3	day14	T cell CD8+	0.421085
v3_14d	batch1	v3	day14	T cell regulatory (Tregs)	0.146913
v3_14d	batch1	v3	day14	Myeloid dendritic cell	0
v3_14d	batch1	v3	day14	uncharacterized cell	0
v3_21d	batch1	v3	day21	B cell	0.0664848
v3_21d	batch1	v3	day21	Macrophage M1	0
v3_21d	batch1	v3	day21	Macrophage M2	0
v3_21d	batch1	v3	day21	Monocyte	0
v3_21d	batch1	v3	day21	Neutrophil	0
v3_21d	batch1	v3	day21	NK cell	0.0119887
v3_21d	batch1	v3	day21	T cell CD4+ (non-regulatory)	0.39197
v3_21d	batch1	v3	day21	T cell CD8+	0.363034
v3_21d	batch1	v3	day21	T cell regulatory (Tregs)	0.166523
v3_21d	batch1	v3	day21	Myeloid dendritic cell	0
v3_21d	batch1	v3	day21	uncharacterized cell	1.20266e-16
v3_7d_t4	batch1	v3	day28	B cell	0.0690624
v3_7d_t4	batch1	v3	day28	Macrophage M1	0
v3_7d_t4	batch1	v3	day28	Macrophage M2	0
v3_7d_t4	batch1	v3	day28	Monocyte	0
v3_7d_t4	batch1	v3	day28	Neutrophil	0
v3_7d_t4	batch1	v3	day28	NK cell	0
v3_7d_t4	batch1	v3	day28	T cell CD4+ (non-regulatory)	0.3982
v3_7d_t4	batch1	v3	day28	T cell CD8+	0.355373
v3_7d_t4	batch1	v3	day28	T cell regulatory (Tregs)	0.177365
v3_7d_t4	batch1	v3	day28	Myeloid dendritic cell	0
v3_7d_t4	batch1	v3	day28	uncharacterized cell	0
v4_7d_t1	batch1	v4	day0	B cell	0
v4_7d_t1	batch1	v4	day0	Macrophage M1	0
v4_7d_t1	batch1	v4	day0	Macrophage M2	0
v4_7d_t1	batch1	v4	day0	Monocyte	0
v4_7d_t1	batch1	v4	day0	Neutrophil	0
v4_7d_t1	batch1	v4	day0	NK cell	0.0161866
v4_7d_t1	batch1	v4	day0	T cell CD4+ (non-regulatory)	0.724469
v4_7d_t1	batch1	v4	day0	T cell CD8+	0.135564
v4_7d_t1	batch1	v4	day0	T cell regulatory (Tregs)	0.12378
v4_7d_t1	batch1	v4	day0	Myeloid dendritic cell	0
v4_7d_t1	batch1	v4	day0	uncharacterized cell	1.11022e-16
v4_7d	batch1	v4	day7	B cell	0.0464609
v4_7d	batch1	v4	day7	Macrophage M1	0
v4_7d	batch1	v4	day7	Macrophage M2	0
v4_7d	batch1	v4	day7	Monocyte	0
v4_7d	batch1	v4	day7	Neutrophil	0
v4_7d	batch1	v4	day7	NK cell	0.0144185
v4_7d	batch1	v4	day7	T cell CD4+ (non-regulatory)	0.499633
v4_7d	batch1	v4	day7	T cell CD8+	0.210946
v4_7d	batch1	v4	day7	T cell regulatory (Tregs)	0.228541
v4_7d	batch1	v4	day7	Myeloid dendritic cell	0
v4_7d	batch1	v4	day7	uncharacterized cell	1.23709e-16
v4_14d	batch1	v4	day14	B cell	0.0554752
v4_14d	batch1	v4	day14	Macrophage M1	0
v4_14d	batch1	v4	day14	Macrophage M2	0
v4_14d	batch1	v4	day14	Monocyte	0
v4_14d	batch1	v4	day14	Neutrophil	0
v4_14d	batch1	v4	day14	NK cell	0.00885274
v4_14d	batch1	v4	day14	T cell CD4+ (non-regulatory)	0.512357
v4_14d	batch1	v4	day14	T cell CD8+	0.189058
v4_14d	batch1	v4	day14	T cell regulatory (Tregs)	0.234257
v4_14d	batch1	v4	day14	Myeloid dendritic cell	0
v4_14d	batch1	v4	day14	uncharacterized cell	1.24026e-16
v4_21d	batch1	v4	day21	B cell	0.0495115
v4_21d	batch1	v4	day21	Macrophage M1	0
v4_21d	batch1	v4	day21	Macrophage M2	0
v4_21d	batch1	v4	day21	Monocyte	0
v4_21d	batch1	v4	day21	Neutrophil	0
v4_21d	batch1	v4	day21	NK cell	0.00847691
v4_21d	batch1	v4	day21	T cell CD4+ (non-regulatory)	0.517543
v4_21d	batch1	v4	day21	T cell CD8+	0.191051
v4_21d	batch1	v4	day21	T cell regulatory (Tregs)	0.233418
v4_21d	batch1	v4	day21	Myeloid dendritic cell	0
v4_21d	batch1	v4	day21	uncharacterized cell	2.47959e-16
v4_7d_t4	batch1	v4	day28	B cell	0.0596635
v4_7d_t4	batch1	v4	day28	Macrophage M1	0
v4_7d_t4	batch1	v4	day28	Macrophage M2	0
v4_7d_t4	batch1	v4	day28	Monocyte	0
v4_7d_t4	batch1	v4	day28	Neutrophil	0
v4_7d_t4	batch1	v4	day28	NK cell	0.0139062
v4_7d_t4	batch1	v4	day28	T cell CD4+ (non-regulatory)	0.495166
v4_7d_t4	batch1	v4	day28	T cell CD8+	0.194607
v4_7d_t4	batch1	v4	day28	T cell regulatory (Tregs)	0.236657
v4_7d_t4	batch1	v4	day28	Myeloid dendritic cell	0
v4_7d_t4	batch1	v4	day28	uncharacterized cell	0
v5_bg	batch2	v5	day0	B cell	0.0541797
v5_bg	batch2	v5	day0	Macrophage M1	0
v5_bg	batch2	v5	day0	Macrophage M2	0
v5_bg	batch2	v5	day0	Monocyte	0
v5_bg	batch2	v5	day0	Neutrophil	0
v5_bg	batch2	v5	day0	NK cell	0.0199492
v5_bg	batch2	v5	day0	T cell CD4+ (non-regulatory)	0.447289
v5_bg	batch2	v5	day0	T cell CD8+	0.291484
v5_bg	batch2	v5	day0	T cell regulatory (Tregs)	0.187098
v5_bg	batch2	v5	day0	Myeloid dendritic cell	0
v5_bg	batch2	v5	day0	uncharacterized cell	2.42817e-16
v5_7d	batch2	v5	day7	B cell	0.0915775
v5_7d	batch2	v5	day7	Macrophage M1	0
v5_7d	batch2	v5	day7	Macrophage M2	0
v5_7d	batch2	v5	day7	Monocyte	0
v5_7d	batch2	v5	day7	Neutrophil	0
v5_7d	batch2	v5	day7	NK cell	0.0206724
v5_7d	batch2	v5	day7	T cell CD4+ (non-regulatory)	0.413089
v5_7d	batch2	v5	day7	T cell CD8+	0.295365
v5_7d	batch2	v5	day7	T cell regulatory (Tregs)	0.179296
v5_7d	batch2	v5	day7	Myeloid dendritic cell	0
v5_7d	batch2	v5	day7	uncharacterized cell	3.62926e-16
v5_14d	batch2	v5	day14	B cell	0.0769211
v5_14d	batch2	v5	day14	Macrophage M1	0
v5_14d	batch2	v5	day14	Macrophage M2	0
v5_14d	batch2	v5	day14	Monocyte	0
v5_14d	batch2	v5	day14	Neutrophil	0
v5_14d	batch2	v5	day14	NK cell	0.0246015
v5_14d	batch2	v5	day14	T cell CD4+ (non-regulatory)	0.367221
v5_14d	batch2	v5	day14	T cell CD8+	0.352132
v5_14d	batch2	v5	day14	T cell regulatory (Tregs)	0.179125
v5_14d	batch2	v5	day14	Myeloid dendritic cell	0
v5_14d	batch2	v5	day14	uncharacterized cell	1.20966e-16
v5_21d	batch2	v5	day21	B cell	0.0826002
v5_21d	batch2	v5	day21	Macrophage M1	0
v5_21d	batch2	v5	day21	Macrophage M2	0
v5_21d	batch2	v5	day21	Monocyte	0
v5_21d	batch2	v5	day21	Neutrophil	0
v5_21d	batch2	v5	day21	NK cell	0.00649884
v5_21d	batch2	v5	day21	T cell CD4+ (non-regulatory)	0.444713
v5_21d	batch2	v5	day21	T cell CD8+	0.266495
v5_21d	batch2	v5	day21	T cell regulatory (Tregs)	0.199693
v5_21d	batch2	v5	day21	Myeloid dendritic cell	0
v5_21d	batch2	v5	day21	uncharacterized cell	1.22107e-16
v5_28d	batch2	v5	day28	B cell	0.0631331
v5_28d	batch2	v5	day28	Macrophage M1	0
v5_28d	batch2	v5	day28	Macrophage M2	0
v5_28d	batch2	v5	day28	Monocyte	0
v5_28d	batch2	v5	day28	Neutrophil	0
v5_28d	batch2	v5	day28	NK cell	0.0320849
v5_28d	batch2	v5	day28	T cell CD4+ (non-regulatory)	0.352712
v5_28d	batch2	v5	day28	T cell CD8+	0.391152
v5_28d	batch2	v5	day28	T cell regulatory (Tregs)	0.160917
v5_28d	batch2	v5	day28	Myeloid dendritic cell	0
v5_28d	batch2	v5	day28	uncharacterized cell	1.19955e-16
v6_bg	batch2	v6	day0	B cell	0.0397105
v6_bg	batch2	v6	day0	Macrophage M1	0
v6_bg	batch2	v6	day0	Macrophage M2	0
v6_bg	batch2	v6	day0	Monocyte	0
v6_bg	batch2	v6	day0	Neutrophil	0
v6_bg	batch2	v6	day0	NK cell	0.00035317
v6_bg	batch2	v6	day0	T cell CD4+ (non-regulatory)	0.466166
v6_bg	batch2	v6	day0	T cell CD8+	0.265765
v6_bg	batch2	v6	day0	T cell regulatory (Tregs)	0.228005
v6_bg	batch2	v6	day0	Myeloid dendritic cell	0
v6_bg	batch2	v6	day0	uncharacterized cell	6.18396e-16
v6_7d	batch2	v6	day7	B cell	0.0545035
v6_7d	batch2	v6	day7	Macrophage M1	0
v6_7d	batch2	v6	day7	Macrophage M2	0
v6_7d	batch2	v6	day7	Monocyte	0
v6_7d	batch2	v6	day7	Neutrophil	0
v6_7d	batch2	v6	day7	NK cell	0
v6_7d	batch2	v6	day7	T cell CD4+ (non-regulatory)	0.479634
v6_7d	batch2	v6	day7	T cell CD8+	0.243068
v6_7d	batch2	v6	day7	T cell regulatory (Tregs)	0.222795
v6_7d	batch2	v6	day7	Myeloid dendritic cell	0
v6_7d	batch2	v6	day7	uncharacterized cell	1.2339e-16
v6_14d	batch2	v6	day14	B cell	0.0509687
v6_14d	batch2	v6	day14	Macrophage M1	0
v6_14d	batch2	v6	day14	Macrophage M2	0
v6_14d	batch2	v6	day14	Monocyte	0
v6_14d	batch2	v6	day14	Neutrophil	0
v6_14d	batch2	v6	day14	NK cell	0
v6_14d	batch2	v6	day14	T cell CD4+ (non-regulatory)	0.429211
v6_14d	batch2	v6	day14	T cell CD8+	0.30929
v6_14d	batch2	v6	day14	T cell regulatory (Tregs)	0.21053
v6_14d	batch2	v6	day14	Myeloid dendritic cell	0
v6_14d	batch2	v6	day14	uncharacterized cell	2.45418e-16
v6_21d	batch2	v6	day21	B cell	0.0610781
v6_21d	batch2	v6	day21	Macrophage M1	0
v6_21d	batch2	v6	day21	Macrophage M2	0
v6_21d	batch2	v6	day21	Monocyte	0
v6_21d	batch2	v6	day21	Neutrophil	0
v6_21d	batch2	v6	day21	NK cell	0
v6_21d	batch2	v6	day21	T cell CD4+ (non-regulatory)	0.411842
v6_21d	batch2	v6	day21	T cell CD8+	0.327611
v6_21d	batch2	v6	day21	T cell regulatory (Tregs)	0.199469
v6_21d	batch2	v6	day21	Myeloid dendritic cell	0
v6_21d	batch2	v6	day21	uncharacterized cell	4.8838e-16
v6_28d	batch2	v6	day28	B cell	0.0581715
v6_28d	batch2	v6	day28	Macrophage M1	0
v6_28d	batch2	v6	day28	Macrophage M2	0
v6_28d	batch2	v6	day28	Monocyte	0
v6_28d	batch2	v6	day28	Neutrophil	0
v6_28d	batch2	v6	day28	NK cell	0
v6_28d	batch2	v6	day28	T cell CD4+ (non-regulatory)	0.477755
v6_28d	batch2	v6	day28	T cell CD8+	0.251864
v6_28d	batch2	v6	day28	T cell regulatory (Tregs)	0.212209
v6_28d	batch2	v6	day28	Myeloid dendritic cell	0
v6_28d	batch2	v6	day28	uncharacterized cell	0
v7_bg	batch2	v7	day0	B cell	0.0719811
v7_bg	batch2	v7	day0	Macrophage M1	0
v7_bg	batch2	v7	day0	Macrophage M2	0
v7_bg	batch2	v7	day0	Monocyte	0
v7_bg	batch2	v7	day0	Neutrophil	0
v7_bg	batch2	v7	day0	NK cell	0.00372866
v7_bg	batch2	v7	day0	T cell CD4+ (non-regulatory)	0.433018
v7_bg	batch2	v7	day0	T cell CD8+	0.288181
v7_bg	batch2	v7	day0	T cell regulatory (Tregs)	0.203091
v7_bg	batch2	v7	day0	Myeloid dendritic cell	0
v7_bg	batch2	v7	day0	uncharacterized cell	0
v7_7d	batch2	v7	day7	B cell	0.0943543
v7_7d	batch2	v7	day7	Macrophage M1	0
v7_7d	batch2	v7	day7	Macrophage M2	0
v7_7d	batch2	v7	day7	Monocyte	0
v7_7d	batch2	v7	day7	Neutrophil	0
v7_7d	batch2	v7	day7	NK cell	0.00860085
v7_7d	batch2	v7	day7	T cell CD4+ (non-regulatory)	0.446791
v7_7d	batch2	v7	day7	T cell CD8+	0.250045
v7_7d	batch2	v7	day7	T cell regulatory (Tregs)	0.200208
v7_7d	batch2	v7	day7	Myeloid dendritic cell	0
v7_7d	batch2	v7	day7	uncharacterized cell	0
v7_14d	batch2	v7	day14	B cell	0.114181
v7_14d	batch2	v7	day14	Macrophage M1	0
v7_14d	batch2	v7	day14	Macrophage M2	0
v7_14d	batch2	v7	day14	Monocyte	0
v7_14d	batch2	v7	day14	Neutrophil	0
v7_14d	batch2	v7	day14	NK cell	0.014757
v7_14d	batch2	v7	day14	T cell CD4+ (non-regulatory)	0.410551
v7_14d	batch2	v7	day14	T cell CD8+	0.285902
v7_14d	batch2	v7	day14	T cell regulatory (Tregs)	0.174608
v7_14d	batch2	v7	day14	Myeloid dendritic cell	0
v7_14d	batch2	v7	day14	uncharacterized cell	2.4143e-16
v7_21d	batch2	v7	day21	B cell	0.0988012
v7_21d	batch2	v7	day21	Macrophage M1	0
v7_21d	batch2	v7	day21	Macrophage M2	0
v7_21d	batch2	v7	day21	Monocyte	0
v7_21d	batch2	v7	day21	Neutrophil	0
v7_21d	batch2	v7	day21	NK cell	0.00491891
v7_21d	batch2	v7	day21	T cell CD4+ (non-regulatory)	0.422611
v7_21d	batch2	v7	day21	T cell CD8+	0.284827
v7_21d	batch2	v7	day21	T cell regulatory (Tregs)	0.188842
v7_21d	batch2	v7	day21	Myeloid dendritic cell	0
v7_21d	batch2	v7	day21	uncharacterized cell	0
v7_28d	batch2	v7	day28	B cell	0.0668419
v7_28d	batch2	v7	day28	Macrophage M1	0
v7_28d	batch2	v7	day28	Macrophage M2	0
v7_28d	batch2	v7	day28	Monocyte	0
v7_28d	batch2	v7	day28	Neutrophil	0
v7_28d	batch2	v7	day28	NK cell	0.0225029
v7_28d	batch2	v7	day28	T cell CD4+ (non-regulatory)	0.400612
v7_28d	batch2	v7	day28	T cell CD8+	0.323699
v7_28d	batch2	v7	day28	T cell regulatory (Tregs)	0.186344
v7_28d	batch2	v7	day28	Myeloid dendritic cell	0
v7_28d	batch2	v7	day28	uncharacterized cell	0
v8_bg	batch2	v8	day0	B cell	0.0746107
v8_bg	batch2	v8	day0	Macrophage M1	0
v8_bg	batch2	v8	day0	Macrophage M2	0
v8_bg	batch2	v8	day0	Monocyte	0
v8_bg	batch2	v8	day0	Neutrophil	0
v8_bg	batch2	v8	day0	NK cell	0.0454122
v8_bg	batch2	v8	day0	T cell CD4+ (non-regulatory)	0.304043
v8_bg	batch2	v8	day0	T cell CD8+	0.452311
v8_bg	batch2	v8	day0	T cell regulatory (Tregs)	0.123623
v8_bg	batch2	v8	day0	Myeloid dendritic cell	0
v8_bg	batch2	v8	day0	uncharacterized cell	1.17885e-16
v8_7d	batch2	v8	day7	B cell	0.0965318
v8_7d	batch2	v8	day7	Macrophage M1	0
v8_7d	batch2	v8	day7	Macrophage M2	0
v8_7d	batch2	v8	day7	Monocyte	0
v8_7d	batch2	v8	day7	Neutrophil	0
v8_7d	batch2	v8	day7	NK cell	0.0340045
v8_7d	batch2	v8	day7	T cell CD4+ (non-regulatory)	0.34637
v8_7d	batch2	v8	day7	T cell CD8+	0.381166
v8_7d	batch2	v8	day7	T cell regulatory (Tregs)	0.141928
v8_7d	batch2	v8	day7	Myeloid dendritic cell	0
v8_7d	batch2	v8	day7	uncharacterized cell	0
v8_14d	batch2	v8	day14	B cell	0.0789408
v8_14d	batch2	v8	day14	Macrophage M1	0
v8_14d	batch2	v8	day14	Macrophage M2	0
v8_14d	batch2	v8	day14	Monocyte	0
v8_14d	batch2	v8	day14	Neutrophil	0
v8_14d	batch2	v8	day14	NK cell	0.0337761
v8_14d	batch2	v8	day14	T cell CD4+ (non-regulatory)	0.346375
v8_14d	batch2	v8	day14	T cell CD8+	0.401227
v8_14d	batch2	v8	day14	T cell regulatory (Tregs)	0.139682
v8_14d	batch2	v8	day14	Myeloid dendritic cell	0
v8_14d	batch2	v8	day14	uncharacterized cell	2.37552e-16
v8_21d	batch2	v8	day21	B cell	0.0746592
v8_21d	batch2	v8	day21	Macrophage M1	0
v8_21d	batch2	v8	day21	Macrophage M2	0
v8_21d	batch2	v8	day21	Monocyte	0
v8_21d	batch2	v8	day21	Neutrophil	0
v8_21d	batch2	v8	day21	NK cell	0.0495165
v8_21d	batch2	v8	day21	T cell CD4+ (non-regulatory)	0.293247
v8_21d	batch2	v8	day21	T cell CD8+	0.460344
v8_21d	batch2	v8	day21	T cell regulatory (Tregs)	0.122233
v8_21d	batch2	v8	day21	Myeloid dendritic cell	0
v8_21d	batch2	v8	day21	uncharacterized cell	0
v8_28d	batch2	v8	day28	B cell	0.0847623
v8_28d	batch2	v8	day28	Macrophage M1	0
v8_28d	batch2	v8	day28	Macrophage M2	0
v8_28d	batch2	v8	day28	Monocyte	0
v8_28d	batch2	v8	day28	Neutrophil	0
v8_28d	batch2	v8	day28	NK cell	0.0410153
v8_28d	batch2	v8	day28	T cell CD4+ (non-regulatory)	0.371966
v8_28d	batch2	v8	day28	T cell CD8+	0.349202
v8_28d	batch2	v8	day28	T cell regulatory (Tregs)	0.153055
v8_28d	batch2	v8	day28	Myeloid dendritic cell	0
v8_28d	batch2	v8	day28	uncharacterized cell	4.78074e-16

## Sheet: t_tests
cell_type	time_1	time_2	p_val	p_adj
T cell CD4+ (non-regulatory)	day7	day0	0.103492933593285	0.310479
T cell regulatory (Tregs)	day7	day0	0.279300080913131	0.529589
T cell CD8+	day7	day0	0.401313899684524	0.535085
T cell CD4+ (non-regulatory)	day14	day0	0.0182048942412375	0.211888
T cell regulatory (Tregs)	day14	day0	0.610321922325501	0.666655
T cell CD8+	day14	day0	0.0353146174302014	0.211888
T cell CD4+ (non-regulatory)	day21	day0	0.353059297908559	0.529589
T cell regulatory (Tregs)	day21	day0	0.960290547277272	0.960291
T cell CD8+	day21	day0	0.34625148468339	0.529589
T cell CD4+ (non-regulatory)	day28	day0	0.0582454485005906	0.232982
T cell regulatory (Tregs)	day28	day0	0.611099982346776	0.666655
T cell CD8+	day28	day0	0.146916847732862	0.3526
