# Supplementary material for: Exposure of volunteers to microgravity by dry immersion bed over 21 days results in gene expression changes and adaptation of T cells
Source: Sci Adv. 2023 Aug 25;9(34):eadg1610. doi: 10.1126/sciadv.adg1610 (PMC10456848; doi:10.1126/sciadv.adg1610)
Supplement: Supplementary file 2 — Data S1 to S8 [file sciadv.adg1610_data_s1_to_s8.zip › adg1610_Data_S3.xlsx]

## Sheet: day7Vsday0
GeneSymbol	baseMean	log2FoldChange	lfcSE	stat	pvalue	padj	Geneid	ensembl_gene_id_version	entrezgene_id	entrezgene_accession	strand	chromosome_name	gene_biotype	transcript_count	percentage_gene_gc_content	description	phenotype_description
ZNF449	87.1653	0.843456	0.12031	7.0107	2.37136e-12	4.0133e-08	ENSG00000173275	ENSG00000173275.13	203523	ZNF449	1	X	protein_coding	2	37.89	zinc finger protein 449 [Source:HGNC Symbol;Acc:HGNC:21039]
IER5L	45.8811	-1.93886	0.308391	-6.28702	3.23609e-10	2.73838e-06	ENSG00000188483	ENSG00000188483.8	389792	IER5L	-1	9	protein_coding	1	64.98	immediate early response 5 like [Source:HGNC Symbol;Acc:HGNC:23679]
ENSG00000232220	235.663	-1.79682	0.310311	-5.79039	7.02235e-09	3.96154e-05	ENSG00000232220	ENSG00000232220.2			-1	19	lncRNA	1	50.56	novel transcript
RNF19B	320.027	-0.760036	0.134572	-5.6478	1.62514e-08	5.50079e-05	ENSG00000116514	ENSG00000116514.17	127544	RNF19B	-1	1	protein_coding	3	44.5	ring finger protein 19B [Source:HGNC Symbol;Acc:HGNC:26886]
IL7R	12890	0.572248	0.100788	5.67776	1.36472e-08	5.50079e-05	ENSG00000168685	ENSG00000168685.15	3575,3575,3575	IL7R,IL7R,IL7R	1	5	protein_coding	10	39.18	interleukin 7 receptor [Source:HGNC Symbol;Acc:HGNC:6024]	OMENN SYNDROME
MCL1	8782.17	-0.441054	0.0803014	-5.49249	3.96316e-08	8.92819e-05	ENSG00000143384	ENSG00000143384.14	4170,574406	MCL1,ADAMTSL4-AS1	-1	1	protein_coding	8	47.56	MCL1 apoptosis regulator, BCL2 family member [Source:HGNC Symbol;Acc:HGNC:6943]
TSC22D2	351.184	-0.502464	0.0909639	-5.52378	3.31783e-08	8.92819e-05	ENSG00000196428	ENSG00000196428.12	9819	TSC22D2	1	3	protein_coding	6	36.52	TSC22 domain family member 2 [Source:HGNC Symbol;Acc:HGNC:29095]
MYADM	806.112	-1.6256	0.296568	-5.48137	4.22037e-08	8.92819e-05	ENSG00000179820	ENSG00000179820.16	91663	MYADM	1	19	protein_coding	11	57.79	myeloid associated differentiation marker [Source:HGNC Symbol;Acc:HGNC:7544]
LMNA	365.092	-2.13597	0.398423	-5.36104	8.27419e-08	0.000154063	ENSG00000160789	ENSG00000160789.24	4000,4000,4000,4000,4000,4000,4000,4000,4000,4000,4000,4000,4000,4000,4000,4000,4000,4000,4000,4000,4000,4000,4000,4000,4000,4000,4000,4000,4000	LMNA,LMNA,LMNA,LMNA,LMNA,LMNA,LMNA,LMNA,LMNA,LMNA,LMNA,LMNA,LMNA,LMNA,LMNA,LMNA,LMNA,LMNA,LMNA,LMNA,LMNA,LMNA,LMNA,LMNA,LMNA,LMNA,LMNA,LMNA,LMNA	1	1	protein_coding	42	53.03	lamin A/C [Source:HGNC Symbol;Acc:HGNC:6636]	Atypical Werner syndrome
SH2D1A	483.402	0.611919	0.114511	5.34377	9.10323e-08	0.000154063	ENSG00000183918	ENSG00000183918.17	4068,4068	SH2D1A,SH2D1A	1	X	protein_coding	7	38.98	SH2 domain containing 1A [Source:HGNC Symbol;Acc:HGNC:10820]	X-linked lymphoproliferative disease due to SH2D1A deficiency
ARL4A	190.385	-1.04867	0.205954	-5.09177	3.54744e-07	0.000545791	ENSG00000122644	ENSG00000122644.13	10124	ARL4A	1	7	protein_coding	7	42.63	ADP ribosylation factor like GTPase 4A [Source:HGNC Symbol;Acc:HGNC:695]
CBX4	1172.88	-0.853084	0.168547	-5.06139	4.16221e-07	0.00058701	ENSG00000141582	ENSG00000141582.15	8535	CBX4	-1	17	protein_coding	4	62.5	chromobox 4 [Source:HGNC Symbol;Acc:HGNC:1554]
PDCD6IP	1084.01	0.331208	0.0656678	5.04369	4.56646e-07	0.000594483	ENSG00000170248	ENSG00000170248.15	10015	PDCD6IP	1	3	protein_coding	18	36.87	programmed cell death 6 interacting protein [Source:HGNC Symbol;Acc:HGNC:8766]
WSB1	1006.54	0.269563	0.0536087	5.02835	4.94727e-07	0.000598054	ENSG00000109046	ENSG00000109046.15	26118	WSB1	1	17	protein_coding	17	39.73	WD repeat and SOCS box containing 1 [Source:HGNC Symbol;Acc:HGNC:19221]
TRAK1	365.885	-0.330146	0.0665477	-4.96104	7.01166e-07	0.000691954	ENSG00000182606	ENSG00000182606.17	22906,22906	TRAK1,TRAK1	1	3	protein_coding	12	44.94	trafficking kinesin protein 1 [Source:HGNC Symbol;Acc:HGNC:29947]	Undetermined early-onset epileptic encephalopathy
MXD4	1338.74	-0.336641	0.0679859	-4.95163	7.35948e-07	0.000691954	ENSG00000123933	ENSG00000123933.17	10608	MXD4	-1	4	protein_coding	5	62.79	MAX dimerization protein 4 [Source:HGNC Symbol;Acc:HGNC:13906]
GATA3	828.457	-0.511795	0.103233	-4.95767	7.1342e-07	0.000691954	ENSG00000107485	ENSG00000107485.18	2625,2625,2625	GATA3,GATA3,GATA3	1	10	protein_coding	5	51.55	GATA binding protein 3 [Source:HGNC Symbol;Acc:HGNC:4172]	Hypoparathyroidism-sensorineural deafness-renal disease syndrome
SMAD7	350.704	-1.52051	0.305841	-4.97155	6.64187e-07	0.000691954	ENSG00000101665	ENSG00000101665.10	4092	SMAD7	-1	18	protein_coding	8	52.17	SMAD family member 7 [Source:HGNC Symbol;Acc:HGNC:6773]	COLORECTAL CANCER SUSCEPTIBILITY TO 3
FCMR	4339.07	0.497814	0.101689	4.89546	9.80741e-07	0.000848125	ENSG00000162894	ENSG00000162894.12	9214	FCMR	-1	1	protein_coding	10	48.29	Fc fragment of IgM receptor [Source:HGNC Symbol;Acc:HGNC:14315]
CDC16	646.763	0.27345	0.0560665	4.87724	1.07582e-06	0.000848125	ENSG00000130177	ENSG00000130177.16	8881	CDC16	1	13	protein_coding	12	41.32	cell division cycle 16 [Source:HGNC Symbol;Acc:HGNC:1720]
WDR20	219.024	-0.481737	0.0985551	-4.888	1.01867e-06	0.000848125	ENSG00000140153	ENSG00000140153.18	91833	WDR20	1	14	protein_coding	20	45.46	WD repeat domain 20 [Source:HGNC Symbol;Acc:HGNC:19667]
TM2D3	275.661	-0.757713	0.155511	-4.8724	1.1025e-06	0.000848125	ENSG00000184277	ENSG00000184277.13	80213	TM2D3	-1	15	protein_coding	16	40.91	TM2 domain containing 3 [Source:HGNC Symbol;Acc:HGNC:24128]
ZNF266	1058.48	0.264713	0.0547691	4.83326	1.34316e-06	0.00098833	ENSG00000174652	ENSG00000174652.20	10781	ZNF266	-1	19	protein_coding	8	44.93	zinc finger protein 266 [Source:HGNC Symbol;Acc:HGNC:13059]
GPATCH3	167.623	-0.837065	0.174098	-4.808	1.52448e-06	0.00103635	ENSG00000198746	ENSG00000198746.13	63906	GPATCH3	-1	1	protein_coding	3	50.12	G-patch domain containing 3 [Source:HGNC Symbol;Acc:HGNC:25720]
RGCC	674.522	-0.95722	0.199449	-4.79931	1.59213e-06	0.00103635	ENSG00000102760	ENSG00000102760.13	28984	RGCC	1	13	protein_coding	2	45.68	regulator of cell cycle [Source:HGNC Symbol;Acc:HGNC:20369]
ZNF75D	372.135	0.347516	0.0723981	4.80008	1.58604e-06	0.00103635	ENSG00000186376	ENSG00000186376.15	7626	ZNF75D	-1	X	protein_coding	4	41.68	zinc finger protein 75D [Source:HGNC Symbol;Acc:HGNC:13145]
NAP1L5	75.189	-1.18015	0.246438	-4.78883	1.67758e-06	0.00105153	ENSG00000177432	ENSG00000177432.8	266812	NAP1L5	-1	4	protein_coding	1	42.88	nucleosome assembly protein 1 like 5 [Source:HGNC Symbol;Acc:HGNC:19968]
FOSL2	593.614	-2.02523	0.425164	-4.76341	1.90346e-06	0.0010738	ENSG00000075426	ENSG00000075426.12	2355	FOSL2	1	2	protein_coding	4	51.81	FOS like 2, AP-1 transcription factor subunit [Source:HGNC Symbol;Acc:HGNC:3798]
VPS18	192.882	-0.757252	0.158573	-4.77541	1.79343e-06	0.0010738	ENSG00000104142	ENSG00000104142.11	57617	VPS18	1	15	protein_coding	3	53.56	VPS18 core subunit of CORVET and HOPS complexes [Source:HGNC Symbol;Acc:HGNC:15972]
MIR23AHG	219.969	-1.93735	0.406629	-4.76441	1.89402e-06	0.0010738	ENSG00000267519	ENSG00000267519.6			-1	19	lncRNA	1	57.53	miR-23a/27a/24-2 cluster host gene [Source:HGNC Symbol;Acc:HGNC:27620]
TRMT10C	151.297	-0.939636	0.19876	-4.72749	2.27309e-06	0.00119918	ENSG00000174173	ENSG00000174173.7	54931,54931,54931	TRMT10C,TRMT10C,TRMT10C	1	3	protein_coding	2	41.21	tRNA methyltransferase 10C, mitochondrial RNase P subunit [Source:HGNC Symbol;Acc:HGNC:26022]	Combined oxidative phosphorylation defect type 30
ETS1	20965.8	0.313078	0.0661894	4.73004	2.24476e-06	0.00119918	ENSG00000134954	ENSG00000134954.14	2113	ETS1	-1	11	protein_coding	9	42.5	ETS proto-oncogene 1, transcription factor [Source:HGNC Symbol;Acc:HGNC:3488]	Systemic lupus erythematosus
ADGRE5	3214.76	-0.345013	0.0730689	-4.72175	2.33827e-06	0.00119918	ENSG00000123146	ENSG00000123146.20	976	ADGRE5	1	19	protein_coding	16	54.66	adhesion G protein-coupled receptor E5 [Source:HGNC Symbol;Acc:HGNC:1711]
SELL	6081.81	0.492662	0.104519	4.71359	2.43385e-06	0.00121149	ENSG00000188404	ENSG00000188404.10	6402	SELL	-1	1	protein_coding	7	38.85	selectin L [Source:HGNC Symbol;Acc:HGNC:10720]
SELENOT	476.558	-0.680186	0.145066	-4.6888	2.74811e-06	0.00124594	ENSG00000198843	ENSG00000198843.13	51714	SELENOT	1	3	protein_coding	7	37.86	selenoprotein T [Source:HGNC Symbol;Acc:HGNC:18136]
FRAT1	254.851	-0.856021	0.182917	-4.67983	2.87117e-06	0.00124594	ENSG00000165879	ENSG00000165879.9	10023	FRAT1	1	10	protein_coding	2	62.31	FRAT regulator of WNT signaling pathway 1 [Source:HGNC Symbol;Acc:HGNC:3944]
UNG	201.38	0.580229	0.123533	4.69695	2.64078e-06	0.00124594	ENSG00000076248	ENSG00000076248.11	7374,7374	UNG,UNG	1	12	protein_coding	5	47.26	uracil DNA glycosylase [Source:HGNC Symbol;Acc:HGNC:12572]	Hyper-IgM syndrome type 5
MED11	115.076	0.668674	0.14265	4.68753	2.76522e-06	0.00124594	ENSG00000161920	ENSG00000161920.11	400569	MED11	1	17	protein_coding	4	52.13	mediator complex subunit 11 [Source:HGNC Symbol;Acc:HGNC:32687]
GADD45B	616.295	-1.32833	0.28369	-4.68232	2.83646e-06	0.00124594	ENSG00000099860	ENSG00000099860.9	4616	GADD45B	1	19	protein_coding	7	60.24	growth arrest and DNA damage inducible beta [Source:HGNC Symbol;Acc:HGNC:4096]
TESPA1	1823.23	0.243968	0.0522728	4.6672	3.05329e-06	0.00126034	ENSG00000135426	ENSG00000135426.16	9840	TESPA1	-1	12	protein_coding	14	40.07	thymocyte expressed, positive selection associated 1 [Source:HGNC Symbol;Acc:HGNC:29109]
CHMP1B	865.065	-0.753322	0.16131	-4.67002	3.01174e-06	0.00126034	ENSG00000255112	ENSG00000255112.3	57132	CHMP1B	1	18	protein_coding	2	41.49	charged multivesicular body protein 1B [Source:HGNC Symbol;Acc:HGNC:24287]
VAMP3	288.974	-0.506676	0.108934	-4.65123	3.29956e-06	0.00132957	ENSG00000049245	ENSG00000049245.13	9341	VAMP3	1	1	protein_coding	3	42.69	vesicle associated membrane protein 3 [Source:HGNC Symbol;Acc:HGNC:12644]
ARHGAP25	1200.92	0.305177	0.0659671	4.6262	3.72433e-06	0.00143251	ENSG00000163219	ENSG00000163219.12	9938	ARHGAP25	1	2	protein_coding	17	41.83	Rho GTPase activating protein 25 [Source:HGNC Symbol;Acc:HGNC:28951]
CTC-338M12.4	347.779	0.361928	0.0782094	4.62768	3.69783e-06	0.00143251	ENSG00000233937	ENSG00000233937.7	101928649	CTC-338M12.4	1	5	lncRNA	5	48.02	uncharacterized LOC101928649 [Source:NCBI gene (formerly Entrezgene);Acc:101928649]
INCA1	85.4169	0.642959	0.139182	4.61955	3.84572e-06	0.00144633	ENSG00000196388	ENSG00000196388.8	388324	INCA1	-1	17	protein_coding	4	51.52	inhibitor of CDK, cyclin A1 interacting protein 1 [Source:HGNC Symbol;Acc:HGNC:32224]
MEF2D	1102.39	-0.61465	0.133742	-4.59578	4.31124e-06	0.00152007	ENSG00000116604	ENSG00000116604.18	4209	MEF2D	-1	1	protein_coding	7	54.21	myocyte enhancer factor 2D [Source:HGNC Symbol;Acc:HGNC:6997]
YPEL5	1498.38	-1.8552	0.403388	-4.59904	4.24437e-06	0.00152007	ENSG00000119801	ENSG00000119801.13	51646	YPEL5	1	2	protein_coding	10	41.9	yippee like 5 [Source:HGNC Symbol;Acc:HGNC:18329]
RAB18	435.462	-0.622451	0.13543	-4.59612	4.30429e-06	0.00152007	ENSG00000099246	ENSG00000099246.18	22931,22931,22931	RAB18,RAB18,RAB18	1	10	protein_coding	45	36.68	RAB18, member RAS oncogene family [Source:HGNC Symbol;Acc:HGNC:14244]	Micro syndrome
TIGIT	494.241	0.581592	0.127078	4.57665	4.72486e-06	0.00154577	ENSG00000181847	ENSG00000181847.12	201633	TIGIT	1	3	protein_coding	7	41.84	T cell immunoreceptor with Ig and ITIM domains [Source:HGNC Symbol;Acc:HGNC:26838]
GPR171	221.021	0.884357	0.192802	4.58686	4.49966e-06	0.00154577	ENSG00000174946	ENSG00000174946.7	29909	GPR171	-1	3	protein_coding	3	36.86	G protein-coupled receptor 171 [Source:HGNC Symbol;Acc:HGNC:30057]
PRR7	210.653	-0.892487	0.194985	-4.57721	4.71215e-06	0.00154577	ENSG00000131188	ENSG00000131188.12	80758	PRR7	1	5	protein_coding	4	62.31	proline rich 7, synaptic [Source:HGNC Symbol;Acc:HGNC:28130]
GCC1	552.304	-0.534205	0.116752	-4.57556	4.74948e-06	0.00154577	ENSG00000179562	ENSG00000179562.3	79571	GCC1	-1	7	protein_coding	3	52.06	GRIP and coiled-coil domain containing 1 [Source:HGNC Symbol;Acc:HGNC:19095]
DUSP4	192.612	-2.87636	0.630249	-4.56385	5.02234e-06	0.00160374	ENSG00000120875	ENSG00000120875.9	1846	DUSP4	-1	8	protein_coding	2	51.1	dual specificity phosphatase 4 [Source:HGNC Symbol;Acc:HGNC:3070]
ZFPL1	255.224	-0.467496	0.102904	-4.54302	5.54551e-06	0.0017064	ENSG00000162300	ENSG00000162300.13	7542	ZFPL1	1	11	protein_coding	15	56.22	zinc finger protein like 1 [Source:HGNC Symbol;Acc:HGNC:12868]
SLC2A3	1611.05	-1.8061	0.39747	-4.54399	5.52002e-06	0.0017064	ENSG00000059804	ENSG00000059804.16	6515	SLC2A3	-1	12	protein_coding	11	44.55	solute carrier family 2 member 3 [Source:HGNC Symbol;Acc:HGNC:11007]	HUNTINGTON DISEASE
IRF2BP2	3528.52	-0.855266	0.189181	-4.52089	6.15812e-06	0.00186107	ENSG00000168264	ENSG00000168264.11	359948,359948	IRF2BP2,IRF2BP2	-1	1	protein_coding	3	52.08	interferon regulatory factor 2 binding protein 2 [Source:HGNC Symbol;Acc:HGNC:21729]	ACUTE PROMYELOCYTIC LEUKEMIA
FLVCR1	120.483	0.536335	0.118972	4.50807	6.54206e-06	0.00190752	ENSG00000162769	ENSG00000162769.13	28982,28982,28982	FLVCR1,FLVCR1,FLVCR1	1	1	protein_coding	5	40.24	FLVCR heme transporter 1 [Source:HGNC Symbol;Acc:HGNC:24682]	Posterior column ataxia-retinitis pigmentosa syndrome
UBALD2	2972.78	-0.513861	0.114075	-4.5046	6.64996e-06	0.00190752	ENSG00000185262	ENSG00000185262.9	283991	UBALD2	1	17	protein_coding	3	58.09	UBA like domain containing 2 [Source:HGNC Symbol;Acc:HGNC:28438]
KMT5C	195.992	-0.434759	0.0964257	-4.50874	6.52135e-06	0.00190752	ENSG00000133247	ENSG00000133247.14	84787	KMT5C	1	19	protein_coding	12	64.87	lysine methyltransferase 5C [Source:HGNC Symbol;Acc:HGNC:28405]
BCL6	93.3806	-1.07396	0.238891	-4.49558	6.93803e-06	0.00195699	ENSG00000113916	ENSG00000113916.18	604,604,604,604	BCL6,BCL6,BCL6,BCL6	-1	3	protein_coding	11	47.68	BCL6 transcription repressor [Source:HGNC Symbol;Acc:HGNC:1001]	Follicular lymphoma
NR1H2	853.557	-0.560273	0.124806	-4.48914	7.15103e-06	0.001984	ENSG00000131408	ENSG00000131408.15	7376	NR1H2	1	19	protein_coding	14	51.29	nuclear receptor subfamily 1 group H member 2 [Source:HGNC Symbol;Acc:HGNC:7965]
SLC2A1	452.969	-0.703486	0.156972	-4.48162	7.408e-06	0.00202215	ENSG00000117394	ENSG00000117394.24	6513,6513,6513,6513,6513,6513,6513,6513,6513,6513,6513	SLC2A1,SLC2A1,SLC2A1,SLC2A1,SLC2A1,SLC2A1,SLC2A1,SLC2A1,SLC2A1,SLC2A1,SLC2A1	-1	1	protein_coding	15	52.75	solute carrier family 2 member 1 [Source:HGNC Symbol;Acc:HGNC:11005]	Childhood absence epilepsy
SLC35A2	154.515	-0.763229	0.170721	-4.47063	7.79891e-06	0.00209506	ENSG00000102100	ENSG00000102100.16	7355,7355,7355,7355	SLC35A2,SLC35A2,SLC35A2,SLC35A2	-1	X	protein_coding	18	52.04	solute carrier family 35 member A2 [Source:HGNC Symbol;Acc:HGNC:11022]	Isolated focal cortical dysplasia type Ia
LAX1	358.829	0.617997	0.138598	4.4589	8.23796e-06	0.00214491	ENSG00000122188	ENSG00000122188.13	54900	LAX1	1	1	protein_coding	3	46.2	lymphocyte transmembrane adaptor 1 [Source:HGNC Symbol;Acc:HGNC:26005]
CFAP20	222.153	-1.01223	0.226846	-4.46222	8.11158e-06	0.00214491	ENSG00000070761	ENSG00000070761.8	29105	CFAP20	-1	16	protein_coding	7	44.82	cilia and flagella associated protein 20 [Source:HGNC Symbol;Acc:HGNC:29523]
CUL4A	1057.83	0.208304	0.0467793	4.45292	8.47121e-06	0.00217222	ENSG00000139842	ENSG00000139842.15	8451	CUL4A	1	13	protein_coding	12	45.97	cullin 4A [Source:HGNC Symbol;Acc:HGNC:2554]
TOP2B	1766.71	0.323209	0.0729856	4.42839	9.49396e-06	0.00232863	ENSG00000077097	ENSG00000077097.16	7155	TOP2B	-1	3	protein_coding	7	35.14	DNA topoisomerase II beta [Source:HGNC Symbol;Acc:HGNC:11990]	B-cell immunodeficiency-limb anomaly-urogenital malformation syndrome
KBTBD4	304.248	-0.587861	0.132685	-4.43051	9.4009e-06	0.00232863	ENSG00000123444	ENSG00000123444.14	55709	KBTBD4	-1	11	protein_coding	10	48.88	kelch repeat and BTB domain containing 4 [Source:HGNC Symbol;Acc:HGNC:23761]
ATP6V0C	1146.05	-0.55634	0.125607	-4.42922	9.45747e-06	0.00232863	ENSG00000185883	ENSG00000185883.12	527	ATP6V0C	1	16	protein_coding	4	60.03	ATPase H+ transporting V0 subunit c [Source:HGNC Symbol;Acc:HGNC:855]	ATP6V0C-related Developmental Disorder
SNHG17	334.7	-0.621665	0.140598	-4.42157	9.79867e-06	0.00236904	ENSG00000196756	ENSG00000196756.13	388796	SNHG17	-1	20	lncRNA	89	51.19	small nucleolar RNA host gene 17 [Source:HGNC Symbol;Acc:HGNC:48600]
DNAJB6	893.273	-0.661761	0.149932	-4.41376	1.01593e-05	0.00238799	ENSG00000105993	ENSG00000105993.15	10049,10049	DNAJB6,DNAJB6	1	7	protein_coding	18	48.15	DnaJ heat shock protein family (Hsp40) member B6 [Source:HGNC Symbol;Acc:HGNC:14888]	DNAJB6-related limb-girdle muscular dystrophy D1
PPIF	203.642	-0.88783	0.2011	-4.41487	1.01072e-05	0.00238799	ENSG00000108179	ENSG00000108179.14	10105	PPIF	1	10	protein_coding	5	55.61	peptidylprolyl isomerase F [Source:HGNC Symbol;Acc:HGNC:9259]
FPGT	72.3792	0.661934	0.150223	4.40635	1.05129e-05	0.00240433	ENSG00000254685	ENSG00000254685.8	8790	FPGT	1	1	protein_coding	8	34.31	fucose-1-phosphate guanylyltransferase [Source:HGNC Symbol;Acc:HGNC:3825]
FCRL3	363.612	0.611473	0.138684	4.40911	1.03796e-05	0.00240433	ENSG00000160856	ENSG00000160856.21	115352	FCRL3	-1	1	protein_coding	12	40.66	Fc receptor like 3 [Source:HGNC Symbol;Acc:HGNC:18506]
SIAH2	340.846	-0.758645	0.172332	-4.40224	1.07139e-05	0.00241417	ENSG00000181788	ENSG00000181788.4	6478	SIAH2	-1	3	protein_coding	3	44.98	siah E3 ubiquitin protein ligase 2 [Source:HGNC Symbol;Acc:HGNC:10858]
ZNF681	95.8707	0.530365	0.120546	4.39968	1.08412e-05	0.00241417	ENSG00000196172	ENSG00000196172.9	148213	ZNF681	-1	19	protein_coding	3	38.17	zinc finger protein 681 [Source:HGNC Symbol;Acc:HGNC:26457]
ABT1	451.874	-0.771865	0.175626	-4.39493	1.10808e-05	0.00243209	ENSG00000146109	ENSG00000146109.5	29777	ABT1	1	6	protein_coding	1	47.72	activator of basal transcription 1 [Source:HGNC Symbol;Acc:HGNC:17369]
METRNL	53.6973	-1.06691	0.242898	-4.39243	1.12091e-05	0.00243209	ENSG00000176845	ENSG00000176845.13	284207	METRNL	1	17	protein_coding	5	63.19	meteorin like, glial cell differentiation regulator [Source:HGNC Symbol;Acc:HGNC:27584]
CHMP1B-AS1	347.91	-0.797926	0.181867	-4.38742	1.14705e-05	0.00245731	ENSG00000267165	ENSG00000267165.1			-1	18	lncRNA	1	46.49	CHMP1B antisense RNA 1 [Source:HGNC Symbol;Acc:HGNC:52778]
BDH2	171.967	0.415042	0.0947588	4.37998	1.18688e-05	0.00247984	ENSG00000164039	ENSG00000164039.15	56898	BDH2	-1	4	protein_coding	9	38.27	3-hydroxybutyrate dehydrogenase 2 [Source:HGNC Symbol;Acc:HGNC:32389]
FEM1A	460.413	-0.33181	0.0757395	-4.38094	1.18168e-05	0.00247984	ENSG00000141965	ENSG00000141965.5	55527	FEM1A	1	19	protein_coding	1	55.13	fem-1 homolog A [Source:HGNC Symbol;Acc:HGNC:16934]
MPI	949.548	0.364136	0.0832742	4.37273	1.22703e-05	0.00250334	ENSG00000178802	ENSG00000178802.18	4351,4351,4351	MPI,MPI,MPI	1	15	protein_coding	24	51.86	mannose phosphate isomerase [Source:HGNC Symbol;Acc:HGNC:7216]	MPI-CDG
ZNF146	626.22	0.50956	0.116535	4.37261	1.22771e-05	0.00250334	ENSG00000167635	ENSG00000167635.12	7705	ZNF146	1	19	protein_coding	5	42.84	zinc finger protein 146 [Source:HGNC Symbol;Acc:HGNC:12931]
UBE2K	491.056	-0.243803	0.0559433	-4.35804	1.31233e-05	0.00261293	ENSG00000078140	ENSG00000078140.14	3093	UBE2K	1	4	protein_coding	7	41.99	ubiquitin conjugating enzyme E2 K [Source:HGNC Symbol;Acc:HGNC:4914]
PIM3	1229.54	-1.32099	0.30303	-4.35928	1.30493e-05	0.00261293	ENSG00000198355	ENSG00000198355.5	415116	PIM3	1	22	protein_coding	2	68.65	Pim-3 proto-oncogene, serine/threonine kinase [Source:HGNC Symbol;Acc:HGNC:19310]
ACSL6	377.421	0.298483	0.0686526	4.34773	1.37553e-05	0.0026758	ENSG00000164398	ENSG00000164398.15	23305	ACSL6	-1	5	protein_coding	34	48.14	acyl-CoA synthetase long chain family member 6 [Source:HGNC Symbol;Acc:HGNC:16496]
PDZD8	325.153	-0.700602	0.161087	-4.34922	1.36623e-05	0.0026758	ENSG00000165650	ENSG00000165650.12	118987	PDZD8	-1	10	protein_coding	4	37.49	PDZ domain containing 8 [Source:HGNC Symbol;Acc:HGNC:26974]
ENSG00000260272	1124.52	-0.534051	0.122962	-4.34321	1.40415e-05	0.00270043	ENSG00000260272	ENSG00000260272.1			1	16	protein_coding	1	58.06	novel protein
ENSG00000261324	49.1744	-0.913607	0.210927	-4.33139	1.4817e-05	0.00281756	ENSG00000261324	ENSG00000261324.2			-1	12	lncRNA	1	36.81	novel transcript, overlapping HIST4H4
MAP3K10	470.687	-0.311996	0.0721919	-4.32176	1.54791e-05	0.00291075	ENSG00000130758	ENSG00000130758.8	4294	MAP3K10	1	19	protein_coding	8	53.37	mitogen-activated protein kinase kinase kinase 10 [Source:HGNC Symbol;Acc:HGNC:6849]
AGPAT4	143.25	-0.502213	0.116497	-4.31096	1.62545e-05	0.00295917	ENSG00000026652	ENSG00000026652.15	56895	AGPAT4	-1	6	protein_coding	6	45.36	1-acylglycerol-3-phosphate O-acyltransferase 4 [Source:HGNC Symbol;Acc:HGNC:20885]
IRS2	898.285	-1.7404	0.403892	-4.30908	1.63932e-05	0.00295917	ENSG00000185950	ENSG00000185950.9	8660	IRS2	-1	13	protein_coding	1	46.75	insulin receptor substrate 2 [Source:HGNC Symbol;Acc:HGNC:6126]	TYPE 2 DIABETES MELLITUS
ENSG00000265474	31.2724	-1.31275	0.304687	-4.30851	1.6436e-05	0.00295917	ENSG00000265474	ENSG00000265474.1			-1	17	lncRNA	1	60.94	novel transcript, antisense to TRAF4
HNRNPH2	564.738	-0.687767	0.159441	-4.31361	1.60613e-05	0.00295917	ENSG00000126945	ENSG00000126945.9	3188,3188	HNRNPH2,HNRNPH2	1	X	protein_coding	1	39.65	heterogeneous nuclear ribonucleoprotein H2 [Source:HGNC Symbol;Acc:HGNC:5042]	MENTAL RETARDATION X-LINKED SYNDROMIC BAIN TYPE
ENSG00000272768	95.2106	-0.734713	0.170652	-4.30533	1.66736e-05	0.00297036	ENSG00000272768	ENSG00000272768.1			1	7	lncRNA	1	63.71	novel transcript, antisense to PURB
SLAMF6	763.675	0.507508	0.118006	4.30069	1.70264e-05	0.00299777	ENSG00000162739	ENSG00000162739.14	114836	SLAMF6	-1	1	protein_coding	3	39.67	SLAM family member 6 [Source:HGNC Symbol;Acc:HGNC:21392]
VASN	18.2959	-1.55442	0.361603	-4.29868	1.71817e-05	0.00299777	ENSG00000168140	ENSG00000168140.5	114990	VASN	1	16	protein_coding	1	63.46	vasorin [Source:HGNC Symbol;Acc:HGNC:18517]
BTBD19	49.6439	-1.1989	0.279414	-4.29079	1.78041e-05	0.00303352	ENSG00000222009	ENSG00000222009.8	149478	BTBD19	1	1	protein_coding	9	56.17	BTB domain containing 19 [Source:HGNC Symbol;Acc:HGNC:27145]
MSH2	318.961	0.581503	0.135565	4.28949	1.79081e-05	0.00303352	ENSG00000095002	ENSG00000095002.15	4436,4436,4436,4436,4436	MSH2,MSH2,MSH2,MSH2,MSH2	1	2	protein_coding	9	45.38	mutS homolog 2 [Source:HGNC Symbol;Acc:HGNC:7325]	Constitutional mismatch repair deficiency syndrome
STK26	690.65	0.301244	0.0702315	4.28929	1.79244e-05	0.00303352	ENSG00000134602	ENSG00000134602.16	51765	STK26	1	X	protein_coding	5	36.6	serine/threonine kinase 26 [Source:HGNC Symbol;Acc:HGNC:18174]
XYLT1	468.89	-0.473407	0.110488	-4.28471	1.82981e-05	0.00306611	ENSG00000103489	ENSG00000103489.12	64131,64131,64131,64131,64131	XYLT1,XYLT1,XYLT1,XYLT1,XYLT1	-1	16	protein_coding	4	45.89	xylosyltransferase 1 [Source:HGNC Symbol;Acc:HGNC:15516]	Desbuquois syndrome
WDR77	374.541	0.470518	0.109879	4.28213	1.85111e-05	0.00307139	ENSG00000116455	ENSG00000116455.14	79084	WDR77	-1	1	protein_coding	4	44.39	WD repeat domain 77 [Source:HGNC Symbol;Acc:HGNC:29652]
RAB1A	485.813	-0.565613	0.132302	-4.27515	1.91006e-05	0.00311229	ENSG00000138069	ENSG00000138069.18	5861	RAB1A	-1	2	protein_coding	6	42.82	RAB1A, member RAS oncogene family [Source:HGNC Symbol;Acc:HGNC:9758]
RHOH	1376.65	-0.641048	0.150101	-4.27077	1.94801e-05	0.00311229	ENSG00000168421	ENSG00000168421.13	399,399	RHOH,RHOH	1	4	protein_coding	24	42.71	ras homolog family member H [Source:HGNC Symbol;Acc:HGNC:686]	T-cell immunodeficiency with epidermodysplasia verruciformis
RECQL	724.468	0.339948	0.0796016	4.27062	1.94932e-05	0.00311229	ENSG00000004700	ENSG00000004700.16	5965	RECQL	-1	12	protein_coding	8	37.57	RecQ like helicase [Source:HGNC Symbol;Acc:HGNC:9948]
ANKRD10	895.898	0.192845	0.0451215	4.27391	1.92072e-05	0.00311229	ENSG00000088448	ENSG00000088448.14	55608	ANKRD10	-1	13	protein_coding	11	40	ankyrin repeat domain 10 [Source:HGNC Symbol;Acc:HGNC:20265]
FURIN	956.291	-0.557112	0.130559	-4.26712	1.98013e-05	0.00313193	ENSG00000140564	ENSG00000140564.13	5045	FURIN	1	15	protein_coding	10	58.5	furin, paired basic amino acid cleaving enzyme [Source:HGNC Symbol;Acc:HGNC:8568]
AKR1B1	605.29	0.224888	0.0527317	4.26476	2.00116e-05	0.00313589	ENSG00000085662	ENSG00000085662.14	231	AKR1B1	-1	7	protein_coding	14	50.04	aldo-keto reductase family 1 member B [Source:HGNC Symbol;Acc:HGNC:381]
ADD3	4403.65	0.178855	0.0419768	4.26082	2.0368e-05	0.00315042	ENSG00000148700	ENSG00000148700.15	120,120	ADD3,ADD3	1	10	protein_coding	20	38.65	adducin 3 [Source:HGNC Symbol;Acc:HGNC:245]	Inherited congenital spastic tetraplegia
SLC7A5	301.346	-1.31424	0.308535	-4.25963	2.04766e-05	0.00315042	ENSG00000103257	ENSG00000103257.9	8140	SLC7A5	-1	16	protein_coding	3	58.42	solute carrier family 7 member 5 [Source:HGNC Symbol;Acc:HGNC:11063]
TAMALIN	524.548	-1.9369	0.455154	-4.25549	2.08591e-05	0.00316827	ENSG00000161835	ENSG00000161835.11	160622	TAMALIN	1	12	protein_coding	8	58.64	trafficking regulator and scaffold protein tamalin [Source:HGNC Symbol;Acc:HGNC:18707]
ENSG00000270008	149.844	-1.04977	0.246789	-4.25372	2.10246e-05	0.00316827	ENSG00000270008	ENSG00000270008.1			-1	13	lncRNA	1	48.69	novel transcript
ENSG00000249590	247.872	-0.841663	0.197929	-4.25235	2.11542e-05	0.00316827	ENSG00000249590	ENSG00000249590.7			1	22	protein_coding	3	50.42	novel SEC14-like 2 (S. cerevisiae) (SEC14L2) and mitochondrial protein 18 kDa (MTP18) protein
ZNF14	105.952	-1.83032	0.430707	-4.24956	2.14194e-05	0.00317984	ENSG00000105708	ENSG00000105708.9	7561	ZNF14	-1	19	protein_coding	1	42.04	zinc finger protein 14 [Source:HGNC Symbol;Acc:HGNC:12924]
TMEM69	149.453	0.502395	0.118828	4.2279	2.35884e-05	0.00319481	ENSG00000159596	ENSG00000159596.7	51249	TMEM69	1	1	protein_coding	2	43.75	transmembrane protein 69 [Source:HGNC Symbol;Acc:HGNC:28035]
ODC1	697.251	-0.659642	0.155997	-4.22855	2.35199e-05	0.00319481	ENSG00000115758	ENSG00000115758.13	4953,4953,4953	ODC1,ODC1,ODC1	-1	2	protein_coding	4	45.53	ornithine decarboxylase 1 [Source:HGNC Symbol;Acc:HGNC:8109]	Global developmental delay-alopecia-macrocephaly-facial dysmorphism-structural brain anomalies syndrome
ARL4C	5715.61	-0.833935	0.197165	-4.22964	2.3407e-05	0.00319481	ENSG00000188042	ENSG00000188042.8	10123	ARL4C	-1	2	protein_coding	2	50.41	ADP ribosylation factor like GTPase 4C [Source:HGNC Symbol;Acc:HGNC:698]
IRF1	2244.14	-1.17261	0.277355	-4.22782	2.35968e-05	0.00319481	ENSG00000125347	ENSG00000125347.15	3659	IRF1	-1	5	protein_coding	50	49.64	interferon regulatory factor 1 [Source:HGNC Symbol;Acc:HGNC:6116]
AKIRIN2	496.86	-0.592216	0.139987	-4.23051	2.3316e-05	0.00319481	ENSG00000135334	ENSG00000135334.9	55122	AKIRIN2	-1	6	protein_coding	2	40.79	akirin 2 [Source:HGNC Symbol;Acc:HGNC:21407]
RAMAC	156.938	-0.759664	0.179525	-4.23152	2.32113e-05	0.00319481	ENSG00000169612	ENSG00000169612.4	83640	RAMAC	1	15	protein_coding	1	41.09	RNA guanine-7 methyltransferase activating subunit [Source:HGNC Symbol;Acc:HGNC:31022]
DYNLL2	1713.08	-0.137138	0.0324202	-4.23003	2.33665e-05	0.00319481	ENSG00000264364	ENSG00000264364.3	140735	DYNLL2	1	17	protein_coding	1	49	dynein light chain LC8-type 2 [Source:HGNC Symbol;Acc:HGNC:24596]
LINC00665	23.7328	0.866936	0.205045	4.22803	2.35746e-05	0.00319481	ENSG00000232677	ENSG00000232677.9	100506930	LINC00665	-1	19	lncRNA	31	57.55	long intergenic non-protein coding RNA 665 [Source:HGNC Symbol;Acc:HGNC:44323]
BCL3	244.349	-1.11768	0.263219	-4.2462	2.17424e-05	0.00319481	ENSG00000069399	ENSG00000069399.15	602	BCL3	1	19	protein_coding	9	58.73	BCL3 transcription coactivator [Source:HGNC Symbol;Acc:HGNC:998]
BACH1	297.196	-0.94775	0.223716	-4.2364	2.27133e-05	0.00319481	ENSG00000156273	ENSG00000156273.16	571,100379661	BACH1,GRIK1-AS2	1	21	protein_coding	13	39.61	BTB domain and CNC homolog 1 [Source:HGNC Symbol;Acc:HGNC:935]
DDX3Y	1892.63	-0.603629	0.142707	-4.22985	2.33842e-05	0.00319481	ENSG00000067048	ENSG00000067048.17	8653,8653	DDX3Y,DDX3Y	1	Y	protein_coding	9	37.7	DEAD-box helicase 3 Y-linked [Source:HGNC Symbol;Acc:HGNC:2699]	Partial chromosome Y deletion
IARS1	742.068	0.283244	0.0670427	4.22483	2.39118e-05	0.00321177	ENSG00000196305	ENSG00000196305.19	3376,3376,3376	IARS1,IARS1,IARS1	-1	9	protein_coding	42	41.26	isoleucyl-tRNA synthetase 1 [Source:HGNC Symbol;Acc:HGNC:5330]	Growth delay-intellectual disability-hepatopathy syndrome
CCNY	1070.36	-0.283136	0.0670593	-4.22217	2.41966e-05	0.00322444	ENSG00000108100	ENSG00000108100.18	219771	CCNY	1	10	protein_coding	10	43.24	cyclin Y [Source:HGNC Symbol;Acc:HGNC:23354]
RAB14	783.733	-0.492886	0.11683	-4.21885	2.45555e-05	0.0032467	ENSG00000119396	ENSG00000119396.11	51552	RAB14	-1	9	protein_coding	2	39.61	RAB14, member RAS oncogene family [Source:HGNC Symbol;Acc:HGNC:16524]	RAB14-related developmental disorder monoallelic
TIMM17A	219.159	-0.603127	0.143307	-4.20865	2.56905e-05	0.00325627	ENSG00000134375	ENSG00000134375.11	10440	TIMM17A	1	1	protein_coding	4	42.3	translocase of inner mitochondrial membrane 17A [Source:HGNC Symbol;Acc:HGNC:17315]
RASGEF1B	53.7083	-1.80369	0.428414	-4.21015	2.55201e-05	0.00325627	ENSG00000138670	ENSG00000138670.18	153020	RASGEF1B	-1	4	protein_coding	14	39.05	RasGEF domain family member 1B [Source:HGNC Symbol;Acc:HGNC:24881]
IRF1-AS1	1091.66	-0.945207	0.224747	-4.20566	2.60326e-05	0.00325627	ENSG00000197536	ENSG00000197536.11			1	5	lncRNA	7	47.84	IRF1 antisense RNA 1 [Source:HGNC Symbol;Acc:HGNC:33838]
TYW1B	38.651	-0.702406	0.166949	-4.2073	2.58435e-05	0.00325627	ENSG00000277149	ENSG00000277149.5	441250	TYW1B	-1	7	protein_coding	3	41.66	tRNA-yW synthesizing protein 1 homolog B [Source:HGNC Symbol;Acc:HGNC:33908]
DDX10	135.267	-0.433524	0.102877	-4.214	2.50892e-05	0.00325627	ENSG00000178105	ENSG00000178105.11	1662	DDX10	1	11	protein_coding	9	37.41	DEAD-box helicase 10 [Source:HGNC Symbol;Acc:HGNC:2735]
PRKAB1	268.86	0.388575	0.0923781	4.20636	2.59521e-05	0.00325627	ENSG00000111725	ENSG00000111725.11	5564	PRKAB1	1	12	protein_coding	10	47.61	protein kinase AMP-activated non-catalytic subunit beta 1 [Source:HGNC Symbol;Acc:HGNC:9378]
STRN4	816.346	-0.256016	0.060891	-4.20449	2.61672e-05	0.00325627	ENSG00000090372	ENSG00000090372.15	29888	STRN4	-1	19	protein_coding	24	57.35	striatin 4 [Source:HGNC Symbol;Acc:HGNC:15721]
DDX3X	3429.34	-0.509839	0.121036	-4.21228	2.52802e-05	0.00325627	ENSG00000215301	ENSG00000215301.11	1654,1654,1654,1654,1654,1654	DDX3X,DDX3X,DDX3X,DDX3X,DDX3X,DDX3X	1	X	protein_coding	69	42.68	DEAD-box helicase 3 X-linked [Source:HGNC Symbol;Acc:HGNC:2745]	Precursor T-cell acute lymphoblastic leukemia
STK10	4097.22	-0.183325	0.0436478	-4.20009	2.6681e-05	0.0032721	ENSG00000072786	ENSG00000072786.13	6793	STK10	-1	5	protein_coding	16	48.99	serine/threonine kinase 10 [Source:HGNC Symbol;Acc:HGNC:11388]
RNU6-415P	36.4673	-1.41443	0.336654	-4.20142	2.65244e-05	0.0032721	ENSG00000252061	ENSG00000252061.1			-1	15	snRNA	1	29.9	RNA, U6 small nuclear 415, pseudogene [Source:HGNC Symbol;Acc:HGNC:47378]
MFSD14A	553.719	-0.957049	0.22825	-4.193	2.75295e-05	0.00331324	ENSG00000156875	ENSG00000156875.14	64645	MFSD14A	1	1	protein_coding	2	39.5	major facilitator superfamily domain containing 14A [Source:HGNC Symbol;Acc:HGNC:23363]
MBNL1-AS1	318.067	-0.584045	0.139311	-4.19238	2.76038e-05	0.00331324	ENSG00000229619	ENSG00000229619.4	401093	MBNL1-AS1	-1	3	lncRNA	4	37.36	MBNL1 antisense RNA 1 [Source:HGNC Symbol;Acc:HGNC:44584]
MAFK	641.517	-0.68725	0.163914	-4.19274	2.75603e-05	0.00331324	ENSG00000198517	ENSG00000198517.10	7975	MAFK	1	7	protein_coding	3	63.41	MAF bZIP transcription factor K [Source:HGNC Symbol;Acc:HGNC:6782]
HIPK1	1475.51	-0.438172	0.104692	-4.18533	2.84748e-05	0.00339372	ENSG00000163349	ENSG00000163349.22	204851	HIPK1	1	1	protein_coding	11	39.78	homeodomain interacting protein kinase 1 [Source:HGNC Symbol;Acc:HGNC:19006]
PARP4	914.104	0.439058	0.104978	4.1824	2.88451e-05	0.00341381	ENSG00000102699	ENSG00000102699.6	143	PARP4	-1	13	protein_coding	3	42.87	poly(ADP-ribose) polymerase family member 4 [Source:HGNC Symbol;Acc:HGNC:271]
MIDN	790.53	-0.925528	0.221512	-4.17823	2.93785e-05	0.00345279	ENSG00000167470	ENSG00000167470.13	90007	MIDN	1	19	protein_coding	6	65.96	midnolin [Source:HGNC Symbol;Acc:HGNC:16298]
CEBPB	410.405	-0.485446	0.116238	-4.1763	2.9629e-05	0.00345822	ENSG00000172216	ENSG00000172216.6	1051	CEBPB	1	20	protein_coding	1	66.23	CCAAT enhancer binding protein beta [Source:HGNC Symbol;Acc:HGNC:1834]
ERLIN1	117.464	0.715482	0.171467	4.17271	3.00993e-05	0.00348905	ENSG00000107566	ENSG00000107566.14	10613,10613	ERLIN1,ERLIN1	-1	10	protein_coding	3	38.15	ER lipid raft associated 1 [Source:HGNC Symbol;Acc:HGNC:16947]	Autosomal recessive spastic paraplegia type 62
SIK1	1073.05	-2.68066	0.643681	-4.16457	3.11936e-05	0.00359129	ENSG00000142178	ENSG00000142178.9	150094,150094,150094,150094,150094	SIK1,SIK1,SIK1,SIK1,SIK1	-1	21	protein_coding	6	56.04	salt inducible kinase 1 [Source:HGNC Symbol;Acc:HGNC:11142]	Early infantile epileptic encephalopathy
IFI16	1128.71	0.279568	0.0671668	4.16229	3.15066e-05	0.00360282	ENSG00000163565	ENSG00000163565.19	3428	IFI16	1	1	protein_coding	14	38.34	interferon gamma inducible protein 16 [Source:HGNC Symbol;Acc:HGNC:5395]
GPR35	146.249	-0.51883	0.124794	-4.15748	3.21779e-05	0.00363053	ENSG00000178623	ENSG00000178623.12	2859	GPR35	1	2	protein_coding	5	52.73	G protein-coupled receptor 35 [Source:HGNC Symbol;Acc:HGNC:4492]	Primary sclerosing cholangitis
BBS2	762.474	0.182038	0.0437783	4.15819	3.20785e-05	0.00363053	ENSG00000125124	ENSG00000125124.14	583,583,583,583,583	BBS2,BBS2,BBS2,BBS2,BBS2	-1	16	protein_coding	109	43.13	Bardet-Biedl syndrome 2 [Source:HGNC Symbol;Acc:HGNC:967]	Bardet-Biedl syndrome
BCL7B	530.091	-0.521171	0.125416	-4.15555	3.24501e-05	0.00363698	ENSG00000106635	ENSG00000106635.8	9275	BCL7B	-1	7	protein_coding	14	48.7	BAF chromatin remodeling complex subunit BCL7B [Source:HGNC Symbol;Acc:HGNC:1005]
MAT2B	1208.99	0.596571	0.143803	4.14853	3.34613e-05	0.00368653	ENSG00000038274	ENSG00000038274.17	27430	MAT2B	1	5	protein_coding	8	38.26	methionine adenosyltransferase 2B [Source:HGNC Symbol;Acc:HGNC:6905]
DNAJA1	746.231	-0.683327	0.164738	-4.14796	3.35456e-05	0.00368653	ENSG00000086061	ENSG00000086061.16	3301	DNAJA1	1	9	protein_coding	3	41.08	DnaJ heat shock protein family (Hsp40) member A1 [Source:HGNC Symbol;Acc:HGNC:5229]
TAF4B	150.031	-0.420123	0.101284	-4.14797	3.35436e-05	0.00368653	ENSG00000141384	ENSG00000141384.13	6875,6875	TAF4B,TAF4B	1	18	protein_coding	3	38.62	TATA-box binding protein associated factor 4b [Source:HGNC Symbol;Acc:HGNC:11538]	Male infertility with azoospermia or oligozoospermia due to single gene mutation
HSPA5	3288.85	-1.01026	0.243739	-4.14483	3.4007e-05	0.00371313	ENSG00000044574	ENSG00000044574.9	3309	HSPA5	-1	9	protein_coding	15	44.15	heat shock protein family A (Hsp70) member 5 [Source:HGNC Symbol;Acc:HGNC:5238]
IL24	582.689	0.379	0.0915611	4.13931	3.48346e-05	0.00377911	ENSG00000162892	ENSG00000162892.16	11009	IL24	1	1	protein_coding	7	48.47	interleukin 24 [Source:HGNC Symbol;Acc:HGNC:11346]
TRAF3IP3	4864.73	0.336596	0.0814228	4.13393	3.56615e-05	0.00379582	ENSG00000009790	ENSG00000009790.15	80342	TRAF3IP3	1	1	protein_coding	16	45.61	TRAF3 interacting protein 3 [Source:HGNC Symbol;Acc:HGNC:30766]
CMAS	173.818	0.391135	0.094591	4.13501	3.54933e-05	0.00379582	ENSG00000111726	ENSG00000111726.13	55907	CMAS	1	12	protein_coding	5	37.39	cytidine monophosphate N-acetylneuraminic acid synthetase [Source:HGNC Symbol;Acc:HGNC:18290]
PPP1R15A	1990.74	-1.7023	0.411533	-4.13648	3.52678e-05	0.00379582	ENSG00000087074	ENSG00000087074.8	23645	PPP1R15A	1	19	protein_coding	2	56.79	protein phosphatase 1 regulatory subunit 15A [Source:HGNC Symbol;Acc:HGNC:14375]
PTGER4	1274.88	-1.6214	0.392526	-4.13068	3.61689e-05	0.00382576	ENSG00000171522	ENSG00000171522.6	5734	PTGER4	1	5	protein_coding	5	41.96	prostaglandin E receptor 4 [Source:HGNC Symbol;Acc:HGNC:9596]
LY9	1037.9	0.350404	0.0849172	4.12642	3.68455e-05	0.00384922	ENSG00000122224	ENSG00000122224.18	4063	LY9	1	1	protein_coding	11	43.99	lymphocyte antigen 9 [Source:HGNC Symbol;Acc:HGNC:6730]
ZNF721	635.501	0.557983	0.1352	4.1271	3.67364e-05	0.00384922	ENSG00000182903	ENSG00000182903.16	170960	ZNF721	-1	4	protein_coding	6	41.11	zinc finger protein 721 [Source:HGNC Symbol;Acc:HGNC:29425]
HNRNPC	3384.44	-0.214642	0.0520707	-4.12214	3.75376e-05	0.00389746	ENSG00000092199	ENSG00000092199.18	3183	HNRNPC	-1	14	protein_coding	33	39.78	heterogeneous nuclear ribonucleoprotein C [Source:HGNC Symbol;Acc:HGNC:5035]
FASTKD5	275.501	-0.733657	0.178337	-4.11389	3.89054e-05	0.00399051	ENSG00000215251	ENSG00000215251.4	60493	FASTKD5	-1	20	protein_coding	1	44.47	FAST kinase domains 5 [Source:HGNC Symbol;Acc:HGNC:25790]
SIK1B	1406.69	-2.66785	0.648295	-4.11518	3.86879e-05	0.00399051	ENSG00000275993	ENSG00000275993.3	102724428	SIK1B	1	21	protein_coding	2	56.01	salt inducible kinase 1B (putative) [Source:HGNC Symbol;Acc:HGNC:52389]
CSRNP1	1279.85	-2.06297	0.502162	-4.10817	3.98815e-05	0.00401758	ENSG00000144655	ENSG00000144655.15	64651	CSRNP1	-1	3	protein_coding	2	55.85	cysteine and serine rich nuclear protein 1 [Source:HGNC Symbol;Acc:HGNC:14300]
CDKN1A	140.673	-2.9926	0.728185	-4.10966	3.96237e-05	0.00401758	ENSG00000124762	ENSG00000124762.14	1026	CDKN1A	1	6	protein_coding	8	54.41	cyclin dependent kinase inhibitor 1A [Source:HGNC Symbol;Acc:HGNC:1784]	Multiple endocrine neoplasia type 1
ITPRIP	492.487	-1.43759	0.349857	-4.10909	3.97218e-05	0.00401758	ENSG00000148841	ENSG00000148841.17	85450	ITPRIP	-1	10	protein_coding	5	52.5	inositol 1,4,5-trisphosphate receptor interacting protein [Source:HGNC Symbol;Acc:HGNC:29370]
C1orf122	324.736	-0.378529	0.0922331	-4.10405	4.05977e-05	0.0040637	ENSG00000197982	ENSG00000197982.14	127687	C1orf122	1	1	protein_coding	4	63.25	chromosome 1 open reading frame 122 [Source:HGNC Symbol;Acc:HGNC:24789]
DENND2D	2354.7	0.505393	0.123293	4.09912	4.14728e-05	0.0040637	ENSG00000162777	ENSG00000162777.17	79961	DENND2D	-1	1	protein_coding	8	49.53	DENN domain containing 2D [Source:HGNC Symbol;Acc:HGNC:26192]
ENSG00000228830	1499.78	-0.852187	0.20774	-4.10218	4.09283e-05	0.0040637	ENSG00000228830	ENSG00000228830.1			1	1	lncRNA	1	60.78	novel transcript
ENSG00000283849	151.694	-2.20821	0.539356	-4.09416	4.23706e-05	0.0040637	ENSG00000283849	ENSG00000283849.1			1	3	lncRNA	1	68.15	novel transcript, antisense CSRNP1
C3orf38	204.165	-0.820967	0.200712	-4.09027	4.30872e-05	0.0040637	ENSG00000179021	ENSG00000179021.10	285237	C3orf38	1	3	protein_coding	4	37.88	chromosome 3 open reading frame 38 [Source:HGNC Symbol;Acc:HGNC:28384]
LINC01006	21.0585	1.03456	0.252789	4.09259	4.26582e-05	0.0040637	ENSG00000182648	ENSG00000182648.13	100506380	LINC01006	-1	7	lncRNA	23	44.18	long intergenic non-protein coding RNA 1006 [Source:HGNC Symbol;Acc:HGNC:48971]
AVPI1	22.9383	-1.88311	0.46025	-4.0915	4.2859e-05	0.0040637	ENSG00000119986	ENSG00000119986.7	60370	AVPI1	-1	10	protein_coding	1	48.89	arginine vasopressin induced 1 [Source:HGNC Symbol;Acc:HGNC:30898]
COX15	249.745	0.336796	0.0823424	4.09019	4.31027e-05	0.0040637	ENSG00000014919	ENSG00000014919.13	1355,1355,1355,1355	COX15,COX15,COX15,COX15	-1	10	protein_coding	3	42.22	cytochrome c oxidase assembly homolog COX15 [Source:HGNC Symbol;Acc:HGNC:2263]	Fatal infantile cytochrome C oxidase deficiency
PAFAH1B2	243.551	-0.745044	0.182239	-4.08827	4.34608e-05	0.0040637	ENSG00000168092	ENSG00000168092.14	5049	PAFAH1B2	1	11	protein_coding	8	43.37	platelet activating factor acetylhydrolase 1b catalytic subunit 2 [Source:HGNC Symbol;Acc:HGNC:8575]
KMT5A	298.866	-0.357573	0.0874417	-4.08927	4.32733e-05	0.0040637	ENSG00000183955	ENSG00000183955.13	387893	KMT5A	1	12	protein_coding	9	51.72	lysine methyltransferase 5A [Source:HGNC Symbol;Acc:HGNC:29489]
MORF4L1	1740.32	-0.472295	0.115293	-4.09648	4.19475e-05	0.0040637	ENSG00000185787	ENSG00000185787.15	10933	MORF4L1	1	15	protein_coding	23	45.4	mortality factor 4 like 1 [Source:HGNC Symbol;Acc:HGNC:16989]
ZNF689	145.563	-0.628342	0.153646	-4.08954	4.32232e-05	0.0040637	ENSG00000156853	ENSG00000156853.13	115509	ZNF689	-1	16	protein_coding	6	48.18	zinc finger protein 689 [Source:HGNC Symbol;Acc:HGNC:25173]
EIF4A3	430.238	-0.474482	0.115895	-4.09406	4.23884e-05	0.0040637	ENSG00000141543	ENSG00000141543.12	9775,9775,9775	EIF4A3,EIF4A3,EIF4A3	-1	17	protein_coding	9	46.23	eukaryotic translation initiation factor 4A3 [Source:HGNC Symbol;Acc:HGNC:18683]	Richieri Costa-Pereira syndrome
COPB2	555.996	0.50741	0.124168	4.0865	4.37937e-05	0.00407234	ENSG00000184432	ENSG00000184432.11	9276,9276	COPB2,COPB2	-1	3	protein_coding	18	37.77	COPI coat complex subunit beta 2 [Source:HGNC Symbol;Acc:HGNC:2232]	Autosomal recessive primary microcephaly
BHLHE40	947.31	-1.66285	0.407103	-4.0846	4.41519e-05	0.00407744	ENSG00000134107	ENSG00000134107.5	8553	BHLHE40	1	3	protein_coding	3	47.72	basic helix-loop-helix family member e40 [Source:HGNC Symbol;Acc:HGNC:1046]
ENSG00000263847	26.4424	-1.43226	0.350728	-4.08367	4.43304e-05	0.00407744	ENSG00000263847	ENSG00000263847.1			-1	18	lncRNA	1	37.48	novel transcript, antisense to NDUFV2
NBR1	1054.2	0.358508	0.0879422	4.07663	4.56929e-05	0.00418004	ENSG00000188554	ENSG00000188554.15	4077	NBR1	1	17	protein_coding	7	44.16	NBR1 autophagy cargo receptor [Source:HGNC Symbol;Acc:HGNC:6746]
RBL2	7190.46	0.190566	0.046844	4.0681	4.73985e-05	0.00431275	ENSG00000103479	ENSG00000103479.17	5934	RBL2	1	16	protein_coding	9	38.71	RB transcriptional corepressor like 2 [Source:HGNC Symbol;Acc:HGNC:9894]
OSM	122.252	-1.92485	0.473621	-4.0641	4.82177e-05	0.00436383	ENSG00000099985	ENSG00000099985.4	5008	OSM	-1	22	protein_coding	3	60.33	oncostatin M [Source:HGNC Symbol;Acc:HGNC:8506]
SARS1	933.267	0.238938	0.0589544	4.05293	5.05801e-05	0.00437763	ENSG00000031698	ENSG00000031698.13	6301,6301	SARS1,SARS1	1	1	protein_coding	6	43.12	seryl-tRNA synthetase 1 [Source:HGNC Symbol;Acc:HGNC:10537]	Autosomal recessive non-syndromic intellectual disability
PYCR2	971.556	0.438621	0.108292	4.05034	5.11428e-05	0.00437763	ENSG00000143811	ENSG00000143811.19	29920,29920,29920,29920	PYCR2,PYCR2,PYCR2,PYCR2	-1	1	protein_coding	9	54.97	pyrroline-5-carboxylate reductase 2 [Source:HGNC Symbol;Acc:HGNC:30262]	Autosomal recessive primary microcephaly
MRPS9	151.757	0.443294	0.109455	4.05001	5.12154e-05	0.00437763	ENSG00000135972	ENSG00000135972.9	64965	MRPS9	1	2	protein_coding	3	36.58	mitochondrial ribosomal protein S9 [Source:HGNC Symbol;Acc:HGNC:14501]
LPP	306.798	-0.558408	0.137853	-4.05076	5.10508e-05	0.00437763	ENSG00000145012	ENSG00000145012.14	4026	LPP	1	3	protein_coding	22	39.17	LIM domain containing preferred translocation partner in lipoma [Source:HGNC Symbol;Acc:HGNC:6679]	LEUKEMIA ACUTE MYELOID
CHIC2	216.612	-0.641855	0.158397	-4.05218	5.07426e-05	0.00437763	ENSG00000109220	ENSG00000109220.11	26511	CHIC2	-1	4	protein_coding	4	36.69	cysteine rich hydrophobic domain 2 [Source:HGNC Symbol;Acc:HGNC:1935]	LEUKEMIA ACUTE MYELOID
ENSG00000237773	59.9417	-0.766348	0.188921	-4.05645	4.98242e-05	0.00437763	ENSG00000237773	ENSG00000237773.7			-1	7	lncRNA	17	36.59	novel transcript
LPXN	756.247	0.448832	0.110742	4.05294	5.05788e-05	0.00437763	ENSG00000110031	ENSG00000110031.13	9404	LPXN	-1	11	protein_coding	5	38.55	leupaxin [Source:HGNC Symbol;Acc:HGNC:14061]
MNT	548.729	-0.434931	0.107126	-4.06	4.90725e-05	0.00437763	ENSG00000070444	ENSG00000070444.15	4335	MNT	-1	17	protein_coding	9	61.64	MAX network transcriptional repressor [Source:HGNC Symbol;Acc:HGNC:7188]
KDM6B	1256.51	-0.642306	0.158438	-4.05398	5.03539e-05	0.00437763	ENSG00000132510	ENSG00000132510.11	23135,23135,23135	KDM6B,KDM6B,KDM6B	1	17	protein_coding	6	60.08	lysine demethylase 6B [Source:HGNC Symbol;Acc:HGNC:29012]	NEURODEVELOPMENTAL DISORDER WITH COARSE FACIES AND MILD DISTAL SKELETAL ABNORMALITIES
PER1	1925.83	-1.89469	0.466733	-4.05948	4.91819e-05	0.00437763	ENSG00000179094	ENSG00000179094.16	5187	PER1	-1	17	protein_coding	19	58.98	period circadian regulator 1 [Source:HGNC Symbol;Acc:HGNC:8845]
OSER1	432.302	-1.31021	0.323297	-4.05265	5.06406e-05	0.00437763	ENSG00000132823	ENSG00000132823.11	51526	OSER1	-1	20	protein_coding	2	40.48	oxidative stress responsive serine rich 1 [Source:HGNC Symbol;Acc:HGNC:16105]
RAB21	462.337	-0.439431	0.108591	-4.04665	5.19567e-05	0.00441867	ENSG00000080371	ENSG00000080371.6	23011	RAB21	1	12	protein_coding	4	37.14	RAB21, member RAS oncogene family [Source:HGNC Symbol;Acc:HGNC:18263]
CTPS1	155.987	-0.470472	0.116511	-4.038	5.39084e-05	0.00445824	ENSG00000171793	ENSG00000171793.16	1503,1503	CTPS1,CTPS1	1	1	protein_coding	18	45.01	CTP synthase 1 [Source:HGNC Symbol;Acc:HGNC:2519]	Severe combined immunodeficiency due to CTPS1 deficiency
ZBTB38	801.292	0.348076	0.0862088	4.03759	5.40026e-05	0.00445824	ENSG00000177311	ENSG00000177311.12	253461	ZBTB38	1	3	protein_coding	23	42.29	zinc finger and BTB domain containing 38 [Source:HGNC Symbol;Acc:HGNC:26636]
PI4K2B	242.408	0.313957	0.0776744	4.04196	5.30069e-05	0.00445824	ENSG00000038210	ENSG00000038210.14	55300	PI4K2B	1	4	protein_coding	2	41.15	phosphatidylinositol 4-kinase type 2 beta [Source:HGNC Symbol;Acc:HGNC:18215]
RBBP6	1346.99	-0.508348	0.125842	-4.03957	5.35495e-05	0.00445824	ENSG00000122257	ENSG00000122257.20	5930	RBBP6	1	16	protein_coding	14	37.61	RB binding protein 6, ubiquitin ligase [Source:HGNC Symbol;Acc:HGNC:9889]
ENSG00000263620	834.248	-0.402286	0.0996291	-4.03783	5.3947e-05	0.00445824	ENSG00000263620	ENSG00000263620.1			-1	17	protein_coding	1	56.11	novel protein
ENSG00000256566	675.855	-0.284432	0.0703808	-4.04133	5.31496e-05	0.00445824	ENSG00000256566	ENSG00000256566.1			-1	20	protein_coding	1	43.86	novel protein
PARP1	1363.9	0.389986	0.096625	4.03607	5.43537e-05	0.00446197	ENSG00000143799	ENSG00000143799.14	142	PARP1	-1	1	protein_coding	26	46.86	poly(ADP-ribose) polymerase 1 [Source:HGNC Symbol;Acc:HGNC:270]	Autosomal Recessive Mental Retardation
SCOC	203.433	0.412496	0.102226	4.03512	5.4575e-05	0.00446197	ENSG00000153130	ENSG00000153130.18	60592	SCOC	1	4	protein_coding	9	40.94	short coiled-coil protein [Source:HGNC Symbol;Acc:HGNC:20335]
ICOS	398.142	-0.963769	0.239007	-4.03239	5.52123e-05	0.00447165	ENSG00000163600	ENSG00000163600.13	29851,29851,29851	ICOS,ICOS,ICOS	1	2	protein_coding	2	38.26	inducible T cell costimulator [Source:HGNC Symbol;Acc:HGNC:5351]	Common variable immunodeficiency
ELF2	338.267	-0.743937	0.184515	-4.03185	5.53405e-05	0.00447165	ENSG00000109381	ENSG00000109381.20	1998	ELF2	-1	4	protein_coding	12	39.88	E74 like ETS transcription factor 2 [Source:HGNC Symbol;Acc:HGNC:3317]
ADNP2	414.318	-0.611224	0.151648	-4.03056	5.56447e-05	0.00447165	ENSG00000101544	ENSG00000101544.9	22850	ADNP2	1	18	protein_coding	5	41.68	ADNP homeobox 2 [Source:HGNC Symbol;Acc:HGNC:23803]
MRPL54	276.472	-0.551172	0.136763	-4.03011	5.57503e-05	0.00447165	ENSG00000183617	ENSG00000183617.5	116541	MRPL54	1	19	protein_coding	2	56.41	mitochondrial ribosomal protein L54 [Source:HGNC Symbol;Acc:HGNC:16685]
NFKBIE	99.27	-1.4555	0.361372	-4.0277	5.63252e-05	0.00447534	ENSG00000146232	ENSG00000146232.17	4794	NFKBIE	-1	6	protein_coding	4	55.92	NFKB inhibitor epsilon [Source:HGNC Symbol;Acc:HGNC:7799]
TP53	519.912	0.41493	0.103019	4.0277	5.63243e-05	0.00447534	ENSG00000141510	ENSG00000141510.18	7157,7157,7157,7157,7157,7157,7157,7157,7157,7157,7157,7157,7157,7157,7157,7157,7157,7157,7157,7157,7157,7157,7157,7157	TP53,TP53,TP53,TP53,TP53,TP53,TP53,TP53,TP53,TP53,TP53,TP53,TP53,TP53,TP53,TP53,TP53,TP53,TP53,TP53,TP53,TP53,TP53,TP53	-1	17	protein_coding	27	48.85	tumor protein p53 [Source:HGNC Symbol;Acc:HGNC:11998]	Adrenocortical carcinoma
ACADSB	441.668	0.254381	0.0632385	4.02256	5.75686e-05	0.00455276	ENSG00000196177	ENSG00000196177.13	36	ACADSB	1	10	protein_coding	4	40.73	acyl-CoA dehydrogenase short/branched chain [Source:HGNC Symbol;Acc:HGNC:91]	2-methylbutyryl-CoA dehydrogenase deficiency
PITHD1	533.195	-0.398598	0.0993181	-4.01335	5.98627e-05	0.00456569	ENSG00000057757	ENSG00000057757.10	57095	PITHD1	1	1	protein_coding	3	44.53	PITH domain containing 1 [Source:HGNC Symbol;Acc:HGNC:25022]
NBPF10	1398.81	-0.320372	0.0797778	-4.0158	5.92436e-05	0.00456569	ENSG00000271425	ENSG00000271425.9	100132406	NBPF10	-1	1	protein_coding	3	41.59	NBPF member 10 [Source:HGNC Symbol;Acc:HGNC:31992]
MRPL9	535.911	-0.334047	0.0832916	-4.01057	6.05713e-05	0.00456569	ENSG00000143436	ENSG00000143436.11	65005	MRPL9	-1	1	protein_coding	11	47.92	mitochondrial ribosomal protein L9 [Source:HGNC Symbol;Acc:HGNC:14277]
TNRC18	1228.3	-0.237778	0.0592516	-4.01302	5.99471e-05	0.00456569	ENSG00000182095	ENSG00000182095.15	84629	TNRC18	-1	7	protein_coding	10	54.68	trinucleotide repeat containing 18 [Source:HGNC Symbol;Acc:HGNC:11962]
GIMAP8	694.194	0.690911	0.172097	4.01465	5.95344e-05	0.00456569	ENSG00000171115	ENSG00000171115.4	155038	GIMAP8	1	7	protein_coding	1	43.24	GTPase, IMAP family member 8 [Source:HGNC Symbol;Acc:HGNC:21792]
RAB2A	468.044	-0.320184	0.0796754	-4.01861	5.85424e-05	0.00456569	ENSG00000104388	ENSG00000104388.15	5862	RAB2A	1	8	protein_coding	12	39.15	RAB2A, member RAS oncogene family [Source:HGNC Symbol;Acc:HGNC:9763]
TIMM23B	216.487	-0.527383	0.13139	-4.01388	5.9729e-05	0.00456569	ENSG00000204152	ENSG00000204152.14	100652748	TIMM23B	1	10	protein_coding	4	40.64	translocase of inner mitochondrial membrane 23 homolog B [Source:HGNC Symbol;Acc:HGNC:23581]
CRY2	401.175	-0.55631	0.138756	-4.00927	6.09055e-05	0.00456569	ENSG00000121671	ENSG00000121671.12	1408	CRY2	1	11	protein_coding	12	49.13	cryptochrome circadian regulator 2 [Source:HGNC Symbol;Acc:HGNC:2385]
ZNF267	141.162	-0.655841	0.163515	-4.0109	6.04876e-05	0.00456569	ENSG00000185947	ENSG00000185947.15	10308	ZNF267	1	16	protein_coding	6	38.78	zinc finger protein 267 [Source:HGNC Symbol;Acc:HGNC:13060]
JUND	5923.95	-1.27108	0.316438	-4.01682	5.8988e-05	0.00456569	ENSG00000130522	ENSG00000130522.6	3727	JUND	-1	19	protein_coding	2	69.93	JunD proto-oncogene, AP-1 transcription factor subunit [Source:HGNC Symbol;Acc:HGNC:6206]
IGFLR1	520.61	0.319044	0.0795815	4.00903	6.09694e-05	0.00456569	ENSG00000126246	ENSG00000126246.10	79713	IGFLR1	-1	19	protein_coding	11	57.9	IGF like family receptor 1 [Source:HGNC Symbol;Acc:HGNC:23620]
SPATA2	144.138	-0.866397	0.21597	-4.01166	6.02936e-05	0.00456569	ENSG00000158480	ENSG00000158480.11	9825	SPATA2	-1	20	protein_coding	2	52.32	spermatogenesis associated 2 [Source:HGNC Symbol;Acc:HGNC:14681]
PAPSS2	32.1007	-0.658625	0.164372	-4.00691	6.15188e-05	0.00457895	ENSG00000198682	ENSG00000198682.13	9060,9060,9060,9060	PAPSS2,PAPSS2,PAPSS2,PAPSS2	1	10	protein_coding	4	40.41	3'-phosphoadenosine 5'-phosphosulfate synthase 2 [Source:HGNC Symbol;Acc:HGNC:8604]	Autosomal recessive brachyolmia
CSNK1E	881.523	-0.350956	0.0876019	-4.00626	6.16875e-05	0.00457895	ENSG00000213923	ENSG00000213923.13	1454	CSNK1E	-1	22	protein_coding	15	55.79	casein kinase 1 epsilon [Source:HGNC Symbol;Acc:HGNC:2453]
ILF2	858.99	-0.47613	0.11926	-3.99238	6.54144e-05	0.00463725	ENSG00000143621	ENSG00000143621.17	3608	ILF2	-1	1	protein_coding	5	44.32	interleukin enhancer binding factor 2 [Source:HGNC Symbol;Acc:HGNC:6037]
C1orf74	1204.13	0.37162	0.093084	3.99231	6.54331e-05	0.00463725	ENSG00000162757	ENSG00000162757.4	148304	C1orf74	-1	1	protein_coding	1	44.56	chromosome 1 open reading frame 74 [Source:HGNC Symbol;Acc:HGNC:26319]
TIA1	1165.73	0.450732	0.112748	3.99769	6.39644e-05	0.00463725	ENSG00000116001	ENSG00000116001.17	7072,7072	TIA1,TIA1	-1	2	protein_coding	20	39.67	TIA1 cytotoxic granule associated RNA binding protein [Source:HGNC Symbol;Acc:HGNC:11802]	Distal myopathy Welander type
GLT8D1	358.559	0.316174	0.0791714	3.99354	6.50944e-05	0.00463725	ENSG00000016864	ENSG00000016864.19	55830	GLT8D1	-1	3	protein_coding	15	44.5	glycosyltransferase 8 domain containing 1 [Source:HGNC Symbol;Acc:HGNC:24870]	Amyotrophic lateral sclerosis
AHR	418.662	-0.941524	0.235418	-3.99938	6.35093e-05	0.00463725	ENSG00000106546	ENSG00000106546.14	196,196	AHR,AHR	1	7	protein_coding	7	36.63	aryl hydrocarbon receptor [Source:HGNC Symbol;Acc:HGNC:348]	Retinitis pigmentosa
CDK6	628.691	-0.481589	0.120573	-3.99416	6.49241e-05	0.00463725	ENSG00000105810	ENSG00000105810.10	1021,1021	CDK6,CDK6	-1	7	protein_coding	5	38.19	cyclin dependent kinase 6 [Source:HGNC Symbol;Acc:HGNC:1777]	Autosomal recessive primary microcephaly
TMEM223	284.434	0.317267	0.0794734	3.99211	6.54871e-05	0.00463725	ENSG00000168569	ENSG00000168569.8	79064	TMEM223	-1	11	protein_coding	4	52.08	transmembrane protein 223 [Source:HGNC Symbol;Acc:HGNC:28464]
VPS37B	593.817	-0.504256	0.126237	-3.9945	6.48302e-05	0.00463725	ENSG00000139722	ENSG00000139722.7	79720	VPS37B	-1	12	protein_coding	4	47.13	VPS37B subunit of ESCRT-I [Source:HGNC Symbol;Acc:HGNC:25754]
SNORD102	45.4435	-0.863749	0.216093	-3.99713	6.41163e-05	0.00463725	ENSG00000207500	ENSG00000207500.1	26771	SNORD102	1	13	snoRNA	1	36.11	small nucleolar RNA, C/D box 102 [Source:HGNC Symbol;Acc:HGNC:10099]
ENSG00000260545	49.4085	-1.05479	0.264118	-3.99365	6.50645e-05	0.00463725	ENSG00000260545	ENSG00000260545.1			1	16	lncRNA	1	44.75	novel transcript, antisense to C16orf80
SEC14L2	145.719	-0.713066	0.178587	-3.99282	6.52926e-05	0.00463725	ENSG00000100003	ENSG00000100003.18	23541	SEC14L2	1	22	protein_coding	17	50.37	SEC14 like lipid binding 2 [Source:HGNC Symbol;Acc:HGNC:10699]
TUBA1C	433.194	-0.457515	0.11465	-3.99053	6.59269e-05	0.00464894	ENSG00000167553	ENSG00000167553.16	84790	TUBA1C	1	12	protein_coding	10	45.2	tubulin alpha 1c [Source:HGNC Symbol;Acc:HGNC:20768]
MED6	167.562	-0.634411	0.159067	-3.98832	6.65434e-05	0.00467295	ENSG00000133997	ENSG00000133997.12	10001	MED6	-1	14	protein_coding	12	38.94	mediator complex subunit 6 [Source:HGNC Symbol;Acc:HGNC:19970]
GPR183	586.127	-1.27474	0.319699	-3.98733	6.68215e-05	0.00467309	ENSG00000169508	ENSG00000169508.7	1880	GPR183	-1	13	protein_coding	1	38.07	G protein-coupled receptor 183 [Source:HGNC Symbol;Acc:HGNC:3128]
PFKFB3	369.735	-0.926434	0.232513	-3.98444	6.76408e-05	0.00469377	ENSG00000170525	ENSG00000170525.21	5209	PFKFB3	1	10	protein_coding	19	50.91	6-phosphofructo-2-kinase/fructose-2,6-biphosphatase 3 [Source:HGNC Symbol;Acc:HGNC:8874]
ZNF8	223.997	-0.445714	0.111867	-3.98433	6.76719e-05	0.00469377	ENSG00000278129	ENSG00000278129.2	7554	ZNF8	1	19	protein_coding	1	48.32	zinc finger protein 8 [Source:HGNC Symbol;Acc:HGNC:13154]
PLRG1	368.759	0.388237	0.0975371	3.9804	6.87989e-05	0.00475246	ENSG00000171566	ENSG00000171566.12	5356	PLRG1	-1	4	protein_coding	13	34.62	pleiotropic regulator 1 [Source:HGNC Symbol;Acc:HGNC:9089]
STT3A	411.729	0.623684	0.156829	3.97684	6.98381e-05	0.00475894	ENSG00000134910	ENSG00000134910.14	3703,3703	STT3A,STT3A	1	11	protein_coding	17	41.03	STT3 oligosaccharyltransferase complex catalytic subunit A [Source:HGNC Symbol;Acc:HGNC:6172]	STT3A-CDG
MAPK1IP1L	579.583	-0.847481	0.213137	-3.97623	7.00175e-05	0.00475894	ENSG00000168175	ENSG00000168175.15	93487	MAPK1IP1L	1	14	protein_coding	5	40.14	mitogen-activated protein kinase 1 interacting protein 1 like [Source:HGNC Symbol;Acc:HGNC:19840]
UTP6	310.72	0.386799	0.0972525	3.97727	6.9712e-05	0.00475894	ENSG00000108651	ENSG00000108651.10	55813	UTP6	-1	17	protein_coding	9	44.1	UTP6 small subunit processome component [Source:HGNC Symbol;Acc:HGNC:18279]
SNRPB	1377.56	-0.313187	0.0787562	-3.97666	6.98889e-05	0.00475894	ENSG00000125835	ENSG00000125835.19	6628	SNRPB	-1	20	protein_coding	3	46.19	small nuclear ribonucleoprotein polypeptides B and B1 [Source:HGNC Symbol;Acc:HGNC:11153]	Cerebro-costo-mandibular syndrome
SP3	1129.56	-0.513165	0.12938	-3.96635	7.29814e-05	0.00478	ENSG00000172845	ENSG00000172845.18	6670	SP3	-1	2	protein_coding	11	38.54	Sp3 transcription factor [Source:HGNC Symbol;Acc:HGNC:11208]
PDE4D	728.021	-1.33971	0.337701	-3.96715	7.27359e-05	0.00478	ENSG00000113448	ENSG00000113448.19	5144,5144,5144,5144	PDE4D,PDE4D,PDE4D,PDE4D	-1	5	protein_coding	29	37.37	phosphodiesterase 4D [Source:HGNC Symbol;Acc:HGNC:8783]	Acrodysostosis
RREB1	516.786	-0.410194	0.103254	-3.97266	7.10748e-05	0.00478	ENSG00000124782	ENSG00000124782.20	6239	RREB1	1	6	protein_coding	10	45.65	ras responsive element binding protein 1 [Source:HGNC Symbol;Acc:HGNC:10449]	22q11.2 Deletion Syndrome
CD83	110.82	-2.16584	0.545668	-3.96914	7.21318e-05	0.00478	ENSG00000112149	ENSG00000112149.10	9308	CD83	1	6	protein_coding	2	45.18	CD83 molecule [Source:HGNC Symbol;Acc:HGNC:1703]
PAXIP1-AS2	328.77	0.348714	0.0879298	3.96582	7.31434e-05	0.00478	ENSG00000214106	ENSG00000214106.9			1	7	lncRNA	9	40.56	PAXIP1 antisense RNA 2 [Source:HGNC Symbol;Acc:HGNC:48958]
RAD23B	809.73	-0.412495	0.103811	-3.97351	7.08207e-05	0.00478	ENSG00000119318	ENSG00000119318.13	5887	RAD23B	1	9	protein_coding	5	38	RAD23 homolog B, nucleotide excision repair protein [Source:HGNC Symbol;Acc:HGNC:9813]
IDI2-AS1	185.533	-1.53882	0.388112	-3.96488	7.34342e-05	0.00478	ENSG00000232656	ENSG00000232656.9	55853	IDI2-AS1	1	10	lncRNA	6	42.35	IDI2 antisense RNA 1 [Source:HGNC Symbol;Acc:HGNC:30885]
CREBL2	649.011	0.416038	0.104901	3.96601	7.30861e-05	0.00478	ENSG00000111269	ENSG00000111269.3	1389	CREBL2	1	12	protein_coding	2	40.66	cAMP responsive element binding protein like 2 [Source:HGNC Symbol;Acc:HGNC:2350]
COQ9	240.556	0.40504	0.102023	3.97007	7.18512e-05	0.00478	ENSG00000088682	ENSG00000088682.14	57017,57017,57017	COQ9,COQ9,COQ9	1	16	protein_coding	16	45.83	coenzyme Q9 [Source:HGNC Symbol;Acc:HGNC:25302]	Encephalopathy-hypertrophic cardiomyopathy-renal tubular disease syndrome
NIP7	295.012	-0.457847	0.115432	-3.96637	7.29766e-05	0.00478	ENSG00000132603	ENSG00000132603.15	51388	NIP7	1	16	protein_coding	8	47.96	nucleolar pre-rRNA processing protein NIP7 [Source:HGNC Symbol;Acc:HGNC:24328]
SRSF1	1901.55	0.415238	0.104721	3.9652	7.33347e-05	0.00478	ENSG00000136450	ENSG00000136450.13	6426	SRSF1	-1	17	protein_coding	9	40.14	serine and arginine rich splicing factor 1 [Source:HGNC Symbol;Acc:HGNC:10780]	SRSF1-related developmental disorder monoallelic
ENSG00000283761	602.472	-0.808497	0.204085	-3.96157	7.44585e-05	0.00480968	ENSG00000283761	ENSG00000283761.1			1	1	protein_coding	8	38.29	novel protein
RBM38	2112.66	-0.905121	0.22845	-3.96201	7.43213e-05	0.00480968	ENSG00000132819	ENSG00000132819.17	55544	RBM38	1	20	protein_coding	5	59.97	RNA binding motif protein 38 [Source:HGNC Symbol;Acc:HGNC:15818]
TOE1	221.691	-1.06659	0.269961	-3.95091	7.7854e-05	0.00484202	ENSG00000132773	ENSG00000132773.12	114034,114034,114034	TOE1,TOE1,TOE1	1	1	protein_coding	5	52.55	target of EGR1, exonuclease [Source:HGNC Symbol;Acc:HGNC:15954]	Pontocerebellar hypoplasia type 7
SNAPIN	156.565	0.641692	0.162492	3.94908	7.84528e-05	0.00484202	ENSG00000143553	ENSG00000143553.11	23557	SNAPIN	1	1	protein_coding	4	50.6	SNAP associated protein [Source:HGNC Symbol;Acc:HGNC:17145]
SRSF7	2440.64	-0.45657	0.115572	-3.95051	7.79836e-05	0.00484202	ENSG00000115875	ENSG00000115875.19	6432	SRSF7	-1	2	protein_coding	12	41.45	serine and arginine rich splicing factor 7 [Source:HGNC Symbol;Acc:HGNC:10789]
UBLCP1	337.84	0.426832	0.107942	3.95425	7.67741e-05	0.00484202	ENSG00000164332	ENSG00000164332.8	134510	UBLCP1	1	5	protein_coding	3	36	ubiquitin like domain containing CTD phosphatase 1 [Source:HGNC Symbol;Acc:HGNC:28110]
NFIL3	79.4139	-1.90422	0.480996	-3.95892	7.52909e-05	0.00484202	ENSG00000165030	ENSG00000165030.4	4783	NFIL3	-1	9	protein_coding	1	41.89	nuclear factor, interleukin 3 regulated [Source:HGNC Symbol;Acc:HGNC:7787]
CLEC2D	2206.84	0.227276	0.0574629	3.95518	7.64786e-05	0.00484202	ENSG00000069493	ENSG00000069493.15	29121	CLEC2D	1	12	protein_coding	16	37.39	C-type lectin domain family 2 member D [Source:HGNC Symbol;Acc:HGNC:14351]
ENSG00000261505	559.668	-0.353822	0.0896117	-3.94839	7.86785e-05	0.00484202	ENSG00000261505	ENSG00000261505.1			-1	16	lncRNA	2	57.74	novel transcript, antisense to UBE2I
VAPA	762.827	-0.464788	0.117455	-3.95716	7.5845e-05	0.00484202	ENSG00000101558	ENSG00000101558.14	9218	VAPA	1	18	protein_coding	9	37.12	VAMP associated protein A [Source:HGNC Symbol;Acc:HGNC:12648]
ZNF260	123.637	0.498987	0.126355	3.9491	7.8446e-05	0.00484202	ENSG00000254004	ENSG00000254004.7	339324	ZNF260	-1	19	protein_coding	5	39.78	zinc finger protein 260 [Source:HGNC Symbol;Acc:HGNC:13499]
UBE2S	223.859	-0.889976	0.225005	-3.95536	7.64188e-05	0.00484202	ENSG00000108106	ENSG00000108106.14	27338	UBE2S	-1	19	protein_coding	4	54.64	ubiquitin conjugating enzyme E2 S [Source:HGNC Symbol;Acc:HGNC:17895]
MKKS	236.696	0.641455	0.162355	3.95094	7.78435e-05	0.00484202	ENSG00000125863	ENSG00000125863.20	8195,8195,8195	MKKS,MKKS,MKKS	-1	20	protein_coding	4	38.18	McKusick-Kaufman syndrome [Source:HGNC Symbol;Acc:HGNC:7108]	Bardet-Biedl syndrome
ZBTB33	410.329	-0.500188	0.126625	-3.95016	7.80999e-05	0.00484202	ENSG00000177485	ENSG00000177485.7	10009	ZBTB33	1	X	protein_coding	2	39.37	zinc finger and BTB domain containing 33 [Source:HGNC Symbol;Acc:HGNC:16682]
RAP2C-AS1	105.979	-0.576077	0.145602	-3.95653	7.60468e-05	0.00484202	ENSG00000232160	ENSG00000232160.7	101928578	RAP2C-AS1	1	X	lncRNA	4	38.59	RAP2C antisense RNA 1 [Source:HGNC Symbol;Acc:HGNC:40957]
C9orf78	1473.57	-0.300156	0.0760892	-3.94479	7.98707e-05	0.00484492	ENSG00000136819	ENSG00000136819.15	51759	C9orf78	-1	9	protein_coding	7	48.01	chromosome 9 open reading frame 78 [Source:HGNC Symbol;Acc:HGNC:24932]
CDCA4	185.385	-0.534078	0.135338	-3.94624	7.93874e-05	0.00484492	ENSG00000170779	ENSG00000170779.11	55038	CDCA4	-1	14	protein_coding	2	51.91	cell division cycle associated 4 [Source:HGNC Symbol;Acc:HGNC:14625]
SYS1-DBNDD2	207.602	-0.520031	0.131806	-3.94543	7.96554e-05	0.00484492	ENSG00000254806	ENSG00000254806.5			1	20	protein_coding	4	45.96	SYS1-DBNDD2 readthrough (NMD candidate) [Source:HGNC Symbol;Acc:HGNC:33535]
VBP1	249.316	0.430611	0.109117	3.94632	7.93615e-05	0.00484492	ENSG00000155959	ENSG00000155959.12	7411	VBP1	1	X	protein_coding	4	40.41	VHL binding protein 1 [Source:HGNC Symbol;Acc:HGNC:12662]
DEAF1	509.779	-0.266033	0.067491	-3.94175	8.08883e-05	0.00488912	ENSG00000177030	ENSG00000177030.18	10522,10522,10522,10522,10522,10522,10522	DEAF1,DEAF1,DEAF1,DEAF1,DEAF1,DEAF1,DEAF1	-1	11	protein_coding	15	53.33	DEAF1 transcription factor [Source:HGNC Symbol;Acc:HGNC:14677]	Autosomal dominant non-syndromic intellectual disability
C16orf72	2250.89	-0.75582	0.191809	-3.94048	8.13186e-05	0.00489538	ENSG00000182831	ENSG00000182831.12	29035	C16orf72	1	16	protein_coding	2	42.03	chromosome 16 open reading frame 72 [Source:HGNC Symbol;Acc:HGNC:30103]
BCR	1618.75	-0.270886	0.0687575	-3.93974	8.15704e-05	0.00489538	ENSG00000186716	ENSG00000186716.21	613,613,613,613,613,613	BCR,BCR,BCR,BCR,BCR,BCR	1	22	protein_coding	15	53.07	BCR activator of RhoGEF and GTPase [Source:HGNC Symbol;Acc:HGNC:1014]	Chronic myeloid leukemia
IER3-AS1	17.2043	-1.25981	0.319861	-3.93863	8.19482e-05	0.00490068	ENSG00000272273	ENSG00000272273.1			1	6	lncRNA	1	57.23	IER3 antisense RNA 1 [Source:HGNC Symbol;Acc:HGNC:53629]
LINC01679	24.8128	-1.8235	0.463162	-3.93706	8.24851e-05	0.00491542	ENSG00000237989	ENSG00000237989.1	101928399	LINC01679	-1	21	lncRNA	1	57.41	long intergenic non-protein coding RNA 1679 [Source:HGNC Symbol;Acc:HGNC:52469]
IER5	800.829	-1.29055	0.327932	-3.93543	8.3047e-05	0.00491614	ENSG00000162783	ENSG00000162783.11	51278	IER5	1	1	protein_coding	1	49.77	immediate early response 5 [Source:HGNC Symbol;Acc:HGNC:5393]
HBP1	708.581	-0.697268	0.177189	-3.93516	8.31401e-05	0.00491614	ENSG00000105856	ENSG00000105856.14	26959	HBP1	1	7	protein_coding	15	37.95	HMG-box transcription factor 1 [Source:HGNC Symbol;Acc:HGNC:23200]
PTPMT1	348.901	-0.426118	0.108303	-3.9345	8.33686e-05	0.00491614	ENSG00000110536	ENSG00000110536.14	114971	PTPMT1	1	11	protein_coding	5	47.83	protein tyrosine phosphatase mitochondrial 1 [Source:HGNC Symbol;Acc:HGNC:26965]
B9D2	107.047	-0.601146	0.152884	-3.93203	8.42301e-05	0.00494969	ENSG00000123810	ENSG00000123810.9	80776,80776	B9D2,B9D2	-1	19	protein_coding	4	52.33	B9 domain containing 2 [Source:HGNC Symbol;Acc:HGNC:28636]	Meckel syndrome
MORC2	801.727	0.183482	0.0466821	3.93045	8.47855e-05	0.00496509	ENSG00000133422	ENSG00000133422.14	22880,22880,22880	MORC2,MORC2,MORC2	-1	22	protein_coding	17	45.25	MORC family CW-type zinc finger 2 [Source:HGNC Symbol;Acc:HGNC:23573]	Autosomal dominant Charcot-Marie-Tooth disease type 2Z
FH	199.804	0.343081	0.0874588	3.92278	8.75339e-05	0.00498765	ENSG00000091483	ENSG00000091483.8	2271,2271,2271,2271	FH,FH,FH,FH	-1	1	protein_coding	8	36.88	fumarate hydratase [Source:HGNC Symbol;Acc:HGNC:3700]	Fumaric aciduria
GRM2	62.6272	-0.742964	0.189539	-3.91984	8.86065e-05	0.00498765	ENSG00000164082	ENSG00000164082.15	2912	GRM2	1	3	protein_coding	8	55.81	glutamate metabotropic receptor 2 [Source:HGNC Symbol;Acc:HGNC:4594]
NPHP3	577.391	0.339904	0.0868426	3.91402	9.07703e-05	0.00498765	ENSG00000113971	ENSG00000113971.21	27031,27031,27031,27031,27031,27031,27031,27031,27031	NPHP3,NPHP3,NPHP3,NPHP3,NPHP3,NPHP3,NPHP3,NPHP3,NPHP3	-1	3	protein_coding	14	36.77	nephrocystin 3 [Source:HGNC Symbol;Acc:HGNC:7907]	Infantile nephronophthisis
HNRNPA0	3854.22	-0.410737	0.104825	-3.91831	8.91713e-05	0.00498765	ENSG00000177733	ENSG00000177733.7	10949	HNRNPA0	-1	5	protein_coding	1	41.02	heterogeneous nuclear ribonucleoprotein A0 [Source:HGNC Symbol;Acc:HGNC:5030]
TSPYL4	417.13	-0.504209	0.128569	-3.9217	8.79264e-05	0.00498765	ENSG00000187189	ENSG00000187189.11	23270	TSPYL4	-1	6	protein_coding	1	47.62	TSPY like 4 [Source:HGNC Symbol;Acc:HGNC:21559]
DSE	468.475	-0.921878	0.234943	-3.92384	8.71504e-05	0.00498765	ENSG00000111817	ENSG00000111817.19	29940,29940,29940	DSE,DSE,DSE	1	6	protein_coding	18	38.2	dermatan sulfate epimerase [Source:HGNC Symbol;Acc:HGNC:21144]	Musculocontractural Ehlers-Danlos syndrome
YKT6	932.144	-0.248968	0.0634457	-3.92411	8.705e-05	0.00498765	ENSG00000106636	ENSG00000106636.9	10652	YKT6	1	7	protein_coding	15	48.13	YKT6 v-SNARE homolog [Source:HGNC Symbol;Acc:HGNC:16959]
DBF4	195.414	-0.811396	0.206991	-3.91996	8.85626e-05	0.00498765	ENSG00000006634	ENSG00000006634.8	10926	DBF4	1	7	protein_coding	8	36.72	DBF4 zinc finger [Source:HGNC Symbol;Acc:HGNC:17364]
FTH1	6350.33	-0.797181	0.203627	-3.91491	9.04396e-05	0.00498765	ENSG00000167996	ENSG00000167996.16	2495,2495	FTH1,FTH1	-1	11	protein_coding	12	50.4	ferritin heavy chain 1 [Source:HGNC Symbol;Acc:HGNC:3976]	FTH1-related iron overload
EIF1AD	306.709	-0.693128	0.177038	-3.91514	9.0353e-05	0.00498765	ENSG00000175376	ENSG00000175376.9	84285	EIF1AD	-1	11	protein_coding	11	48.54	eukaryotic translation initiation factor 1A domain containing [Source:HGNC Symbol;Acc:HGNC:28147]
RELT	213.168	-0.921103	0.235193	-3.91636	8.98955e-05	0.00498765	ENSG00000054967	ENSG00000054967.13	84957,84957	RELT,RELT	1	11	protein_coding	7	59.72	RELT TNF receptor [Source:HGNC Symbol;Acc:HGNC:13764]	Hypoplastic amelogenesis imperfecta
CRTAM	147.27	0.644144	0.164042	3.9267	8.612e-05	0.00498765	ENSG00000109943	ENSG00000109943.9	56253	CRTAM	1	11	protein_coding	3	40.96	cytotoxic and regulatory T cell molecule [Source:HGNC Symbol;Acc:HGNC:24313]
TUBA1A	1306.93	-0.590428	0.150601	-3.92048	8.83726e-05	0.00498765	ENSG00000167552	ENSG00000167552.15	7846,7846,7846,7846,7846	TUBA1A,TUBA1A,TUBA1A,TUBA1A,TUBA1A	-1	12	protein_coding	10	47.92	tubulin alpha 1a [Source:HGNC Symbol;Acc:HGNC:20766]	Lissencephaly due to TUBA1A mutation
FAM177A1	341.072	-0.68335	0.174091	-3.92524	8.66422e-05	0.00498765	ENSG00000151327	ENSG00000151327.13	283635	FAM177A1	1	14	protein_coding	11	41.39	family with sequence similarity 177 member A1 [Source:HGNC Symbol;Acc:HGNC:19829]
ARRDC4	46.7749	-1.06606	0.27187	-3.9212	8.8108e-05	0.00498765	ENSG00000140450	ENSG00000140450.9	91947	ARRDC4	1	15	protein_coding	1	39.4	arrestin domain containing 4 [Source:HGNC Symbol;Acc:HGNC:28087]
LINC00920	78.5765	0.570733	0.145789	3.91478	9.04848e-05	0.00498765	ENSG00000246898	ENSG00000246898.1			1	16	lncRNA	1	38.23	long intergenic non-protein coding RNA 920 [Source:HGNC Symbol;Acc:HGNC:48611]
ENSG00000213976	33.6593	1.18679	0.303191	3.91434	9.06531e-05	0.00498765	ENSG00000213976	ENSG00000213976.4			1	19	unprocessed_pseudogene	1	37.56	zinc finger protein pseudogene
RBM38-AS1	428.828	-0.869127	0.221367	-3.92618	8.63066e-05	0.00498765	ENSG00000218018	ENSG00000218018.3	100291105	RBM38-AS1	-1	20	lncRNA	2	53.47	RBM38 antisense RNA 1 [Source:HGNC Symbol;Acc:HGNC:40725]
ENSG00000276612	466.179	0.357796	0.0914016	3.91455	9.05733e-05	0.00498765	ENSG00000276612	ENSG00000276612.3			-1	21	protein_coding	1	57.86	novel protein
SEC22A	88.2389	-0.371122	0.0949378	-3.9091	9.26391e-05	0.00500013	ENSG00000121542	ENSG00000121542.12	26984	SEC22A	1	3	protein_coding	10	37.71	SEC22 homolog A, vesicle trafficking protein [Source:HGNC Symbol;Acc:HGNC:20260]
TRA2B	2248.6	-0.645424	0.165066	-3.91009	9.22618e-05	0.00500013	ENSG00000136527	ENSG00000136527.18	6434	TRA2B	-1	3	protein_coding	16	38.67	transformer 2 beta homolog [Source:HGNC Symbol;Acc:HGNC:10781]
ARHGAP26	279.238	-0.441903	0.112953	-3.91226	9.1438e-05	0.00500013	ENSG00000145819	ENSG00000145819.18	23092	ARHGAP26	1	5	protein_coding	23	42.17	Rho GTPase activating protein 26 [Source:HGNC Symbol;Acc:HGNC:17073]	Juvenile myelomonocytic leukemia
ASPH	109.7	-0.355958	0.0910845	-3.90799	9.30654e-05	0.00500013	ENSG00000198363	ENSG00000198363.18	444,444	ASPH,ASPH	-1	8	protein_coding	30	38.17	aspartate beta-hydroxylase [Source:HGNC Symbol;Acc:HGNC:757]	Facial dysmorphism-lens dislocation-anterior segment abnormalities-spontaneous filtering blebs syndrome
ZNF33B	401.684	0.341558	0.0873388	3.91072	9.20199e-05	0.00500013	ENSG00000196693	ENSG00000196693.15	7582	ZNF33B	-1	10	protein_coding	8	40.2	zinc finger protein 33B [Source:HGNC Symbol;Acc:HGNC:13097]
TRPT1	233.528	0.301323	0.0770936	3.90853	9.28584e-05	0.00500013	ENSG00000149743	ENSG00000149743.14	83707	TRPT1	-1	11	protein_coding	16	60.14	tRNA phosphotransferase 1 [Source:HGNC Symbol;Acc:HGNC:20316]
KANSL2	406.271	-0.969653	0.24792	-3.91115	9.18561e-05	0.00500013	ENSG00000139620	ENSG00000139620.13	54934	KANSL2	-1	12	protein_coding	15	41.95	KAT8 regulatory NSL complex subunit 2 [Source:HGNC Symbol;Acc:HGNC:26024]
TSN	546.267	-0.459154	0.117519	-3.90708	9.34187e-05	0.00500322	ENSG00000211460	ENSG00000211460.12	7247	TSN	1	2	protein_coding	12	44	translin [Source:HGNC Symbol;Acc:HGNC:12379]
CD2	1708.27	0.334986	0.0857963	3.90444	9.4445e-05	0.00503221	ENSG00000116824	ENSG00000116824.5	914	CD2	1	1	protein_coding	2	47.11	CD2 molecule [Source:HGNC Symbol;Acc:HGNC:1639]
CD27-AS1	1105.2	0.487228	0.124838	3.9029	9.50485e-05	0.00503221	ENSG00000215039	ENSG00000215039.7	678655	CD27-AS1	-1	12	lncRNA	16	49.5	CD27 antisense RNA 1 [Source:HGNC Symbol;Acc:HGNC:43896]
NR1D1	380.364	-0.303024	0.077646	-3.90264	9.51494e-05	0.00503221	ENSG00000126368	ENSG00000126368.6	9572	NR1D1	-1	17	protein_coding	1	56.53	nuclear receptor subfamily 1 group D member 1 [Source:HGNC Symbol;Acc:HGNC:7962]
GNA13	1313.97	-0.392982	0.10069	-3.90289	9.5052e-05	0.00503221	ENSG00000120063	ENSG00000120063.10	10672	GNA13	-1	17	protein_coding	2	40.06	G protein subunit alpha 13 [Source:HGNC Symbol;Acc:HGNC:4381]
DUSP8	204.621	-1.75658	0.450265	-3.90122	9.57095e-05	0.00504607	ENSG00000184545	ENSG00000184545.11	1850	DUSP8	-1	11	protein_coding	3	64.56	dual specificity phosphatase 8 [Source:HGNC Symbol;Acc:HGNC:3074]
CDK16	601.253	-0.54953	0.140888	-3.90046	9.60095e-05	0.00504616	ENSG00000102225	ENSG00000102225.16	5127	CDK16	1	X	protein_coding	23	54.42	cyclin dependent kinase 16 [Source:HGNC Symbol;Acc:HGNC:8749]	Intellectual disability
CEBPB-AS1	139.892	-0.63479	0.162823	-3.89866	9.67275e-05	0.00506816	ENSG00000277449	ENSG00000277449.1			-1	20	lncRNA	1	56.95	CEBPB antisense RNA 1 [Source:HGNC Symbol;Acc:HGNC:51226]
GRPEL1	291.568	-0.753042	0.193388	-3.89394	9.86272e-05	0.00515175	ENSG00000109519	ENSG00000109519.13	80273	GRPEL1	-1	4	protein_coding	4	47.45	GrpE like 1, mitochondrial [Source:HGNC Symbol;Acc:HGNC:19696]
HES4	33.5485	-2.20143	0.566052	-3.88909	0.00010062	0.00515419	ENSG00000188290	ENSG00000188290.11	57801	HES4	-1	1	protein_coding	4	74.32	hes family bHLH transcription factor 4 [Source:HGNC Symbol;Acc:HGNC:24149]
TAGLN2	3781.28	-0.284794	0.0732373	-3.88864	0.000100806	0.00515419	ENSG00000158710	ENSG00000158710.15	8407	TAGLN2	-1	1	protein_coding	5	56.34	transgelin 2 [Source:HGNC Symbol;Acc:HGNC:11554]
NR4A2	820.869	-2.69814	0.693749	-3.88922	0.000100566	0.00515419	ENSG00000153234	ENSG00000153234.15	4929,4929	NR4A2,NR4A2	-1	2	protein_coding	11	45.15	nuclear receptor subfamily 4 group A member 2 [Source:HGNC Symbol;Acc:HGNC:7981]	Parkinson disease late-onset
GTF2IRD2B	615.293	0.229389	0.0589412	3.89183	9.94907e-05	0.00515419	ENSG00000174428	ENSG00000174428.18	389524	GTF2IRD2B	1	7	protein_coding	10	46.64	GTF2I repeat domain containing 2B [Source:HGNC Symbol;Acc:HGNC:33125]
ENSG00000261215	33.1744	-0.865258	0.222435	-3.88993	0.000100274	0.00515419	ENSG00000261215	ENSG00000261215.1			-1	9	lncRNA	1	56	novel transcript (novel gene-CCL27 readthrough)
MED21	145.117	-0.73342	0.188456	-3.89174	9.95294e-05	0.00515419	ENSG00000152944	ENSG00000152944.9	9412	MED21	1	12	protein_coding	7	39.33	mediator complex subunit 21 [Source:HGNC Symbol;Acc:HGNC:11473]
RHBDL1	47.4608	-0.641778	0.164962	-3.89046	0.000100056	0.00515419	ENSG00000103269	ENSG00000103269.14	9028	RHBDL1	1	16	protein_coding	4	68.21	rhomboid like 1 [Source:HGNC Symbol;Acc:HGNC:10007]
DAXX	831.381	0.542225	0.139506	3.88676	0.000101591	0.00517869	ENSG00000204209	ENSG00000204209.13	1616,113523636	DAXX,SMIM40	-1	6	protein_coding	11	54.16	death domain associated protein [Source:HGNC Symbol;Acc:HGNC:2681]	Neuroendocrine tumor of stomach
GUK1	1875.72	-0.319767	0.0823393	-3.88353	0.000102951	0.0052166	ENSG00000143774	ENSG00000143774.17	2987	GUK1	1	1	protein_coding	39	61.76	guanylate kinase 1 [Source:HGNC Symbol;Acc:HGNC:4693]
COX18	228.149	0.386688	0.0995623	3.88388	0.000102801	0.0052166	ENSG00000163626	ENSG00000163626.17	285521	COX18	-1	4	protein_coding	5	40.47	cytochrome c oxidase assembly factor COX18 [Source:HGNC Symbol;Acc:HGNC:26801]
ENSG00000263244	1374.82	-0.907781	0.233822	-3.88235	0.000103452	0.00522631	ENSG00000263244	ENSG00000263244.2			1	16	lncRNA	1	39.94	novel transcript, 3' overlapping chromosome 16 open reading frame 72
SKIL	104.382	-0.624412	0.161122	-3.87541	0.000106445	0.00523563	ENSG00000136603	ENSG00000136603.14	6498	SKIL	1	3	protein_coding	10	39.63	SKI like proto-oncogene [Source:HGNC Symbol;Acc:HGNC:10897]
RAD50	481.099	0.360568	0.0929454	3.87935	0.000104736	0.00523563	ENSG00000113522	ENSG00000113522.14	10111,10111	RAD50,RAD50	1	5	protein_coding	16	38.81	RAD50 double strand break repair protein [Source:HGNC Symbol;Acc:HGNC:9816]	Hereditary breast and ovarian cancer syndrome
UBTD2	66.4807	0.835221	0.215511	3.87555	0.000106385	0.00523563	ENSG00000168246	ENSG00000168246.6	92181	UBTD2	-1	5	protein_coding	1	41.24	ubiquitin domain containing 2 [Source:HGNC Symbol;Acc:HGNC:24463]
ADO	184.659	-0.45635	0.117716	-3.8767	0.000105881	0.00523563	ENSG00000181915	ENSG00000181915.5	84890	ADO	1	10	protein_coding	1	48.48	2-aminoethanethiol dioxygenase [Source:HGNC Symbol;Acc:HGNC:23506]
SF1	5847.25	-0.395185	0.101989	-3.87476	0.00010673	0.00523563	ENSG00000168066	ENSG00000168066.21	7536	SF1	-1	11	protein_coding	21	49.33	splicing factor 1 [Source:HGNC Symbol;Acc:HGNC:12950]
CCDC59	473.117	-0.690532	0.178122	-3.87673	0.000105868	0.00523563	ENSG00000133773	ENSG00000133773.12	29080	CCDC59	-1	12	protein_coding	7	35.35	coiled-coil domain containing 59 [Source:HGNC Symbol;Acc:HGNC:25005]
MOAP1	1075.78	-0.650197	0.167683	-3.87753	0.000105521	0.00523563	ENSG00000165943	ENSG00000165943.5	64112	MOAP1	-1	14	protein_coding	2	51.52	modulator of apoptosis 1 [Source:HGNC Symbol;Acc:HGNC:16658]
MRM3	147.934	-0.999547	0.257743	-3.87808	0.000105283	0.00523563	ENSG00000171861	ENSG00000171861.11	55178	MRM3	1	17	protein_coding	4	48.44	mitochondrial rRNA methyltransferase 3 [Source:HGNC Symbol;Acc:HGNC:18485]
RNFT1	226.488	0.252712	0.065195	3.87625	0.000106077	0.00523563	ENSG00000189050	ENSG00000189050.16	51136	RNFT1	-1	17	protein_coding	9	38.09	ring finger protein, transmembrane 1 [Source:HGNC Symbol;Acc:HGNC:30206]
RAB37	1018.38	0.266381	0.0686929	3.87786	0.00010538	0.00523563	ENSG00000172794	ENSG00000172794.20	326624	RAB37	1	17	protein_coding	16	49.21	RAB37, member RAS oncogene family [Source:HGNC Symbol;Acc:HGNC:30268]
DDX42	1386.24	0.201661	0.0520697	3.87289	0.000107551	0.00526066	ENSG00000198231	ENSG00000198231.13	11325	DDX42	1	17	protein_coding	19	42	DEAD-box helicase 42 [Source:HGNC Symbol;Acc:HGNC:18676]
KLF3-AS1	619.451	-0.62644	0.161852	-3.87046	0.00010863	0.00528292	ENSG00000231160	ENSG00000231160.10			-1	4	lncRNA	17	43.68	KLF3 antisense RNA 1 [Source:HGNC Symbol;Acc:HGNC:25796]
ENSG00000278899	67.0885	-0.807452	0.208596	-3.87088	0.000108441	0.00528292	ENSG00000278899	ENSG00000278899.1	645967	LOC645967	1	6	lncRNA	1	59.54	novel transcript, antisense to LATS1
ARHGEF3	1107.51	-0.495349	0.128047	-3.86849	0.000109509	0.00531042	ENSG00000163947	ENSG00000163947.12	50650	ARHGEF3	-1	3	protein_coding	15	43.62	Rho guanine nucleotide exchange factor 3 [Source:HGNC Symbol;Acc:HGNC:683]
COQ10B	283.532	-1.01431	0.262387	-3.8657	0.000110771	0.0053144	ENSG00000115520	ENSG00000115520.8	80219	COQ10B	1	2	protein_coding	4	41.73	coenzyme Q10B [Source:HGNC Symbol;Acc:HGNC:25819]
KCNQ1	367.549	-0.369054	0.09547	-3.86565	0.000110793	0.0053144	ENSG00000053918	ENSG00000053918.18	3784,3784,3784,3784,3784,3784,3784,3784,3784,3784	KCNQ1,KCNQ1,KCNQ1,KCNQ1,KCNQ1,KCNQ1,KCNQ1,KCNQ1,KCNQ1,KCNQ1	1	11	protein_coding	7	51.55	potassium voltage-gated channel subfamily Q member 1 [Source:HGNC Symbol;Acc:HGNC:6294]	Familial atrial fibrillation
CHASERR	1924.11	-0.836882	0.216499	-3.86553	0.000110847	0.0053144	ENSG00000272888	ENSG00000272888.7			1	15	lncRNA	11	42.98	CHD2 adjacent suppressive regulatory RNA [Source:HGNC Symbol;Acc:HGNC:48626]
ZNF785	144.241	0.493712	0.127701	3.86615	0.000110568	0.0053144	ENSG00000197162	ENSG00000197162.10	146540	ZNF785	-1	16	protein_coding	4	49.75	zinc finger protein 785 [Source:HGNC Symbol;Acc:HGNC:26496]
ENSG00000264772	2776.44	-0.405577	0.10496	-3.86412	0.000111492	0.0053302	ENSG00000264772	ENSG00000264772.6			1	17	lncRNA	1	53.73	novel transcript
SFPQ	3415.68	-0.528721	0.136926	-3.86136	0.000112757	0.00536041	ENSG00000116560	ENSG00000116560.11	6421	SFPQ	-1	1	protein_coding	10	41.82	splicing factor proline and glutamine rich [Source:HGNC Symbol;Acc:HGNC:10774]	MiT family translocation renal cell carcinoma
LINC-PINT	331.677	-0.668775	0.173187	-3.86158	0.000112657	0.00536041	ENSG00000231721	ENSG00000231721.7	378805	LINC-PINT	-1	7	lncRNA	22	41.59	long intergenic non-protein coding RNA, p53 induced transcript [Source:HGNC Symbol;Acc:HGNC:26885]
SPRTN	189.051	-0.701439	0.181699	-3.86045	0.000113179	0.0053654	ENSG00000010072	ENSG00000010072.16	83932,83932,83932	SPRTN,SPRTN,SPRTN	1	1	protein_coding	6	41.57	SprT-like N-terminal domain [Source:HGNC Symbol;Acc:HGNC:25356]	Progeroid features-hepatocellular carcinoma predisposition syndrome
RALGPS2-AS1	17.4952	-1.09547	0.284137	-3.85542	0.000115532	0.00540499	ENSG00000273062	ENSG00000273062.1			-1	1	lncRNA	1	64.49	RALGPS2 antisense RNA 1 [Source:HGNC Symbol;Acc:HGNC:55163]
ARF1	2392.42	-0.354855	0.0920727	-3.85408	0.000116165	0.00540499	ENSG00000143761	ENSG00000143761.16	375,375,375	ARF1,ARF1,ARF1	1	1	protein_coding	14	52.33	ADP ribosylation factor 1 [Source:HGNC Symbol;Acc:HGNC:652]	Periventricular nodular heterotopia
SOD2	1163	-0.445415	0.115619	-3.85244	0.000116945	0.00540499	ENSG00000112096	ENSG00000112096.19	6648	SOD2	-1	6	protein_coding	15	42.3	superoxide dismutase 2 [Source:HGNC Symbol;Acc:HGNC:11180]	MICROVASCULAR COMPLICATIONS OF DIABETES SUSCEPTIBILITY TO 6
FOXK1	1112.74	-0.353786	0.091821	-3.853	0.000116682	0.00540499	ENSG00000164916	ENSG00000164916.11	221937	FOXK1	1	7	protein_coding	3	52.09	forkhead box K1 [Source:HGNC Symbol;Acc:HGNC:23480]
RBM48	197.924	-0.608758	0.157846	-3.85665	0.00011495	0.00540499	ENSG00000127993	ENSG00000127993.16	84060	RBM48	1	7	protein_coding	3	40.17	RNA binding motif protein 48 [Source:HGNC Symbol;Acc:HGNC:21785]
FAM111A	1114.13	0.298011	0.0772877	3.85587	0.000115317	0.00540499	ENSG00000166801	ENSG00000166801.17	63901,63901,63901,63901,63901	FAM111A,FAM111A,FAM111A,FAM111A,FAM111A	1	11	protein_coding	18	40.01	FAM111 trypsin like peptidase A [Source:HGNC Symbol;Acc:HGNC:24725]	Autosomal dominant Kenny-Caffey syndrome
CD27	1745.58	0.558796	0.145055	3.85229	0.000117017	0.00540499	ENSG00000139193	ENSG00000139193.4	939,939	CD27,CD27	1	12	protein_coding	2	51.49	CD27 molecule [Source:HGNC Symbol;Acc:HGNC:11922]	Combined immunodeficiency due to CD27 deficiency
H3-3B	6567.25	-0.82053	0.212837	-3.85521	0.000115631	0.00540499	ENSG00000132475	ENSG00000132475.10	3021	H3-3B	-1	17	protein_coding	13	47.38	H3.3 histone B [Source:HGNC Symbol;Acc:HGNC:4765]
ZFP36	3099.69	-1.71808	0.445733	-3.8545	0.000115966	0.00540499	ENSG00000128016	ENSG00000128016.7	7538	ZFP36	1	19	protein_coding	5	59.08	ZFP36 ring finger protein [Source:HGNC Symbol;Acc:HGNC:12862]
JOSD1	1039.23	-0.805987	0.209244	-3.85189	0.000117208	0.00540499	ENSG00000100221	ENSG00000100221.11	9929	JOSD1	-1	22	protein_coding	10	47.81	Josephin domain containing 1 [Source:HGNC Symbol;Acc:HGNC:28953]
ENSG00000285976	1015.27	-1.34553	0.349473	-3.85018	0.00011803	0.0054105	ENSG00000285976	ENSG00000285976.2			1	6	protein_coding	2	37.93	novel protein
SLC2A14	60.8361	-1.71198	0.44471	-3.84965	0.000118287	0.0054105	ENSG00000173262	ENSG00000173262.12	144195	SLC2A14	-1	12	protein_coding	21	45.1	solute carrier family 2 member 14 [Source:HGNC Symbol;Acc:HGNC:18301]
ZCCHC2	479.572	-0.3454	0.0897221	-3.84967	0.000118279	0.0054105	ENSG00000141664	ENSG00000141664.10	54877	ZCCHC2	1	18	protein_coding	11	42.37	zinc finger CCHC-type containing 2 [Source:HGNC Symbol;Acc:HGNC:22916]
GBP3	246.95	0.425784	0.11064	3.84836	0.000118911	0.00541618	ENSG00000117226	ENSG00000117226.12	2635	GBP3	-1	1	protein_coding	11	40.11	guanylate binding protein 3 [Source:HGNC Symbol;Acc:HGNC:4184]
ENSG00000260349	171.711	-0.678892	0.176424	-3.84807	0.000119051	0.00541618	ENSG00000260349	ENSG00000260349.1			-1	16	lncRNA	1	43.4	novel transcript, antisense to C16orf72
SEPTIN2	1983.51	0.186144	0.0484042	3.84562	0.000120246	0.0054341	ENSG00000168385	ENSG00000168385.18	4735	SEPTIN2	1	2	protein_coding	45	41.89	septin 2 [Source:HGNC Symbol;Acc:HGNC:7729]
GMPR2	493.251	0.248818	0.0647055	3.84539	0.000120361	0.0054341	ENSG00000100938	ENSG00000100938.18	51292	GMPR2	1	14	protein_coding	31	46.62	guanosine monophosphate reductase 2 [Source:HGNC Symbol;Acc:HGNC:4377]
ENSG00000274051	17.6553	-1.57986	0.410855	-3.84529	0.000120408	0.0054341	ENSG00000274051	ENSG00000274051.1			-1	17	misc_RNA	1	60.22
RHBDD2	571.899	-0.577738	0.150297	-3.84397	0.000121058	0.0054489	ENSG00000005486	ENSG00000005486.17	57414	RHBDD2	1	7	protein_coding	9	47.79	rhomboid domain containing 2 [Source:HGNC Symbol;Acc:HGNC:23082]
TRAF5	932.338	0.303301	0.0789965	3.83942	0.000123326	0.00550726	ENSG00000082512	ENSG00000082512.15	7188	TRAF5	1	1	protein_coding	7	44.65	TNF receptor associated factor 5 [Source:HGNC Symbol;Acc:HGNC:12035]
TERF1	179.409	-0.505728	0.131767	-3.83803	0.000124024	0.00550726	ENSG00000147601	ENSG00000147601.15	7013	TERF1	1	8	protein_coding	16	36.99	telomeric repeat binding factor 1 [Source:HGNC Symbol;Acc:HGNC:11728]
KLF10	227.591	-1.02819	0.267923	-3.83765	0.000124219	0.00550726	ENSG00000155090	ENSG00000155090.15	7071	KLF10	-1	8	protein_coding	2	47.85	Kruppel like factor 10 [Source:HGNC Symbol;Acc:HGNC:11810]
IDI1	578.879	-1.17305	0.305682	-3.83747	0.000124307	0.00550726	ENSG00000067064	ENSG00000067064.12	3422	IDI1	-1	10	protein_coding	5	42.88	isopentenyl-diphosphate delta isomerase 1 [Source:HGNC Symbol;Acc:HGNC:5387]
SLC46A3	307.523	0.285865	0.0744696	3.83868	0.000123695	0.00550726	ENSG00000139508	ENSG00000139508.15	283537	SLC46A3	-1	13	protein_coding	3	40.19	solute carrier family 46 member 3 [Source:HGNC Symbol;Acc:HGNC:27501]
ENSG00000268218	318.286	-0.392331	0.102212	-3.83842	0.00012383	0.00550726	ENSG00000268218	ENSG00000268218.1			1	16	lncRNA	1	53.82	novel transcript, antisense to ANKRD11
ENSG00000280064	71.3445	-0.579771	0.151137	-3.83607	0.000125019	0.00552434	ENSG00000280064	ENSG00000280064.1			1	8	TEC	1	43.27	novel transcript
EXOC8	436.967	-0.611242	0.159413	-3.83433	0.000125908	0.00554915	ENSG00000116903	ENSG00000116903.7	149371	EXOC8	-1	1	protein_coding	1	43.25	exocyst complex component 8 [Source:HGNC Symbol;Acc:HGNC:24659]	NEURODEVELOPMENTAL DISORDER WITH MICROCEPHALY SEIZURES AND BRAIN ATROPHY
PTP4A1	1024.78	-1.34213	0.350153	-3.83298	0.000126598	0.00556507	ENSG00000112245	ENSG00000112245.13	7803	PTP4A1	1	6	protein_coding	8	39.41	protein tyrosine phosphatase 4A1 [Source:HGNC Symbol;Acc:HGNC:9634]
DNAJB9	316.35	-1.53405	0.400428	-3.83102	0.000127611	0.00558058	ENSG00000128590	ENSG00000128590.5	4189	DNAJB9	1	7	protein_coding	3	37.18	DnaJ heat shock protein family (Hsp40) member B9 [Source:HGNC Symbol;Acc:HGNC:6968]
BTG3-AS1	24.839	-1.47674	0.385458	-3.83113	0.000127555	0.00558058	ENSG00000280594	ENSG00000280594.1	110806272	BTG3-AS1	1	21	lncRNA	2	41.93	BTG3 antisense RNA 1 [Source:HGNC Symbol;Acc:HGNC:53145]
DCTN4	234.345	-0.502181	0.131172	-3.82843	0.000128965	0.00558695	ENSG00000132912	ENSG00000132912.13	51164	DCTN4	-1	5	protein_coding	15	38.73	dynactin subunit 4 [Source:HGNC Symbol;Acc:HGNC:15518]	Cystic Fibrosis
CKAP4	167.293	-0.568598	0.148476	-3.82956	0.000128371	0.00558695	ENSG00000136026	ENSG00000136026.14	10970	CKAP4	-1	12	protein_coding	3	44.3	cytoskeleton associated protein 4 [Source:HGNC Symbol;Acc:HGNC:16991]
PDS5B	298.639	-0.439839	0.114943	-3.82659	0.000129932	0.00558695	ENSG00000083642	ENSG00000083642.19	23047	PDS5B	1	13	protein_coding	9	36.61	PDS5 cohesin associated factor B [Source:HGNC Symbol;Acc:HGNC:20418]
ENSG00000261684	486.681	0.20657	0.0539728	3.82731	0.000129553	0.00558695	ENSG00000261684	ENSG00000261684.2			-1	15	lncRNA	2	41.71	novel transcript, antisense to SNAP23
HDHD2	228.3	0.377174	0.0985733	3.82633	0.000130067	0.00558695	ENSG00000167220	ENSG00000167220.12	84064	HDHD2	-1	18	protein_coding	13	38.66	haloacid dehalogenase like hydrolase domain containing 2 [Source:HGNC Symbol;Acc:HGNC:25364]
DDX39A	1374.75	-0.403238	0.105375	-3.82669	0.000129876	0.00558695	ENSG00000123136	ENSG00000123136.15	10212	DDX39A	-1	19	protein_coding	21	55.55	DExD-box helicase 39A [Source:HGNC Symbol;Acc:HGNC:17821]
KLHL22	337.926	0.293721	0.0767024	3.82936	0.000128475	0.00558695	ENSG00000099910	ENSG00000099910.17	84861	KLHL22	-1	22	protein_coding	12	49.08	kelch like family member 22 [Source:HGNC Symbol;Acc:HGNC:25888]
UBE2D3	3144.43	-0.316994	0.0828659	-3.82539	0.000130567	0.00559423	ENSG00000109332	ENSG00000109332.20	7323	UBE2D3	-1	4	protein_coding	33	38.48	ubiquitin conjugating enzyme E2 D3 [Source:HGNC Symbol;Acc:HGNC:12476]
ZNF644	266.784	-0.618926	0.161889	-3.82314	0.000131761	0.00559876	ENSG00000122482	ENSG00000122482.21	84146	ZNF644	-1	1	protein_coding	12	36.39	zinc finger protein 644 [Source:HGNC Symbol;Acc:HGNC:29222]	MYOPIA 21 AUTOSOMAL DOMINANT
ENSG00000279227	18.1125	-1.04892	0.274366	-3.82306	0.000131807	0.00559876	ENSG00000279227	ENSG00000279227.1			1	2	TEC	1	48.67	novel transcript
KAT6A	1461.22	-0.563239	0.147294	-3.8239	0.000131358	0.00559876	ENSG00000083168	ENSG00000083168.11	7994,7994,7994,7994	KAT6A,KAT6A,KAT6A,KAT6A	-1	8	protein_coding	17	38.89	lysine acetyltransferase 6A [Source:HGNC Symbol;Acc:HGNC:13013]	Acute myeloid leukemia with t8
KDM2A	3516.37	-0.442938	0.11587	-3.8227	0.000131996	0.00559876	ENSG00000173120	ENSG00000173120.15	22992	KDM2A	1	11	protein_coding	15	42.99	lysine demethylase 2A [Source:HGNC Symbol;Acc:HGNC:13606]
FNDC3B	194.615	-0.369831	0.0967879	-3.82105	0.000132886	0.00562242	ENSG00000075420	ENSG00000075420.13	64778	FNDC3B	1	3	protein_coding	12	39.76	fibronectin type III domain containing 3B [Source:HGNC Symbol;Acc:HGNC:24670]
RGS2	427.045	-1.57711	0.412855	-3.82001	0.000133444	0.0056239	ENSG00000116741	ENSG00000116741.8	5997	RGS2	1	1	protein_coding	4	40.81	regulator of G protein signaling 2 [Source:HGNC Symbol;Acc:HGNC:9998]
MAP3K3	1112.93	-0.233817	0.0612126	-3.81975	0.000133586	0.0056239	ENSG00000198909	ENSG00000198909.8	4215	MAP3K3	1	17	protein_coding	11	45.21	mitogen-activated protein kinase kinase kinase 3 [Source:HGNC Symbol;Acc:HGNC:6855]
ZNF394	891.238	-0.987252	0.258606	-3.81759	0.000134763	0.00565936	ENSG00000160908	ENSG00000160908.15	84124	ZNF394	-1	7	protein_coding	9	47.92	zinc finger protein 394 [Source:HGNC Symbol;Acc:HGNC:18832]
CPEB2	140.271	-0.520404	0.136434	-3.81432	0.000136558	0.00572058	ENSG00000137449	ENSG00000137449.17	132864	CPEB2	1	4	protein_coding	8	35.08	cytoplasmic polyadenylation element binding protein 2 [Source:HGNC Symbol;Acc:HGNC:21745]
TADA1	169.602	-0.634369	0.166343	-3.81362	0.000136945	0.00572261	ENSG00000152382	ENSG00000152382.6	117143	TADA1	-1	1	protein_coding	2	40.88	transcriptional adaptor 1 [Source:HGNC Symbol;Acc:HGNC:30631]
ADCY9	174.098	-0.373231	0.0979171	-3.81171	0.000138011	0.0057388	ENSG00000162104	ENSG00000162104.10	115	ADCY9	-1	16	protein_coding	7	47.27	adenylate cyclase 9 [Source:HGNC Symbol;Acc:HGNC:240]
TRAF4	238.254	-1.11966	0.293708	-3.81214	0.000137769	0.0057388	ENSG00000076604	ENSG00000076604.15	9618	TRAF4	1	17	protein_coding	17	59.58	TNF receptor associated factor 4 [Source:HGNC Symbol;Acc:HGNC:12034]
PTMA	12489.4	-0.265148	0.0695807	-3.81065	0.000138602	0.00574927	ENSG00000187514	ENSG00000187514.17	5757	PTMA	1	2	protein_coding	12	61.69	prothymosin alpha [Source:HGNC Symbol;Acc:HGNC:9623]
C3orf62	134.647	-0.444986	0.116805	-3.80963	0.000139173	0.00575884	ENSG00000188315	ENSG00000188315.8	375341	C3orf62	-1	3	protein_coding	4	47.93	chromosome 3 open reading frame 62 [Source:HGNC Symbol;Acc:HGNC:24771]
ZNF165	13.7213	-1.38841	0.364573	-3.80831	0.000139922	0.00577573	ENSG00000197279	ENSG00000197279.5	7718	ZNF165	1	6	protein_coding	2	42.29	zinc finger protein 165 [Source:HGNC Symbol;Acc:HGNC:12953]
LIMA1	188.552	0.595007	0.156268	3.8076	0.000140324	0.0057774	ENSG00000050405	ENSG00000050405.13	51474	LIMA1	-1	12	protein_coding	16	42.32	LIM domain and actin binding 1 [Source:HGNC Symbol;Acc:HGNC:24636]	LOW DENSITY LIPOPROTEIN CHOLESTEROL LEVEL QUANTITATIVE TRAIT LOCUS 8
SNN	506.917	-0.812583	0.213443	-3.80703	0.000140646	0.0057774	ENSG00000184602	ENSG00000184602.6	8303	SNN	1	16	protein_coding	1	59.34	stannin [Source:HGNC Symbol;Acc:HGNC:11149]
KLF3	1833.48	-0.455985	0.11982	-3.80558	0.00014147	0.00579718	ENSG00000109787	ENSG00000109787.13	51274	KLF3	1	4	protein_coding	3	41.85	Kruppel like factor 3 [Source:HGNC Symbol;Acc:HGNC:16516]
UBE2I	1506.29	-0.246416	0.0647686	-3.80456	0.000142056	0.00580714	ENSG00000103275	ENSG00000103275.21	7329	UBE2I	1	16	protein_coding	24	59.46	ubiquitin conjugating enzyme E2 I [Source:HGNC Symbol;Acc:HGNC:12485]
YY1	1890.77	-0.208272	0.0547611	-3.80327	0.000142797	0.00582335	ENSG00000100811	ENSG00000100811.14	7528,7528	YY1,YY1	1	14	protein_coding	7	45.56	YY1 transcription factor [Source:HGNC Symbol;Acc:HGNC:12856]	GABRIELE-DE VRIES SYNDROME
NFE2L2	320.86	-0.471509	0.124089	-3.79976	0.000144838	0.00582501	ENSG00000116044	ENSG00000116044.16	4780	NFE2L2	-1	2	protein_coding	14	40.63	nuclear factor, erythroid 2 like 2 [Source:HGNC Symbol;Acc:HGNC:7782]	IMMUNODEFICIENCY DEVELOPMENTAL DELAY AND HYPOHOMOCYSTEINEMIA
RBM6	2162.26	0.368344	0.0969021	3.8012	0.000143999	0.00582501	ENSG00000004534	ENSG00000004534.15	10180	RBM6	1	3	protein_coding	20	44.14	RNA binding motif protein 6 [Source:HGNC Symbol;Acc:HGNC:9903]
CCDC65	147.166	0.394021	0.103634	3.80204	0.00014351	0.00582501	ENSG00000139537	ENSG00000139537.11	85478,85478	CCDC65,CCDC65	1	12	protein_coding	5	47.98	coiled-coil domain containing 65 [Source:HGNC Symbol;Acc:HGNC:29937]	Primary ciliary dyskinesia
PET100	313.241	-0.45973	0.120945	-3.80115	0.000144025	0.00582501	ENSG00000229833	ENSG00000229833.10	100131801,100131801,100131801	PET100,PET100,PET100	1	19	protein_coding	7	56.01	PET100 cytochrome c oxidase chaperone [Source:HGNC Symbol;Acc:HGNC:40038]	Leigh syndrome with leukodystrophy
UQCRFS1	485.616	-0.442989	0.116567	-3.80028	0.000144534	0.00582501	ENSG00000169021	ENSG00000169021.6	7386,7386,7386	UQCRFS1,UQCRFS1,UQCRFS1	-1	19	protein_coding	1	41.59	ubiquinol-cytochrome c reductase, Rieske iron-sulfur polypeptide 1 [Source:HGNC Symbol;Acc:HGNC:12587]	Isolated complex III deficiency
GATD3B	476.167	0.353766	0.0931049	3.79965	0.000144902	0.00582501	ENSG00000280071	ENSG00000280071.4	102724023	GATD3B	-1	21	protein_coding	11	57.86	glutamine amidotransferase like class 1 domain containing 3B [Source:HGNC Symbol;Acc:HGNC:53816]
RCOR1	225.741	-0.40914	0.107826	-3.79444	0.000147977	0.0059345	ENSG00000089902	ENSG00000089902.10	23186	RCOR1	1	14	protein_coding	4	43.49	REST corepressor 1 [Source:HGNC Symbol;Acc:HGNC:17441]
SIT1	545.831	0.653121	0.172184	3.79315	0.000148746	0.00595123	ENSG00000137078	ENSG00000137078.9	27240	SIT1	-1	9	protein_coding	4	60.02	signaling threshold regulating transmembrane adaptor 1 [Source:HGNC Symbol;Acc:HGNC:17710]
TP53INP2	119.774	-1.91365	0.504592	-3.79247	0.000149159	0.00595368	ENSG00000078804	ENSG00000078804.13	58476	TP53INP2	1	20	protein_coding	4	55.18	tumor protein p53 inducible nuclear protein 2 [Source:HGNC Symbol;Acc:HGNC:16104]
SEC24B	380.335	-0.433942	0.114448	-3.79162	0.00014967	0.00596003	ENSG00000138802	ENSG00000138802.11	10427	SEC24B	1	4	protein_coding	3	37.89	SEC24 homolog B, COPII coat complex component [Source:HGNC Symbol;Acc:HGNC:10704]
RMND5A	534.734	-0.395072	0.104268	-3.78901	0.000151247	0.00599002	ENSG00000153561	ENSG00000153561.13	64795	RMND5A	1	2	protein_coding	4	40.31	required for meiotic nuclear division 5 homolog A [Source:HGNC Symbol;Acc:HGNC:25850]
FAM53C	482.536	-0.605156	0.159791	-3.78717	0.000152371	0.00599002	ENSG00000120709	ENSG00000120709.11	51307,100128966	FAM53C,LOC100128966	1	5	protein_coding	11	48.45	family with sequence similarity 53 member C [Source:HGNC Symbol;Acc:HGNC:1336]
TSPYL1	1185.4	-1.04867	0.27684	-3.788	0.000151864	0.00599002	ENSG00000189241	ENSG00000189241.8	7259,7259	TSPYL1,TSPYL1	-1	6	protein_coding	2	39.87	TSPY like 1 [Source:HGNC Symbol;Acc:HGNC:12382]	Sudden infant death-dysgenesis of the testes syndrome
PEG13	177.57	-0.452937	0.119603	-3.78701	0.000152473	0.00599002	ENSG00000282164	ENSG00000282164.3	359809	PEG13	-1	8	lncRNA	1	57.12	paternally expressed 13 [Source:HGNC Symbol;Acc:HGNC:19969]
MIR6883	26.0318	-1.73514	0.458197	-3.78689	0.000152546	0.00599002	ENSG00000284117	ENSG00000284117.1	102465532	MIR6883	-1	17	miRNA	1	52.56	microRNA 6883 [Source:HGNC Symbol;Acc:HGNC:50019]
VAMP2	2563.12	-0.226704	0.0598566	-3.78745	0.000152203	0.00599002	ENSG00000220205	ENSG00000220205.9	6844,6844	VAMP2,VAMP2	-1	17	protein_coding	4	58.14	vesicle associated membrane protein 2 [Source:HGNC Symbol;Acc:HGNC:12643]	NEURODEVELOPMENTAL DISORDER WITH HYPOTONIA AND AUTISTIC FEATURES WITH OR WITHOUT HYPERKINETIC MOVEMENTS
AEBP2	467.655	-0.508215	0.134266	-3.78512	0.000153631	0.00601865	ENSG00000139154	ENSG00000139154.16	121536	AEBP2	1	12	protein_coding	9	40.33	AE binding protein 2 [Source:HGNC Symbol;Acc:HGNC:24051]
C18orf25	625.658	-0.481376	0.127199	-3.78444	0.000154055	0.00602129	ENSG00000152242	ENSG00000152242.11	147339	C18orf25	1	18	protein_coding	6	40.58	chromosome 18 open reading frame 25 [Source:HGNC Symbol;Acc:HGNC:28172]
LRRC8D	486.407	0.315589	0.0835042	3.77932	0.000157257	0.00606245	ENSG00000171492	ENSG00000171492.14	55144	LRRC8D	1	1	protein_coding	7	40.31	leucine rich repeat containing 8 VRAC subunit D [Source:HGNC Symbol;Acc:HGNC:16992]
RAB33B-AS1	50.4107	-0.520307	0.137604	-3.7812	0.000156076	0.00606245	ENSG00000273247	ENSG00000273247.5			-1	4	lncRNA	5	41.5	RAB33B antisense RNA 1 [Source:HGNC Symbol;Acc:HGNC:55153]
TRIM52	711.283	0.294914	0.078016	3.78017	0.000156722	0.00606245	ENSG00000183718	ENSG00000183718.5	84851	TRIM52	-1	5	protein_coding	6	43.45	tripartite motif containing 52 [Source:HGNC Symbol;Acc:HGNC:19024]
POC1B-GALNT4	164.744	-0.371098	0.0981627	-3.78044	0.000156553	0.00606245	ENSG00000259075	ENSG00000259075.6	100528030	POC1B-GALNT4	-1	12	protein_coding	2	44.97	POC1B-GALNT4 readthrough [Source:HGNC Symbol;Acc:HGNC:42957]
MYL12-AS1	1566.74	0.313324	0.0828952	3.77976	0.00015698	0.00606245	ENSG00000264235	ENSG00000264235.6	104968399	MYL12-AS1	-1	18	lncRNA	2	40.41	MYL12A and MYL12B antisense RNA 1 [Source:HGNC Symbol;Acc:HGNC:55331]
CARD8-AS1	209.142	0.746104	0.197393	3.77978	0.000156964	0.00606245	ENSG00000268001	ENSG00000268001.1	100505812	CARD8-AS1	1	19	lncRNA	1	38.3	CARD8 antisense RNA 1 [Source:HGNC Symbol;Acc:HGNC:51408]
FNBP4	2184.75	0.203417	0.0538426	3.778	0.000158092	0.00606701	ENSG00000109920	ENSG00000109920.13	23360	FNBP4	-1	11	protein_coding	16	43.42	formin binding protein 4 [Source:HGNC Symbol;Acc:HGNC:19752]
ATXN1L	897.288	-0.476957	0.126244	-3.77807	0.000158051	0.00606701	ENSG00000224470	ENSG00000224470.9	342371	ATXN1L	1	16	protein_coding	4	46.33	ataxin 1 like [Source:HGNC Symbol;Acc:HGNC:33279]
PSMD6	658.426	-0.371416	0.0983554	-3.77626	0.000159201	0.00609574	ENSG00000163636	ENSG00000163636.11	9861	PSMD6	-1	3	protein_coding	12	39.12	proteasome 26S subunit, non-ATPase 6 [Source:HGNC Symbol;Acc:HGNC:9564]
PLK3	780.95	-1.10077	0.291574	-3.77526	0.000159841	0.00610644	ENSG00000173846	ENSG00000173846.13	1263	PLK3	1	1	protein_coding	7	59.51	polo like kinase 3 [Source:HGNC Symbol;Acc:HGNC:2154]
ENSG00000259784	517.783	-0.378414	0.100268	-3.77401	0.000160647	0.00612341	ENSG00000259784	ENSG00000259784.1			1	16	protein_coding	1	58.53	novel protein
DUSP10	137.496	-1.45798	0.387147	-3.76597	0.000165905	0.00613459	ENSG00000143507	ENSG00000143507.18	11221	DUSP10	-1	1	protein_coding	4	41.32	dual specificity phosphatase 10 [Source:HGNC Symbol;Acc:HGNC:3065]
ENSG00000284669	59.3586	-1.76344	0.467988	-3.76813	0.000164477	0.00613459	ENSG00000284669	ENSG00000284669.1			1	3	lncRNA	1	47.25	novel transcript, antisense CSRNP1
STK38	1844.58	0.259191	0.0688276	3.7658	0.000166015	0.00613459	ENSG00000112079	ENSG00000112079.9	11329	STK38	-1	6	protein_coding	1	41.52	serine/threonine kinase 38 [Source:HGNC Symbol;Acc:HGNC:17847]
ENSG00000285772	90.9999	-0.93385	0.247572	-3.77203	0.000161927	0.00613459	ENSG00000285772	ENSG00000285772.1			-1	7	protein_coding	2	39.48	novel protein
LRRN3	390.102	0.985823	0.261557	3.76905	0.000163867	0.00613459	ENSG00000173114	ENSG00000173114.13	54674	LRRN3	1	7	protein_coding	5	34.94	leucine rich repeat neuronal 3 [Source:HGNC Symbol;Acc:HGNC:17200]
GIMAP6	1825.31	0.714798	0.189745	3.76715	0.000165122	0.00613459	ENSG00000133561	ENSG00000133561.15	474344	GIMAP6	-1	7	protein_coding	3	49.01	GTPase, IMAP family member 6 [Source:HGNC Symbol;Acc:HGNC:21918]
SDCBP	543.584	-0.641592	0.17033	-3.76675	0.000165384	0.00613459	ENSG00000137575	ENSG00000137575.12	6386	SDCBP	1	8	protein_coding	13	35.86	syndecan binding protein [Source:HGNC Symbol;Acc:HGNC:10662]
LINC00861	2807.63	0.491846	0.130387	3.77221	0.000161809	0.00613459	ENSG00000245164	ENSG00000245164.8	100130231	LINC00861	-1	8	lncRNA	9	37.75	long intergenic non-protein coding RNA 861 [Source:HGNC Symbol;Acc:HGNC:45133]
H2AX	191.017	-0.520439	0.138152	-3.76715	0.000165119	0.00613459	ENSG00000188486	ENSG00000188486.3	3014	H2AX	-1	11	protein_coding	2	66.42	H2A.X variant histone [Source:HGNC Symbol;Acc:HGNC:4739]
MZT1	164.586	-0.54656	0.145131	-3.76597	0.000165904	0.00613459	ENSG00000204899	ENSG00000204899.6	440145	MZT1	-1	13	protein_coding	1	38.81	mitotic spindle organizing protein 1 [Source:HGNC Symbol;Acc:HGNC:33830]
KLF13	5135.1	-0.162757	0.0432091	-3.76674	0.000165394	0.00613459	ENSG00000169926	ENSG00000169926.11	51621	KLF13	1	15	protein_coding	7	49.38	Kruppel like factor 13 [Source:HGNC Symbol;Acc:HGNC:13672]	CHROMOSOME 15q13.3 DELETION SYNDROME
ENSG00000261267	17.1474	-1.57291	0.417067	-3.77135	0.000162366	0.00613459	ENSG00000261267	ENSG00000261267.1			1	16	lncRNA	1	38.93	novel transcript, antisense to N4BP1
SENP3-EIF4A1	3084.5	-0.355246	0.094284	-3.76783	0.000164674	0.00613459	ENSG00000277957	ENSG00000277957.1			1	17	protein_coding	1	51.51	SENP3-EIF4A1 readthrough (NMD candidate) [Source:HGNC Symbol;Acc:HGNC:49182]
MED9	99.4324	-0.711502	0.188686	-3.77084	0.000162702	0.00613459	ENSG00000141026	ENSG00000141026.6	55090	MED9	1	17	protein_coding	5	47.91	mediator complex subunit 9 [Source:HGNC Symbol;Acc:HGNC:25487]
ENSG00000271797	24.2494	-0.742915	0.197366	-3.76415	0.000167115	0.00614919	ENSG00000271797	ENSG00000271797.1			1	5	lncRNA	1	53.6	novel transcript, antisense to PGGT1B
ACBD5	308.844	-0.418533	0.11119	-3.76412	0.000167137	0.00614919	ENSG00000107897	ENSG00000107897.20	91452	ACBD5	-1	10	protein_coding	29	41.24	acyl-CoA binding domain containing 5 [Source:HGNC Symbol;Acc:HGNC:23338]	RETINAL DYSTROPHY WITH LEUKODYSTROPHY
EP300	1284.46	-0.412848	0.109697	-3.76352	0.00016754	0.00615064	ENSG00000100393	ENSG00000100393.14	2033,2033,2033,2033,2033,2033	EP300,EP300,EP300,EP300,EP300,EP300	1	22	protein_coding	12	42.02	E1A binding protein p300 [Source:HGNC Symbol;Acc:HGNC:3373]	Rubinstein-Taybi syndrome due to EP300 haploinsufficiency
MUL1	181.025	-0.648351	0.172498	-3.7586	0.000170865	0.00620539	ENSG00000090432	ENSG00000090432.7	79594	MUL1	-1	1	protein_coding	1	47.5	mitochondrial E3 ubiquitin protein ligase 1 [Source:HGNC Symbol;Acc:HGNC:25762]
GPS2	1889.76	-0.249136	0.0662727	-3.75925	0.000170423	0.00620539	ENSG00000132522	ENSG00000132522.16	2874	GPS2	-1	17	protein_coding	16	56.28	G protein pathway suppressor 2 [Source:HGNC Symbol;Acc:HGNC:4550]
RFX2	56.3095	-0.509531	0.135551	-3.75895	0.000170629	0.00620539	ENSG00000087903	ENSG00000087903.13	5990	RFX2	-1	19	protein_coding	24	47.54	regulatory factor X2 [Source:HGNC Symbol;Acc:HGNC:9983]
MTFP1	222.095	-0.941485	0.250405	-3.75984	0.000170021	0.00620539	ENSG00000242114	ENSG00000242114.6	51537	MTFP1	1	22	protein_coding	6	57.17	mitochondrial fission process 1 [Source:HGNC Symbol;Acc:HGNC:26945]
TEF	181.948	0.502457	0.133666	3.75904	0.000170566	0.00620539	ENSG00000167074	ENSG00000167074.15	7008	TEF	1	22	protein_coding	3	51.78	TEF transcription factor, PAR bZIP family member [Source:HGNC Symbol;Acc:HGNC:11722]
BHLHE40-AS1	165.731	-1.4411	0.383561	-3.75717	0.000171844	0.0062276	ENSG00000235831	ENSG00000235831.7	100507582	BHLHE40-AS1	-1	3	lncRNA	6	40.8	BHLHE40 antisense RNA 1 [Source:HGNC Symbol;Acc:HGNC:44471]
ENSG00000268027	508.413	0.395816	0.105388	3.75578	0.000172804	0.00624902	ENSG00000268027	ENSG00000268027.5			1	19	lncRNA	3	41.63	novel transcript, sense intronic to CEACAM21
DDIT3	164.414	-1.41994	0.378257	-3.7539	0.000174105	0.00628264	ENSG00000175197	ENSG00000175197.13	1649	DDIT3	-1	12	protein_coding	6	51.55	DNA damage inducible transcript 3 [Source:HGNC Symbol;Acc:HGNC:2726]	Myxoid/round cell liposarcoma
DDX20	239.797	-0.692809	0.184731	-3.75036	0.000176578	0.00632992	ENSG00000064703	ENSG00000064703.13	11218	DDX20	1	1	protein_coding	21	40.27	DEAD-box helicase 20 [Source:HGNC Symbol;Acc:HGNC:2743]
DLL1	76.0917	-0.685101	0.182699	-3.74989	0.000176912	0.00632992	ENSG00000198719	ENSG00000198719.9	28514,28514,28514,28514,28514,28514,28514,28514	DLL1,DLL1,DLL1,DLL1,DLL1,DLL1,DLL1,DLL1	-1	6	protein_coding	2	53.53	delta like canonical Notch ligand 1 [Source:HGNC Symbol;Acc:HGNC:2908]	Alobar holoprosencephaly
BCAP29	116.299	0.44768	0.119335	3.75147	0.000175804	0.00632992	ENSG00000075790	ENSG00000075790.12	55973	BCAP29	1	7	protein_coding	16	37.26	B cell receptor associated protein 29 [Source:HGNC Symbol;Acc:HGNC:24131]
ALDH3A2	404.474	0.23791	0.0634423	3.75002	0.000176821	0.00632992	ENSG00000072210	ENSG00000072210.19	224,224	ALDH3A2,ALDH3A2	1	17	protein_coding	42	45.09	aldehyde dehydrogenase 3 family member A2 [Source:HGNC Symbol;Acc:HGNC:403]	Sjogren-Larsson syndrome
PPP1R15B	1262.54	-0.760818	0.203027	-3.74737	0.0001787	0.0063536	ENSG00000158615	ENSG00000158615.9	84919,84919,84919	PPP1R15B,PPP1R15B,PPP1R15B	-1	1	protein_coding	1	40.48	protein phosphatase 1 regulatory subunit 15B [Source:HGNC Symbol;Acc:HGNC:14951]	Primary microcephaly-mild intellectual disability-young-onset diabetes syndrome
MAIP1	61.7897	-0.869032	0.23187	-3.74793	0.000178299	0.0063536	ENSG00000162972	ENSG00000162972.10	79568	MAIP1	1	2	protein_coding	4	39.93	matrix AAA peptidase interacting protein 1 [Source:HGNC Symbol;Acc:HGNC:26198]
GABARAPL1	387.292	-1.06005	0.282854	-3.74769	0.000178472	0.0063536	ENSG00000139112	ENSG00000139112.11	23710	GABARAPL1	1	12	protein_coding	19	44.11	GABA type A receptor associated protein like 1 [Source:HGNC Symbol;Acc:HGNC:4068]
MRFAP1	973.354	-0.729266	0.19472	-3.7452	0.000180249	0.00639513	ENSG00000179010	ENSG00000179010.15	93621	MRFAP1	1	4	protein_coding	5	53.11	Morf4 family associated protein 1 [Source:HGNC Symbol;Acc:HGNC:24549]
CDK13	889.672	-0.344483	0.092041	-3.74271	0.000182046	0.00639513	ENSG00000065883	ENSG00000065883.16	8621,8621	CDK13,CDK13	1	7	protein_coding	22	38.73	cyclin dependent kinase 13 [Source:HGNC Symbol;Acc:HGNC:1733]	CONGENITAL HEART DEFECTS DYSMORPHIC FACIAL FEATURES AND INTELLECTUAL DEVELOPMENTAL DISORDER
OTUD1	560.558	-0.977942	0.261258	-3.7432	0.000181691	0.00639513	ENSG00000165312	ENSG00000165312.7	220213	OTUD1	1	10	protein_coding	1	53.28	OTU deubiquitinase 1 [Source:HGNC Symbol;Acc:HGNC:27346]
MASTL	130.899	-0.725491	0.193847	-3.74259	0.000182135	0.00639513	ENSG00000120539	ENSG00000120539.15	84930	MASTL	1	10	protein_coding	4	41.56	microtubule associated serine/threonine kinase like [Source:HGNC Symbol;Acc:HGNC:19042]	Autosomal thrombocytopenia with normal platelets
PHLDA1	83.6941	-1.29941	0.347151	-3.74307	0.000181784	0.00639513	ENSG00000139289	ENSG00000139289.14	22822	PHLDA1	-1	12	protein_coding	3	44.11	pleckstrin homology like domain family A member 1 [Source:HGNC Symbol;Acc:HGNC:8933]
LPAR2	518.76	-0.366253	0.0978215	-3.74409	0.000181046	0.00639513	ENSG00000064547	ENSG00000064547.14	9170	LPAR2	-1	19	protein_coding	9	58.93	lysophosphatidic acid receptor 2 [Source:HGNC Symbol;Acc:HGNC:3168]
KPNA2	194.035	-1.57368	0.420543	-3.74203	0.000182543	0.0063962	ENSG00000182481	ENSG00000182481.10	3838	KPNA2	1	17	protein_coding	21	43.75	karyopherin subunit alpha 2 [Source:HGNC Symbol;Acc:HGNC:6395]
XPC	908.569	0.216861	0.0579751	3.74059	0.000183591	0.00641961	ENSG00000154767	ENSG00000154767.15	7508,7508,7508	XPC,XPC,XPC	-1	3	protein_coding	7	45.13	XPC complex subunit, DNA damage recognition and repair factor [Source:HGNC Symbol;Acc:HGNC:12816]	Xeroderma pigmentosum
LIMS1	734.49	0.34832	0.0931673	3.73865	0.000185015	0.00645606	ENSG00000169756	ENSG00000169756.16	3987	LIMS1	1	2	protein_coding	15	41.38	LIM zinc finger domain containing 1 [Source:HGNC Symbol;Acc:HGNC:6616]
MTFR1L	434.999	0.225856	0.0604292	3.73752	0.000185842	0.00647158	ENSG00000117640	ENSG00000117640.18	56181	MTFR1L	1	1	protein_coding	23	49.43	mitochondrial fission regulator 1 like [Source:HGNC Symbol;Acc:HGNC:28836]
YTHDF3	506.598	-0.602959	0.161361	-3.73672	0.000186438	0.00647899	ENSG00000185728	ENSG00000185728.17	253943	YTHDF3	1	8	protein_coding	16	37.56	YTH N6-methyladenosine RNA binding protein 3 [Source:HGNC Symbol;Acc:HGNC:26465]
ENSG00000279765	1268.28	-0.705835	0.188927	-3.73602	0.000186953	0.00648325	ENSG00000279765	ENSG00000279765.3			1	15	protein_coding	2	38.36	novel protein
MAP2K7	957.793	-0.243962	0.0653086	-3.73552	0.000187326	0.00648325	ENSG00000076984	ENSG00000076984.18	5609	MAP2K7	1	19	protein_coding	8	63.14	mitogen-activated protein kinase kinase 7 [Source:HGNC Symbol;Acc:HGNC:6847]
SGPP1	175.416	-0.477611	0.127909	-3.73398	0.00018848	0.00650986	ENSG00000126821	ENSG00000126821.8	81537	SGPP1	-1	14	protein_coding	1	39.68	sphingosine-1-phosphate phosphatase 1 [Source:HGNC Symbol;Acc:HGNC:17720]
S1PR2	57.4347	-0.852626	0.228418	-3.73275	0.000189403	0.00652842	ENSG00000267534	ENSG00000267534.4	9294,9294	S1PR2,S1PR2	-1	19	protein_coding	1	56.88	sphingosine-1-phosphate receptor 2 [Source:HGNC Symbol;Acc:HGNC:3169]	Autosomal recessive non-syndromic sensorineural deafness type DFNB
SLC35F6	95.7328	-0.56581	0.15162	-3.73176	0.00019015	0.00653678	ENSG00000213699	ENSG00000213699.9	54978	SLC35F6	1	2	protein_coding	4	52.66	solute carrier family 35 member F6 [Source:HGNC Symbol;Acc:HGNC:26055]
BEST1	4483	-0.744255	0.199512	-3.73038	0.000191191	0.00653678	ENSG00000167995	ENSG00000167995.17	7439,7439,7439,7439,7439,7439,7439,7439,7439,7439,7439	BEST1,BEST1,BEST1,BEST1,BEST1,BEST1,BEST1,BEST1,BEST1,BEST1,BEST1	1	11	protein_coding	8	52.07	bestrophin 1 [Source:HGNC Symbol;Acc:HGNC:12703]	Adult-onset foveomacular vitelliform dystrophy
NFIC	373.606	-0.301762	0.0808743	-3.73125	0.000190533	0.00653678	ENSG00000141905	ENSG00000141905.19	4782	NFIC	1	19	protein_coding	11	55.09	nuclear factor I C [Source:HGNC Symbol;Acc:HGNC:7786]
ZNF570	79.3418	-0.603317	0.161728	-3.73044	0.000191142	0.00653678	ENSG00000171827	ENSG00000171827.11	148268	ZNF570	1	19	protein_coding	7	41.65	zinc finger protein 570 [Source:HGNC Symbol;Acc:HGNC:26416]
LPAR6	696.801	0.89459	0.240199	3.72437	0.000195801	0.00668092	ENSG00000139679	ENSG00000139679.16	10161,10161,10161	LPAR6,LPAR6,LPAR6	-1	13	protein_coding	9	36.98	lysophosphatidic acid receptor 6 [Source:HGNC Symbol;Acc:HGNC:15520]	Hypotrichosis simplex
ENSG00000267232	202.66	-1.19373	0.320612	-3.72329	0.000196641	0.00669608	ENSG00000267232	ENSG00000267232.1			1	19	lncRNA	1	55.37	novel transcript
PCMT1	366.31	0.431451	0.115926	3.72177	0.000197828	0.00672299	ENSG00000120265	ENSG00000120265.19	5110	PCMT1	1	6	protein_coding	12	41.51	protein-L-isoaspartate (D-aspartate) O-methyltransferase [Source:HGNC Symbol;Acc:HGNC:8728]
DBNDD2	111.709	-0.54656	0.146891	-3.72086	0.000198549	0.00673394	ENSG00000244274	ENSG00000244274.9	55861	DBNDD2	1	20	protein_coding	9	55.82	dysbindin domain containing 2 [Source:HGNC Symbol;Acc:HGNC:15881]
TET3	422.35	-0.400466	0.107808	-3.71461	0.000203519	0.00676303	ENSG00000187605	ENSG00000187605.16	200424,200424,200424	TET3,TET3,TET3	1	2	protein_coding	4	47.03	tet methylcytosine dioxygenase 3 [Source:HGNC Symbol;Acc:HGNC:28313]	BECK-FAHRNER SYNDROME
CTSO	253.053	0.522139	0.14049	3.71655	0.000201958	0.00676303	ENSG00000256043	ENSG00000256043.5	1519	CTSO	-1	4	protein_coding	10	38.51	cathepsin O [Source:HGNC Symbol;Acc:HGNC:2542]
AGGF1	384.728	0.289727	0.0780141	3.71377	0.000204194	0.00676303	ENSG00000164252	ENSG00000164252.13	55109	AGGF1	1	5	protein_coding	4	39.02	angiogenic factor with G-patch and FHA domains 1 [Source:HGNC Symbol;Acc:HGNC:24684]	Klippel-Trenaunay syndrome
SRSF3	3149.02	-0.495012	0.133147	-3.71779	0.000200974	0.00676303	ENSG00000112081	ENSG00000112081.17	6428	SRSF3	1	6	protein_coding	8	40.22	serine and arginine rich splicing factor 3 [Source:HGNC Symbol;Acc:HGNC:10785]
THEMIS	760.404	-0.346038	0.0930401	-3.71923	0.00019983	0.00676303	ENSG00000172673	ENSG00000172673.11	387357	THEMIS	-1	6	protein_coding	6	35.12	thymocyte selection associated [Source:HGNC Symbol;Acc:HGNC:21569]
ZFAND2A	266.279	-0.662871	0.178477	-3.71404	0.000203975	0.00676303	ENSG00000178381	ENSG00000178381.12	90637	ZFAND2A	-1	7	protein_coding	7	54.85	zinc finger AN1-type containing 2A [Source:HGNC Symbol;Acc:HGNC:28073]
MCPH1	258.186	-0.565369	0.152092	-3.71728	0.000201379	0.00676303	ENSG00000147316	ENSG00000147316.14	79648,79648,79648	MCPH1,MCPH1,MCPH1	1	8	protein_coding	7	42.19	microcephalin 1 [Source:HGNC Symbol;Acc:HGNC:6954]	Autosomal recessive primary microcephaly
KLRK1	1581.81	0.326055	0.0877964	3.71376	0.000204202	0.00676303	ENSG00000213809	ENSG00000213809.9	22914,100528032	KLRK1,KLRC4-KLRK1	-1	12	protein_coding	5	34.92	killer cell lectin like receptor K1 [Source:HGNC Symbol;Acc:HGNC:18788]
GCOM1	307.307	-0.560438	0.15072	-3.7184	0.000200486	0.00676303	ENSG00000137878	ENSG00000137878.17	145781	GCOM1	1	15	protein_coding	15	41.36	GRINL1A complex locus 1 [Source:HGNC Symbol;Acc:HGNC:26424]
KANSL1	1040.74	-0.362645	0.0975986	-3.71568	0.000202659	0.00676303	ENSG00000120071	ENSG00000120071.15	284058,284058,284058,284058	KANSL1,KANSL1,KANSL1,KANSL1	-1	17	protein_coding	36	40.92	KAT8 regulatory NSL complex subunit 1 [Source:HGNC Symbol;Acc:HGNC:24565]	17q21.31 microdeletion syndrome
ENSG00000236772	86.4619	-0.506698	0.136376	-3.71546	0.000202834	0.00676303	ENSG00000236772	ENSG00000236772.1			1	20	lncRNA	1	59.95	novel transcript, antisense to NOL4L
PHF5A	152.111	-0.613488	0.165119	-3.71543	0.000202856	0.00676303	ENSG00000100410	ENSG00000100410.8	84844	PHF5A	-1	22	protein_coding	3	46.22	PHD finger protein 5A [Source:HGNC Symbol;Acc:HGNC:18000]
SLAMF7	323.401	0.691505	0.186285	3.71208	0.000205565	0.00676844	ENSG00000026751	ENSG00000026751.17	57823	SLAMF7	1	1	protein_coding	11	43.99	SLAM family member 7 [Source:HGNC Symbol;Acc:HGNC:21394]
ANKRD37	117.566	-0.685381	0.184624	-3.7123	0.000205387	0.00676844	ENSG00000186352	ENSG00000186352.9	353322	ANKRD37	1	4	protein_coding	6	45.33	ankyrin repeat domain 37 [Source:HGNC Symbol;Acc:HGNC:29593]
HERC2P7_2	111.034	0.510077	0.137406	3.71219	0.000205472	0.00676844	ENSG00000274471	ENSG00000274471.2	100132101	HERC2P7	1	15	transcribed_unprocessed_pseudogene	2	44.27	hect domain and RLD 2 pseudogene 7 [Source:NCBI gene (formerly Entrezgene);Acc:100132101]
PPIL1	89.4351	0.593099	0.159838	3.71062	0.000206754	0.00679438	ENSG00000137168	ENSG00000137168.8	51645	PPIL1	-1	6	protein_coding	2	44.13	peptidylprolyl isomerase like 1 [Source:HGNC Symbol;Acc:HGNC:9260]	PPIL1-related Neurodegenerative Pontocerebellar Hypoplasia with Microcephaly
ENSG00000263698	15.1835	0.966526	0.260604	3.70879	0.000208251	0.00683032	ENSG00000263698	ENSG00000263698.1			1	18	lncRNA	1	41	novel transcript, antisense to DSC1
ZNF141	305.285	0.41632	0.112375	3.70474	0.000211611	0.00686073	ENSG00000131127	ENSG00000131127.14	7700,7700	ZNF141,ZNF141	1	4	protein_coding	6	40.31	zinc finger protein 141 [Source:HGNC Symbol;Acc:HGNC:12926]	Postaxial Polydactyly Type A
ENSG00000273345	257.209	-0.612814	0.165404	-3.70497	0.000211419	0.00686073	ENSG00000273345	ENSG00000273345.5			-1	5	lncRNA	2	41.3	novel transcript
GIMAP1	2072.99	0.739556	0.19957	3.70576	0.00021076	0.00686073	ENSG00000213203	ENSG00000213203.3	170575	GIMAP1	1	7	protein_coding	2	45.7	GTPase, IMAP family member 1 [Source:HGNC Symbol;Acc:HGNC:23237]
PLIN4	26.4485	-1.02728	0.277221	-3.70563	0.000210863	0.00686073	ENSG00000167676	ENSG00000167676.4	729359	PLIN4	-1	19	protein_coding	2	59.39	perilipin 4 [Source:HGNC Symbol;Acc:HGNC:29393]
PLAUR	45.2811	-2.12687	0.574049	-3.70503	0.000211368	0.00686073	ENSG00000011422	ENSG00000011422.12	5329	PLAUR	-1	19	protein_coding	16	49.94	plasminogen activator, urokinase receptor [Source:HGNC Symbol;Acc:HGNC:9053]
AAR2	233.385	-0.617084	0.166555	-3.70498	0.000211409	0.00686073	ENSG00000131043	ENSG00000131043.13	25980	AAR2	1	20	protein_coding	12	47.45	AAR2 splicing factor [Source:HGNC Symbol;Acc:HGNC:15886]
RNF103	368.184	-0.629394	0.169948	-3.70346	0.00021268	0.00688221	ENSG00000239305	ENSG00000239305.7	7844	RNF103	-1	2	protein_coding	6	39.04	ring finger protein 103 [Source:HGNC Symbol;Acc:HGNC:12859]
EVI2B	1361.66	0.309993	0.0837248	3.70252	0.000213467	0.00689451	ENSG00000185862	ENSG00000185862.7	2124	EVI2B	-1	17	protein_coding	2	37.11	ecotropic viral integration site 2B [Source:HGNC Symbol;Acc:HGNC:3500]
SAMD9L	800.634	0.634468	0.171418	3.70128	0.000214512	0.00689678	ENSG00000177409	ENSG00000177409.12	219285	SAMD9L	-1	7	protein_coding	9	39.59	sterile alpha motif domain containing 9 like [Source:HGNC Symbol;Acc:HGNC:1349]	Ataxia-Pancytopenia Syndrome
RNF139	658.856	-0.823231	0.222382	-3.70188	0.000214008	0.00689678	ENSG00000170881	ENSG00000170881.5	11236,11236	RNF139,RNF139	1	8	protein_coding	2	38.42	ring finger protein 139 [Source:HGNC Symbol;Acc:HGNC:17023]	Hereditary clear cell renal cell carcinoma
USP31	59.8924	-0.490574	0.132552	-3.70099	0.00021476	0.00689678	ENSG00000103404	ENSG00000103404.15	57478	USP31	-1	16	protein_coding	3	41.46	ubiquitin specific peptidase 31 [Source:HGNC Symbol;Acc:HGNC:20060]
SMCR8	1126.03	-0.477725	0.129133	-3.69948	0.000216041	0.00692475	ENSG00000176994	ENSG00000176994.11	140775	SMCR8	1	17	protein_coding	1	52.66	SMCR8-C9orf72 complex subunit [Source:HGNC Symbol;Acc:HGNC:17921]
TMEM30B	130.886	-0.70177	0.189721	-3.69895	0.000216491	0.00692608	ENSG00000182107	ENSG00000182107.7	161291	TMEM30B	-1	14	protein_coding	3	48.5	transmembrane protein 30B [Source:HGNC Symbol;Acc:HGNC:27254]
ENSG00000246214	42.6717	-1.02386	0.276968	-3.69666	0.000218452	0.00694941	ENSG00000246214	ENSG00000246214.2	101929524	LOC101929524	1	5	lncRNA	2	44.77	novel transcript, antisense to FAM134B
MYC	1866.12	0.513092	0.138782	3.6971	0.000218073	0.00694941	ENSG00000136997	ENSG00000136997.21	4609,4609,4609	MYC,MYC,MYC	1	8	protein_coding	10	51.53	MYC proto-oncogene, bHLH transcription factor [Source:HGNC Symbol;Acc:HGNC:7553]	BURKITT LYMPHOMA
ENSG00000266086	1642.25	0.387723	0.104872	3.69709	0.000218086	0.00694941	ENSG00000266086	ENSG00000266086.3			-1	17	protein_coding	2	39.92	novel transcript
EIF4H	2858.7	-0.432881	0.117162	-3.69473	0.000220123	0.00698942	ENSG00000106682	ENSG00000106682.16	7458	EIF4H	1	7	protein_coding	14	45.4	eukaryotic translation initiation factor 4H [Source:HGNC Symbol;Acc:HGNC:12741]
TENT5C	690.685	-2.30195	0.623244	-3.6935	0.000221189	0.00699105	ENSG00000183508	ENSG00000183508.5	54855	TENT5C	1	1	protein_coding	1	43.96	terminal nucleotidyltransferase 5C [Source:HGNC Symbol;Acc:HGNC:24712]
GNAQ	594.393	-0.308066	0.0834134	-3.69324	0.000221414	0.00699105	ENSG00000156052	ENSG00000156052.11	2776,2776,2776,2776,2776,2776	GNAQ,GNAQ,GNAQ,GNAQ,GNAQ,GNAQ	-1	9	protein_coding	2	39.18	G protein subunit alpha q [Source:HGNC Symbol;Acc:HGNC:4390]	Familial multiple nevi flammei
EIF5	1608.93	-0.809542	0.219157	-3.69389	0.000220851	0.00699105	ENSG00000100664	ENSG00000100664.11	1983	EIF5	1	14	protein_coding	21	44.94	eukaryotic translation initiation factor 5 [Source:HGNC Symbol;Acc:HGNC:3299]
TFAM	445.141	-0.494835	0.134014	-3.6924	0.000222149	0.0070012	ENSG00000108064	ENSG00000108064.11	7019	TFAM	1	10	protein_coding	4	37.47	transcription factor A, mitochondrial [Source:HGNC Symbol;Acc:HGNC:11741]	MITOCHONDRIAL DNA DEPLETION SYNDROME 15 (HEPATOCEREBRAL TYPE)
NSD1	1570.34	-0.268725	0.0727905	-3.69176	0.000222712	0.0070059	ENSG00000165671	ENSG00000165671.21	64324,64324,64324,64324,64324,64324	NSD1,NSD1,NSD1,NSD1,NSD1,NSD1	1	5	protein_coding	17	42.34	nuclear receptor binding SET domain protein 1 [Source:HGNC Symbol;Acc:HGNC:14234]	5q35 microduplication syndrome
ZNF784	85.0064	-0.45468	0.123294	-3.68778	0.00022622	0.00710305	ENSG00000179922	ENSG00000179922.6	147808	ZNF784	-1	19	protein_coding	2	58.39	zinc finger protein 784 [Source:HGNC Symbol;Acc:HGNC:33111]
GADD45A	339.386	-2.00076	0.543277	-3.68277	0.000230714	0.0071122	ENSG00000116717	ENSG00000116717.13	1647	GADD45A	1	1	protein_coding	7	52.65	growth arrest and DNA damage inducible alpha [Source:HGNC Symbol;Acc:HGNC:4095]
MAPKAPK2	1079.29	-0.32885	0.0892883	-3.68302	0.000230486	0.0071122	ENSG00000162889	ENSG00000162889.11	9261	MAPKAPK2	1	1	protein_coding	4	48.73	MAPK activated protein kinase 2 [Source:HGNC Symbol;Acc:HGNC:6887]
RBKS	28.3655	-1.10201	0.299008	-3.68556	0.000228199	0.0071122	ENSG00000171174	ENSG00000171174.15	64080	RBKS	-1	2	protein_coding	4	40.69	ribokinase [Source:HGNC Symbol;Acc:HGNC:30325]
RN7SL4P	74.9234	-0.662126	0.179775	-3.68308	0.000230436	0.0071122	ENSG00000263740	ENSG00000263740.2			1	3	misc_RNA	1	58.64	RNA, 7SL, cytoplasmic 4, pseudogene [Source:HGNC Symbol;Acc:HGNC:10039]
SELENOK	442.271	-0.954071	0.25901	-3.68353	0.000230029	0.0071122	ENSG00000113811	ENSG00000113811.11	58515	SELENOK	-1	3	protein_coding	5	40.23	selenoprotein K [Source:HGNC Symbol;Acc:HGNC:30394]
BNIP1	71.4167	-0.881735	0.239228	-3.68575	0.000228032	0.0071122	ENSG00000113734	ENSG00000113734.18	662	BNIP1	1	5	protein_coding	5	45.87	BCL2 interacting protein 1 [Source:HGNC Symbol;Acc:HGNC:1082]
LMTK2	439.979	-0.430909	0.117001	-3.68295	0.000230547	0.0071122	ENSG00000164715	ENSG00000164715.6	22853	LMTK2	1	7	protein_coding	2	43.73	lemur tyrosine kinase 2 [Source:HGNC Symbol;Acc:HGNC:17880]
KCNK7	16.2168	-0.888633	0.24109	-3.6859	0.0002279	0.0071122	ENSG00000173338	ENSG00000173338.13	10089	KCNK7	-1	11	protein_coding	6	60.27	potassium two pore domain channel subfamily K member 7 [Source:HGNC Symbol;Acc:HGNC:6282]
MTHFSD	186.136	0.388172	0.105311	3.68597	0.000227833	0.0071122	ENSG00000103248	ENSG00000103248.19	64779	MTHFSD	-1	16	protein_coding	20	49.14	methenyltetrahydrofolate synthetase domain containing [Source:HGNC Symbol;Acc:HGNC:25778]
EIF4A1	3139.25	-0.444537	0.120683	-3.68352	0.000230033	0.0071122	ENSG00000161960	ENSG00000161960.16	1973	EIF4A1	1	17	protein_coding	36	52.64	eukaryotic translation initiation factor 4A1 [Source:HGNC Symbol;Acc:HGNC:3282]
MVD	403.28	-0.351445	0.0954467	-3.68211	0.000231312	0.00711768	ENSG00000167508	ENSG00000167508.12	4597,4597	MVD,MVD	-1	16	protein_coding	17	59.29	mevalonate diphosphate decarboxylase [Source:HGNC Symbol;Acc:HGNC:7529]	Disseminated superficial actinic porokeratosis
MED10	543.648	-0.366355	0.0995151	-3.6814	0.000231956	0.00712454	ENSG00000133398	ENSG00000133398.4	84246	MED10	-1	5	protein_coding	3	45	mediator complex subunit 10 [Source:HGNC Symbol;Acc:HGNC:28760]
KDELR2	310.171	0.248137	0.0674299	3.67993	0.0002333	0.00715285	ENSG00000136240	ENSG00000136240.10	11014	KDELR2	-1	7	protein_coding	6	46.74	KDEL endoplasmic reticulum protein retention receptor 2 [Source:HGNC Symbol;Acc:HGNC:6305]	KDELR2-related Osteogenesis Imperfecta
IFIH1	220.518	-0.332476	0.0903657	-3.67923	0.000233942	0.00715957	ENSG00000115267	ENSG00000115267.9	64135,64135,64135,64135,64135	IFIH1,IFIH1,IFIH1,IFIH1,IFIH1	-1	2	protein_coding	7	35.75	interferon induced with helicase C domain 1 [Source:HGNC Symbol;Acc:HGNC:18873]	Aicardi-Goutieres syndrome
ETF1	511.021	-0.632468	0.171973	-3.67772	0.000235329	0.00718902	ENSG00000120705	ENSG00000120705.13	2107	ETF1	-1	5	protein_coding	9	42.99	eukaryotic translation termination factor 1 [Source:HGNC Symbol;Acc:HGNC:3477]
SNAPC3	439.768	0.395588	0.107616	3.67592	0.000236994	0.00721384	ENSG00000164975	ENSG00000164975.15	6619	SNAPC3	1	9	protein_coding	7	39.78	small nuclear RNA activating complex polypeptide 3 [Source:HGNC Symbol;Acc:HGNC:11136]
ZNF626	75.0714	0.477632	0.129935	3.67594	0.000236971	0.00721384	ENSG00000188171	ENSG00000188171.16	199777	ZNF626	-1	19	protein_coding	4	38.61	zinc finger protein 626 [Source:HGNC Symbol;Acc:HGNC:30461]
LDLRAP1	3480.71	0.413672	0.112567	3.6749	0.000237943	0.00722972	ENSG00000157978	ENSG00000157978.12	26119,26119	LDLRAP1,LDLRAP1	1	1	protein_coding	7	54.6	low density lipoprotein receptor adaptor protein 1 [Source:HGNC Symbol;Acc:HGNC:18640]	Homozygous familial hypercholesterolemia
PPP2CA	935.841	-0.727244	0.197936	-3.67414	0.000238652	0.00723824	ENSG00000113575	ENSG00000113575.10	5515,5515	PPP2CA,PPP2CA	-1	5	protein_coding	6	40.3	protein phosphatase 2 catalytic subunit alpha [Source:HGNC Symbol;Acc:HGNC:9299]	NEURODEVELOPMENTAL DISORDER AND LANGUAGE DELAY WITH OR WITHOUT STRUCTURAL BRAIN ABNORMALITIES
PLEKHF2	377.949	-0.802771	0.218539	-3.67335	0.000239392	0.00724198	ENSG00000175895	ENSG00000175895.4	79666	PLEKHF2	1	8	protein_coding	2	37.19	pleckstrin homology and FYVE domain containing 2 [Source:HGNC Symbol;Acc:HGNC:20757]
MTSS2	82.5333	-0.782357	0.212997	-3.67309	0.000239631	0.00724198	ENSG00000132613	ENSG00000132613.15	92154	MTSS2	-1	16	protein_coding	4	56.23	MTSS I-BAR domain containing 2 [Source:HGNC Symbol;Acc:HGNC:25094]
EAF1-AS1	183.195	-0.426439	0.116129	-3.6721	0.000240562	0.00725562	ENSG00000249786	ENSG00000249786.7			-1	3	lncRNA	13	47.32	EAF1 antisense RNA 1 [Source:HGNC Symbol;Acc:HGNC:42328]
NAIF1	184.564	-0.46022	0.125342	-3.6717	0.00024094	0.00725562	ENSG00000171169	ENSG00000171169.9	203245	NAIF1	-1	9	protein_coding	4	54.62	nuclear apoptosis inducing factor 1 [Source:HGNC Symbol;Acc:HGNC:25446]
S1PR1	1684.5	-0.883564	0.240703	-3.67076	0.000241832	0.00725668	ENSG00000170989	ENSG00000170989.10	1901	S1PR1	1	1	protein_coding	6	44.09	sphingosine-1-phosphate receptor 1 [Source:HGNC Symbol;Acc:HGNC:3165]
ZNF805	193.69	-0.753599	0.205295	-3.67081	0.000241784	0.00725668	ENSG00000204524	ENSG00000204524.7	390980	ZNF805	1	19	protein_coding	2	43.28	zinc finger protein 805 [Source:HGNC Symbol;Acc:HGNC:23272]
ZNF566	108.875	0.43876	0.119552	3.67004	0.000242516	0.00726433	ENSG00000186017	ENSG00000186017.15	84924	ZNF566	-1	19	protein_coding	11	40.96	zinc finger protein 566 [Source:HGNC Symbol;Acc:HGNC:25919]
ZNF2	55.9843	0.75949	0.207012	3.66882	0.000243675	0.0072733	ENSG00000275111	ENSG00000275111.5	7549	ZNF2	1	2	protein_coding	5	44.65	zinc finger protein 2 [Source:HGNC Symbol;Acc:HGNC:12991]
ENSG00000284024	228.377	-0.546832	0.149045	-3.6689	0.000243596	0.0072733	ENSG00000284024	ENSG00000284024.4	100421372	LOC100421372	1	10	protein_coding	3	44.22	novel protein
KLHL21	694.328	-0.285495	0.0778297	-3.66819	0.000244271	0.00727824	ENSG00000162413	ENSG00000162413.16	9903	KLHL21	-1	1	protein_coding	6	54.46	kelch like family member 21 [Source:HGNC Symbol;Acc:HGNC:29041]
SZRD1	1494.39	-0.265388	0.0724024	-3.66545	0.000246903	0.00731481	ENSG00000055070	ENSG00000055070.17	26099	SZRD1	1	1	protein_coding	10	48.1	SUZ RNA binding domain containing 1 [Source:HGNC Symbol;Acc:HGNC:30232]
SPATA21	509.401	-0.301296	0.0821977	-3.66551	0.000246848	0.00731481	ENSG00000187144	ENSG00000187144.11	374955	SPATA21	-1	1	protein_coding	6	50.37	spermatogenesis associated 21 [Source:HGNC Symbol;Acc:HGNC:28026]
AP3M2	366.156	-0.505637	0.137922	-3.66612	0.000246262	0.00731481	ENSG00000070718	ENSG00000070718.12	10947	AP3M2	1	8	protein_coding	17	41.4	adaptor related protein complex 3 subunit mu 2 [Source:HGNC Symbol;Acc:HGNC:570]
FBXO33	540.845	-1.02368	0.279304	-3.66512	0.000247227	0.00731481	ENSG00000165355	ENSG00000165355.7	254170	FBXO33	-1	14	protein_coding	3	38.98	F-box protein 33 [Source:HGNC Symbol;Acc:HGNC:19833]
FASN	1098.6	-0.5874	0.160293	-3.66453	0.000247792	0.00731874	ENSG00000169710	ENSG00000169710.9	2194	FASN	-1	17	protein_coding	13	66.65	fatty acid synthase [Source:HGNC Symbol;Acc:HGNC:3594]	Autosomal Recessive Mental Retardation
RGMB	174.424	-0.501169	0.136791	-3.66376	0.000248543	0.00732813	ENSG00000174136	ENSG00000174136.13	285704	RGMB	1	5	protein_coding	7	43.29	repulsive guidance molecule BMP co-receptor b [Source:HGNC Symbol;Acc:HGNC:26896]
TNFRSF4	253.15	-0.513756	0.140339	-3.66081	0.000251418	0.00734887	ENSG00000186827	ENSG00000186827.11	7293,7293	TNFRSF4,TNFRSF4	-1	1	protein_coding	3	70.33	TNF receptor superfamily member 4 [Source:HGNC Symbol;Acc:HGNC:11918]	Combined immunodeficiency due to OX40 deficiency
SUB1	1173.84	-0.455922	0.124482	-3.66256	0.00024971	0.00734887	ENSG00000113387	ENSG00000113387.12	10923	SUB1	1	5	protein_coding	13	42.87	SUB1 regulator of transcription [Source:HGNC Symbol;Acc:HGNC:19985]
ZNF92	148.165	-0.806368	0.220237	-3.66137	0.000250873	0.00734887	ENSG00000146757	ENSG00000146757.14	168374	ZNF92	1	7	protein_coding	5	39.16	zinc finger protein 92 [Source:HGNC Symbol;Acc:HGNC:13168]
ING3	284.263	-0.616094	0.168288	-3.66094	0.000251294	0.00734887	ENSG00000071243	ENSG00000071243.16	54556	ING3	1	7	protein_coding	6	35.56	inhibitor of growth family member 3 [Source:HGNC Symbol;Acc:HGNC:14587]
U2AF1L5	1116.89	-0.484257	0.132278	-3.6609	0.00025133	0.00734887	ENSG00000275895	ENSG00000275895.7	102724594	U2AF1L5	-1	21	protein_coding	12	43.61	U2 small nuclear RNA auxiliary factor 1 like 5 [Source:HGNC Symbol;Acc:HGNC:51830]
AP1AR	266.489	0.437298	0.119495	3.65954	0.000252666	0.00735972	ENSG00000138660	ENSG00000138660.12	55435	AP1AR	1	4	protein_coding	6	36.72	adaptor related protein complex 1 associated regulatory protein [Source:HGNC Symbol;Acc:HGNC:28808]
HSDL2	159.448	0.376506	0.102876	3.65981	0.000252399	0.00735972	ENSG00000119471	ENSG00000119471.15	84263	HSDL2	1	9	protein_coding	5	40.76	hydroxysteroid dehydrogenase like 2 [Source:HGNC Symbol;Acc:HGNC:18572]
RPA1	1016.96	0.257292	0.0703156	3.65911	0.000253094	0.00735972	ENSG00000132383	ENSG00000132383.12	6117	RPA1	1	17	protein_coding	7	44.49	replication protein A1 [Source:HGNC Symbol;Acc:HGNC:10289]
LINC02273	168.453	0.752782	0.205794	3.65795	0.000254244	0.00736804	ENSG00000245954	ENSG00000245954.8	100996286	LINC02273	1	4	lncRNA	4	46.73	long intergenic non-protein coding RNA 2273 [Source:HGNC Symbol;Acc:HGNC:53188]
CDKN2D	545.317	-0.315951	0.0863739	-3.65794	0.00025425	0.00736804	ENSG00000129355	ENSG00000129355.7	1032	CDKN2D	-1	19	protein_coding	2	58.54	cyclin dependent kinase inhibitor 2D [Source:HGNC Symbol;Acc:HGNC:1790]
TMEM165	305.042	0.438904	0.120021	3.6569	0.000255284	0.00737274	ENSG00000134851	ENSG00000134851.13	55858,55858	TMEM165,TMEM165	1	4	protein_coding	12	38.82	transmembrane protein 165 [Source:HGNC Symbol;Acc:HGNC:30760]	TMEM165-CDG
ENSG00000266677	202.59	-0.343638	0.0939596	-3.65729	0.000254891	0.00737274	ENSG00000266677	ENSG00000266677.1			-1	17	lncRNA	2	54.16	novel transcript
RCSD1	2399.81	0.203895	0.0557857	3.65496	0.000257218	0.00741594	ENSG00000198771	ENSG00000198771.11	92241	RCSD1	1	1	protein_coding	6	46.59	RCSD domain containing 1 [Source:HGNC Symbol;Acc:HGNC:28310]
PGRMC2	432.622	-0.478921	0.131084	-3.65354	0.000258647	0.00744364	ENSG00000164040	ENSG00000164040.18	10424	PGRMC2	-1	4	protein_coding	8	38.64	progesterone receptor membrane component 2 [Source:HGNC Symbol;Acc:HGNC:16089]
NAF1	135.753	-0.705145	0.193103	-3.65165	0.000260558	0.00744364	ENSG00000145414	ENSG00000145414.9	92345	NAF1	-1	4	protein_coding	6	36.34	nuclear assembly factor 1 ribonucleoprotein [Source:HGNC Symbol;Acc:HGNC:25126]
ENSG00000259607	48.6509	-0.552972	0.151402	-3.65234	0.000259865	0.00744364	ENSG00000259607	ENSG00000259607.1			1	8	lncRNA	1	55.7	novel transcript, antisense to KIF13B
DUSP5	315.297	-1.95616	0.53572	-3.65145	0.000260764	0.00744364	ENSG00000138166	ENSG00000138166.6	1847	DUSP5	1	10	protein_coding	2	49.03	dual specificity phosphatase 5 [Source:HGNC Symbol;Acc:HGNC:3071]
SPPL3	263.061	-0.325134	0.0890437	-3.6514	0.000260818	0.00744364	ENSG00000157837	ENSG00000157837.16	121665	SPPL3	-1	12	protein_coding	9	40.88	signal peptide peptidase like 3 [Source:HGNC Symbol;Acc:HGNC:30424]
ENSG00000263917	311.336	-0.543479	0.148781	-3.65287	0.000259327	0.00744364	ENSG00000263917	ENSG00000263917.1			1	18	lncRNA	1	42.55	novel transcript
NXF1	1776.16	-0.326362	0.0894632	-3.64801	0.000264284	0.00752987	ENSG00000162231	ENSG00000162231.14	10482	NXF1	-1	11	protein_coding	17	50.07	nuclear RNA export factor 1 [Source:HGNC Symbol;Acc:HGNC:8071]
SEC22B	668.582	0.258434	0.0708701	3.64658	0.000265754	0.00755904	ENSG00000265808	ENSG00000265808.4	9554	SEC22B	-1	1	protein_coding	2	36.14	SEC22 homolog B, vesicle trafficking protein [Source:HGNC Symbol;Acc:HGNC:10700]
MOSPD2	151.988	0.362745	0.0994879	3.64612	0.00026623	0.00755985	ENSG00000130150	ENSG00000130150.12	158747	MOSPD2	1	X	protein_coding	6	36.08	motile sperm domain containing 2 [Source:HGNC Symbol;Acc:HGNC:28381]
ZC3H12A	467.259	-1.30325	0.357917	-3.64122	0.000271352	0.00767617	ENSG00000163874	ENSG00000163874.11	80149	ZC3H12A	1	1	protein_coding	4	59.32	zinc finger CCCH-type containing 12A [Source:HGNC Symbol;Acc:HGNC:26259]
GIMAP1-GIMAP5	2728.89	0.705907	0.193882	3.6409	0.000271687	0.00767617	ENSG00000281887	ENSG00000281887.3	100527949	GIMAP1-GIMAP5	1	7	protein_coding	1	42.98	GIMAP1-GIMAP5 readthrough [Source:HGNC Symbol;Acc:HGNC:51257]
ELP3	255.336	0.323484	0.0888348	3.64142	0.000271143	0.00767617	ENSG00000134014	ENSG00000134014.17	55140	ELP3	1	8	protein_coding	19	40.16	elongator acetyltransferase complex subunit 3 [Source:HGNC Symbol;Acc:HGNC:20696]
ENSG00000255835	670.806	0.429231	0.11791	3.64034	0.000272282	0.00768017	ENSG00000255835	ENSG00000255835.1			-1	1	protein_coding	1	50.88	novel protein
C5orf51	270.396	0.621728	0.170813	3.63982	0.000272825	0.00768267	ENSG00000205765	ENSG00000205765.9	285636	C5orf51	1	5	protein_coding	4	36.01	chromosome 5 open reading frame 51 [Source:HGNC Symbol;Acc:HGNC:27750]
GIMAP4	1420.57	1.19583	0.32873	3.63774	0.000275042	0.00771762	ENSG00000133574	ENSG00000133574.10	55303	GIMAP4	1	7	protein_coding	5	44.07	GTPase, IMAP family member 4 [Source:HGNC Symbol;Acc:HGNC:21872]
NKX3-1	18.2948	-1.26901	0.348881	-3.63737	0.000275434	0.00771762	ENSG00000167034	ENSG00000167034.10	4824	NKX3-1	-1	8	protein_coding	2	49.36	NK3 homeobox 1 [Source:HGNC Symbol;Acc:HGNC:7838]
WBP11	981.739	-0.437655	0.120314	-3.63762	0.000275172	0.00771762	ENSG00000084463	ENSG00000084463.8	51729	WBP11	-1	12	protein_coding	5	37.11	WW domain binding protein 11 [Source:HGNC Symbol;Acc:HGNC:16461]
NOCT	26.682	-1.75732	0.483234	-3.63657	0.000276288	0.00772876	ENSG00000151014	ENSG00000151014.6	25819	NOCT	1	4	protein_coding	3	44.82	nocturnin [Source:HGNC Symbol;Acc:HGNC:14254]
TLR3	12.6758	1.00955	0.277653	3.63601	0.000276891	0.00773283	ENSG00000164342	ENSG00000164342.13	7098,7098,7098	TLR3,TLR3,TLR3	1	4	protein_coding	5	39.24	toll like receptor 3 [Source:HGNC Symbol;Acc:HGNC:11849]	Herpes simplex virus encephalitis
ISCA1	371.332	-0.805645	0.221732	-3.63342	0.000279684	0.00779799	ENSG00000135070	ENSG00000135070.15	81689,81689	ISCA1,ISCA1	-1	9	protein_coding	4	41.36	iron-sulfur cluster assembly 1 [Source:HGNC Symbol;Acc:HGNC:28660]	Multiple mitochondrial dysfunctions syndrome type 5
INPP5A	134.259	-0.431932	0.118893	-3.63294	0.000280208	0.00779973	ENSG00000068383	ENSG00000068383.19	3632	INPP5A	1	10	protein_coding	7	54.13	inositol polyphosphate-5-phosphatase A [Source:HGNC Symbol;Acc:HGNC:6076]
SHLD3	76.1153	-0.733196	0.201879	-3.63186	0.000281388	0.00781971	ENSG00000253251	ENSG00000253251.3	112441434	SHLD3	1	5	protein_coding	2	38.39	shieldin complex subunit 3 [Source:HGNC Symbol;Acc:HGNC:53826]
ENSG00000288640	274.063	-0.708209	0.19505	-3.63091	0.000282423	0.00783196	ENSG00000288640	ENSG00000288640.1			1	7	protein_coding	2	38.25	novel protein
NGDN	337.747	-0.590471	0.162656	-3.63019	0.000283217	0.00783196	ENSG00000129460	ENSG00000129460.16	25983	NGDN	1	14	protein_coding	13	42.99	neuroguidin [Source:HGNC Symbol;Acc:HGNC:20271]
ESR2	35.0006	-0.802807	0.221132	-3.63045	0.000282927	0.00783196	ENSG00000140009	ENSG00000140009.19	2100,2100	ESR2,ESR2	-1	14	protein_coding	13	41.74	estrogen receptor 2 [Source:HGNC Symbol;Acc:HGNC:3468]	Familial medullary thyroid carcinoma
JARID2	399.899	-0.456506	0.125809	-3.62856	0.000285006	0.00784299	ENSG00000008083	ENSG00000008083.14	3720	JARID2	1	6	protein_coding	3	43.92	jumonji and AT-rich interaction domain containing 2 [Source:HGNC Symbol;Acc:HGNC:6196]	JARID2-related Neurodevelopmental Disorder
TRA2A	984.367	-0.299418	0.0825124	-3.62876	0.000284784	0.00784299	ENSG00000164548	ENSG00000164548.11	29896	TRA2A	-1	7	protein_coding	12	41.09	transformer 2 alpha homolog [Source:HGNC Symbol;Acc:HGNC:16645]
NECAP1	510.293	-0.611712	0.168564	-3.62895	0.000284574	0.00784299	ENSG00000089818	ENSG00000089818.18	25977,25977	NECAP1,NECAP1	1	12	protein_coding	27	41.12	NECAP endocytosis associated 1 [Source:HGNC Symbol;Acc:HGNC:24539]	Undetermined early-onset epileptic encephalopathy
IFRD1	356.769	-0.81626	0.225037	-3.62722	0.000286488	0.00787098	ENSG00000006652	ENSG00000006652.15	3475	IFRD1	1	7	protein_coding	22	39.46	interferon related developmental regulator 1 [Source:HGNC Symbol;Acc:HGNC:5456]	Spinocerebellar ataxia type 18
KLF11	200.824	-0.847722	0.233851	-3.62505	0.000288904	0.00787344	ENSG00000172059	ENSG00000172059.11	8462,8462	KLF11,KLF11	1	2	protein_coding	6	50.79	Kruppel like factor 11 [Source:HGNC Symbol;Acc:HGNC:11811]	MODY
TMEM128	164.25	0.352235	0.097162	3.62523	0.0002887	0.00787344	ENSG00000132406	ENSG00000132406.12	85013	TMEM128	-1	4	protein_coding	2	41.7	transmembrane protein 128 [Source:HGNC Symbol;Acc:HGNC:28201]
ENSG00000283321	163.771	-0.934716	0.257748	-3.62648	0.000287312	0.00787344	ENSG00000283321	ENSG00000283321.1			1	7	protein_coding	1	37.22	novel protein
SBDS	1026.7	-1.17341	0.323623	-3.62587	0.000287992	0.00787344	ENSG00000126524	ENSG00000126524.10	51119,51119,51119,51119	SBDS,SBDS,SBDS,SBDS	-1	7	protein_coding	5	42.8	SBDS ribosome maturation factor [Source:HGNC Symbol;Acc:HGNC:19440]	Idiopathic aplastic anemia
HNRNPL	2775.07	-0.387775	0.106943	-3.62601	0.000287835	0.00787344	ENSG00000104824	ENSG00000104824.18	3191	HNRNPL	-1	19	protein_coding	15	53.74	heterogeneous nuclear ribonucleoprotein L [Source:HGNC Symbol;Acc:HGNC:5045]
NUDT19	114.236	-0.445016	0.122816	-3.62342	0.000290728	0.00791042	ENSG00000213965	ENSG00000213965.4	390916	NUDT19	1	19	protein_coding	1	46.29	nudix hydrolase 19 [Source:HGNC Symbol;Acc:HGNC:32036]
SERP1	1660.12	-0.194173	0.0536147	-3.62164	0.000292737	0.00795231	ENSG00000120742	ENSG00000120742.11	27230	SERP1	-1	3	protein_coding	8	38.84	stress associated endoplasmic reticulum protein 1 [Source:HGNC Symbol;Acc:HGNC:10759]
HBS1L	295.445	-0.470807	0.130065	-3.61979	0.000294845	0.00799674	ENSG00000112339	ENSG00000112339.15	10767	HBS1L	-1	6	protein_coding	16	36.66	HBS1 like translational GTPase [Source:HGNC Symbol;Acc:HGNC:4834]
ACER1	21.7309	-0.930232	0.257136	-3.61767	0.000297273	0.00804967	ENSG00000167769	ENSG00000167769.5	125981	ACER1	-1	19	protein_coding	1	49.82	alkaline ceramidase 1 [Source:HGNC Symbol;Acc:HGNC:18356]
ENSG00000288000	1131.32	-0.299681	0.0828708	-3.61625	0.000298905	0.00808093	ENSG00000288000	ENSG00000288000.1			1	20	protein_coding	1	46.19	novel protein
MIR3142HG	23.1212	1.0338	0.285929	3.6156	0.000299648	0.0080881	ENSG00000253522	ENSG00000253522.6	107075116	MIR3142HG	1	5	lncRNA	2	42.44	MIR3142 host gene [Source:HGNC Symbol;Acc:HGNC:51944]
INAFM1	91.1709	-0.412961	0.114234	-3.61506	0.00030028	0.00809227	ENSG00000257704	ENSG00000257704.4	255783	INAFM1	1	19	protein_coding	1	70.32	InaF motif containing 1 [Source:HGNC Symbol;Acc:HGNC:27406]
KRIT1	380.689	0.305709	0.0845979	3.61367	0.00030189	0.00812271	ENSG00000001631	ENSG00000001631.16	889,889,889	KRIT1,KRIT1,KRIT1	-1	7	protein_coding	24	36.48	KRIT1 ankyrin repeat containing [Source:HGNC Symbol;Acc:HGNC:1573]	Familial cerebral cavernous malformation
CASZ1	112.828	-0.6118	0.169399	-3.61159	0.000304327	0.00812372	ENSG00000130940	ENSG00000130940.15	54897	CASZ1	-1	1	protein_coding	9	56.73	castor zinc finger 1 [Source:HGNC Symbol;Acc:HGNC:26002]
ENSG00000243960	155.493	0.439104	0.121533	3.61305	0.00030262	0.00812372	ENSG00000243960	ENSG00000243960.1			-1	1	lncRNA	2	41.95	novel transcript
MIR3661	222.185	-0.647495	0.179264	-3.61195	0.000303897	0.00812372	ENSG00000266751	ENSG00000266751.1	100500905	MIR3661	1	5	miRNA	1	58.33	microRNA 3661 [Source:HGNC Symbol;Acc:HGNC:38892]
GIMAP5	2554.88	0.720305	0.1994	3.61236	0.000303417	0.00812372	ENSG00000196329	ENSG00000196329.12	55340	GIMAP5	1	7	protein_coding	7	43.79	GTPase, IMAP family member 5 [Source:HGNC Symbol;Acc:HGNC:18005]
ENSG00000204055	57.7734	-0.737686	0.204252	-3.61164	0.000304268	0.00812372	ENSG00000204055	ENSG00000204055.5			1	9	lncRNA	8	52.3	novel transcript, antisense to IER5L
METTL7A	58.2193	0.955851	0.264816	3.60949	0.000306805	0.00817696	ENSG00000185432	ENSG00000185432.12	25840	METTL7A	1	12	protein_coding	5	42.86	methyltransferase like 7A [Source:HGNC Symbol;Acc:HGNC:24550]
AZIN1	822.455	-0.3098	0.0858755	-3.60755	0.0003091	0.0081994	ENSG00000155096	ENSG00000155096.15	51582	AZIN1	-1	8	protein_coding	17	40.79	antizyme inhibitor 1 [Source:HGNC Symbol;Acc:HGNC:16432]
USP30	186.977	-0.317588	0.0880306	-3.6077	0.000308918	0.0081994	ENSG00000135093	ENSG00000135093.13	84749	USP30	1	12	protein_coding	10	42.28	ubiquitin specific peptidase 30 [Source:HGNC Symbol;Acc:HGNC:20065]
KLF16	429.937	-0.559533	0.155081	-3.608	0.000308566	0.0081994	ENSG00000129911	ENSG00000129911.9	83855	KLF16	-1	19	protein_coding	4	65.43	Kruppel like factor 16 [Source:HGNC Symbol;Acc:HGNC:16857]
ENSG00000285106	219.98	-0.804285	0.223104	-3.60498	0.000312178	0.00825515	ENSG00000285106	ENSG00000285106.2			-1	7	lncRNA	7	41.71	novel transcript
SRGN	1227.91	-0.945931	0.262372	-3.60531	0.000311786	0.00825515	ENSG00000122862	ENSG00000122862.5	5552	SRGN	1	10	protein_coding	2	42.48	serglycin [Source:HGNC Symbol;Acc:HGNC:9361]
SMARCA2	2149.85	-0.296885	0.0824432	-3.60108	0.000316898	0.00832792	ENSG00000080503	ENSG00000080503.24	6595,6595	SMARCA2,SMARCA2	1	9	protein_coding	66	40.37	SWI/SNF related, matrix associated, actin dependent regulator of chromatin, subfamily a, member 2 [Source:HGNC Symbol;Acc:HGNC:11098]	Intellectual disability-sparse hair-brachydactyly syndrome
THYN1	282.779	0.291855	0.0810336	3.60165	0.000316204	0.00832792	ENSG00000151500	ENSG00000151500.15	29087	THYN1	-1	11	protein_coding	8	43.95	thymocyte nuclear protein 1 [Source:HGNC Symbol;Acc:HGNC:29560]
CAPN15	1424.91	-0.310586	0.0862398	-3.60143	0.000316474	0.00832792	ENSG00000103326	ENSG00000103326.12	6650	CAPN15	1	16	protein_coding	8	65	calpain 15 [Source:HGNC Symbol;Acc:HGNC:11182]
ADORA2A	484.316	0.548261	0.152219	3.60179	0.000316035	0.00832792	ENSG00000128271	ENSG00000128271.22	135	ADORA2A	1	22	protein_coding	15	59.24	adenosine A2a receptor [Source:HGNC Symbol;Acc:HGNC:263]	Acute encephalopathy with biphasic seizures and late reduced diffusion
SLC5A6	691.854	-0.762097	0.211868	-3.59704	0.000321864	0.00839325	ENSG00000138074	ENSG00000138074.15	8884,8884	SLC5A6,SLC5A6	-1	2	protein_coding	18	53.48	solute carrier family 5 member 6 [Source:HGNC Symbol;Acc:HGNC:11041]	NEURODEGENERATION INFANTILE-ONSET BIOTIN-RESPONSIVE
KLHL18	178.41	-0.289399	0.0804522	-3.59715	0.000321723	0.00839325	ENSG00000114648	ENSG00000114648.12	23276	KLHL18	1	3	protein_coding	6	44.87	kelch like family member 18 [Source:HGNC Symbol;Acc:HGNC:29120]
JADE1	662.614	-0.345745	0.0960975	-3.59786	0.000320849	0.00839325	ENSG00000077684	ENSG00000077684.16	79960	JADE1	1	4	protein_coding	14	44.2	jade family PHD finger 1 [Source:HGNC Symbol;Acc:HGNC:30027]
DYNLT1	378.783	-0.841337	0.233842	-3.59789	0.000320813	0.00839325	ENSG00000146425	ENSG00000146425.11	6993	DYNLT1	-1	6	protein_coding	3	45.31	dynein light chain Tctex-type 1 [Source:HGNC Symbol;Acc:HGNC:11697]
CCL3-AS1	34.0426	-1.96192	0.54535	-3.59755	0.000321232	0.00839325	ENSG00000277089	ENSG00000277089.4			1	17	lncRNA	4	43.45	CCL3 antisense RNA 1 [Source:HGNC Symbol;Acc:HGNC:55229]
ALDH18A1	383.197	0.303681	0.0844488	3.59604	0.000323101	0.00841255	ENSG00000059573	ENSG00000059573.9	5832,5832,5832,5832,5832,5832,5832,5832,5832,5832,5832	ALDH18A1,ALDH18A1,ALDH18A1,ALDH18A1,ALDH18A1,ALDH18A1,ALDH18A1,ALDH18A1,ALDH18A1,ALDH18A1,ALDH18A1	-1	10	protein_coding	5	43.15	aldehyde dehydrogenase 18 family member A1 [Source:HGNC Symbol;Acc:HGNC:9722]	ALDH18A1-related De Barsy syndrome
MRPL44	214.495	-0.863288	0.240139	-3.59495	0.000324459	0.00842201	ENSG00000135900	ENSG00000135900.4	65080,65080	MRPL44,MRPL44	1	2	protein_coding	1	37.35	mitochondrial ribosomal protein L44 [Source:HGNC Symbol;Acc:HGNC:16650]	Infantile hypertrophic cardiomyopathy due to MRPL44 deficiency
KSR1	257.49	-0.319956	0.0889938	-3.59526	0.000324068	0.00842201	ENSG00000141068	ENSG00000141068.14	8844	KSR1	1	17	protein_coding	20	49.31	kinase suppressor of ras 1 [Source:HGNC Symbol;Acc:HGNC:6465]
GTF2B	206.135	-0.841968	0.234248	-3.59434	0.000325213	0.00842864	ENSG00000137947	ENSG00000137947.12	2959	GTF2B	-1	1	protein_coding	7	39.79	general transcription factor IIB [Source:HGNC Symbol;Acc:HGNC:4648]
MTA2	1761.73	0.193833	0.0539513	3.59274	0.000327217	0.0084676	ENSG00000149480	ENSG00000149480.7	9219	MTA2	-1	11	protein_coding	7	52.42	metastasis associated 1 family member 2 [Source:HGNC Symbol;Acc:HGNC:7411]
TRAF6	273.067	-0.589748	0.164169	-3.59232	0.000327749	0.00846843	ENSG00000175104	ENSG00000175104.15	7189	TRAF6	-1	11	protein_coding	3	38.27	TNF receptor associated factor 6 [Source:HGNC Symbol;Acc:HGNC:12036]	Autosomal dominant hypohidrotic ectodermal dysplasia
POLR1F	178.521	-1.05059	0.292557	-3.59106	0.000329337	0.0084965	ENSG00000105849	ENSG00000105849.6	221830	POLR1F	-1	7	protein_coding	2	36.19	RNA polymerase I subunit F [Source:HGNC Symbol;Acc:HGNC:18027]
CYB561D1	710.836	0.385438	0.107379	3.58951	0.000331306	0.00852131	ENSG00000174151	ENSG00000174151.15	284613	CYB561D1	1	1	protein_coding	9	52.44	cytochrome b561 family member D1 [Source:HGNC Symbol;Acc:HGNC:26804]
ACTR2	3464.08	0.247891	0.0690559	3.58971	0.00033104	0.00852131	ENSG00000138071	ENSG00000138071.14	10097	ACTR2	1	2	protein_coding	5	39.46	actin related protein 2 [Source:HGNC Symbol;Acc:HGNC:169]
RAB11FIP1	228.774	-0.492811	0.137312	-3.58898	0.000331968	0.00852538	ENSG00000156675	ENSG00000156675.16	80223	RAB11FIP1	-1	8	protein_coding	6	45.89	RAB11 family interacting protein 1 [Source:HGNC Symbol;Acc:HGNC:30265]
MUS81	653.643	0.358568	0.0999445	3.58767	0.000333646	0.00854254	ENSG00000172732	ENSG00000172732.12	80198	MUS81	1	11	protein_coding	17	60.2	MUS81 structure-specific endonuclease subunit [Source:HGNC Symbol;Acc:HGNC:29814]
ARHGEF7	540.32	-0.301646	0.0840706	-3.58801	0.000333209	0.00854254	ENSG00000102606	ENSG00000102606.19	8874	ARHGEF7	1	13	protein_coding	20	44.55	Rho guanine nucleotide exchange factor 7 [Source:HGNC Symbol;Acc:HGNC:15607]
CYCS	566.474	-0.610784	0.170327	-3.58595	0.000335853	0.0085602	ENSG00000172115	ENSG00000172115.9	54205,54205	CYCS,CYCS	-1	7	protein_coding	4	42.41	cytochrome c, somatic [Source:HGNC Symbol;Acc:HGNC:19986]	Autosomal thrombocytopenia with normal platelets
PTS	77.0307	-0.816062	0.22757	-3.58598	0.000335813	0.0085602	ENSG00000150787	ENSG00000150787.8	5805,5805,5805	PTS,PTS,PTS	1	11	protein_coding	9	41.9	6-pyruvoyltetrahydropterin synthase [Source:HGNC Symbol;Acc:HGNC:9689]	6-pyruvoyl-tetrahydropterin synthase deficiency
KAT7	670.269	-0.831817	0.231952	-3.58616	0.000335582	0.0085602	ENSG00000136504	ENSG00000136504.13	11143	KAT7	1	17	protein_coding	19	42.39	lysine acetyltransferase 7 [Source:HGNC Symbol;Acc:HGNC:17016]
NDC1	153.436	0.32358	0.0902475	3.58547	0.000336472	0.00856308	ENSG00000058804	ENSG00000058804.12	55706	NDC1	-1	1	protein_coding	2	40.2	NDC1 transmembrane nucleoporin [Source:HGNC Symbol;Acc:HGNC:25525]
CLK2	850.706	0.394328	0.110057	3.58296	0.000339724	0.00861455	ENSG00000176444	ENSG00000176444.19	1196	CLK2	-1	1	protein_coding	7	50.41	CDC like kinase 2 [Source:HGNC Symbol;Acc:HGNC:2069]
TPR	2075.24	0.212128	0.0592417	3.58071	0.000342657	0.00861455	ENSG00000047410	ENSG00000047410.14	7175	TPR	-1	1	protein_coding	9	34.16	translocated promoter region, nuclear basket protein [Source:HGNC Symbol;Acc:HGNC:12017]	Differentiated thyroid carcinoma
RAMACL	48.7987	-0.824654	0.230288	-3.58097	0.000342327	0.00861455	ENSG00000235272	ENSG00000235272.2			-1	6	protein_coding	1	43.29	RNA guanine-7 methyltransferase activating subunit like (pseudogene) [Source:HGNC Symbol;Acc:HGNC:21234]
PDP1	385.061	-0.927894	0.259152	-3.5805	0.000342934	0.00861455	ENSG00000164951	ENSG00000164951.16	54704	PDP1	1	8	protein_coding	10	42.9	pyruvate dehyrogenase phosphatase catalytic subunit 1 [Source:HGNC Symbol;Acc:HGNC:9279]	Pyruvate dehydrogenase phosphatase deficiency
WDR74	611.577	-0.481057	0.134291	-3.58219	0.000340728	0.00861455	ENSG00000133316	ENSG00000133316.16	54663	WDR74	-1	11	protein_coding	17	51.65	WD repeat domain 74 [Source:HGNC Symbol;Acc:HGNC:25529]
REM2	95.5031	-0.536116	0.149753	-3.58001	0.000343584	0.00861455	ENSG00000139890	ENSG00000139890.10	161253	REM2	1	14	protein_coding	2	56.14	RRAD and GEM like GTPase 2 [Source:HGNC Symbol;Acc:HGNC:20248]
EIF5A	2548.53	-0.27087	0.0756011	-3.58288	0.000339828	0.00861455	ENSG00000132507	ENSG00000132507.18	1984	EIF5A	1	17	protein_coding	11	55.3	eukaryotic translation initiation factor 5A [Source:HGNC Symbol;Acc:HGNC:3300]
DUS3L	585.78	-0.417695	0.116604	-3.58216	0.000340767	0.00861455	ENSG00000141994	ENSG00000141994.16	56931	DUS3L	-1	19	protein_coding	15	61.95	dihydrouridine synthase 3 like [Source:HGNC Symbol;Acc:HGNC:26920]
AKAP8	875.675	-0.409997	0.114498	-3.58082	0.000342522	0.00861455	ENSG00000105127	ENSG00000105127.10	10270	AKAP8	-1	19	protein_coding	12	53.24	A-kinase anchoring protein 8 [Source:HGNC Symbol;Acc:HGNC:378]
EIF2S2	639.996	0.281592	0.07865	3.58031	0.000343184	0.00861455	ENSG00000125977	ENSG00000125977.7	8894	EIF2S2	-1	20	protein_coding	1	42.17	eukaryotic translation initiation factor 2 subunit beta [Source:HGNC Symbol;Acc:HGNC:3266]
LRPPRC	903.154	0.218449	0.0610511	3.57814	0.00034605	0.00862296	ENSG00000138095	ENSG00000138095.20	10128,10128,10128	LRPPRC,LRPPRC,LRPPRC	-1	2	protein_coding	71	37.13	leucine rich pentatricopeptide repeat containing [Source:HGNC Symbol;Acc:HGNC:15714]	Congenital lactic acidosis Saguenay-Lac-Saint-Jean type
SPCS3-AS1	183.121	-0.306104	0.0855208	-3.5793	0.000344517	0.00862296	ENSG00000248980	ENSG00000248980.1			-1	4	lncRNA	1	38.77	SPCS3 antisense RNA 1 [Source:HGNC Symbol;Acc:HGNC:54818]
BAG4	91.2006	-0.712608	0.199174	-3.57782	0.000346468	0.00862296	ENSG00000156735	ENSG00000156735.11	9530	BAG4	1	8	protein_coding	4	41.83	BAG cochaperone 4 [Source:HGNC Symbol;Acc:HGNC:940]
VDAC3	652.045	0.202811	0.0566757	3.57844	0.000345646	0.00862296	ENSG00000078668	ENSG00000078668.14	7419	VDAC3	1	8	protein_coding	12	40.44	voltage dependent anion channel 3 [Source:HGNC Symbol;Acc:HGNC:12674]
SOCS3	1875.66	-1.77324	0.495536	-3.57844	0.000345656	0.00862296	ENSG00000184557	ENSG00000184557.4	9021	SOCS3	-1	17	protein_coding	2	62.24	suppressor of cytokine signaling 3 [Source:HGNC Symbol;Acc:HGNC:19391]
ENSG00000285932	110.369	0.336916	0.0941906	3.57695	0.000347622	0.00863474	ENSG00000285932	ENSG00000285932.1			-1	10	protein_coding	1	40.82	novel transcript
TSPOAP1-AS1	857.971	0.230515	0.0644491	3.5767	0.000347961	0.00863474	ENSG00000265148	ENSG00000265148.6	100506779	TSPOAP1-AS1	1	17	lncRNA	13	46.31	TSPOAP1, SUPT4H1 and RNF43 antisense RNA 1 [Source:HGNC Symbol;Acc:HGNC:44148]
GTPBP10	293.687	0.378198	0.105777	3.57544	0.000349644	0.0086638	ENSG00000105793	ENSG00000105793.16	85865,101927446	GTPBP10,LOC101927446	1	7	protein_coding	12	38.02	GTP binding protein 10 [Source:HGNC Symbol;Acc:HGNC:25106]
ARL8A	401.214	-0.340674	0.09535	-3.57287	0.000353086	0.00873629	ENSG00000143862	ENSG00000143862.8	127829	ARL8A	-1	1	protein_coding	4	53.33	ADP ribosylation factor like GTPase 8A [Source:HGNC Symbol;Acc:HGNC:25192]
TYW1	521.229	-0.788241	0.220667	-3.57209	0.000354146	0.00874974	ENSG00000198874	ENSG00000198874.13	55253	TYW1	1	7	protein_coding	7	41.67	tRNA-yW synthesizing protein 1 homolog [Source:HGNC Symbol;Acc:HGNC:25598]
METTL3	986.265	0.24676	0.0690908	3.57154	0.000354888	0.00875528	ENSG00000165819	ENSG00000165819.12	56339	METTL3	-1	14	protein_coding	14	42.48	methyltransferase like 3 [Source:HGNC Symbol;Acc:HGNC:17563]
TMOD3	685.28	0.420854	0.117852	3.57103	0.000355584	0.00875969	ENSG00000138594	ENSG00000138594.14	29766,112268148	TMOD3,LOC112268148	1	15	protein_coding	11	41.02	tropomodulin 3 [Source:HGNC Symbol;Acc:HGNC:11873]
PDE4B	603.757	-0.854005	0.239251	-3.56949	0.000357672	0.00876224	ENSG00000184588	ENSG00000184588.18	5142	PDE4B	1	1	protein_coding	18	37.45	phosphodiesterase 4B [Source:HGNC Symbol;Acc:HGNC:8781]
TMEM183A	803.656	-0.432756	0.121342	-3.56641	0.000361899	0.00876224	ENSG00000163444	ENSG00000163444.12	92703	TMEM183A	1	1	protein_coding	5	41.51	transmembrane protein 183A [Source:HGNC Symbol;Acc:HGNC:20173]
MSL2	972.517	-0.408969	0.114746	-3.56413	0.00036506	0.00876224	ENSG00000174579	ENSG00000174579.4	55167	MSL2	-1	3	protein_coding	5	42.35	MSL complex subunit 2 [Source:HGNC Symbol;Acc:HGNC:25544]	MSL2-related developmental disorder monoallelic
POLN	199.612	-0.849544	0.238458	-3.56265	0.000367126	0.00876224	ENSG00000130997	ENSG00000130997.16	353497	POLN	-1	4	protein_coding	13	43.94	DNA polymerase nu [Source:HGNC Symbol;Acc:HGNC:18870]
TMEM184C	182.316	0.462922	0.129842	3.56527	0.000363486	0.00876224	ENSG00000164168	ENSG00000164168.8	55751	TMEM184C	1	4	protein_coding	4	38.71	transmembrane protein 184C [Source:HGNC Symbol;Acc:HGNC:25587]
H2AZ2	1209.69	-0.326117	0.0915214	-3.56328	0.000366243	0.00876224	ENSG00000105968	ENSG00000105968.19	94239	H2AZ2	-1	7	protein_coding	8	41.42	H2A.Z variant histone 2 [Source:HGNC Symbol;Acc:HGNC:20664]
PRKAG2	431.223	-0.241127	0.0676921	-3.56212	0.000367868	0.00876224	ENSG00000106617	ENSG00000106617.15	51422,51422,51422,51422,51422,51422	PRKAG2,PRKAG2,PRKAG2,PRKAG2,PRKAG2,PRKAG2	-1	7	protein_coding	35	48.91	protein kinase AMP-activated non-catalytic subunit gamma 2 [Source:HGNC Symbol;Acc:HGNC:9386]	Fatal congenital hypertrophic cardiomyopathy due to glycogen storage disease
IFIT2	68.2713	-0.842476	0.236071	-3.56874	0.000358709	0.00876224	ENSG00000119922	ENSG00000119922.11	3433	IFIT2	1	10	protein_coding	15	42.26	interferon induced protein with tetratricopeptide repeats 2 [Source:HGNC Symbol;Acc:HGNC:5409]
LDHA	1358.96	-0.407293	0.114325	-3.56261	0.000367192	0.00876224	ENSG00000134333	ENSG00000134333.14	3939,3939	LDHA,LDHA	1	11	protein_coding	25	43.95	lactate dehydrogenase A [Source:HGNC Symbol;Acc:HGNC:6535]	Glycogen storage disease due to lactate dehydrogenase M-subunit deficiency
CDKN1B	2112.79	-0.691397	0.193953	-3.56477	0.000364181	0.00876224	ENSG00000111276	ENSG00000111276.12	1027,1027,1027	CDKN1B,CDKN1B,CDKN1B	1	12	protein_coding	9	42.64	cyclin dependent kinase inhibitor 1B [Source:HGNC Symbol;Acc:HGNC:1785]	Multiple endocrine neoplasia type 1
RHEBL1	30.4054	-0.709156	0.198814	-3.56694	0.000361174	0.00876224	ENSG00000167550	ENSG00000167550.11	121268	RHEBL1	-1	12	protein_coding	4	49.7	RHEB like 1 [Source:HGNC Symbol;Acc:HGNC:21166]
TBC1D4	1800.93	0.154183	0.0432855	3.562	0.000368038	0.00876224	ENSG00000136111	ENSG00000136111.14	9882	TBC1D4	-1	13	protein_coding	8	38.11	TBC1 domain family member 4 [Source:HGNC Symbol;Acc:HGNC:19165]	TYPE 2 DIABETES 5
CFL2	134.299	-1.37299	0.38514	-3.56491	0.000363983	0.00876224	ENSG00000165410	ENSG00000165410.15	1073,1073	CFL2,CFL2	-1	14	protein_coding	9	39.1	cofilin 2 [Source:HGNC Symbol;Acc:HGNC:1875]	Typical nemaline myopathy
UBR7	291.347	0.275876	0.077293	3.56922	0.00035804	0.00876224	ENSG00000012963	ENSG00000012963.15	55148	UBR7	1	14	protein_coding	7	43.11	ubiquitin protein ligase E3 component n-recognin 7 [Source:HGNC Symbol;Acc:HGNC:20344]	Autosomal Recessive Mental Retardation
MINDY2	221.413	-0.369603	0.103694	-3.56438	0.000364717	0.00876224	ENSG00000128923	ENSG00000128923.11	54629	MINDY2	1	15	protein_coding	5	39.89	MINDY lysine 48 deubiquitinase 2 [Source:HGNC Symbol;Acc:HGNC:26954]
WDR61	253.683	0.241375	0.0676247	3.56933	0.000357898	0.00876224	ENSG00000140395	ENSG00000140395.9	80349	WDR61	-1	15	protein_coding	16	43.3	WD repeat domain 61 [Source:HGNC Symbol;Acc:HGNC:30300]
EXOSC6	837.951	-0.410556	0.115262	-3.56195	0.000368113	0.00876224	ENSG00000223496	ENSG00000223496.3	118460	EXOSC6	-1	16	protein_coding	1	45.77	exosome component 6 [Source:HGNC Symbol;Acc:HGNC:19055]
UBE2G1	534.539	-0.323247	0.0906958	-3.56408	0.000365133	0.00876224	ENSG00000132388	ENSG00000132388.13	7326	UBE2G1	-1	17	protein_coding	6	41.79	ubiquitin conjugating enzyme E2 G1 [Source:HGNC Symbol;Acc:HGNC:12482]
ENSG00000261526	225.633	-1.11393	0.312579	-3.56366	0.000365716	0.00876224	ENSG00000261526	ENSG00000261526.2			-1	19	lncRNA	1	55.35	novel transcript
ZNF136	177.493	-0.836718	0.234813	-3.56333	0.000366174	0.00876224	ENSG00000196646	ENSG00000196646.12	7695	ZNF136	1	19	protein_coding	7	44.4	zinc finger protein 136 [Source:HGNC Symbol;Acc:HGNC:12920]
ZNF738	135.975	0.521958	0.146313	3.5674	0.000360544	0.00876224	ENSG00000172687	ENSG00000172687.14	148203	ZNF738	1	19	protein_coding	6	39.49	zinc finger protein 738 [Source:HGNC Symbol;Acc:HGNC:32469]
LYPD3	105.338	-1.63394	0.458606	-3.56284	0.000366869	0.00876224	ENSG00000124466	ENSG00000124466.9	27076	LYPD3	-1	19	protein_coding	4	56.84	LY6/PLAUR domain containing 3 [Source:HGNC Symbol;Acc:HGNC:24880]
PLAGL2	188.798	-0.427985	0.119914	-3.5691	0.000358212	0.00876224	ENSG00000126003	ENSG00000126003.7	5326	PLAGL2	-1	20	protein_coding	1	48.45	PLAG1 like zinc finger 2 [Source:HGNC Symbol;Acc:HGNC:9047]
ENSG00000269846	33.2341	-0.804454	0.225714	-3.56404	0.000365193	0.00876224	ENSG00000269846	ENSG00000269846.1			1	20	lncRNA	1	55.52	novel transcript, antisense to RBL1
CDYL2	142.981	-0.474681	0.133322	-3.5604	0.000370288	0.00880163	ENSG00000166446	ENSG00000166446.15	124359	CDYL2	-1	16	protein_coding	7	41.9	chromodomain Y like 2 [Source:HGNC Symbol;Acc:HGNC:23030]
G3BP2	1245.26	-0.702013	0.197202	-3.55987	0.000371041	0.00880716	ENSG00000138757	ENSG00000138757.15	9908	G3BP2	-1	4	protein_coding	90	41.68	G3BP stress granule assembly factor 2 [Source:HGNC Symbol;Acc:HGNC:30291]
ENSG00000227217	51.4181	0.587322	0.165023	3.55902	0.000372243	0.00881244	ENSG00000227217	ENSG00000227217.1			1	1	lncRNA	1	42.61	novel transcript
DNAJB1	4225.5	-1.11298	0.312724	-3.55897	0.000372305	0.00881244	ENSG00000132002	ENSG00000132002.9	3337	DNAJB1	-1	19	protein_coding	25	52.08	DnaJ heat shock protein family (Hsp40) member B1 [Source:HGNC Symbol;Acc:HGNC:5270]	Fibrolamellar hepatocellular carcinoma
SLC30A1	154.247	-0.369048	0.103719	-3.55815	0.000373481	0.00882793	ENSG00000170385	ENSG00000170385.10	7779	SLC30A1	-1	1	protein_coding	1	40.58	solute carrier family 30 member 1 [Source:HGNC Symbol;Acc:HGNC:11012]
PDE3B	2723.26	0.316886	0.0891248	3.55553	0.000377221	0.00890389	ENSG00000152270	ENSG00000152270.9	5140	PDE3B	1	11	protein_coding	5	36.95	phosphodiesterase 3B [Source:HGNC Symbol;Acc:HGNC:8779]
EOMES	194.325	0.945882	0.266061	3.55513	0.000377789	0.00890488	ENSG00000163508	ENSG00000163508.13	8320,8320	EOMES,EOMES	-1	3	protein_coding	3	47.95	eomesodermin [Source:HGNC Symbol;Acc:HGNC:3372]	Microcephaly-polymicrogyria-corpus callosum agenesis syndrome
RPF1	411.262	-0.49421	0.139084	-3.55332	0.000380398	0.00895389	ENSG00000117133	ENSG00000117133.11	80135	RPF1	1	1	protein_coding	2	37.21	ribosome production factor 1 homolog [Source:HGNC Symbol;Acc:HGNC:30350]
ETV3	381.859	-0.872148	0.245576	-3.55144	0.000383127	0.00899529	ENSG00000117036	ENSG00000117036.12	2117	ETV3	-1	1	protein_coding	3	43.29	ETS variant transcription factor 3 [Source:HGNC Symbol;Acc:HGNC:3492]
CAB39	1461.35	0.208927	0.0588299	3.55138	0.000383219	0.00899529	ENSG00000135932	ENSG00000135932.11	51719	CAB39	1	2	protein_coding	7	40.78	calcium binding protein 39 [Source:HGNC Symbol;Acc:HGNC:20292]
TMEM131	544.223	0.222873	0.0627828	3.5499	0.000385376	0.00902713	ENSG00000075568	ENSG00000075568.17	23505	TMEM131	-1	2	protein_coding	9	39.3	transmembrane protein 131 [Source:HGNC Symbol;Acc:HGNC:30366]
UBE4A	931.944	0.324257	0.0913471	3.54972	0.000385643	0.00902713	ENSG00000110344	ENSG00000110344.10	9354	UBE4A	1	11	protein_coding	3	40.54	ubiquitination factor E4A [Source:HGNC Symbol;Acc:HGNC:12499]
KCMF1	526.397	-0.181305	0.0511071	-3.54754	0.000388844	0.00906006	ENSG00000176407	ENSG00000176407.18	56888	KCMF1	1	2	protein_coding	4	41.72	potassium channel modulatory factor 1 [Source:HGNC Symbol;Acc:HGNC:20589]
TADA2B	950.57	-0.296423	0.083556	-3.5476	0.000388764	0.00906006	ENSG00000173011	ENSG00000173011.12	93624	TADA2B	1	4	protein_coding	5	56.73	transcriptional adaptor 2B [Source:HGNC Symbol;Acc:HGNC:30781]
SAMD9	640.13	0.615026	0.173341	3.54808	0.000388053	0.00906006	ENSG00000205413	ENSG00000205413.8	54809,54809,54809,54809	SAMD9,SAMD9,SAMD9,SAMD9	-1	7	protein_coding	3	37.75	sterile alpha motif domain containing 9 [Source:HGNC Symbol;Acc:HGNC:1348]	Familial normophosphatemic tumoral calcinosis
MAFF	139.45	-1.38033	0.389121	-3.54731	0.000389191	0.00906006	ENSG00000185022	ENSG00000185022.12	23764	MAFF	1	22	protein_coding	8	56.06	MAF bZIP transcription factor F [Source:HGNC Symbol;Acc:HGNC:6780]
EPB41	3664.59	0.183595	0.0518014	3.5442	0.000393803	0.00909533	ENSG00000159023	ENSG00000159023.22	2035,2035	EPB41,EPB41	1	1	protein_coding	39	41.87	erythrocyte membrane protein band 4.1 [Source:HGNC Symbol;Acc:HGNC:3377]	Hereditary elliptocytosis
ADPRS	194.061	-0.632706	0.178512	-3.54434	0.0003936	0.00909533	ENSG00000116863	ENSG00000116863.11	54936,54936	ADPRS,ADPRS	1	1	protein_coding	1	55.11	ADP-ribosylserine hydrolase [Source:HGNC Symbol;Acc:HGNC:21304]	NEURODEGENERATION CHILDHOOD-ONSET STRESS-INDUCED WITH VARIABLE ATAXIA AND SEIZURES
PELI1	493.656	-1.04034	0.29354	-3.54412	0.00039393	0.00909533	ENSG00000197329	ENSG00000197329.12	57162	PELI1	-1	2	protein_coding	4	36.89	pellino E3 ubiquitin protein ligase 1 [Source:HGNC Symbol;Acc:HGNC:8827]
LYSMD3	247.293	-0.612024	0.172676	-3.54435	0.000393586	0.00909533	ENSG00000176018	ENSG00000176018.13	116068	LYSMD3	-1	5	protein_coding	4	35.92	LysM domain containing 3 [Source:HGNC Symbol;Acc:HGNC:26969]
SPTY2D1OS	60.6904	-0.842881	0.237707	-3.54588	0.000391302	0.00909533	ENSG00000247595	ENSG00000247595.4	100506540	SPTY2D1OS	1	11	protein_coding	7	43.98	SPTY2D1 opposite strand [Source:HGNC Symbol;Acc:HGNC:44122]
NR4A1	162.09	-2.39473	0.675561	-3.5448	0.000392907	0.00909533	ENSG00000123358	ENSG00000123358.20	3164	NR4A1	1	12	protein_coding	22	56.01	nuclear receptor subfamily 4 group A member 1 [Source:HGNC Symbol;Acc:HGNC:7980]
ZBTB21	240.872	-1.08635	0.306753	-3.54144	0.000397943	0.00917545	ENSG00000173276	ENSG00000173276.14	49854	ZBTB21	-1	21	protein_coding	8	42.8	zinc finger and BTB domain containing 21 [Source:HGNC Symbol;Acc:HGNC:13083]
IFIT5	184.634	-0.871849	0.246323	-3.53945	0.000400956	0.00922212	ENSG00000152778	ENSG00000152778.10	24138	IFIT5	1	10	protein_coding	8	41.46	interferon induced protein with tetratricopeptide repeats 5 [Source:HGNC Symbol;Acc:HGNC:13328]
C12orf76	338.546	0.238013	0.067247	3.53939	0.000401057	0.00922212	ENSG00000174456	ENSG00000174456.15	400073	C12orf76	-1	12	protein_coding	9	45.73	chromosome 12 open reading frame 76 [Source:HGNC Symbol;Acc:HGNC:33790]
CD3G	1257.52	0.50869	0.143756	3.53858	0.00040229	0.00922542	ENSG00000160654	ENSG00000160654.11	917,917	CD3G,CD3G	1	11	protein_coding	7	42.54	CD3g molecule [Source:HGNC Symbol;Acc:HGNC:1675]	Combined immunodeficiency due to CD3gamma deficiency
ZXDB	419.961	-0.544796	0.153957	-3.53862	0.000402226	0.00922542	ENSG00000198455	ENSG00000198455.5	158586	ZXDB	1	X	protein_coding	1	46.48	zinc finger X-linked duplicated B [Source:HGNC Symbol;Acc:HGNC:13199]
AMD1	845.441	-0.707527	0.199968	-3.53821	0.000402849	0.00922574	ENSG00000123505	ENSG00000123505.19	262	AMD1	1	6	protein_coding	10	41.39	adenosylmethionine decarboxylase 1 [Source:HGNC Symbol;Acc:HGNC:457]
RAB11FIP2	330.404	-0.369538	0.104489	-3.53663	0.000405266	0.00926854	ENSG00000107560	ENSG00000107560.12	22841	RAB11FIP2	-1	10	protein_coding	4	35.75	RAB11 family interacting protein 2 [Source:HGNC Symbol;Acc:HGNC:29152]
ENSG00000266947	171.094	0.407012	0.115132	3.53517	0.00040751	0.00929475	ENSG00000266947	ENSG00000266947.1			-1	17	lncRNA	2	45.87	novel transcript, antisense SLFN5
SPAG4	22.6291	-1.21465	0.343576	-3.53533	0.00040726	0.00929475	ENSG00000061656	ENSG00000061656.11	6676	SPAG4	1	20	protein_coding	8	59.57	sperm associated antigen 4 [Source:HGNC Symbol;Acc:HGNC:11214]
HSP90AB1	5878.1	-0.313559	0.0887062	-3.53481	0.000408076	0.00929513	ENSG00000096384	ENSG00000096384.20	3326	HSP90AB1	1	6	protein_coding	4	49.1	heat shock protein 90 alpha family class B member 1 [Source:HGNC Symbol;Acc:HGNC:5258]
C1D	170.719	-0.527612	0.149294	-3.53405	0.000409248	0.00930051	ENSG00000197223	ENSG00000197223.12	10438	C1D	-1	2	protein_coding	7	38.27	C1D nuclear receptor corepressor [Source:HGNC Symbol;Acc:HGNC:29911]
ZNF441	114.843	0.715963	0.202596	3.53394	0.000409411	0.00930051	ENSG00000197044	ENSG00000197044.11	126068	ZNF441	1	19	protein_coding	3	41.78	zinc finger protein 441 [Source:HGNC Symbol;Acc:HGNC:20875]
ESYT1	2747.86	0.407818	0.115442	3.53266	0.000411394	0.00933303	ENSG00000139641	ENSG00000139641.13	23344	ESYT1	1	12	protein_coding	10	50.49	extended synaptotagmin 1 [Source:HGNC Symbol;Acc:HGNC:29534]
APBB1IP	1201.61	0.33084	0.0936811	3.53156	0.00041312	0.00934761	ENSG00000077420	ENSG00000077420.16	54518	APBB1IP	1	10	protein_coding	3	41.53	amyloid beta precursor protein binding family B member 1 interacting protein [Source:HGNC Symbol;Acc:HGNC:17379]
MTMR2	373.194	0.221969	0.0628532	3.53154	0.000413142	0.00934761	ENSG00000087053	ENSG00000087053.20	8898	MTMR2	-1	11	protein_coding	60	36.51	myotubularin related protein 2 [Source:HGNC Symbol;Acc:HGNC:7450]	CHARCOT-MARIE-TOOTH DISEASE TYPE 4B1
CLP1	86.1619	-0.778874	0.22063	-3.53022	0.000415212	0.0093819	ENSG00000172409	ENSG00000172409.7	10978	CLP1	1	11	protein_coding	7	47.82	cleavage factor polyribonucleotide kinase subunit 1 [Source:HGNC Symbol;Acc:HGNC:16999]	Pontocerebellar hypoplasia type 10
SNHG5	2844.25	-0.270458	0.0766361	-3.52912	0.000416946	0.00939064	ENSG00000203875	ENSG00000203875.13			-1	6	lncRNA	89	40.99	small nucleolar RNA host gene 5 [Source:HGNC Symbol;Acc:HGNC:21026]
ZBTB10	493.555	-1.3443	0.380883	-3.52943	0.000416452	0.00939064	ENSG00000205189	ENSG00000205189.12	65986	ZBTB10	1	8	protein_coding	5	38.89	zinc finger and BTB domain containing 10 [Source:HGNC Symbol;Acc:HGNC:30953]
ENSG00000280138	284.137	-0.965033	0.27352	-3.5282	0.000418391	0.00939064	ENSG00000280138	ENSG00000280138.1			-1	12	TEC	1	44.97	novel transcript
CHURC1	870.828	0.225448	0.063888	3.5288	0.000417446	0.00939064	ENSG00000258289	ENSG00000258289.10	91612	CHURC1	1	14	protein_coding	8	41.09	churchill domain containing 1 [Source:HGNC Symbol;Acc:HGNC:20099]
CIPC	147.156	0.344917	0.0977695	3.52786	0.000418928	0.00939064	ENSG00000198894	ENSG00000198894.8	85457	CIPC	1	14	protein_coding	8	42.97	CLOCK interacting pacemaker [Source:HGNC Symbol;Acc:HGNC:20365]
KLF2	6423.17	-0.878782	0.249086	-3.52802	0.000418681	0.00939064	ENSG00000127528	ENSG00000127528.6	10365	KLF2	1	19	protein_coding	2	62.54	Kruppel like factor 2 [Source:HGNC Symbol;Acc:HGNC:6347]
TRAJ33	17.5585	2.68474	0.761561	3.52531	0.00042299	0.00946915	ENSG00000211856	ENSG00000211856.1			1	14	TR_J_gene	1	45.61	T cell receptor alpha joining 33 [Source:HGNC Symbol;Acc:HGNC:12063]
AIM2	20.4845	0.899359	0.255179	3.52443	0.000424403	0.00948824	ENSG00000163568	ENSG00000163568.15	9447	AIM2	-1	1	protein_coding	4	40.1	absent in melanoma 2 [Source:HGNC Symbol;Acc:HGNC:357]
CAST	1687.18	0.165076	0.0468508	3.52344	0.000425986	0.00951106	ENSG00000153113	ENSG00000153113.24	831,831	CAST,CAST	1	5	protein_coding	59	39.41	calpastatin [Source:HGNC Symbol;Acc:HGNC:1515]	Peeling skin-leukonychia-acral punctate keratoses-cheilitis-knuckle pads syndrome
PLEKHM2	1128.34	-0.204861	0.0581714	-3.52168	0.000428815	0.00952449	ENSG00000116786	ENSG00000116786.13	23207	PLEKHM2	1	1	protein_coding	5	52.01	pleckstrin homology and RUN domain containing M2 [Source:HGNC Symbol;Acc:HGNC:29131]	Left ventricular noncompaction
ENSG00000271787	18.1423	-1.05877	0.300605	-3.52212	0.000428117	0.00952449	ENSG00000271787	ENSG00000271787.1			-1	2	lncRNA	1	39.24	novel transcript, antisense to KLF11
C19orf48	218.551	-0.458235	0.130104	-3.52207	0.000428187	0.00952449	ENSG00000167747	ENSG00000167747.15	84798	C19orf48	-1	19	transcribed_unitary_pseudogene	14	54.79	chromosome 19 open reading frame 48 [Source:HGNC Symbol;Acc:HGNC:29667]
SLC25A6_1	6054.89	-0.204935	0.0581942	-3.52156	0.000429013	0.00952449	ENSG00000169100	ENSG00000169100.14	293	SLC25A6	-1	X	protein_coding	3	57.28	solute carrier family 25 member 6 [Source:HGNC Symbol;Acc:HGNC:10992]
SLC25A6_2	6132.72	-0.203822	0.0578823	-3.52132	0.000429401	0.00952449	ENSG00000169100	ENSG00000169100.14	293	SLC25A6	-1	X	protein_coding	3	57.28	solute carrier family 25 member 6 [Source:HGNC Symbol;Acc:HGNC:10992]
B3GNT2	355.254	-0.820279	0.233041	-3.51989	0.000431729	0.00953916	ENSG00000170340	ENSG00000170340.11	10678	B3GNT2	1	2	protein_coding	2	45.39	UDP-GlcNAc:betaGal beta-1,3-N-acetylglucosaminyltransferase 2 [Source:HGNC Symbol;Acc:HGNC:15629]
CCT5	772.962	0.3704	0.105227	3.51999	0.00043156	0.00953916	ENSG00000150753	ENSG00000150753.12	22948,22948	CCT5,CCT5	1	5	protein_coding	15	43.6	chaperonin containing TCP1 subunit 5 [Source:HGNC Symbol;Acc:HGNC:1618]	Mutilating hereditary sensory neuropathy with spastic paraplegia
BRD8	437.215	0.433363	0.123121	3.51981	0.000431856	0.00953916	ENSG00000112983	ENSG00000112983.18	10902	BRD8	-1	5	protein_coding	26	43.02	bromodomain containing 8 [Source:HGNC Symbol;Acc:HGNC:19874]
ENSG00000265118	837.968	0.323699	0.0919814	3.51918	0.000432881	0.00953916	ENSG00000265118	ENSG00000265118.5			-1	17	protein_coding	4	36.29	novel protein
SYS1	381.602	-0.553157	0.157177	-3.51933	0.000432635	0.00953916	ENSG00000204070	ENSG00000204070.10	90196	SYS1	1	20	protein_coding	8	49.54	SYS1 golgi trafficking protein [Source:HGNC Symbol;Acc:HGNC:16162]
DHRS3	329.347	-0.526559	0.149687	-3.51774	0.000435239	0.0095538	ENSG00000162496	ENSG00000162496.9	9249	DHRS3	-1	1	protein_coding	4	51.33	dehydrogenase/reductase 3 [Source:HGNC Symbol;Acc:HGNC:17693]	DHRS3 related craniosynostosis
PSMG3-AS1	118.23	0.497997	0.141544	3.51832	0.000434281	0.0095538	ENSG00000230487	ENSG00000230487.8	114796	PSMG3-AS1	1	7	lncRNA	8	53.15	PSMG3 antisense RNA 1 (head to head) [Source:HGNC Symbol;Acc:HGNC:22230]
ALKBH5	1198.75	-0.213338	0.0606409	-3.51805	0.000434729	0.0095538	ENSG00000091542	ENSG00000091542.9	54890	ALKBH5	1	17	protein_coding	3	50.24	alkB homolog 5, RNA demethylase [Source:HGNC Symbol;Acc:HGNC:25996]
TIPARP	364.728	-1.5295	0.434941	-3.51657	0.000437162	0.00958359	ENSG00000163659	ENSG00000163659.13	25976	TIPARP	1	3	protein_coding	7	38.27	TCDD inducible poly(ADP-ribose) polymerase [Source:HGNC Symbol;Acc:HGNC:23696]
HSPA9	1444.24	-0.435138	0.123766	-3.51581	0.000438415	0.00959863	ENSG00000113013	ENSG00000113013.16	3313,3313,3313	HSPA9,HSPA9,HSPA9	-1	5	protein_coding	23	42.75	heat shock protein family A (Hsp70) member 9 [Source:HGNC Symbol;Acc:HGNC:5244]	Autosomal recessive sideroblastic anemia
ATXN7L3B	1410.81	-0.29547	0.0840574	-3.5151	0.000439586	0.00959992	ENSG00000253719	ENSG00000253719.4	552889	ATXN7L3B	1	12	protein_coding	1	38.67	ataxin 7 like 3B [Source:HGNC Symbol;Acc:HGNC:37931]
ZNF480	168.598	0.529325	0.150587	3.51509	0.000439609	0.00959992	ENSG00000198464	ENSG00000198464.14	147657	ZNF480	1	19	protein_coding	6	42.41	zinc finger protein 480 [Source:HGNC Symbol;Acc:HGNC:23305]
ZNF148	444.598	-0.349171	0.0993651	-3.51402	0.000441372	0.00962073	ENSG00000163848	ENSG00000163848.20	7707,7707	ZNF148,ZNF148	-1	3	protein_coding	10	36.86	zinc finger protein 148 [Source:HGNC Symbol;Acc:HGNC:12933]	Global developmental delay absent or hypoplastic corpus callosum and dysmorphic facies
SCAI	338.308	0.277171	0.07888	3.51383	0.000441699	0.00962073	ENSG00000173611	ENSG00000173611.18	286205	SCAI	-1	9	protein_coding	7	40.94	suppressor of cancer cell invasion [Source:HGNC Symbol;Acc:HGNC:26709]
FANCE	124.976	0.587287	0.167168	3.51316	0.000442804	0.00963242	ENSG00000112039	ENSG00000112039.5	2178,2178	FANCE,FANCE	1	6	protein_coding	2	50.45	FA complementation group E [Source:HGNC Symbol;Acc:HGNC:3586]	Fanconi anemia
TBRG4	790.37	0.255991	0.0728966	3.5117	0.000445253	0.00963613	ENSG00000136270	ENSG00000136270.14	9238	TBRG4	-1	7	protein_coding	17	53.25	transforming growth factor beta regulator 4 [Source:HGNC Symbol;Acc:HGNC:17443]
ENSG00000260657	33.2683	-0.73539	0.209396	-3.51195	0.000444827	0.00963613	ENSG00000260657	ENSG00000260657.2			-1	15	lncRNA	2	44.44	novel transcript
ALYREF	441.428	-0.48214	0.13726	-3.51261	0.000443727	0.00963613	ENSG00000183684	ENSG00000183684.8	10189	ALYREF	-1	17	protein_coding	4	57.54	Aly/REF export factor [Source:HGNC Symbol;Acc:HGNC:19071]
CPNE1	2201.08	0.198385	0.0564878	3.51199	0.000444759	0.00963613	ENSG00000214078	ENSG00000214078.13	8904	CPNE1	-1	20	protein_coding	28	43.12	copine 1 [Source:HGNC Symbol;Acc:HGNC:2314]
ENSG00000286128	113.798	0.686691	0.195713	3.50867	0.000450347	0.00970915	ENSG00000286128	ENSG00000286128.1			-1	5	lncRNA	2	45.53	novel transcript
TENT5A	95.0158	-0.777611	0.221599	-3.5091	0.000449633	0.00970915	ENSG00000112773	ENSG00000112773.16	55603	TENT5A	-1	6	protein_coding	5	36.03	terminal nucleotidyltransferase 5A [Source:HGNC Symbol;Acc:HGNC:18345]	OSTEOGENESIS IMPERFECTA TYPE XVIII
RNF125	1092.67	-0.56899	0.162165	-3.50871	0.000450293	0.00970915	ENSG00000101695	ENSG00000101695.9	54941	RNF125	1	18	protein_coding	5	42.32	ring finger protein 125 [Source:HGNC Symbol;Acc:HGNC:21150]	TENORIO SYNDROME
APOL6	1284.37	-0.32539	0.0927726	-3.5074	0.000452515	0.00973347	ENSG00000221963	ENSG00000221963.6	80830	APOL6	1	22	protein_coding	1	41.58	apolipoprotein L6 [Source:HGNC Symbol;Acc:HGNC:14870]
ENSG00000285531	20.6158	-1.07419	0.306269	-3.50733	0.000452626	0.00973347	ENSG00000285531	ENSG00000285531.1			-1	22	processed_pseudogene	1	41.47	LLP homolog, long-term synaptic facilitation ( LLPH) pseudogene
SLC25A36	680.838	-0.524789	0.149669	-3.50633	0.000454334	0.00974295	ENSG00000114120	ENSG00000114120.14	55186	SLC25A36	1	3	protein_coding	16	35.48	solute carrier family 25 member 36 [Source:HGNC Symbol;Acc:HGNC:25554]
HAUS3	565.049	-0.819174	0.233711	-3.50507	0.000456496	0.00974295	ENSG00000214367	ENSG00000214367.9	79441	HAUS3	-1	4	protein_coding	7	43.22	HAUS augmin like complex subunit 3 [Source:HGNC Symbol;Acc:HGNC:28719]
MRS2	290.027	0.491418	0.140158	3.50617	0.000454608	0.00974295	ENSG00000124532	ENSG00000124532.15	57380	MRS2	1	6	protein_coding	6	39.3	magnesium transporter MRS2 [Source:HGNC Symbol;Acc:HGNC:13785]
SSPOP	46.7204	-0.677253	0.193191	-3.50561	0.000455562	0.00974295	ENSG00000197558	ENSG00000197558.13			1	7	transcribed_unitary_pseudogene	10	61.01	SCO-spondin, pseudogene [Source:HGNC Symbol;Acc:HGNC:21998]
TRIM68	162.482	0.51221	0.146135	3.50505	0.000456521	0.00974295	ENSG00000167333	ENSG00000167333.13	55128	TRIM68	-1	11	protein_coding	7	46.45	tripartite motif containing 68 [Source:HGNC Symbol;Acc:HGNC:21161]
C17orf80	263.73	0.415012	0.118403	3.50507	0.000456483	0.00974295	ENSG00000141219	ENSG00000141219.16	55028	C17orf80	1	17	protein_coding	9	44.08	chromosome 17 open reading frame 80 [Source:HGNC Symbol;Acc:HGNC:29601]
PHC2	509.813	-0.250827	0.0716011	-3.50311	0.000459851	0.00980167	ENSG00000134686	ENSG00000134686.19	1912	PHC2	-1	1	protein_coding	12	45.04	polyhomeotic homolog 2 [Source:HGNC Symbol;Acc:HGNC:3183]
ENSG00000254473	186.039	-0.275385	0.0786267	-3.50244	0.000461016	0.00981414	ENSG00000254473	ENSG00000254473.1			1	9	lncRNA	2	45.27	novel transcript, antisense to UBQLN1
ENC1	242.285	-1.80369	0.515031	-3.50209	0.000461618	0.0098146	ENSG00000171617	ENSG00000171617.15	8507	ENC1	-1	5	protein_coding	8	45.65	ectodermal-neural cortex 1 [Source:HGNC Symbol;Acc:HGNC:3345]
ENSG00000257921	152.037	-0.491468	0.140391	-3.5007	0.000464035	0.00984126	ENSG00000257921	ENSG00000257921.6			1	12	protein_coding	4	44.84	novel protein
KEAP1	315.561	0.585831	0.167346	3.50071	0.000464021	0.00984126	ENSG00000079999	ENSG00000079999.14	9817	KEAP1	-1	19	protein_coding	10	54.06	kelch like ECH associated protein 1 [Source:HGNC Symbol;Acc:HGNC:23177]	Familial multinodular goiter
LCOR	519.507	-0.344613	0.0984851	-3.49913	0.000466771	0.00987454	ENSG00000196233	ENSG00000196233.14	84458	LCOR	1	10	protein_coding	29	39.59	ligand dependent nuclear receptor corepressor [Source:HGNC Symbol;Acc:HGNC:29503]
ENSG00000278834	46.9321	0.720245	0.205824	3.49932	0.000466448	0.00987454	ENSG00000278834	ENSG00000278834.1			1	17	lncRNA	1	50.53	novel transcript, antisense to SMARCE1
ZBTB1	1217.39	-0.578907	0.16546	-3.49878	0.000467392	0.00987534	ENSG00000126804	ENSG00000126804.14	22890	ZBTB1	1	14	protein_coding	7	39.55	zinc finger and BTB domain containing 1 [Source:HGNC Symbol;Acc:HGNC:20259]
USP10	662.563	-0.271319	0.0775597	-3.4982	0.000468407	0.00988443	ENSG00000103194	ENSG00000103194.16	9100	USP10	1	16	protein_coding	19	43.62	ubiquitin specific peptidase 10 [Source:HGNC Symbol;Acc:HGNC:12608]
CIDECP1	79.1066	-0.613959	0.175532	-3.49771	0.000469268	0.00989028	ENSG00000186162	ENSG00000186162.10			-1	3	transcribed_unprocessed_pseudogene	6	47.2	cell death inducing DFFA like effector c pseudogene 1 [Source:HGNC Symbol;Acc:HGNC:24230]
C3orf86	20.4514	0.793645	0.226959	3.49687	0.000470752	0.00989355	ENSG00000225873	ENSG00000225873.4	102724231	C3orf86	-1	3	transcribed_unitary_pseudogene	5	46.89	chromosome 3 putative open reading frame 86 [Source:HGNC Symbol;Acc:HGNC:44570]
MAFG	136.836	-0.469728	0.134337	-3.49663	0.000471177	0.00989355	ENSG00000197063	ENSG00000197063.11	4097	MAFG	-1	17	protein_coding	3	60.3	MAF bZIP transcription factor G [Source:HGNC Symbol;Acc:HGNC:6781]
ATP13A1	1410.25	0.358204	0.10244	3.49673	0.000470993	0.00989355	ENSG00000105726	ENSG00000105726.17	57130	ATP13A1	-1	19	protein_coding	15	57.96	ATPase 13A1 [Source:HGNC Symbol;Acc:HGNC:24215]
ZNF592	788.836	-0.216452	0.0619318	-3.49501	0.000474052	0.00994158	ENSG00000166716	ENSG00000166716.10	9640	ZNF592	1	15	protein_coding	4	45.93	zinc finger protein 592 [Source:HGNC Symbol;Acc:HGNC:28986]	CAMOS syndrome
RBM15	314.009	-0.429855	0.123037	-3.4937	0.000476378	0.00995843	ENSG00000162775	ENSG00000162775.17	64783	RBM15	1	1	protein_coding	9	44.01	RNA binding motif protein 15 [Source:HGNC Symbol;Acc:HGNC:14959]	Megakaryoblastic acute myeloid leukemia with t1
ATXN7	953.272	-0.581138	0.166321	-3.49408	0.0004757	0.00995843	ENSG00000163635	ENSG00000163635.20	6314,6314	ATXN7,ATXN7	1	3	protein_coding	20	41.12	ataxin 7 [Source:HGNC Symbol;Acc:HGNC:10560]	Spinocerebellar ataxia type 7
TWNK	306.296	0.377017	0.107918	3.49356	0.00047662	0.00995843	ENSG00000107815	ENSG00000107815.10	56652,56652,56652,56652,56652,56652,56652,56652,56652	TWNK,TWNK,TWNK,TWNK,TWNK,TWNK,TWNK,TWNK,TWNK	1	10	protein_coding	9	52.37	twinkle mtDNA helicase [Source:HGNC Symbol;Acc:HGNC:1160]	Autosomal dominant progressive external ophthalmoplegia
RCC1L	368.409	0.284552	0.0814711	3.49267	0.000478211	0.00997935	ENSG00000274523	ENSG00000274523.5	81554	RCC1L	-1	7	protein_coding	6	51.13	RCC1 like [Source:HGNC Symbol;Acc:HGNC:14948]

## Sheet: day14Vsday0
GeneSymbol	baseMean	log2FoldChange	lfcSE	stat	pvalue	padj	Geneid	ensembl_gene_id_version	entrezgene_id	entrezgene_accession	strand	chromosome_name	gene_biotype	transcript_count	percentage_gene_gc_content	description	phenotype_description
FCRL3	363.612	0.917635	0.136605	6.71743	1.84962e-11	1.59613e-07	ENSG00000160856	ENSG00000160856.21	115352	FCRL3	-1	1	protein_coding	12	40.66	Fc receptor like 3 [Source:HGNC Symbol;Acc:HGNC:18506]
ZNF449	87.1653	0.793976	0.117486	6.75803	1.39877e-11	1.59613e-07	ENSG00000173275	ENSG00000173275.13	203523	ZNF449	1	X	protein_coding	2	37.89	zinc finger protein 449 [Source:HGNC Symbol;Acc:HGNC:21039]
ARHGAP25	1200.92	0.416098	0.0646806	6.43312	1.25012e-10	7.19196e-07	ENSG00000163219	ENSG00000163219.12	9938	ARHGAP25	1	2	protein_coding	17	41.83	Rho GTPase activating protein 25 [Source:HGNC Symbol;Acc:HGNC:28951]
ENSG00000269688	56.872	-1.02122	0.163019	-6.26442	3.74209e-10	1.61462e-06	ENSG00000269688	ENSG00000269688.1			-1	19	lncRNA	1	48.12	novel transcript, sense intronic to HNRNPL
ARL4A	190.385	-1.2381	0.204152	-6.06461	1.32273e-09	3.5248e-06	ENSG00000122644	ENSG00000122644.13	10124	ARL4A	1	7	protein_coding	7	42.63	ADP ribosylation factor like GTPase 4A [Source:HGNC Symbol;Acc:HGNC:695]
IER5L	45.8811	-1.81076	0.299196	-6.05211	1.42961e-09	3.5248e-06	ENSG00000188483	ENSG00000188483.8	389792	IER5L	-1	9	protein_coding	1	64.98	immediate early response 5 like [Source:HGNC Symbol;Acc:HGNC:23679]
SEC14L2	145.719	-1.07902	0.17672	-6.10581	1.02281e-09	3.5248e-06	ENSG00000100003	ENSG00000100003.18	23541	SEC14L2	1	22	protein_coding	17	50.37	SEC14 like lipid binding 2 [Source:HGNC Symbol;Acc:HGNC:10699]
FPGT	72.3792	0.848608	0.145101	5.84841	4.96281e-09	9.50508e-06	ENSG00000254685	ENSG00000254685.8	8790	FPGT	1	1	protein_coding	8	34.31	fucose-1-phosphate guanylyltransferase [Source:HGNC Symbol;Acc:HGNC:3825]
TSC22D2	351.184	-0.519609	0.0886444	-5.86172	4.58099e-09	9.50508e-06	ENSG00000196428	ENSG00000196428.12	9819	TSC22D2	1	3	protein_coding	6	36.52	TSC22 domain family member 2 [Source:HGNC Symbol;Acc:HGNC:29095]
MED11	115.076	0.807344	0.138455	5.83107	5.50732e-09	9.50508e-06	ENSG00000161920	ENSG00000161920.11	400569	MED11	1	17	protein_coding	4	52.13	mediator complex subunit 11 [Source:HGNC Symbol;Acc:HGNC:32687]
NAP1L5	75.189	-1.3961	0.242926	-5.74705	9.08163e-09	1.32487e-05	ENSG00000177432	ENSG00000177432.8	266812	NAP1L5	-1	4	protein_coding	1	42.88	nucleosome assembly protein 1 like 5 [Source:HGNC Symbol;Acc:HGNC:19968]
ENSG00000268218	318.286	-0.57649	0.100353	-5.74464	9.2117e-09	1.32487e-05	ENSG00000268218	ENSG00000268218.1			1	16	lncRNA	1	53.82	novel transcript, antisense to ANKRD11
UNG	201.38	0.684495	0.120304	5.68971	1.27259e-08	1.49576e-05	ENSG00000076248	ENSG00000076248.11	7374,7374	UNG,UNG	1	12	protein_coding	5	47.26	uracil DNA glycosylase [Source:HGNC Symbol;Acc:HGNC:12572]	Hyper-IgM syndrome type 5
RNU6-415P	36.4673	-1.91621	0.33566	-5.70878	1.13792e-08	1.49576e-05	ENSG00000252061	ENSG00000252061.1			-1	15	snRNA	1	29.9	RNA, U6 small nuclear 415, pseudogene [Source:HGNC Symbol;Acc:HGNC:47378]
SH2D1A	483.402	0.641164	0.112761	5.68607	1.29998e-08	1.49576e-05	ENSG00000183918	ENSG00000183918.17	4068,4068	SH2D1A,SH2D1A	1	X	protein_coding	7	38.98	SH2 domain containing 1A [Source:HGNC Symbol;Acc:HGNC:10820]	X-linked lymphoproliferative disease due to SH2D1A deficiency
RORC	128.238	1.04738	0.186343	5.62072	1.90161e-08	1.93058e-05	ENSG00000143365	ENSG00000143365.19	6097,6097	RORC,RORC	-1	1	protein_coding	8	53.06	RAR related orphan receptor C [Source:HGNC Symbol;Acc:HGNC:10260]	Autosomal recessive mendelian susceptibility to mycobacterial diseases due to complete RORgamma receptor deficiency
IL7R	12890	0.565868	0.100616	5.62406	1.86516e-08	1.93058e-05	ENSG00000168685	ENSG00000168685.15	3575,3575,3575	IL7R,IL7R,IL7R	1	5	protein_coding	10	39.18	interleukin 7 receptor [Source:HGNC Symbol;Acc:HGNC:6024]	OMENN SYNDROME
ENSG00000236199	60.0766	-1.01587	0.181091	-5.60975	2.02618e-08	1.94277e-05	ENSG00000236199	ENSG00000236199.1			-1	9	lncRNA	1	38.65	novel transcript
SLC35A2	154.515	-0.937258	0.168282	-5.56957	2.55363e-08	2.31963e-05	ENSG00000102100	ENSG00000102100.16	7355,7355,7355,7355	SLC35A2,SLC35A2,SLC35A2,SLC35A2	-1	X	protein_coding	18	52.04	solute carrier family 35 member A2 [Source:HGNC Symbol;Acc:HGNC:11022]	Isolated focal cortical dysplasia type Ia
LINC02481	84.6088	0.652435	0.117721	5.5422	2.98687e-08	2.57752e-05	ENSG00000246526	ENSG00000246526.2	339988	LINC02481	-1	4	lncRNA	1	55.99	long intergenic non-protein coding RNA 2481 [Source:HGNC Symbol;Acc:HGNC:27958]
MCL1	8782.17	-0.443332	0.0801155	-5.53366	3.13624e-08	2.57755e-05	ENSG00000143384	ENSG00000143384.14	4170,574406	MCL1,ADAMTSL4-AS1	-1	1	protein_coding	8	47.56	MCL1 apoptosis regulator, BCL2 family member [Source:HGNC Symbol;Acc:HGNC:6943]
ZNF267	141.162	-0.888757	0.161013	-5.51978	3.3942e-08	2.66275e-05	ENSG00000185947	ENSG00000185947.15	10308	ZNF267	1	16	protein_coding	6	38.78	zinc finger protein 267 [Source:HGNC Symbol;Acc:HGNC:13060]
MYADM	806.112	-1.62817	0.296031	-5.49999	3.79814e-08	2.85009e-05	ENSG00000179820	ENSG00000179820.16	91663	MYADM	1	19	protein_coding	11	57.79	myeloid associated differentiation marker [Source:HGNC Symbol;Acc:HGNC:7544]
NR4A1	162.09	-3.74145	0.683063	-5.47745	4.31501e-08	2.97891e-05	ENSG00000123358	ENSG00000123358.20	3164	NR4A1	1	12	protein_coding	22	56.01	nuclear receptor subfamily 4 group A member 1 [Source:HGNC Symbol;Acc:HGNC:7980]
ZNF350-AS1	18.545	-1.45852	0.266143	-5.48022	4.24792e-08	2.97891e-05	ENSG00000269235	ENSG00000269235.2	101669766	ZNF350-AS1	1	19	lncRNA	4	42.38	ZNF350 antisense RNA 1 [Source:HGNC Symbol;Acc:HGNC:48598]
FCMR	4339.07	0.55262	0.101252	5.45786	4.81896e-08	3.19886e-05	ENSG00000162894	ENSG00000162894.12	9214	FCMR	-1	1	protein_coding	10	48.29	Fc fragment of IgM receptor [Source:HGNC Symbol;Acc:HGNC:14315]
ENSG00000232220	235.663	-1.67818	0.308099	-5.44689	5.1258e-08	3.27653e-05	ENSG00000232220	ENSG00000232220.2			-1	19	lncRNA	1	50.56	novel transcript
MIR6883	26.0318	-2.51301	0.462748	-5.43063	5.61548e-08	3.46134e-05	ENSG00000284117	ENSG00000284117.1	102465532	MIR6883	-1	17	miRNA	1	52.56	microRNA 6883 [Source:HGNC Symbol;Acc:HGNC:50019]
TIGIT	494.241	0.679695	0.12552	5.41504	6.12738e-08	3.64664e-05	ENSG00000181847	ENSG00000181847.12	201633	TIGIT	1	3	protein_coding	7	41.84	T cell immunoreceptor with Ig and ITIM domains [Source:HGNC Symbol;Acc:HGNC:26838]
CRTAM	147.27	0.857213	0.159916	5.36041	8.30329e-08	4.77688e-05	ENSG00000109943	ENSG00000109943.9	56253	CRTAM	1	11	protein_coding	3	40.96	cytotoxic and regulatory T cell molecule [Source:HGNC Symbol;Acc:HGNC:24313]
CCDC59	473.117	-0.948006	0.177052	-5.35441	8.58367e-08	4.77889e-05	ENSG00000133773	ENSG00000133773.12	29080	CCDC59	-1	12	protein_coding	7	35.35	coiled-coil domain containing 59 [Source:HGNC Symbol;Acc:HGNC:25005]
RNF19B	320.027	-0.69828	0.13244	-5.27242	1.34635e-07	6.63906e-05	ENSG00000116514	ENSG00000116514.17	127544	RNF19B	-1	1	protein_coding	3	44.5	ring finger protein 19B [Source:HGNC Symbol;Acc:HGNC:26886]
TM2D3	275.661	-0.808231	0.15323	-5.27463	1.33027e-07	6.63906e-05	ENSG00000184277	ENSG00000184277.13	80213	TM2D3	-1	15	protein_coding	16	40.91	TM2 domain containing 3 [Source:HGNC Symbol;Acc:HGNC:24128]
ADCY9	174.098	-0.503946	0.0954291	-5.28084	1.28592e-07	6.63906e-05	ENSG00000162104	ENSG00000162104.10	115	ADCY9	-1	16	protein_coding	7	47.27	adenylate cyclase 9 [Source:HGNC Symbol;Acc:HGNC:240]
CBX4	1172.88	-0.886193	0.167986	-5.27541	1.32462e-07	6.63906e-05	ENSG00000141582	ENSG00000141582.15	8535	CBX4	-1	17	protein_coding	4	62.5	chromobox 4 [Source:HGNC Symbol;Acc:HGNC:1554]
SNORA7A	129.936	-0.72396	0.137673	-5.25855	1.45194e-07	6.77273e-05	ENSG00000207496	ENSG00000207496.1	619563	SNORA7A	-1	3	snoRNA	1	57.55	small nucleolar RNA, H/ACA box 7A [Source:HGNC Symbol;Acc:HGNC:32592]
RBBP6	1346.99	-0.659097	0.125245	-5.26248	1.42129e-07	6.77273e-05	ENSG00000122257	ENSG00000122257.20	5930	RBBP6	1	16	protein_coding	14	37.61	RB binding protein 6, ubiquitin ligase [Source:HGNC Symbol;Acc:HGNC:9889]
COPB2	555.996	0.639633	0.122065	5.24009	1.60495e-07	7.28944e-05	ENSG00000184432	ENSG00000184432.11	9276,9276	COPB2,COPB2	-1	3	protein_coding	18	37.77	COPI coat complex subunit beta 2 [Source:HGNC Symbol;Acc:HGNC:2232]	Autosomal recessive primary microcephaly
ENSG00000263826	684.363	-0.470478	0.0901153	-5.22085	1.78107e-07	7.8819e-05	ENSG00000263826	ENSG00000263826.1			-1	3	lncRNA	1	47.5	novel transcript, antisense to eukaryotic translation initiation factor 4A, isoform 2 EIF4A2
BTBD19	49.6439	-1.43134	0.27506	-5.20373	1.9533e-07	7.92459e-05	ENSG00000222009	ENSG00000222009.8	149478	BTBD19	1	1	protein_coding	9	56.17	BTB domain containing 19 [Source:HGNC Symbol;Acc:HGNC:27145]
TMEM223	284.434	0.400663	0.0769475	5.20696	1.91959e-07	7.92459e-05	ENSG00000168569	ENSG00000168569.8	79064	TMEM223	-1	11	protein_coding	4	52.08	transmembrane protein 223 [Source:HGNC Symbol;Acc:HGNC:28464]
TCP11L2	318.433	-0.601358	0.115552	-5.20423	1.948e-07	7.92459e-05	ENSG00000166046	ENSG00000166046.11	255394	TCP11L2	1	12	protein_coding	10	42.31	t-complex 11 like 2 [Source:HGNC Symbol;Acc:HGNC:28627]
CEP95	537.216	-0.418636	0.08048	-5.20173	1.97437e-07	7.92459e-05	ENSG00000258890	ENSG00000258890.7	90799	CEP95	1	17	protein_coding	19	40.61	centrosomal protein 95 [Source:HGNC Symbol;Acc:HGNC:25141]
GPR25	42.8596	1.15612	0.222758	5.19001	2.10282e-07	7.94819e-05	ENSG00000170128	ENSG00000170128.5	2848	GPR25	1	1	protein_coding	1	72.95	G protein-coupled receptor 25 [Source:HGNC Symbol;Acc:HGNC:4480]
ENSG00000272768	95.2106	-0.865394	0.166786	-5.18863	2.11841e-07	7.94819e-05	ENSG00000272768	ENSG00000272768.1			1	7	lncRNA	1	63.71	novel transcript, antisense to PURB
DDX3Y	1892.63	-0.739022	0.142262	-5.1948	2.04936e-07	7.94819e-05	ENSG00000067048	ENSG00000067048.17	8653,8653	DDX3Y,DDX3Y	1	Y	protein_coding	9	37.7	DEAD-box helicase 3 Y-linked [Source:HGNC Symbol;Acc:HGNC:2699]	Partial chromosome Y deletion
ENSG00000222043	35.6731	-1.10529	0.213207	-5.18414	2.17014e-07	7.96904e-05	ENSG00000222043	ENSG00000222043.2			1	2	lncRNA	1	68.45	novel transcript
LINC-PINT	331.677	-0.889766	0.171792	-5.17931	2.22705e-07	8.00762e-05	ENSG00000231721	ENSG00000231721.7	378805	LINC-PINT	-1	7	lncRNA	22	41.59	long intergenic non-protein coding RNA, p53 induced transcript [Source:HGNC Symbol;Acc:HGNC:26885]
CIRBP-AS1	61.0929	-1.07739	0.208275	-5.17291	2.30475e-07	8.1179e-05	ENSG00000267493	ENSG00000267493.4	148046	CIRBP-AS1	-1	19	lncRNA	1	65.23	CIRBP antisense RNA 1 [Source:HGNC Symbol;Acc:HGNC:28588]
PDCD6IP	1084.01	0.332188	0.0643427	5.16279	2.43299e-07	8.14533e-05	ENSG00000170248	ENSG00000170248.15	10015	PDCD6IP	1	3	protein_coding	18	36.87	programmed cell death 6 interacting protein [Source:HGNC Symbol;Acc:HGNC:8766]
CDK6	628.691	-0.618026	0.119597	-5.16759	2.37137e-07	8.14533e-05	ENSG00000105810	ENSG00000105810.10	1021,1021	CDK6,CDK6	-1	7	protein_coding	5	38.19	cyclin dependent kinase 6 [Source:HGNC Symbol;Acc:HGNC:1777]	Autosomal recessive primary microcephaly
LCOR	519.507	-0.50002	0.0969481	-5.1576	2.50132e-07	8.14533e-05	ENSG00000196233	ENSG00000196233.14	84458	LCOR	1	10	protein_coding	29	39.59	ligand dependent nuclear receptor corepressor [Source:HGNC Symbol;Acc:HGNC:29503]
KLRA1P	78.66	0.556578	0.107859	5.16023	2.46641e-07	8.14533e-05	ENSG00000256667	ENSG00000256667.6			-1	12	transcribed_unprocessed_pseudogene	3	33.5	killer cell lectin like receptor A1, pseudogene [Source:HGNC Symbol;Acc:HGNC:6372]
KLHL29	53.9169	-0.637112	0.124183	-5.13043	2.89075e-07	9.07116e-05	ENSG00000119771	ENSG00000119771.15	114818	KLHL29	1	2	protein_coding	4	50.5	kelch like family member 29 [Source:HGNC Symbol;Acc:HGNC:29404]
MYL12-AS1	1566.74	0.419889	0.0818333	5.13102	2.88175e-07	9.07116e-05	ENSG00000264235	ENSG00000264235.6	104968399	MYL12-AS1	-1	18	lncRNA	2	40.41	MYL12A and MYL12B antisense RNA 1 [Source:HGNC Symbol;Acc:HGNC:55331]
LINC00565	80.5976	-0.684967	0.133665	-5.12449	2.98351e-07	9.19507e-05	ENSG00000260910	ENSG00000260910.2			-1	13	lncRNA	1	52.49	long intergenic non-protein coding RNA 565 [Source:HGNC Symbol;Acc:HGNC:43709]
IRF2BP2	3528.52	-0.966732	0.188986	-5.11537	3.13125e-07	9.48109e-05	ENSG00000168264	ENSG00000168264.11	359948,359948	IRF2BP2,IRF2BP2	-1	1	protein_coding	3	52.08	interferon regulatory factor 2 binding protein 2 [Source:HGNC Symbol;Acc:HGNC:21729]	ACUTE PROMYELOCYTIC LEUKEMIA
MALAT1	6343.07	-0.626035	0.122908	-5.0935	3.51507e-07	0.000102502	ENSG00000251562	ENSG00000251562.8	378938	MALAT1	1	11	lncRNA	17	40.56	metastasis associated lung adenocarcinoma transcript 1 [Source:HGNC Symbol;Acc:HGNC:29665]
SNORD10	123.913	-1.14986	0.22578	-5.09282	3.52772e-07	0.000102502	ENSG00000238917	ENSG00000238917.1			1	17	snoRNA	1	59.86	small nucleolar RNA, C/D box 10 [Source:HGNC Symbol;Acc:HGNC:32706]
CHMP1B	865.065	-0.815904	0.160365	-5.08778	3.6228e-07	0.000102502	ENSG00000255112	ENSG00000255112.3	57132	CHMP1B	1	18	protein_coding	2	41.49	charged multivesicular body protein 1B [Source:HGNC Symbol;Acc:HGNC:24287]
SIK1	1073.05	-3.27697	0.643847	-5.08967	3.58693e-07	0.000102502	ENSG00000142178	ENSG00000142178.9	150094,150094,150094,150094,150094	SIK1,SIK1,SIK1,SIK1,SIK1	-1	21	protein_coding	6	56.04	salt inducible kinase 1 [Source:HGNC Symbol;Acc:HGNC:11142]	Early infantile epileptic encephalopathy
SARS1	933.267	0.292002	0.0575029	5.07805	3.81331e-07	0.000106152	ENSG00000031698	ENSG00000031698.13	6301,6301	SARS1,SARS1	1	1	protein_coding	6	43.12	seryl-tRNA synthetase 1 [Source:HGNC Symbol;Acc:HGNC:10537]	Autosomal recessive non-syndromic intellectual disability
MIR6732	13.16	-2.08401	0.412577	-5.0512	4.39041e-07	0.000111842	ENSG00000283724	ENSG00000283724.1	102465438	MIR6732	1	1	miRNA	1	66.67	microRNA 6732 [Source:HGNC Symbol;Acc:HGNC:50066]
SELL	6081.81	0.526094	0.104224	5.04771	4.47133e-07	0.000111842	ENSG00000188404	ENSG00000188404.10	6402	SELL	-1	1	protein_coding	7	38.85	selectin L [Source:HGNC Symbol;Acc:HGNC:10720]
MIR3142HG	23.1212	1.39306	0.275628	5.05412	4.32381e-07	0.000111842	ENSG00000253522	ENSG00000253522.6	107075116	MIR3142HG	1	5	lncRNA	2	42.44	MIR3142 host gene [Source:HGNC Symbol;Acc:HGNC:51944]
GIMAP2	897.87	0.40795	0.0807003	5.05512	4.30128e-07	0.000111842	ENSG00000106560	ENSG00000106560.11	26157	GIMAP2	1	7	protein_coding	3	44.17	GTPase, IMAP family member 2 [Source:HGNC Symbol;Acc:HGNC:21789]
MS4A1	35.1549	1.56483	0.309162	5.06152	4.15933e-07	0.000111842	ENSG00000156738	ENSG00000156738.18	931,931	MS4A1,MS4A1	1	11	protein_coding	12	40.02	membrane spanning 4-domains A1 [Source:HGNC Symbol;Acc:HGNC:7315]	Common variable immunodeficiency
ENSG00000258926	120.454	-1.14645	0.227085	-5.04854	4.45197e-07	0.000111842	ENSG00000258926	ENSG00000258926.2			-1	14	lncRNA	7	45.47	novel transcript, antisense to PRKCH
SIK1B	1406.69	-3.27499	0.648433	-5.05063	4.40362e-07	0.000111842	ENSG00000275993	ENSG00000275993.3	102724428	SIK1B	1	21	protein_coding	2	56.01	salt inducible kinase 1B (putative) [Source:HGNC Symbol;Acc:HGNC:52389]
NR4A2	820.869	-3.49522	0.694289	-5.03425	4.79731e-07	0.000118281	ENSG00000153234	ENSG00000153234.15	4929,4929	NR4A2,NR4A2	-1	2	protein_coding	11	45.15	nuclear receptor subfamily 4 group A member 2 [Source:HGNC Symbol;Acc:HGNC:7981]	Parkinson disease late-onset
LMNA	365.092	-1.99705	0.397123	-5.02879	4.93582e-07	0.000118316	ENSG00000160789	ENSG00000160789.24	4000,4000,4000,4000,4000,4000,4000,4000,4000,4000,4000,4000,4000,4000,4000,4000,4000,4000,4000,4000,4000,4000,4000,4000,4000,4000,4000,4000,4000	LMNA,LMNA,LMNA,LMNA,LMNA,LMNA,LMNA,LMNA,LMNA,LMNA,LMNA,LMNA,LMNA,LMNA,LMNA,LMNA,LMNA,LMNA,LMNA,LMNA,LMNA,LMNA,LMNA,LMNA,LMNA,LMNA,LMNA,LMNA,LMNA	1	1	protein_coding	42	53.03	lamin A/C [Source:HGNC Symbol;Acc:HGNC:6636]	Atypical Werner syndrome
PPIL1	89.4351	0.778822	0.154844	5.02971	4.91221e-07	0.000118316	ENSG00000137168	ENSG00000137168.8	51645	PPIL1	-1	6	protein_coding	2	44.13	peptidylprolyl isomerase like 1 [Source:HGNC Symbol;Acc:HGNC:9260]	PPIL1-related Neurodegenerative Pontocerebellar Hypoplasia with Microcephaly
ENSG00000270008	149.844	-1.22646	0.2441	-5.02444	5.04912e-07	0.000119374	ENSG00000270008	ENSG00000270008.1			-1	13	lncRNA	1	48.69	novel transcript
TRIM47	63.6929	0.824017	0.164088	5.02179	5.11923e-07	0.000119396	ENSG00000132481	ENSG00000132481.7	91107	TRIM47	-1	17	protein_coding	7	65.12	tripartite motif containing 47 [Source:HGNC Symbol;Acc:HGNC:19020]
PTS	77.0307	-1.12944	0.225044	-5.01877	5.20031e-07	0.00011967	ENSG00000150787	ENSG00000150787.8	5805,5805,5805	PTS,PTS,PTS	1	11	protein_coding	9	41.9	6-pyruvoyltetrahydropterin synthase [Source:HGNC Symbol;Acc:HGNC:9689]	6-pyruvoyl-tetrahydropterin synthase deficiency
CHIC2	216.612	-0.782801	0.15607	-5.01571	5.28367e-07	0.000119988	ENSG00000109220	ENSG00000109220.11	26511	CHIC2	-1	4	protein_coding	4	36.69	cysteine rich hydrophobic domain 2 [Source:HGNC Symbol;Acc:HGNC:1935]	LEUKEMIA ACUTE MYELOID
TET3	422.35	-0.531675	0.106066	-5.01268	5.3677e-07	0.000120313	ENSG00000187605	ENSG00000187605.16	200424,200424,200424	TET3,TET3,TET3	1	2	protein_coding	4	47.03	tet methylcytosine dioxygenase 3 [Source:HGNC Symbol;Acc:HGNC:28313]	BECK-FAHRNER SYNDROME
PEG13	177.57	-0.584821	0.11691	-5.0023	5.66503e-07	0.00012535	ENSG00000282164	ENSG00000282164.3	359809	PEG13	-1	8	lncRNA	1	57.12	paternally expressed 13 [Source:HGNC Symbol;Acc:HGNC:19969]
SMIM14	153.544	0.584483	0.116924	4.99882	5.7683e-07	0.000126019	ENSG00000163683	ENSG00000163683.12	201895	SMIM14	-1	4	protein_coding	7	41.4	small integral membrane protein 14 [Source:HGNC Symbol;Acc:HGNC:27321]
SERINC3	922.777	0.463617	0.0929539	4.9876	6.1134e-07	0.000131889	ENSG00000132824	ENSG00000132824.14	10955	SERINC3	-1	20	protein_coding	4	42.52	serine incorporator 3 [Source:HGNC Symbol;Acc:HGNC:11699]
KCNK7	16.2168	-1.18542	0.237833	-4.98424	6.22048e-07	0.000132542	ENSG00000173338	ENSG00000173338.13	10089	KCNK7	-1	11	protein_coding	6	60.27	potassium two pore domain channel subfamily K member 7 [Source:HGNC Symbol;Acc:HGNC:6282]
DCTN4	234.345	-0.64189	0.128935	-4.97838	6.41172e-07	0.000133796	ENSG00000132912	ENSG00000132912.13	51164	DCTN4	-1	5	protein_coding	15	38.73	dynactin subunit 4 [Source:HGNC Symbol;Acc:HGNC:15518]	Cystic Fibrosis
H3-3B	6567.25	-1.05906	0.212761	-4.9777	6.43436e-07	0.000133796	ENSG00000132475	ENSG00000132475.10	3021	H3-3B	-1	17	protein_coding	13	47.38	H3.3 histone B [Source:HGNC Symbol;Acc:HGNC:4765]
ZNF266	1058.48	0.265707	0.0534045	4.97536	6.51254e-07	0.000133809	ENSG00000174652	ENSG00000174652.20	10781	ZNF266	-1	19	protein_coding	8	44.93	zinc finger protein 266 [Source:HGNC Symbol;Acc:HGNC:13059]
SLC2A3	1611.05	-1.97531	0.397301	-4.97183	6.63248e-07	0.000133904	ENSG00000059804	ENSG00000059804.16	6515	SLC2A3	-1	12	protein_coding	11	44.55	solute carrier family 2 member 3 [Source:HGNC Symbol;Acc:HGNC:11007]	HUNTINGTON DISEASE
SASH3	1986.8	0.539326	0.108502	4.97067	6.67232e-07	0.000133904	ENSG00000122122	ENSG00000122122.10	54440	SASH3	1	X	protein_coding	2	52.71	SAM and SH3 domain containing 3 [Source:HGNC Symbol;Acc:HGNC:15975]
SOCS3	1875.66	-2.45866	0.495545	-4.96153	6.99389e-07	0.000138744	ENSG00000184557	ENSG00000184557.4	9021	SOCS3	-1	17	protein_coding	2	62.24	suppressor of cytokine signaling 3 [Source:HGNC Symbol;Acc:HGNC:19391]
PLRG1	368.759	0.471598	0.0950995	4.95899	7.08603e-07	0.000138975	ENSG00000171566	ENSG00000171566.12	5356	PLRG1	-1	4	protein_coding	13	34.62	pleiotropic regulator 1 [Source:HGNC Symbol;Acc:HGNC:9089]
EOMES	194.325	1.3051	0.263635	4.95039	7.40635e-07	0.000143625	ENSG00000163508	ENSG00000163508.13	8320,8320	EOMES,EOMES	-1	3	protein_coding	3	47.95	eomesodermin [Source:HGNC Symbol;Acc:HGNC:3372]	Microcephaly-polymicrogyria-corpus callosum agenesis syndrome
RCC1L	368.409	0.39087	0.0790765	4.94294	7.6954e-07	0.000145688	ENSG00000274523	ENSG00000274523.5	81554	RCC1L	-1	7	protein_coding	6	51.13	RCC1 like [Source:HGNC Symbol;Acc:HGNC:14948]
CHMP1B-AS1	347.91	-0.890777	0.18013	-4.9452	7.60641e-07	0.000145688	ENSG00000267165	ENSG00000267165.1			-1	18	lncRNA	1	46.49	CHMP1B antisense RNA 1 [Source:HGNC Symbol;Acc:HGNC:52778]
VBP1	249.316	0.524987	0.106248	4.94116	7.76596e-07	0.000145688	ENSG00000155959	ENSG00000155959.12	7411	VBP1	1	X	protein_coding	4	40.41	VHL binding protein 1 [Source:HGNC Symbol;Acc:HGNC:12662]
ENSG00000261505	559.668	-0.434369	0.0879643	-4.93801	7.89237e-07	0.000146467	ENSG00000261505	ENSG00000261505.1			-1	16	lncRNA	2	57.74	novel transcript, antisense to UBE2I
FAM193A	591.033	-0.319884	0.0649374	-4.92604	8.39119e-07	0.000154068	ENSG00000125386	ENSG00000125386.16	8603	FAM193A	1	4	protein_coding	11	45.62	family with sequence similarity 193 member A [Source:HGNC Symbol;Acc:HGNC:16822]
RERE	1587.22	-0.42662	0.086761	-4.91719	8.77956e-07	0.000154373	ENSG00000142599	ENSG00000142599.19	473,473,473,473	RERE,RERE,RERE,RERE	-1	1	protein_coding	20	42.21	arginine-glutamic acid dipeptide repeats [Source:HGNC Symbol;Acc:HGNC:9965]	1p36 deletion syndrome
CD2	1708.27	0.417397	0.0848653	4.91835	8.72781e-07	0.000154373	ENSG00000116824	ENSG00000116824.5	914	CD2	1	1	protein_coding	2	47.11	CD2 molecule [Source:HGNC Symbol;Acc:HGNC:1639]
RHOH	1376.65	-0.734738	0.149473	-4.91551	8.85503e-07	0.000154373	ENSG00000168421	ENSG00000168421.13	399,399	RHOH,RHOH	1	4	protein_coding	24	42.71	ras homolog family member H [Source:HGNC Symbol;Acc:HGNC:686]	T-cell immunodeficiency with epidermodysplasia verruciformis
TOPORS	337.694	-0.732862	0.148869	-4.92288	8.52789e-07	0.000154373	ENSG00000197579	ENSG00000197579.8	10210,10210	TOPORS,TOPORS	-1	9	protein_coding	2	42.02	TOP1 binding arginine/serine rich protein, E3 ubiquitin ligase [Source:HGNC Symbol;Acc:HGNC:21653]	Retinitis pigmentosa
GADD45B	616.295	-1.39279	0.283033	-4.92095	8.61233e-07	0.000154373	ENSG00000099860	ENSG00000099860.9	4616	GADD45B	1	19	protein_coding	7	60.24	growth arrest and DNA damage inducible beta [Source:HGNC Symbol;Acc:HGNC:4096]
SKIL	104.382	-0.774314	0.157726	-4.90922	9.14396e-07	0.000156253	ENSG00000136603	ENSG00000136603.14	6498	SKIL	1	3	protein_coding	10	39.63	SKI like proto-oncogene [Source:HGNC Symbol;Acc:HGNC:10897]
ENSG00000260349	171.711	-0.855151	0.174134	-4.91089	9.06662e-07	0.000156253	ENSG00000260349	ENSG00000260349.1			-1	16	lncRNA	1	43.4	novel transcript, antisense to C16orf72
FAM238A	16.0811	-1.87687	0.382522	-4.90657	9.26845e-07	0.000156828	ENSG00000233261	ENSG00000233261.3	645528	FAM238A	1	10	transcribed_unprocessed_pseudogene	2	43.55	family with sequence similarity 238 member A [Source:HGNC Symbol;Acc:HGNC:17776]
RBM22	659.462	-0.319027	0.0651691	-4.89537	9.81222e-07	0.000158947	ENSG00000086589	ENSG00000086589.12	55696	RBM22	-1	5	protein_coding	8	43.25	RNA binding motif protein 22 [Source:HGNC Symbol;Acc:HGNC:25503]
CALHM2	226.106	0.888144	0.181524	4.8927	9.94626e-07	0.000158947	ENSG00000138172	ENSG00000138172.11	51063	CALHM2	-1	10	protein_coding	7	55.67	calcium homeostasis modulator family member 2 [Source:HGNC Symbol;Acc:HGNC:23493]
REM2	95.5031	-0.717667	0.146541	-4.89737	9.71302e-07	0.000158947	ENSG00000139890	ENSG00000139890.10	161253	REM2	1	14	protein_coding	2	56.14	RRAD and GEM like GTPase 2 [Source:HGNC Symbol;Acc:HGNC:20248]
GMPR2	493.251	0.307259	0.0627925	4.89324	9.91905e-07	0.000158947	ENSG00000100938	ENSG00000100938.18	51292	GMPR2	1	14	protein_coding	31	46.62	guanosine monophosphate reductase 2 [Source:HGNC Symbol;Acc:HGNC:4377]
ATP9B	325.539	-0.378035	0.0771771	-4.89828	9.66805e-07	0.000158947	ENSG00000166377	ENSG00000166377.20	374868	ATP9B	1	18	protein_coding	26	41.83	ATPase phospholipid transporting 9B (putative) [Source:HGNC Symbol;Acc:HGNC:13541]
ZNF75D	372.135	0.34518	0.0704265	4.90128	9.52147e-07	0.000158947	ENSG00000186376	ENSG00000186376.15	7626	ZNF75D	-1	X	protein_coding	4	41.68	zinc finger protein 75D [Source:HGNC Symbol;Acc:HGNC:13145]
MINDY2	221.413	-0.49616	0.10145	-4.89067	1.00491e-06	0.000159118	ENSG00000128923	ENSG00000128923.11	54629	MINDY2	1	15	protein_coding	5	39.89	MINDY lysine 48 deubiquitinase 2 [Source:HGNC Symbol;Acc:HGNC:26954]
RNF103	368.184	-0.822842	0.16847	-4.88421	1.03844e-06	0.000162931	ENSG00000239305	ENSG00000239305.7	7844	RNF103	-1	2	protein_coding	6	39.04	ring finger protein 103 [Source:HGNC Symbol;Acc:HGNC:12859]
PRR7	210.653	-0.939562	0.19255	-4.87958	1.06313e-06	0.000165302	ENSG00000131188	ENSG00000131188.12	80758	PRR7	1	5	protein_coding	4	62.31	proline rich 7, synaptic [Source:HGNC Symbol;Acc:HGNC:28130]
WASHC5	372.532	0.44118	0.090495	4.87519	1.08704e-06	0.000167511	ENSG00000164961	ENSG00000164961.16	9897,9897,9897,9897	WASHC5,WASHC5,WASHC5,WASHC5	-1	8	protein_coding	8	40.13	WASH complex subunit 5 [Source:HGNC Symbol;Acc:HGNC:28984]	3C syndrome
UTP6	310.72	0.461535	0.0947131	4.87298	1.09929e-06	0.0001679	ENSG00000108651	ENSG00000108651.10	55813	UTP6	-1	17	protein_coding	9	44.1	UTP6 small subunit processome component [Source:HGNC Symbol;Acc:HGNC:18279]
SLAMF7	323.401	0.898977	0.184605	4.86972	1.11755e-06	0.000169191	ENSG00000026751	ENSG00000026751.17	57823	SLAMF7	1	1	protein_coding	11	43.99	SLAM family member 7 [Source:HGNC Symbol;Acc:HGNC:21394]
TMCO1	349.85	0.40376	0.0830022	4.86444	1.1478e-06	0.000171286	ENSG00000143183	ENSG00000143183.18	54499,54499	TMCO1,TMCO1	-1	1	protein_coding	8	39.88	transmembrane and coiled-coil domains 1 [Source:HGNC Symbol;Acc:HGNC:18188]	Cerebro-facio-thoracic dysplasia
ENSG00000288587	177.087	1.00615	0.206862	4.86385	1.15123e-06	0.000171286	ENSG00000288587	ENSG00000288587.1			1	6	lncRNA	1	43.51	novel transcript
HVCN1	103.529	0.533976	0.109897	4.85886	1.18063e-06	0.000172682	ENSG00000122986	ENSG00000122986.14	84329	HVCN1	-1	12	protein_coding	9	47.77	hydrogen voltage gated channel 1 [Source:HGNC Symbol;Acc:HGNC:28240]
UBALD2	2972.78	-0.552469	0.113679	-4.8599	1.17445e-06	0.000172682	ENSG00000185262	ENSG00000185262.9	283991	UBALD2	1	17	protein_coding	3	58.09	UBA like domain containing 2 [Source:HGNC Symbol;Acc:HGNC:28438]
LIX1L	754.605	0.389319	0.0802414	4.85185	1.22318e-06	0.000177402	ENSG00000271601	ENSG00000271601.4	128077	LIX1L	-1	1	protein_coding	1	43.62	limb and CNS expressed 1 like [Source:HGNC Symbol;Acc:HGNC:28715]
GBP3	246.95	0.522636	0.107811	4.84771	1.24896e-06	0.000179392	ENSG00000117226	ENSG00000117226.12	2635	GBP3	-1	1	protein_coding	11	40.11	guanylate binding protein 3 [Source:HGNC Symbol;Acc:HGNC:4184]
PER1	1925.83	-2.26165	0.466673	-4.84633	1.25769e-06	0.000179392	ENSG00000179094	ENSG00000179094.16	5187	PER1	-1	17	protein_coding	19	58.98	period circadian regulator 1 [Source:HGNC Symbol;Acc:HGNC:8845]
Metazoa_SRP_9	14.8169	-1.4355	0.296912	-4.83477	1.33301e-06	0.000180972	ENSG00000268154	ENSG00000268154.2			-1	1	misc_RNA	1	55.48	Metazoan signal recognition particle RNA [Source:RFAM;Acc:RF00017]
TRA2B	2248.6	-0.797228	0.164745	-4.83916	1.3039e-06	0.000180972	ENSG00000136527	ENSG00000136527.18	6434	TRA2B	-1	3	protein_coding	16	38.67	transformer 2 beta homolog [Source:HGNC Symbol;Acc:HGNC:10781]
UBLCP1	337.84	0.510671	0.105501	4.84044	1.29554e-06	0.000180972	ENSG00000164332	ENSG00000164332.8	134510	UBLCP1	1	5	protein_coding	3	36	ubiquitin like domain containing CTD phosphatase 1 [Source:HGNC Symbol;Acc:HGNC:28110]
ENSG00000286128	113.798	0.92167	0.190667	4.83392	1.3387e-06	0.000180972	ENSG00000286128	ENSG00000286128.1			-1	5	lncRNA	2	45.53	novel transcript
ZFAND2A	266.279	-0.855092	0.176913	-4.83341	1.34217e-06	0.000180972	ENSG00000178381	ENSG00000178381.12	90637	ZFAND2A	-1	7	protein_coding	7	54.85	zinc finger AN1-type containing 2A [Source:HGNC Symbol;Acc:HGNC:28073]
STT3A	411.729	0.747039	0.154545	4.83379	1.33959e-06	0.000180972	ENSG00000134910	ENSG00000134910.14	3703,3703	STT3A,STT3A	1	11	protein_coding	17	41.03	STT3 oligosaccharyltransferase complex catalytic subunit A [Source:HGNC Symbol;Acc:HGNC:6172]	STT3A-CDG
ZXDB	419.961	-0.736929	0.152451	-4.83388	1.33895e-06	0.000180972	ENSG00000198455	ENSG00000198455.5	158586	ZXDB	1	X	protein_coding	1	46.48	zinc finger X-linked duplicated B [Source:HGNC Symbol;Acc:HGNC:13199]
PDCD1	124.361	0.572709	0.118706	4.82461	1.40275e-06	0.000186232	ENSG00000188389	ENSG00000188389.11	5133,5133,5133,5133	PDCD1,PDCD1,PDCD1,PDCD1	-1	2	protein_coding	3	63.16	programmed cell death 1 [Source:HGNC Symbol;Acc:HGNC:8760]	NON RARE IN EUROPE: Multiple sclerosis
STBD1	17.6776	1.39141	0.288337	4.82566	1.39542e-06	0.000186232	ENSG00000118804	ENSG00000118804.9	8987	STBD1	1	4	protein_coding	1	48.64	starch binding domain 1 [Source:HGNC Symbol;Acc:HGNC:24854]
SFPQ	3415.68	-0.658453	0.136675	-4.81766	1.45249e-06	0.000190292	ENSG00000116560	ENSG00000116560.11	6421	SFPQ	-1	1	protein_coding	10	41.82	splicing factor proline and glutamine rich [Source:HGNC Symbol;Acc:HGNC:10774]	MiT family translocation renal cell carcinoma
ENSG00000240143	199.303	0.482586	0.100178	4.81727	1.45539e-06	0.000190292	ENSG00000240143	ENSG00000240143.1			1	X	lncRNA	1	47.06	novel transcript
MBNL1-AS1	318.067	-0.659399	0.137111	-4.80924	1.51503e-06	0.000196601	ENSG00000229619	ENSG00000229619.4	401093	MBNL1-AS1	-1	3	lncRNA	4	37.36	MBNL1 antisense RNA 1 [Source:HGNC Symbol;Acc:HGNC:44584]
TAMALIN	524.548	-2.18626	0.45484	-4.80665	1.53479e-06	0.000197679	ENSG00000161835	ENSG00000161835.11	160622	TAMALIN	1	12	protein_coding	8	58.64	trafficking regulator and scaffold protein tamalin [Source:HGNC Symbol;Acc:HGNC:18707]
TRDV2	23.6022	1.26709	0.263863	4.80208	1.57025e-06	0.000200747	ENSG00000211821	ENSG00000211821.2			1	14	TR_V_gene	1	50.74	T cell receptor delta variable 2 [Source:HGNC Symbol;Acc:HGNC:12263]
WDR77	374.541	0.515113	0.107554	4.78935	1.6732e-06	0.000208108	ENSG00000116455	ENSG00000116455.14	79084	WDR77	-1	1	protein_coding	4	44.39	WD repeat domain 77 [Source:HGNC Symbol;Acc:HGNC:29652]
TRMT10C	151.297	-0.933221	0.194979	-4.78626	1.69922e-06	0.000208108	ENSG00000174173	ENSG00000174173.7	54931,54931,54931	TRMT10C,TRMT10C,TRMT10C	1	3	protein_coding	2	41.21	tRNA methyltransferase 10C, mitochondrial RNase P subunit [Source:HGNC Symbol;Acc:HGNC:26022]	Combined oxidative phosphorylation defect type 30
GADD45G	30.208	-1.62852	0.340359	-4.78472	1.71223e-06	0.000208108	ENSG00000130222	ENSG00000130222.11	10912	GADD45G	1	9	protein_coding	3	66.26	growth arrest and DNA damage inducible gamma [Source:HGNC Symbol;Acc:HGNC:4097]
CREBL2	649.011	0.494352	0.103148	4.79265	1.64592e-06	0.000208108	ENSG00000111269	ENSG00000111269.3	1389	CREBL2	1	12	protein_coding	2	40.66	cAMP responsive element binding protein like 2 [Source:HGNC Symbol;Acc:HGNC:2350]
AEBP2	467.655	-0.63571	0.13274	-4.78912	1.67512e-06	0.000208108	ENSG00000139154	ENSG00000139154.16	121536	AEBP2	1	12	protein_coding	9	40.33	AE binding protein 2 [Source:HGNC Symbol;Acc:HGNC:24051]
C16orf87	91.9264	-1.13901	0.237981	-4.78615	1.70009e-06	0.000208108	ENSG00000155330	ENSG00000155330.10	388272	C16orf87	-1	16	protein_coding	4	36.81	chromosome 16 open reading frame 87 [Source:HGNC Symbol;Acc:HGNC:33754]
NXT1	189.556	-0.857628	0.179207	-4.78568	1.70409e-06	0.000208108	ENSG00000132661	ENSG00000132661.4	29107	NXT1	1	20	protein_coding	1	48.53	nuclear transport factor 2 like export factor 1 [Source:HGNC Symbol;Acc:HGNC:15913]
PDS5B	298.639	-0.538085	0.112699	-4.77453	1.80127e-06	0.0002174	ENSG00000083642	ENSG00000083642.19	23047	PDS5B	1	13	protein_coding	9	36.61	PDS5 cohesin associated factor B [Source:HGNC Symbol;Acc:HGNC:20418]
ENSG00000246214	42.6717	-1.30229	0.272929	-4.77155	1.82811e-06	0.000219106	ENSG00000246214	ENSG00000246214.2	101929524	LOC101929524	1	5	lncRNA	2	44.77	novel transcript, antisense to FAM134B
C3orf38	204.165	-0.944575	0.198227	-4.76513	1.88737e-06	0.000221592	ENSG00000179021	ENSG00000179021.10	285237	C3orf38	1	3	protein_coding	4	37.88	chromosome 3 open reading frame 38 [Source:HGNC Symbol;Acc:HGNC:28384]
PGGT1B	268.503	-0.41209	0.0864761	-4.76537	1.88509e-06	0.000221592	ENSG00000164219	ENSG00000164219.10	5229	PGGT1B	-1	5	protein_coding	5	35.39	protein geranylgeranyltransferase type I subunit beta [Source:HGNC Symbol;Acc:HGNC:8895]
MOAP1	1075.78	-0.796277	0.167036	-4.7671	1.86901e-06	0.000221592	ENSG00000165943	ENSG00000165943.5	64112	MOAP1	-1	14	protein_coding	2	51.52	modulator of apoptosis 1 [Source:HGNC Symbol;Acc:HGNC:16658]
CD83	110.82	-2.59836	0.545917	-4.75962	1.93955e-06	0.000223165	ENSG00000112149	ENSG00000112149.10	9308	CD83	1	6	protein_coding	2	45.18	CD83 molecule [Source:HGNC Symbol;Acc:HGNC:1703]
RAB11FIP2	330.404	-0.487937	0.10246	-4.76224	1.91455e-06	0.000223165	ENSG00000107560	ENSG00000107560.12	22841	RAB11FIP2	-1	10	protein_coding	4	35.75	RAB11 family interacting protein 2 [Source:HGNC Symbol;Acc:HGNC:29152]
ENSG00000263847	26.4424	-1.64111	0.344705	-4.76091	1.92717e-06	0.000223165	ENSG00000263847	ENSG00000263847.1			-1	18	lncRNA	1	37.48	novel transcript, antisense to NDUFV2
CSRNP1	1279.85	-2.38751	0.502073	-4.7553	1.98148e-06	0.00022499	ENSG00000144655	ENSG00000144655.15	64651	CSRNP1	-1	3	protein_coding	2	55.85	cysteine and serine rich nuclear protein 1 [Source:HGNC Symbol;Acc:HGNC:14300]
ADH5	469.321	0.366151	0.0769957	4.75548	1.97973e-06	0.00022499	ENSG00000197894	ENSG00000197894.12	128	ADH5	-1	4	protein_coding	13	40.37	alcohol dehydrogenase 5 (class III), chi polypeptide [Source:HGNC Symbol;Acc:HGNC:253]
DYNLT4	54.2827	-1.39218	0.293271	-4.74709	2.06361e-06	0.000231533	ENSG00000188396	ENSG00000188396.4	343521	DYNLT4	-1	1	protein_coding	2	63.13	dynein light chain Tctex-type 4 [Source:HGNC Symbol;Acc:HGNC:32315]
TOR1AIP2	317.589	-0.467399	0.0985459	-4.74296	2.10618e-06	0.000231533	ENSG00000169905	ENSG00000169905.13	163590	TOR1AIP2	-1	1	protein_coding	6	38.85	torsin 1A interacting protein 2 [Source:HGNC Symbol;Acc:HGNC:24055]
ACSL6	377.421	0.316354	0.0666952	4.74327	2.10291e-06	0.000231533	ENSG00000164398	ENSG00000164398.15	23305	ACSL6	-1	5	protein_coding	34	48.14	acyl-CoA synthetase long chain family member 6 [Source:HGNC Symbol;Acc:HGNC:16496]
PCMT1	366.31	0.538768	0.113572	4.74385	2.09694e-06	0.000231533	ENSG00000120265	ENSG00000120265.19	5110	PCMT1	1	6	protein_coding	12	41.51	protein-L-isoaspartate (D-aspartate) O-methyltransferase [Source:HGNC Symbol;Acc:HGNC:8728]
PVRIG	526.69	0.432391	0.0911053	4.74605	2.07424e-06	0.000231533	ENSG00000213413	ENSG00000213413.2	79037	PVRIG	1	7	protein_coding	2	56.74	PVR related immunoglobulin domain containing [Source:HGNC Symbol;Acc:HGNC:32190]
H6PD	961.182	0.285134	0.0601754	4.73837	2.1544e-06	0.000233301	ENSG00000049239	ENSG00000049239.13	9563,9563	H6PD,H6PD	1	1	protein_coding	3	52.29	hexose-6-phosphate dehydrogenase/glucose 1-dehydrogenase [Source:HGNC Symbol;Acc:HGNC:4795]	Hyperandrogenism due to cortisone reductase deficiency
C3orf62	134.647	-0.538798	0.113729	-4.73758	2.16284e-06	0.000233301	ENSG00000188315	ENSG00000188315.8	375341	C3orf62	-1	3	protein_coding	4	47.93	chromosome 3 open reading frame 62 [Source:HGNC Symbol;Acc:HGNC:24771]
TMEM60	38.2499	1.01287	0.213908	4.73506	2.18986e-06	0.000233301	ENSG00000135211	ENSG00000135211.6	85025	TMEM60	-1	7	protein_coding	1	42.07	transmembrane protein 60 [Source:HGNC Symbol;Acc:HGNC:21754]
LRRC57	152.533	-0.59307	0.125235	-4.73565	2.18354e-06	0.000233301	ENSG00000180979	ENSG00000180979.10	255252	LRRC57	-1	15	protein_coding	6	43.17	leucine rich repeat containing 57 [Source:HGNC Symbol;Acc:HGNC:26719]
EXOSC6	837.951	-0.540806	0.114187	-4.73614	2.17828e-06	0.000233301	ENSG00000223496	ENSG00000223496.3	118460	EXOSC6	-1	16	protein_coding	1	45.77	exosome component 6 [Source:HGNC Symbol;Acc:HGNC:19055]
GPR171	221.021	0.900376	0.190292	4.73154	2.22826e-06	0.000235935	ENSG00000174946	ENSG00000174946.7	29909	GPR171	-1	3	protein_coding	3	36.86	G protein-coupled receptor 171 [Source:HGNC Symbol;Acc:HGNC:30057]
CCR2	95.3617	1.73551	0.367062	4.72811	2.2662e-06	0.000237044	ENSG00000121807	ENSG00000121807.7	729230	CCR2	1	3	protein_coding	4	44.09	C-C motif chemokine receptor 2 [Source:HGNC Symbol;Acc:HGNC:1603]
FUT7	110.433	1.46594	0.310004	4.72879	2.25867e-06	0.000237044	ENSG00000180549	ENSG00000180549.8	2529	FUT7	-1	9	protein_coding	1	66.27	fucosyltransferase 7 [Source:HGNC Symbol;Acc:HGNC:4018]
YPEL5	1498.38	-1.90499	0.403138	-4.72541	2.29653e-06	0.000237906	ENSG00000119801	ENSG00000119801.13	51646	YPEL5	1	2	protein_coding	10	41.9	yippee like 5 [Source:HGNC Symbol;Acc:HGNC:18329]
NUFIP2	1507.82	-0.351508	0.0743945	-4.72492	2.30201e-06	0.000237906	ENSG00000108256	ENSG00000108256.9	57532	NUFIP2	-1	17	protein_coding	2	41.64	nuclear FMR1 interacting protein 2 [Source:HGNC Symbol;Acc:HGNC:17634]
KBTBD4	304.248	-0.615943	0.130434	-4.72228	2.33219e-06	0.000238173	ENSG00000123444	ENSG00000123444.14	55709	KBTBD4	-1	11	protein_coding	10	48.88	kelch repeat and BTB domain containing 4 [Source:HGNC Symbol;Acc:HGNC:23761]
NR1H2	853.557	-0.584472	0.123746	-4.72316	2.3221e-06	0.000238173	ENSG00000131408	ENSG00000131408.15	7376	NR1H2	1	19	protein_coding	14	51.29	nuclear receptor subfamily 1 group H member 2 [Source:HGNC Symbol;Acc:HGNC:7965]
LPP	306.798	-0.641468	0.135979	-4.71741	2.38868e-06	0.000239687	ENSG00000145012	ENSG00000145012.14	4026	LPP	1	3	protein_coding	22	39.17	LIM domain containing preferred translocation partner in lipoma [Source:HGNC Symbol;Acc:HGNC:6679]	LEUKEMIA ACUTE MYELOID
PPP1R15A	1990.74	-1.94125	0.411438	-4.71822	2.37914e-06	0.000239687	ENSG00000087074	ENSG00000087074.8	23645	PPP1R15A	1	19	protein_coding	2	56.79	protein phosphatase 1 regulatory subunit 15A [Source:HGNC Symbol;Acc:HGNC:14375]
SON	4624.29	-0.388514	0.0823352	-4.71869	2.37368e-06	0.000239687	ENSG00000159140	ENSG00000159140.21	6651,6651,6651	SON,SON,SON	1	21	protein_coding	20	38.69	SON DNA and RNA binding protein [Source:HGNC Symbol;Acc:HGNC:11183]	Brain malformations-musculoskeletal abnormalities-facial dysmorphism-intellectual disability syndrome
VPS18	192.882	-0.733071	0.155493	-4.71449	2.42322e-06	0.000240358	ENSG00000104142	ENSG00000104142.11	57617	VPS18	1	15	protein_coding	3	53.56	VPS18 core subunit of CORVET and HOPS complexes [Source:HGNC Symbol;Acc:HGNC:15972]
KEAP1	315.561	0.777205	0.164815	4.71561	2.40992e-06	0.000240358	ENSG00000079999	ENSG00000079999.14	9817	KEAP1	-1	19	protein_coding	10	54.06	kelch like ECH associated protein 1 [Source:HGNC Symbol;Acc:HGNC:23177]	Familial multinodular goiter
ZNF566	108.875	0.544913	0.115638	4.71222	2.45036e-06	0.000241661	ENSG00000186017	ENSG00000186017.15	84924	ZNF566	-1	19	protein_coding	11	40.96	zinc finger protein 566 [Source:HGNC Symbol;Acc:HGNC:25919]
TMEM165	305.042	0.552902	0.117391	4.7099	2.47833e-06	0.000243031	ENSG00000134851	ENSG00000134851.13	55858,55858	TMEM165,TMEM165	1	4	protein_coding	12	38.82	transmembrane protein 165 [Source:HGNC Symbol;Acc:HGNC:30760]	TMEM165-CDG
ENSG00000228830	1499.78	-0.974964	0.20733	-4.70247	2.57037e-06	0.000248618	ENSG00000228830	ENSG00000228830.1			1	1	lncRNA	1	60.78	novel transcript
ENSG00000284669	59.3586	-2.19212	0.466301	-4.70107	2.58796e-06	0.000248618	ENSG00000284669	ENSG00000284669.1			1	3	lncRNA	1	47.25	novel transcript, antisense CSRNP1
PTP4A1	1024.78	-1.64395	0.349894	-4.69843	2.62174e-06	0.000248618	ENSG00000112245	ENSG00000112245.13	7803	PTP4A1	1	6	protein_coding	8	39.41	protein tyrosine phosphatase 4A1 [Source:HGNC Symbol;Acc:HGNC:9634]
ENSG00000285976	1015.27	-1.64258	0.34921	-4.70369	2.55495e-06	0.000248618	ENSG00000285976	ENSG00000285976.2			1	6	protein_coding	2	37.93	novel protein
WSB1	1006.54	0.245939	0.0523342	4.6994	2.6093e-06	0.000248618	ENSG00000109046	ENSG00000109046.15	26118	WSB1	1	17	protein_coding	17	39.73	WD repeat and SOCS box containing 1 [Source:HGNC Symbol;Acc:HGNC:19221]
LRRC37BP1	121.807	0.441977	0.0940614	4.69881	2.6168e-06	0.000248618	ENSG00000250462	ENSG00000250462.8			1	17	transcribed_unprocessed_pseudogene	3	42.71	leucine rich repeat containing 37B pseudogene 1 [Source:HGNC Symbol;Acc:HGNC:25390]
PYCR2	971.556	0.501591	0.106851	4.69431	2.67507e-06	0.000249301	ENSG00000143811	ENSG00000143811.19	29920,29920,29920,29920	PYCR2,PYCR2,PYCR2,PYCR2	-1	1	protein_coding	9	54.97	pyrroline-5-carboxylate reductase 2 [Source:HGNC Symbol;Acc:HGNC:30262]	Autosomal recessive primary microcephaly
CDK13	889.672	-0.426434	0.0908095	-4.69591	2.65416e-06	0.000249301	ENSG00000065883	ENSG00000065883.16	8621,8621	CDK13,CDK13	1	7	protein_coding	22	38.73	cyclin dependent kinase 13 [Source:HGNC Symbol;Acc:HGNC:1733]	CONGENITAL HEART DEFECTS DYSMORPHIC FACIAL FEATURES AND INTELLECTUAL DEVELOPMENTAL DISORDER
SIT1	545.831	0.800562	0.170539	4.69431	2.67504e-06	0.000249301	ENSG00000137078	ENSG00000137078.9	27240	SIT1	-1	9	protein_coding	4	60.02	signaling threshold regulating transmembrane adaptor 1 [Source:HGNC Symbol;Acc:HGNC:17710]
ZNF33B	401.684	0.399405	0.0850989	4.69342	2.68671e-06	0.000249301	ENSG00000196693	ENSG00000196693.15	7582	ZNF33B	-1	10	protein_coding	8	40.2	zinc finger protein 33B [Source:HGNC Symbol;Acc:HGNC:13097]
MRS2	290.027	0.644038	0.137262	4.69205	2.70486e-06	0.000249643	ENSG00000124532	ENSG00000124532.15	57380	MRS2	1	6	protein_coding	6	39.3	magnesium transporter MRS2 [Source:HGNC Symbol;Acc:HGNC:13785]
HDHD2	228.3	0.449008	0.0957198	4.69086	2.7206e-06	0.00024976	ENSG00000167220	ENSG00000167220.12	84064	HDHD2	-1	18	protein_coding	13	38.66	haloacid dehalogenase like hydrolase domain containing 2 [Source:HGNC Symbol;Acc:HGNC:25364]
ENSG00000227217	51.4181	0.741338	0.158253	4.68452	2.80611e-06	0.000256247	ENSG00000227217	ENSG00000227217.1			1	1	lncRNA	1	42.61	novel transcript
Y_RNA_121	27.3154	-1.37501	0.29388	-4.67881	2.88541e-06	0.000259844	ENSG00000252759	ENSG00000252759.1			-1	2	misc_RNA	1	39.58	Y RNA [Source:RFAM;Acc:RF00019]
SRSF1	1901.55	0.485977	0.103876	4.67844	2.89066e-06	0.000259844	ENSG00000136450	ENSG00000136450.13	6426	SRSF1	-1	17	protein_coding	9	40.14	serine and arginine rich splicing factor 1 [Source:HGNC Symbol;Acc:HGNC:10780]	SRSF1-related developmental disorder monoallelic
ENSG00000213976	33.6593	1.38137	0.295158	4.68011	2.86715e-06	0.000259844	ENSG00000213976	ENSG00000213976.4			1	19	unprocessed_pseudogene	1	37.56	zinc finger protein pseudogene
FRG1BP	113.74	0.496266	0.106172	4.67418	2.95135e-06	0.000263924	ENSG00000149531	ENSG00000149531.15			1	20	unprocessed_pseudogene	1	35.24	FSHD region gene 1 family member B, pseudogene [Source:HGNC Symbol;Acc:HGNC:15792]
SHLD3	76.1153	-0.927826	0.19861	-4.6716	2.98862e-06	0.000265879	ENSG00000253251	ENSG00000253251.3	112441434	SHLD3	1	5	protein_coding	2	38.39	shieldin complex subunit 3 [Source:HGNC Symbol;Acc:HGNC:53826]
TMEM69	149.453	0.538741	0.11554	4.6628	3.11932e-06	0.000274676	ENSG00000159596	ENSG00000159596.7	51249	TMEM69	1	1	protein_coding	2	43.75	transmembrane protein 69 [Source:HGNC Symbol;Acc:HGNC:28035]
KCNJ14	31.4	-1.05075	0.225303	-4.66374	3.10516e-06	0.000274676	ENSG00000182324	ENSG00000182324.7	3770	KCNJ14	1	19	protein_coding	2	52.28	potassium inwardly rectifying channel subfamily J member 14 [Source:HGNC Symbol;Acc:HGNC:6260]
ESR2	35.0006	-1.00569	0.216049	-4.65491	3.24125e-06	0.000283963	ENSG00000140009	ENSG00000140009.19	2100,2100	ESR2,ESR2	-1	14	protein_coding	13	41.74	estrogen receptor 2 [Source:HGNC Symbol;Acc:HGNC:3468]	Familial medullary thyroid carcinoma
BCL10	160.805	-1.14486	0.246079	-4.65242	3.28058e-06	0.000285548	ENSG00000142867	ENSG00000142867.14	8915,8915,8915,8915,8915	BCL10,BCL10,BCL10,BCL10,BCL10	-1	1	protein_coding	5	39.27	BCL10 immune signaling adaptor [Source:HGNC Symbol;Acc:HGNC:989]	MALT lymphoma
MZT1	164.586	-0.662146	0.142346	-4.65168	3.29243e-06	0.000285548	ENSG00000204899	ENSG00000204899.6	440145	MZT1	-1	13	protein_coding	1	38.81	mitotic spindle organizing protein 1 [Source:HGNC Symbol;Acc:HGNC:33830]
GPATCH3	167.623	-0.793921	0.170715	-4.65056	3.31036e-06	0.000285642	ENSG00000198746	ENSG00000198746.13	63906	GPATCH3	-1	1	protein_coding	3	50.12	G-patch domain containing 3 [Source:HGNC Symbol;Acc:HGNC:25720]
ZNF146	626.22	0.533683	0.114782	4.64955	3.32662e-06	0.000285642	ENSG00000167635	ENSG00000167635.12	7705	ZNF146	1	19	protein_coding	5	42.84	zinc finger protein 146 [Source:HGNC Symbol;Acc:HGNC:12931]
OTULIN	496.626	-0.419283	0.0902356	-4.64653	3.37558e-06	0.000288412	ENSG00000154124	ENSG00000154124.5	90268,90268,90268	OTULIN,OTULIN,OTULIN	1	5	protein_coding	6	41.68	OTU deubiquitinase with linear linkage specificity [Source:HGNC Symbol;Acc:HGNC:25118]	Infantile-onset periodic fever-panniculitis-dermatosis syndrome
ENSG00000233825	207.619	-1.08049	0.232595	-4.64538	3.39447e-06	0.000288597	ENSG00000233825	ENSG00000233825.1			1	10	lncRNA	1	67.11	novel transcript, antisense to EPC1
Y_RNA_170	92.0879	-1.30354	0.280737	-4.64327	3.42939e-06	0.000288721	ENSG00000201778	ENSG00000201778.1			1	3	misc_RNA	1	40.86	Y RNA [Source:RFAM;Acc:RF00019]
RAB14	783.733	-0.53694	0.115622	-4.64392	3.41865e-06	0.000288721	ENSG00000119396	ENSG00000119396.11	51552	RAB14	-1	9	protein_coding	2	39.61	RAB14, member RAS oncogene family [Source:HGNC Symbol;Acc:HGNC:16524]	RAB14-related developmental disorder monoallelic
KLHL22	337.926	0.345775	0.0744874	4.64206	3.44959e-06	0.000289012	ENSG00000099910	ENSG00000099910.17	84861	KLHL22	-1	22	protein_coding	12	49.08	kelch like family member 22 [Source:HGNC Symbol;Acc:HGNC:25888]
HMGN4	864.346	0.455097	0.0981037	4.63893	3.50211e-06	0.000289415	ENSG00000182952	ENSG00000182952.5	10473	HMGN4	1	6	protein_coding	2	41.64	high mobility group nucleosomal binding domain 4 [Source:HGNC Symbol;Acc:HGNC:4989]
CFAP20	222.153	-1.04217	0.224665	-4.63878	3.5047e-06	0.000289415	ENSG00000070761	ENSG00000070761.8	29105	CFAP20	-1	16	protein_coding	7	44.82	cilia and flagella associated protein 20 [Source:HGNC Symbol;Acc:HGNC:29523]
PIM3	1229.54	-1.40438	0.302733	-4.63902	3.50073e-06	0.000289415	ENSG00000198355	ENSG00000198355.5	415116	PIM3	1	22	protein_coding	2	68.65	Pim-3 proto-oncogene, serine/threonine kinase [Source:HGNC Symbol;Acc:HGNC:19310]
GIMAP5	2554.88	0.922099	0.198826	4.63772	3.52275e-06	0.00028952	ENSG00000196329	ENSG00000196329.12	55340	GIMAP5	1	7	protein_coding	7	43.79	GTPase, IMAP family member 5 [Source:HGNC Symbol;Acc:HGNC:18005]
C1orf122	324.736	-0.416991	0.0900249	-4.63196	3.62229e-06	0.000291916	ENSG00000197982	ENSG00000197982.14	127687	C1orf122	1	1	protein_coding	4	63.25	chromosome 1 open reading frame 122 [Source:HGNC Symbol;Acc:HGNC:24789]
BTG2	3078.16	-2.02484	0.437614	-4.62699	3.71016e-06	0.000291916	ENSG00000159388	ENSG00000159388.6	7832	BTG2	1	1	protein_coding	2	53.33	BTG anti-proliferation factor 2 [Source:HGNC Symbol;Acc:HGNC:1131]
PARP1	1363.9	0.441786	0.095546	4.62381	3.76762e-06	0.000291916	ENSG00000143799	ENSG00000143799.14	142	PARP1	-1	1	protein_coding	26	46.86	poly(ADP-ribose) polymerase 1 [Source:HGNC Symbol;Acc:HGNC:270]	Autosomal Recessive Mental Retardation
ENSG00000283849	151.694	-2.49157	0.538533	-4.62659	3.71731e-06	0.000291916	ENSG00000283849	ENSG00000283849.1			1	3	lncRNA	1	68.15	novel transcript, antisense CSRNP1
GLT8D1	358.559	0.355922	0.0769698	4.62418	3.76079e-06	0.000291916	ENSG00000016864	ENSG00000016864.19	55830	GLT8D1	-1	3	protein_coding	15	44.5	glycosyltransferase 8 domain containing 1 [Source:HGNC Symbol;Acc:HGNC:24870]	Amyotrophic lateral sclerosis
FNDC3B	194.615	-0.436203	0.0941208	-4.63451	3.5779e-06	0.000291916	ENSG00000075420	ENSG00000075420.13	64778	FNDC3B	1	3	protein_coding	12	39.76	fibronectin type III domain containing 3B [Source:HGNC Symbol;Acc:HGNC:24670]
MAT2B	1208.99	0.661231	0.142879	4.62792	3.69357e-06	0.000291916	ENSG00000038274	ENSG00000038274.17	27430	MAT2B	1	5	protein_coding	8	38.26	methionine adenosyltransferase 2B [Source:HGNC Symbol;Acc:HGNC:6905]
HSPA5	3288.85	-1.12741	0.243606	-4.62798	3.69252e-06	0.000291916	ENSG00000044574	ENSG00000044574.9	3309	HSPA5	-1	9	protein_coding	15	44.15	heat shock protein family A (Hsp70) member 5 [Source:HGNC Symbol;Acc:HGNC:5238]
PDZD8	325.153	-0.737511	0.159328	-4.62889	3.67636e-06	0.000291916	ENSG00000165650	ENSG00000165650.12	118987	PDZD8	-1	10	protein_coding	4	37.49	PDZ domain containing 8 [Source:HGNC Symbol;Acc:HGNC:26974]
ENSG00000266086	1642.25	0.480486	0.103897	4.62463	3.75261e-06	0.000291916	ENSG00000266086	ENSG00000266086.3			-1	17	protein_coding	2	39.92	novel transcript
KPNA2	194.035	-1.9417	0.419956	-4.62358	3.77179e-06	0.000291916	ENSG00000182481	ENSG00000182481.10	3838	KPNA2	1	17	protein_coding	21	43.75	karyopherin subunit alpha 2 [Source:HGNC Symbol;Acc:HGNC:6395]
ENSG00000261526	225.633	-1.44192	0.311513	-4.62876	3.67854e-06	0.000291916	ENSG00000261526	ENSG00000261526.2			-1	19	lncRNA	1	55.35	novel transcript
KMT5C	195.992	-0.432159	0.0934089	-4.62653	3.71841e-06	0.000291916	ENSG00000133247	ENSG00000133247.14	84787	KMT5C	1	19	protein_coding	12	64.87	lysine methyltransferase 5C [Source:HGNC Symbol;Acc:HGNC:28405]
U2AF1L5	1116.89	-0.60796	0.131527	-4.62234	3.79444e-06	0.000292358	ENSG00000275895	ENSG00000275895.7	102724594	U2AF1L5	-1	21	protein_coding	12	43.61	U2 small nuclear RNA auxiliary factor 1 like 5 [Source:HGNC Symbol;Acc:HGNC:51830]
CD3G	1257.52	0.659473	0.142791	4.61845	3.86618e-06	0.000296562	ENSG00000160654	ENSG00000160654.11	917,917	CD3G,CD3G	1	11	protein_coding	7	42.54	CD3g molecule [Source:HGNC Symbol;Acc:HGNC:1675]	Combined immunodeficiency due to CD3gamma deficiency
RECQL	724.468	0.360351	0.0780602	4.61632	3.90611e-06	0.000298299	ENSG00000004700	ENSG00000004700.16	5965	RECQL	-1	12	protein_coding	8	37.57	RecQ like helicase [Source:HGNC Symbol;Acc:HGNC:9948]
CD27-AS1	1105.2	0.570095	0.123523	4.61529	3.92543e-06	0.000298453	ENSG00000215039	ENSG00000215039.7	678655	CD27-AS1	-1	12	lncRNA	16	49.5	CD27 antisense RNA 1 [Source:HGNC Symbol;Acc:HGNC:43896]
VAMP2	2563.12	-0.272808	0.0591425	-4.61272	3.97432e-06	0.000300846	ENSG00000220205	ENSG00000220205.9	6844,6844	VAMP2,VAMP2	-1	17	protein_coding	4	58.14	vesicle associated membrane protein 2 [Source:HGNC Symbol;Acc:HGNC:12643]	NEURODEVELOPMENTAL DISORDER WITH HYPOTONIA AND AUTISTIC FEATURES WITH OR WITHOUT HYPERKINETIC MOVEMENTS
GRPEL1	291.568	-0.883049	0.191679	-4.60692	4.08675e-06	0.000306666	ENSG00000109519	ENSG00000109519.13	80273	GRPEL1	-1	4	protein_coding	4	47.45	GrpE like 1, mitochondrial [Source:HGNC Symbol;Acc:HGNC:19696]
MIR3615	469.232	0.57753	0.125356	4.60712	4.08287e-06	0.000306666	ENSG00000284186	ENSG00000284186.1	100500847	MIR3615	1	17	miRNA	1	73.56	microRNA 3615 [Source:HGNC Symbol;Acc:HGNC:38905]
PIGS	433.486	0.3174	0.0689147	4.60569	4.11092e-06	0.000307145	ENSG00000087111	ENSG00000087111.21	94005,94005	PIGS,PIGS	-1	17	protein_coding	15	47.26	phosphatidylinositol glycan anchor biosynthesis class S [Source:HGNC Symbol;Acc:HGNC:14937]	GLYCOSYLPHOSPHATIDYLINOSITOL BIOSYNTHESIS DEFECT 18
GIMAP8	694.194	0.78474	0.17044	4.60421	4.14041e-06	0.000308015	ENSG00000171115	ENSG00000171115.4	155038	GIMAP8	1	7	protein_coding	1	43.24	GTPase, IMAP family member 8 [Source:HGNC Symbol;Acc:HGNC:21792]
ENSG00000261324	49.1744	-0.941118	0.204579	-4.60027	4.21938e-06	0.000310415	ENSG00000261324	ENSG00000261324.2			-1	12	lncRNA	1	36.81	novel transcript, overlapping HIST4H4
EIF4A1	3139.25	-0.553693	0.120353	-4.60058	4.21322e-06	0.000310415	ENSG00000161960	ENSG00000161960.16	1973	EIF4A1	1	17	protein_coding	36	52.64	eukaryotic translation initiation factor 4A1 [Source:HGNC Symbol;Acc:HGNC:3282]
C18orf25	625.658	-0.579417	0.125963	-4.59992	4.22663e-06	0.000310415	ENSG00000152242	ENSG00000152242.11	147339	C18orf25	1	18	protein_coding	6	40.58	chromosome 18 open reading frame 25 [Source:HGNC Symbol;Acc:HGNC:28172]
FOXK1	1112.74	-0.417158	0.0907084	-4.59889	4.24743e-06	0.00031062	ENSG00000164916	ENSG00000164916.11	221937	FOXK1	1	7	protein_coding	3	52.09	forkhead box K1 [Source:HGNC Symbol;Acc:HGNC:23480]
ENSG00000263244	1374.82	-1.07357	0.233511	-4.5975	4.27585e-06	0.000310824	ENSG00000263244	ENSG00000263244.2			1	16	lncRNA	1	39.94	novel transcript, 3' overlapping chromosome 16 open reading frame 72
ENSG00000263620	834.248	-0.452172	0.0983625	-4.597	4.28624e-06	0.000310824	ENSG00000263620	ENSG00000263620.1			-1	17	protein_coding	1	56.11	novel protein
YRDC	301.424	-0.762299	0.165893	-4.59514	4.32459e-06	0.000312293	ENSG00000196449	ENSG00000196449.4	79693	YRDC	-1	1	protein_coding	1	49.58	yrdC N6-threonylcarbamoyltransferase domain containing [Source:HGNC Symbol;Acc:HGNC:28905]
IRS2	898.285	-1.85206	0.403511	-4.58986	4.43552e-06	0.000318969	ENSG00000185950	ENSG00000185950.9	8660	IRS2	-1	13	protein_coding	1	46.75	insulin receptor substrate 2 [Source:HGNC Symbol;Acc:HGNC:6126]	TYPE 2 DIABETES MELLITUS
TMEM30B	130.886	-0.854295	0.186177	-4.58861	4.4621e-06	0.00031955	ENSG00000182107	ENSG00000182107.7	161291	TMEM30B	-1	14	protein_coding	3	48.5	transmembrane protein 30B [Source:HGNC Symbol;Acc:HGNC:27254]
IER5	800.829	-1.50272	0.327659	-4.58624	4.51308e-06	0.000321865	ENSG00000162783	ENSG00000162783.11	51278	IER5	1	1	protein_coding	1	49.77	immediate early response 5 [Source:HGNC Symbol;Acc:HGNC:5393]
MEF2D	1102.39	-0.608806	0.132953	-4.57912	4.66928e-06	0.000330275	ENSG00000116604	ENSG00000116604.18	4209	MEF2D	-1	1	protein_coding	7	54.21	myocyte enhancer factor 2D [Source:HGNC Symbol;Acc:HGNC:6997]
IRF1	2244.14	-1.26921	0.277156	-4.57941	4.66281e-06	0.000330275	ENSG00000125347	ENSG00000125347.15	3659	IRF1	-1	5	protein_coding	50	49.64	interferon regulatory factor 1 [Source:HGNC Symbol;Acc:HGNC:6116]
FLVCR1	120.483	0.529142	0.115723	4.57249	4.81964e-06	0.000339519	ENSG00000162769	ENSG00000162769.13	28982,28982,28982	FLVCR1,FLVCR1,FLVCR1	1	1	protein_coding	5	40.24	FLVCR heme transporter 1 [Source:HGNC Symbol;Acc:HGNC:24682]	Posterior column ataxia-retinitis pigmentosa syndrome
GPR3	20.2129	-1.51419	0.331339	-4.5699	4.87949e-06	0.000342338	ENSG00000181773	ENSG00000181773.7	2827	GPR3	1	1	protein_coding	1	58.06	G protein-coupled receptor 3 [Source:HGNC Symbol;Acc:HGNC:4484]
JUND	5923.95	-1.44503	0.316373	-4.5675	4.93567e-06	0.000344878	ENSG00000130522	ENSG00000130522.6	3727	JUND	-1	19	protein_coding	2	69.93	JunD proto-oncogene, AP-1 transcription factor subunit [Source:HGNC Symbol;Acc:HGNC:6206]
ENSG00000267232	202.66	-1.45697	0.319082	-4.56613	4.96805e-06	0.00034574	ENSG00000267232	ENSG00000267232.1			1	19	lncRNA	1	55.37	novel transcript
MFSD14A	553.719	-1.03737	0.227311	-4.56368	5.02651e-06	0.000348202	ENSG00000156875	ENSG00000156875.14	64645	MFSD14A	1	1	protein_coding	2	39.5	major facilitator superfamily domain containing 14A [Source:HGNC Symbol;Acc:HGNC:23363]
EIF4A2	6331.39	-0.294959	0.064642	-4.56296	5.04378e-06	0.000348202	ENSG00000156976	ENSG00000156976.17	1974	EIF4A2	1	3	protein_coding	27	41.92	eukaryotic translation initiation factor 4A2 [Source:HGNC Symbol;Acc:HGNC:3284]
RAVER2	67.6521	-0.876087	0.192361	-4.55438	5.25411e-06	0.0003515	ENSG00000162437	ENSG00000162437.14	55225	RAVER2	1	1	protein_coding	3	37.2	ribonucleoprotein, PTB binding 2 [Source:HGNC Symbol;Acc:HGNC:25577]
CCNL1	3867.56	-0.960248	0.21078	-4.55569	5.22138e-06	0.0003515	ENSG00000163660	ENSG00000163660.12	57018	CCNL1	-1	3	protein_coding	26	37.3	cyclin L1 [Source:HGNC Symbol;Acc:HGNC:20569]
SEC61G	345.424	-0.357697	0.0784672	-4.55855	5.15078e-06	0.0003515	ENSG00000132432	ENSG00000132432.14	23480	SEC61G	-1	7	protein_coding	7	39.24	SEC61 translocon subunit gamma [Source:HGNC Symbol;Acc:HGNC:18277]
SBDSP1	568.962	-1.02258	0.224528	-4.55436	5.25448e-06	0.0003515	ENSG00000225648	ENSG00000225648.5			1	7	transcribed_unprocessed_pseudogene	5	43.81	SBDS pseudogene 1 [Source:HGNC Symbol;Acc:HGNC:21646]
ZBTB10	493.555	-1.73328	0.380521	-4.55501	5.23821e-06	0.0003515	ENSG00000205189	ENSG00000205189.12	65986	ZBTB10	1	8	protein_coding	5	38.89	zinc finger and BTB domain containing 10 [Source:HGNC Symbol;Acc:HGNC:30953]
SNORA3A	25.9108	-1.67528	0.367826	-4.55453	5.25018e-06	0.0003515	ENSG00000200983	ENSG00000200983.1	619562	SNORA3A	1	11	snoRNA	1	52.31	small nucleolar RNA, H/ACA box 3A [Source:HGNC Symbol;Acc:HGNC:32586]
LPAR6	696.801	1.08945	0.239187	4.55479	5.24385e-06	0.0003515	ENSG00000139679	ENSG00000139679.16	10161,10161,10161	LPAR6,LPAR6,LPAR6	-1	13	protein_coding	9	36.98	lysophosphatidic acid receptor 6 [Source:HGNC Symbol;Acc:HGNC:15520]	Hypotrichosis simplex
C16orf72	2250.89	-0.872446	0.191556	-4.55452	5.25045e-06	0.0003515	ENSG00000182831	ENSG00000182831.12	29035	C16orf72	1	16	protein_coding	2	42.03	chromosome 16 open reading frame 72 [Source:HGNC Symbol;Acc:HGNC:30103]
LINC02273	168.453	0.917893	0.201645	4.55203	5.31299e-06	0.00035267	ENSG00000245954	ENSG00000245954.8	100996286	LINC02273	1	4	lncRNA	4	46.73	long intergenic non-protein coding RNA 2273 [Source:HGNC Symbol;Acc:HGNC:53188]
PARP4	914.104	0.471299	0.103543	4.55174	5.32042e-06	0.00035267	ENSG00000102699	ENSG00000102699.6	143	PARP4	-1	13	protein_coding	3	42.87	poly(ADP-ribose) polymerase family member 4 [Source:HGNC Symbol;Acc:HGNC:271]
DDX3X	3429.34	-0.549412	0.120717	-4.55123	5.33327e-06	0.00035267	ENSG00000215301	ENSG00000215301.11	1654,1654,1654,1654,1654,1654	DDX3X,DDX3X,DDX3X,DDX3X,DDX3X,DDX3X	1	X	protein_coding	69	42.68	DEAD-box helicase 3 X-linked [Source:HGNC Symbol;Acc:HGNC:2745]	Precursor T-cell acute lymphoblastic leukemia
N4BP2	387.967	-0.618932	0.136052	-4.54922	5.38449e-06	0.000354698	ENSG00000078177	ENSG00000078177.14	55728	N4BP2	1	4	protein_coding	4	40.51	NEDD4 binding protein 2 [Source:HGNC Symbol;Acc:HGNC:29851]
ENSG00000272211	24.7861	-1.80097	0.396033	-4.54752	5.42809e-06	0.000356211	ENSG00000272211	ENSG00000272211.1			1	2	lncRNA	1	37.88	novel transcript, antisense to STK17B
PLK3	780.95	-1.32301	0.291015	-4.5462	5.46228e-06	0.000356441	ENSG00000173846	ENSG00000173846.13	1263	PLK3	1	1	protein_coding	7	59.51	polo like kinase 3 [Source:HGNC Symbol;Acc:HGNC:2154]
GIMAP1-GIMAP5	2728.89	0.878989	0.193363	4.54579	5.47291e-06	0.000356441	ENSG00000281887	ENSG00000281887.3	100527949	GIMAP1-GIMAP5	1	7	protein_coding	1	42.98	GIMAP1-GIMAP5 readthrough [Source:HGNC Symbol;Acc:HGNC:51257]
MDM4	1222.07	-0.468623	0.103158	-4.54276	5.55229e-06	0.000357563	ENSG00000198625	ENSG00000198625.13	4194	MDM4	1	1	protein_coding	17	42.52	MDM4 regulator of p53 [Source:HGNC Symbol;Acc:HGNC:6974]	BONE MARROW FAILURE SYNDROME 6
CPEB2	140.271	-0.605732	0.133322	-4.54338	5.53599e-06	0.000357563	ENSG00000137449	ENSG00000137449.17	132864	CPEB2	1	4	protein_coding	8	35.08	cytoplasmic polyadenylation element binding protein 2 [Source:HGNC Symbol;Acc:HGNC:21745]
MED21	145.117	-0.842794	0.185514	-4.54303	5.54515e-06	0.000357563	ENSG00000152944	ENSG00000152944.9	9412	MED21	1	12	protein_coding	7	39.33	mediator complex subunit 21 [Source:HGNC Symbol;Acc:HGNC:11473]
CLEC2B	496.885	-0.511525	0.112623	-4.54192	5.57447e-06	0.000357657	ENSG00000110852	ENSG00000110852.5	9976	CLEC2B	-1	12	protein_coding	4	32.91	C-type lectin domain family 2 member B [Source:HGNC Symbol;Acc:HGNC:2053]
RGCC	674.522	-0.899554	0.198092	-4.54108	5.59656e-06	0.000357744	ENSG00000102760	ENSG00000102760.13	28984	RGCC	1	13	protein_coding	2	45.68	regulator of cell cycle [Source:HGNC Symbol;Acc:HGNC:20369]
CEMIP2	643.777	-0.540709	0.11911	-4.53958	5.63675e-06	0.000358984	ENSG00000135048	ENSG00000135048.14	23670	CEMIP2	-1	9	protein_coding	13	40.46	cell migration inducing hyaluronidase 2 [Source:HGNC Symbol;Acc:HGNC:11869]
ENSG00000248664	80.5412	0.68183	0.150286	4.53687	5.70959e-06	0.000362286	ENSG00000248664	ENSG00000248664.1			-1	5	lncRNA	1	38.47	novel transcript
HBS1L	295.445	-0.580286	0.127968	-4.53461	5.77088e-06	0.000363502	ENSG00000112339	ENSG00000112339.15	10767	HBS1L	-1	6	protein_coding	16	36.66	HBS1 like translational GTPase [Source:HGNC Symbol;Acc:HGNC:4834]
ZFP36	3099.69	-2.02107	0.445696	-4.53465	5.76999e-06	0.000363502	ENSG00000128016	ENSG00000128016.7	7538	ZFP36	1	19	protein_coding	5	59.08	ZFP36 ring finger protein [Source:HGNC Symbol;Acc:HGNC:12862]
MUS81	653.643	0.445217	0.0982024	4.53367	5.79682e-06	0.000363809	ENSG00000172732	ENSG00000172732.12	80198	MUS81	1	11	protein_coding	17	60.2	MUS81 structure-specific endonuclease subunit [Source:HGNC Symbol;Acc:HGNC:29814]
NECAP1	510.293	-0.758276	0.167399	-4.52976	5.90511e-06	0.000369262	ENSG00000089818	ENSG00000089818.18	25977,25977	NECAP1,NECAP1	1	12	protein_coding	27	41.12	NECAP endocytosis associated 1 [Source:HGNC Symbol;Acc:HGNC:24539]	Undetermined early-onset epileptic encephalopathy
CCDC96	32.7599	-0.771919	0.170571	-4.52549	6.0256e-06	0.00037487	ENSG00000173013	ENSG00000173013.6	257236	CCDC96	-1	4	protein_coding	1	57.87	coiled-coil domain containing 96 [Source:HGNC Symbol;Acc:HGNC:26900]
SMARCA2	2149.85	-0.369882	0.081741	-4.52505	6.03823e-06	0.00037487	ENSG00000080503	ENSG00000080503.24	6595,6595	SMARCA2,SMARCA2	1	9	protein_coding	66	40.37	SWI/SNF related, matrix associated, actin dependent regulator of chromatin, subfamily a, member 2 [Source:HGNC Symbol;Acc:HGNC:11098]	Intellectual disability-sparse hair-brachydactyly syndrome
NAF1	135.753	-0.860238	0.190213	-4.52249	6.11175e-06	0.000378074	ENSG00000145414	ENSG00000145414.9	92345	NAF1	-1	4	protein_coding	6	36.34	nuclear assembly factor 1 ribonucleoprotein [Source:HGNC Symbol;Acc:HGNC:25126]
YOD1	256.576	-0.689436	0.152477	-4.52158	6.13807e-06	0.000378346	ENSG00000180667	ENSG00000180667.11	55432	YOD1	-1	1	protein_coding	2	39.45	YOD1 deubiquitinase [Source:HGNC Symbol;Acc:HGNC:25035]
SLC35A5	193.747	0.399978	0.088502	4.51942	6.20096e-06	0.000380863	ENSG00000138459	ENSG00000138459.9	55032	SLC35A5	1	3	protein_coding	7	38.43	solute carrier family 35 member A5 [Source:HGNC Symbol;Acc:HGNC:20792]
ENSG00000228363	263.469	-0.679883	0.150534	-4.51647	6.28796e-06	0.000382991	ENSG00000228363	ENSG00000228363.2			1	2	lncRNA	4	38.26	novel transcript
MIR23AHG	219.969	-1.82811	0.404807	-4.51599	6.30218e-06	0.000382991	ENSG00000267519	ENSG00000267519.6			-1	19	lncRNA	1	57.53	miR-23a/27a/24-2 cluster host gene [Source:HGNC Symbol;Acc:HGNC:27620]
TP53INP2	119.774	-2.27699	0.504043	-4.51744	6.2591e-06	0.000382991	ENSG00000078804	ENSG00000078804.13	58476	TP53INP2	1	20	protein_coding	4	55.18	tumor protein p53 inducible nuclear protein 2 [Source:HGNC Symbol;Acc:HGNC:16104]
PRAG1	401.688	0.564003	0.124911	4.51524	6.32448e-06	0.000382997	ENSG00000275342	ENSG00000275342.5	157285	PRAG1	-1	8	protein_coding	2	43.9	PEAK1 related, kinase-activating pseudokinase 1 [Source:HGNC Symbol;Acc:HGNC:25438]
ENSG00000243960	155.493	0.532686	0.118015	4.5137	6.37073e-06	0.000384449	ENSG00000243960	ENSG00000243960.1			-1	1	lncRNA	2	41.95	novel transcript
SRSF7	2440.64	-0.519331	0.115106	-4.51176	6.42917e-06	0.000385588	ENSG00000115875	ENSG00000115875.19	6432	SRSF7	-1	2	protein_coding	12	41.45	serine and arginine rich splicing factor 7 [Source:HGNC Symbol;Acc:HGNC:10789]
TVP23C	121.334	-0.613458	0.135974	-4.51159	6.43429e-06	0.000385588	ENSG00000175106	ENSG00000175106.17	201158	TVP23C	-1	17	protein_coding	10	42.63	trans-golgi network vesicle protein 23 homolog C [Source:HGNC Symbol;Acc:HGNC:30453]
SNORD102	45.4435	-0.947505	0.210219	-4.50722	6.56835e-06	0.00039226	ENSG00000207500	ENSG00000207500.1	26771	SNORD102	1	13	snoRNA	1	36.11	small nucleolar RNA, C/D box 102 [Source:HGNC Symbol;Acc:HGNC:10099]
ZNF14	105.952	-1.92741	0.427697	-4.50648	6.5912e-06	0.000392267	ENSG00000105708	ENSG00000105708.9	7561	ZNF14	-1	19	protein_coding	1	42.04	zinc finger protein 14 [Source:HGNC Symbol;Acc:HGNC:12924]
HSP90AB1	5878.1	-0.398454	0.0884404	-4.50534	6.62659e-06	0.000393018	ENSG00000096384	ENSG00000096384.20	3326	HSP90AB1	1	6	protein_coding	4	49.1	heat shock protein 90 alpha family class B member 1 [Source:HGNC Symbol;Acc:HGNC:5258]
MIR3620	19.6369	-1.21215	0.26956	-4.49679	6.89872e-06	0.000400948	ENSG00000284163	ENSG00000284163.1	100500810	MIR3620	1	1	miRNA	1	70.89	microRNA 3620 [Source:HGNC Symbol;Acc:HGNC:38917]
SP3	1129.56	-0.577866	0.128566	-4.4947	6.96692e-06	0.000400948	ENSG00000172845	ENSG00000172845.18	6670	SP3	-1	2	protein_coding	11	38.54	Sp3 transcription factor [Source:HGNC Symbol;Acc:HGNC:11208]
KCTD7	492.638	0.587326	0.130608	4.49685	6.89677e-06	0.000400948	ENSG00000243335	ENSG00000243335.10	154881,154881,154881	KCTD7,KCTD7,KCTD7	1	7	protein_coding	11	47.19	potassium channel tetramerization domain containing 7 [Source:HGNC Symbol;Acc:HGNC:21957]	Progressive myoclonic epilepsy type 3
PPIF	203.642	-0.893338	0.198624	-4.49763	6.87138e-06	0.000400948	ENSG00000108179	ENSG00000108179.14	10105	PPIF	1	10	protein_coding	5	55.61	peptidylprolyl isomerase F [Source:HGNC Symbol;Acc:HGNC:9259]
TRPT1	233.528	0.335433	0.0746232	4.49502	6.95626e-06	0.000400948	ENSG00000149743	ENSG00000149743.14	83707	TRPT1	-1	11	protein_coding	16	60.14	tRNA phosphotransferase 1 [Source:HGNC Symbol;Acc:HGNC:20316]
ENSG00000261267	17.1474	-1.84507	0.410213	-4.49783	6.86493e-06	0.000400948	ENSG00000261267	ENSG00000261267.1			1	16	lncRNA	1	38.93	novel transcript, antisense to N4BP1
DDX39A	1374.75	-0.470232	0.104616	-4.49484	6.96234e-06	0.000400948	ENSG00000123136	ENSG00000123136.15	10212	DDX39A	-1	19	protein_coding	21	55.55	DExD-box helicase 39A [Source:HGNC Symbol;Acc:HGNC:17821]
SNHG17	334.7	-0.622976	0.138453	-4.49956	6.80938e-06	0.000400948	ENSG00000196756	ENSG00000196756.13	388796	SNHG17	-1	20	lncRNA	89	51.19	small nucleolar RNA host gene 17 [Source:HGNC Symbol;Acc:HGNC:48600]
TEF	181.948	0.585381	0.13024	4.49462	6.96938e-06	0.000400948	ENSG00000167074	ENSG00000167074.15	7008	TEF	1	22	protein_coding	3	51.78	TEF transcription factor, PAR bZIP family member [Source:HGNC Symbol;Acc:HGNC:11722]
SMAD7	350.704	-1.36638	0.304288	-4.49041	7.1085e-06	0.000407593	ENSG00000101665	ENSG00000101665.10	4092	SMAD7	-1	18	protein_coding	8	52.17	SMAD family member 7 [Source:HGNC Symbol;Acc:HGNC:6773]	COLORECTAL CANCER SUSCEPTIBILITY TO 3
LINC01619	314.406	-1.30042	0.289702	-4.48881	7.16227e-06	0.000409317	ENSG00000257242	ENSG00000257242.8	256021	LINC01619	-1	12	lncRNA	12	38.41	long intergenic non-protein coding RNA 1619 [Source:HGNC Symbol;Acc:HGNC:27409]
RAB18	435.462	-0.600017	0.133708	-4.48751	7.2059e-06	0.000410451	ENSG00000099246	ENSG00000099246.18	22931,22931,22931	RAB18,RAB18,RAB18	1	10	protein_coding	45	36.68	RAB18, member RAS oncogene family [Source:HGNC Symbol;Acc:HGNC:14244]	Micro syndrome
ODC1	697.251	-0.694092	0.154833	-4.48285	7.36521e-06	0.000418145	ENSG00000115758	ENSG00000115758.13	4953,4953,4953	ODC1,ODC1,ODC1	-1	2	protein_coding	4	45.53	ornithine decarboxylase 1 [Source:HGNC Symbol;Acc:HGNC:8109]	Global developmental delay-alopecia-macrocephaly-facial dysmorphism-structural brain anomalies syndrome
TXNDC15	170.542	0.489402	0.10927	4.47883	7.50549e-06	0.000424518	ENSG00000113621	ENSG00000113621.15	79770	TXNDC15	1	5	protein_coding	10	45.93	thioredoxin domain containing 15 [Source:HGNC Symbol;Acc:HGNC:20652]
SLC9A3R1-AS1	713.215	0.572199	0.127774	4.47822	7.52665e-06	0.000424518	ENSG00000266036	ENSG00000266036.1			-1	17	lncRNA	1	62.99	SLC9A3R1 antisense RNA 1 [Source:HGNC Symbol;Acc:HGNC:55322]
RGMB	174.424	-0.59893	0.133767	-4.4774	7.5558e-06	0.000424774	ENSG00000174136	ENSG00000174136.13	285704	RGMB	1	5	protein_coding	7	43.29	repulsive guidance molecule BMP co-receptor b [Source:HGNC Symbol;Acc:HGNC:26896]
RNF170	160.51	0.485258	0.108458	4.47414	7.67177e-06	0.000428502	ENSG00000120925	ENSG00000120925.16	81790	RNF170	-1	8	protein_coding	9	42.83	ring finger protein 170 [Source:HGNC Symbol;Acc:HGNC:25358]	ATAXIA SENSORY 1 AUTOSOMAL DOMINANT
ENSG00000284024	228.377	-0.656044	0.146616	-4.47456	7.65699e-06	0.000428502	ENSG00000284024	ENSG00000284024.4	100421372	LOC100421372	1	10	protein_coding	3	44.22	novel protein
IRGQ	118.54	-0.885518	0.198026	-4.47174	7.75875e-06	0.000431962	ENSG00000167378	ENSG00000167378.9	126298	IRGQ	-1	19	protein_coding	5	52.7	immunity related GTPase Q [Source:HGNC Symbol;Acc:HGNC:24868]
SNAPIN	156.565	0.710867	0.159003	4.47078	7.79336e-06	0.000432494	ENSG00000143553	ENSG00000143553.11	23557	SNAPIN	1	1	protein_coding	4	50.6	SNAP associated protein [Source:HGNC Symbol;Acc:HGNC:17145]
SLC2A1	452.969	-0.694839	0.155496	-4.46854	7.87551e-06	0.000435652	ENSG00000117394	ENSG00000117394.24	6513,6513,6513,6513,6513,6513,6513,6513,6513,6513,6513	SLC2A1,SLC2A1,SLC2A1,SLC2A1,SLC2A1,SLC2A1,SLC2A1,SLC2A1,SLC2A1,SLC2A1,SLC2A1	-1	1	protein_coding	15	52.75	solute carrier family 2 member 1 [Source:HGNC Symbol;Acc:HGNC:11005]	Childhood absence epilepsy
IFI16	1128.71	0.294491	0.0659352	4.46638	7.95545e-06	0.000437271	ENSG00000163565	ENSG00000163565.19	3428	IFI16	1	1	protein_coding	14	38.34	interferon gamma inducible protein 16 [Source:HGNC Symbol;Acc:HGNC:5395]
ENSG00000255835	670.806	0.518221	0.116018	4.46672	7.94278e-06	0.000437271	ENSG00000255835	ENSG00000255835.1			-1	1	protein_coding	1	50.88	novel protein
ZNF8	223.997	-0.486362	0.109065	-4.45938	8.21988e-06	0.000450371	ENSG00000278129	ENSG00000278129.2	7554	ZNF8	1	19	protein_coding	1	48.32	zinc finger protein 8 [Source:HGNC Symbol;Acc:HGNC:13154]
MRPL9	535.911	-0.3634	0.0815141	-4.45813	8.26788e-06	0.000451122	ENSG00000143436	ENSG00000143436.11	65005	MRPL9	-1	1	protein_coding	11	47.92	mitochondrial ribosomal protein L9 [Source:HGNC Symbol;Acc:HGNC:14277]
ARMT1	91.8928	0.637738	0.143066	4.45766	8.28585e-06	0.000451122	ENSG00000146476	ENSG00000146476.11	79624	ARMT1	1	6	protein_coding	4	39.28	acidic residue methyltransferase 1 [Source:HGNC Symbol;Acc:HGNC:17872]
GPR35	146.249	-0.540109	0.121215	-4.45579	8.35855e-06	0.000453648	ENSG00000178623	ENSG00000178623.12	2859	GPR35	1	2	protein_coding	5	52.73	G protein-coupled receptor 35 [Source:HGNC Symbol;Acc:HGNC:4492]	Primary sclerosing cholangitis
HNRNPA0	3854.22	-0.465564	0.104506	-4.4549	8.39326e-06	0.000454104	ENSG00000177733	ENSG00000177733.7	10949	HNRNPA0	-1	5	protein_coding	1	41.02	heterogeneous nuclear ribonucleoprotein A0 [Source:HGNC Symbol;Acc:HGNC:5030]
AKIRIN2	496.86	-0.616817	0.138574	-4.45117	8.54028e-06	0.00045918	ENSG00000135334	ENSG00000135334.9	55122	AKIRIN2	-1	6	protein_coding	2	40.79	akirin 2 [Source:HGNC Symbol;Acc:HGNC:21407]
SBDS	1026.7	-1.43924	0.323336	-4.45124	8.53777e-06	0.00045918	ENSG00000126524	ENSG00000126524.10	51119,51119,51119,51119	SBDS,SBDS,SBDS,SBDS	-1	7	protein_coding	5	42.8	SBDS ribosome maturation factor [Source:HGNC Symbol;Acc:HGNC:19440]	Idiopathic aplastic anemia
MRPS14	155.31	0.535582	0.120391	4.44869	8.63947e-06	0.000462752	ENSG00000120333	ENSG00000120333.4	63931	MRPS14	-1	1	protein_coding	3	40.16	mitochondrial ribosomal protein S14 [Source:HGNC Symbol;Acc:HGNC:14049]	COMBINED OXIDATIVE PHOSPHORYLATION DEFICIENCY 38
ENSG00000279799	19.6368	-1.10539	0.248504	-4.44817	8.66035e-06	0.000462752	ENSG00000279799	ENSG00000279799.1			1	5	TEC	1	63.46	TEC
SLC27A3	207.126	0.515768	0.116039	4.44478	8.79803e-06	0.000468658	ENSG00000143554	ENSG00000143554.14	11000	SLC27A3	1	1	protein_coding	13	59.39	solute carrier family 27 member 3 [Source:HGNC Symbol;Acc:HGNC:10997]
CDYL2	142.981	-0.578155	0.130196	-4.44066	8.9683e-06	0.000476258	ENSG00000166446	ENSG00000166446.15	124359	CDYL2	-1	16	protein_coding	7	41.9	chromodomain Y like 2 [Source:HGNC Symbol;Acc:HGNC:23030]
FAM153CP	299.141	-0.519556	0.117033	-4.4394	9.02097e-06	0.000477586	ENSG00000204677	ENSG00000204677.13	653316	FAM153CP	1	5	lncRNA	50	46.57	family with sequence similarity 153 member C, pseudogene [Source:HGNC Symbol;Acc:HGNC:33936]
MFSD14B	353.537	0.667716	0.150588	4.43405	9.24796e-06	0.000485846	ENSG00000148110	ENSG00000148110.16	84641	MFSD14B	1	9	protein_coding	3	40.65	major facilitator superfamily domain containing 14B [Source:HGNC Symbol;Acc:HGNC:23376]
YY1	1890.77	-0.238689	0.0538282	-4.43426	9.23881e-06	0.000485846	ENSG00000100811	ENSG00000100811.14	7528,7528	YY1,YY1	1	14	protein_coding	7	45.56	YY1 transcription factor [Source:HGNC Symbol;Acc:HGNC:12856]	GABRIELE-DE VRIES SYNDROME
ABHD2	562.411	0.433958	0.0978765	4.43374	9.26144e-06	0.000485846	ENSG00000140526	ENSG00000140526.18	11057	ABHD2	1	15	protein_coding	10	44.01	abhydrolase domain containing 2, acylglycerol lipase [Source:HGNC Symbol;Acc:HGNC:18717]
PTGER4	1274.88	-1.73644	0.392264	-4.4267	9.56846e-06	0.000500431	ENSG00000171522	ENSG00000171522.6	5734	PTGER4	1	5	protein_coding	5	41.96	prostaglandin E receptor 4 [Source:HGNC Symbol;Acc:HGNC:9596]
BNIP3P11	19.2768	-1.24477	0.281324	-4.4247	9.65765e-06	0.000502052	ENSG00000271550	ENSG00000271550.1			-1	7	processed_pseudogene	1	48.58	BCL2 interacting protein 3 pseudogene 11 [Source:HGNC Symbol;Acc:HGNC:49724]
REEP3	160.052	0.396707	0.0896561	4.42477	9.65461e-06	0.000502052	ENSG00000165476	ENSG00000165476.14	221035	REEP3	1	10	protein_coding	2	38.33	receptor accessory protein 3 [Source:HGNC Symbol;Acc:HGNC:23711]
ENSG00000271964	124.5	-0.760072	0.171925	-4.42096	9.82655e-06	0.000509298	ENSG00000271964	ENSG00000271964.1			1	3	lncRNA	1	39.89	novel transcript, antisense to RFTN1
KLF3-AS1	619.451	-0.709833	0.160631	-4.41903	9.91426e-06	0.000511543	ENSG00000231160	ENSG00000231160.10			-1	4	lncRNA	17	43.68	KLF3 antisense RNA 1 [Source:HGNC Symbol;Acc:HGNC:25796]
KLRK1	1581.81	0.384505	0.0870299	4.41808	9.95798e-06	0.000511543	ENSG00000213809	ENSG00000213809.9	22914,100528032	KLRK1,KLRC4-KLRK1	-1	12	protein_coding	5	34.92	killer cell lectin like receptor K1 [Source:HGNC Symbol;Acc:HGNC:18788]
TESPA1	1823.23	0.22644	0.0512533	4.41807	9.95878e-06	0.000511543	ENSG00000135426	ENSG00000135426.16	9840	TESPA1	-1	12	protein_coding	14	40.07	thymocyte expressed, positive selection associated 1 [Source:HGNC Symbol;Acc:HGNC:29109]
SF1	5847.25	-0.449378	0.101746	-4.41666	1.00238e-05	0.000513355	ENSG00000168066	ENSG00000168066.21	7536	SF1	-1	11	protein_coding	21	49.33	splicing factor 1 [Source:HGNC Symbol;Acc:HGNC:12950]
DPYD	396.968	0.466745	0.105946	4.4055	1.05538e-05	0.000514543	ENSG00000188641	ENSG00000188641.14	1806,1806	DPYD,DPYD	-1	1	protein_coding	5	35.1	dihydropyrimidine dehydrogenase [Source:HGNC Symbol;Acc:HGNC:3012]	1p21.3 microdeletion syndrome
ILF2	858.99	-0.521324	0.118153	-4.41229	1.02281e-05	0.000514543	ENSG00000143621	ENSG00000143621.17	3608	ILF2	-1	1	protein_coding	5	44.32	interleukin enhancer binding factor 2 [Source:HGNC Symbol;Acc:HGNC:6037]
DUSP10	137.496	-1.69955	0.385722	-4.40615	1.05223e-05	0.000514543	ENSG00000143507	ENSG00000143507.18	11221	DUSP10	-1	1	protein_coding	4	41.32	dual specificity phosphatase 10 [Source:HGNC Symbol;Acc:HGNC:3065]
GRM2	62.6272	-0.813176	0.184372	-4.41052	1.03125e-05	0.000514543	ENSG00000164082	ENSG00000164082.15	2912	GRM2	1	3	protein_coding	8	55.81	glutamate metabotropic receptor 2 [Source:HGNC Symbol;Acc:HGNC:4594]
MED10	543.648	-0.43192	0.0979278	-4.4106	1.03087e-05	0.000514543	ENSG00000133398	ENSG00000133398.4	84246	MED10	-1	5	protein_coding	3	45	mediator complex subunit 10 [Source:HGNC Symbol;Acc:HGNC:28760]
NIPBL	1016.59	-0.436131	0.0989438	-4.40787	1.04393e-05	0.000514543	ENSG00000164190	ENSG00000164190.19	25836,25836,25836,25836	NIPBL,NIPBL,NIPBL,NIPBL	1	5	protein_coding	9	35.04	NIPBL cohesin loading factor [Source:HGNC Symbol;Acc:HGNC:28862]	5p13 microduplication syndrome
ABT1	451.874	-0.767856	0.17412	-4.40991	1.03411e-05	0.000514543	ENSG00000146109	ENSG00000146109.5	29777	ABT1	1	6	protein_coding	1	47.72	activator of basal transcription 1 [Source:HGNC Symbol;Acc:HGNC:17369]
DAXX	831.381	0.608932	0.138115	4.40888	1.03905e-05	0.000514543	ENSG00000204209	ENSG00000204209.13	1616,113523636	DAXX,SMIM40	-1	6	protein_coding	11	54.16	death domain associated protein [Source:HGNC Symbol;Acc:HGNC:2681]	Neuroendocrine tumor of stomach
SAMD8	302.738	-0.545623	0.123809	-4.40697	1.04826e-05	0.000514543	ENSG00000156671	ENSG00000156671.15	142891	SAMD8	1	10	protein_coding	6	43.24	sterile alpha motif domain containing 8 [Source:HGNC Symbol;Acc:HGNC:26320]
KANSL2	406.271	-1.08839	0.246888	-4.40844	1.04117e-05	0.000514543	ENSG00000139620	ENSG00000139620.13	54934	KANSL2	-1	12	protein_coding	15	41.95	KAT8 regulatory NSL complex subunit 2 [Source:HGNC Symbol;Acc:HGNC:26024]
ENSG00000280138	284.137	-1.2006	0.27249	-4.40604	1.05276e-05	0.000514543	ENSG00000280138	ENSG00000280138.1			-1	12	TEC	1	44.97	novel transcript
CENPBD1	48.7417	0.976766	0.221587	4.40805	1.04307e-05	0.000514543	ENSG00000177946	ENSG00000177946.7	92806	CENPBD1	-1	16	transcribed_unitary_pseudogene	3	52.11	CENPB DNA-binding domain containing 1 [Source:HGNC Symbol;Acc:HGNC:28272]
KDM6B	1256.51	-0.695757	0.157678	-4.41251	1.02179e-05	0.000514543	ENSG00000132510	ENSG00000132510.11	23135,23135,23135	KDM6B,KDM6B,KDM6B	1	17	protein_coding	6	60.08	lysine demethylase 6B [Source:HGNC Symbol;Acc:HGNC:29012]	NEURODEVELOPMENTAL DISORDER WITH COARSE FACIES AND MILD DISTAL SKELETAL ABNORMALITIES
CARD8-AS1	209.142	0.857933	0.194399	4.41326	1.01824e-05	0.000514543	ENSG00000268001	ENSG00000268001.1	100505812	CARD8-AS1	1	19	lncRNA	1	38.3	CARD8 antisense RNA 1 [Source:HGNC Symbol;Acc:HGNC:51408]
ENSG00000277496	61.0299	0.85564	0.194082	4.40865	1.04015e-05	0.000514543	ENSG00000277496	ENSG00000277496.1			-1	20	lncRNA	1	57.78	novel transcript, antisense to SLCO4A1
HAR1B	27.7732	-0.860912	0.195119	-4.41224	1.02306e-05	0.000514543	ENSG00000231133	ENSG00000231133.8	768097	HAR1B	-1	20	lncRNA	8	58.01	highly accelerated region 1B [Source:HGNC Symbol;Acc:HGNC:33118]
MAFF	139.45	-1.71211	0.388136	-4.41111	1.02842e-05	0.000514543	ENSG00000185022	ENSG00000185022.12	23764	MAFF	1	22	protein_coding	8	56.06	MAF bZIP transcription factor F [Source:HGNC Symbol;Acc:HGNC:6780]
C9orf139	36.3343	1.16513	0.264571	4.40385	1.06346e-05	0.000517022	ENSG00000180539	ENSG00000180539.8			1	9	lncRNA	4	64.18	chromosome 9 putative open reading frame 139 [Source:HGNC Symbol;Acc:HGNC:31426]
ELP3	255.336	0.379669	0.0862388	4.40253	1.06995e-05	0.000517262	ENSG00000134014	ENSG00000134014.17	55140	ELP3	1	8	protein_coding	19	40.16	elongator acetyltransferase complex subunit 3 [Source:HGNC Symbol;Acc:HGNC:20696]
MIRLET7A1HG	55.3465	-0.813554	0.184784	-4.40274	1.06894e-05	0.000517262	ENSG00000269929	ENSG00000269929.3	112903833	MIRLET7A1HG	1	9	lncRNA	5	40.96	miRlet-7a-1/let-7f-1/let-7d cluster host gene [Source:HGNC Symbol;Acc:HGNC:53970]
ARL4C	5715.61	-0.866565	0.197052	-4.39765	1.0943e-05	0.000520432	ENSG00000188042	ENSG00000188042.8	10123	ARL4C	-1	2	protein_coding	2	50.41	ADP ribosylation factor like GTPase 4C [Source:HGNC Symbol;Acc:HGNC:698]
DENND6A	678.034	-0.320982	0.0729904	-4.39759	1.0946e-05	0.000520432	ENSG00000174839	ENSG00000174839.13	201627	DENND6A	-1	3	protein_coding	6	39.72	DENN domain containing 6A [Source:HGNC Symbol;Acc:HGNC:26635]
AKR1B1	605.29	0.225252	0.0512147	4.39819	1.09157e-05	0.000520432	ENSG00000085662	ENSG00000085662.14	231	AKR1B1	-1	7	protein_coding	14	50.04	aldo-keto reductase family 1 member B [Source:HGNC Symbol;Acc:HGNC:381]
GIMAP6	1825.31	0.831948	0.189106	4.39936	1.08569e-05	0.000520432	ENSG00000133561	ENSG00000133561.15	474344	GIMAP6	-1	7	protein_coding	3	49.01	GTPase, IMAP family member 6 [Source:HGNC Symbol;Acc:HGNC:21918]
ALDH18A1	383.197	0.361601	0.0821869	4.39974	1.08378e-05	0.000520432	ENSG00000059573	ENSG00000059573.9	5832,5832,5832,5832,5832,5832,5832,5832,5832,5832,5832	ALDH18A1,ALDH18A1,ALDH18A1,ALDH18A1,ALDH18A1,ALDH18A1,ALDH18A1,ALDH18A1,ALDH18A1,ALDH18A1,ALDH18A1	-1	10	protein_coding	5	43.15	aldehyde dehydrogenase 18 family member A1 [Source:HGNC Symbol;Acc:HGNC:9722]	ALDH18A1-related De Barsy syndrome
B9D2	107.047	-0.655014	0.148886	-4.39942	1.08542e-05	0.000520432	ENSG00000123810	ENSG00000123810.9	80776,80776	B9D2,B9D2	-1	19	protein_coding	4	52.33	B9 domain containing 2 [Source:HGNC Symbol;Acc:HGNC:28636]	Meckel syndrome
ENSG00000235859	92.3061	-0.64279	0.146299	-4.39366	1.11457e-05	0.000528471	ENSG00000235859	ENSG00000235859.5			1	7	processed_pseudogene	1	47.57	proteasome (prosome, macropain) 26S subunit, ATPase, 5 (PSMC5) pseudogene
SLC46A3	307.523	0.317215	0.0722235	4.39213	1.12244e-05	0.000530743	ENSG00000139508	ENSG00000139508.15	283537	SLC46A3	-1	13	protein_coding	3	40.19	solute carrier family 46 member 3 [Source:HGNC Symbol;Acc:HGNC:27501]
AMD1	845.441	-0.875059	0.199344	-4.38968	1.13516e-05	0.000532449	ENSG00000123505	ENSG00000123505.19	262	AMD1	1	6	protein_coding	10	41.39	adenosylmethionine decarboxylase 1 [Source:HGNC Symbol;Acc:HGNC:457]
LYPD3	105.338	-2.00472	0.456691	-4.38966	1.1353e-05	0.000532449	ENSG00000124466	ENSG00000124466.9	27076	LYPD3	-1	19	protein_coding	4	56.84	LY6/PLAUR domain containing 3 [Source:HGNC Symbol;Acc:HGNC:24880]
HIC2	275.284	-0.463019	0.105474	-4.38987	1.13419e-05	0.000532449	ENSG00000169635	ENSG00000169635.10	23119	HIC2	1	22	protein_coding	3	56.17	HIC ZBTB transcriptional repressor 2 [Source:HGNC Symbol;Acc:HGNC:18595]
CCSAP	175.304	-0.503915	0.114828	-4.38841	1.1418e-05	0.000533521	ENSG00000154429	ENSG00000154429.11	126731	CCSAP	-1	1	protein_coding	4	43.58	centriole, cilia and spindle associated protein [Source:HGNC Symbol;Acc:HGNC:29578]
SLC2A14	60.8361	-1.93674	0.441368	-4.38804	1.14377e-05	0.000533521	ENSG00000173262	ENSG00000173262.12	144195	SLC2A14	-1	12	protein_coding	21	45.1	solute carrier family 2 member 14 [Source:HGNC Symbol;Acc:HGNC:18301]
MIR632	51.0145	-0.638466	0.1456	-4.38507	1.15948e-05	0.000539393	ENSG00000283774	ENSG00000283774.1	693217	MIR632	1	17	miRNA	1	65.96	microRNA 632 [Source:HGNC Symbol;Acc:HGNC:32888]
ENSG00000240535	461.01	0.526611	0.120128	4.38377	1.16644e-05	0.000541173	ENSG00000240535	ENSG00000240535.8			-1	5	lncRNA	15	40.15	novel transcript, antisense to GZMK
ING3	284.263	-0.728363	0.166336	-4.37888	1.19293e-05	0.000551275	ENSG00000071243	ENSG00000071243.16	54556	ING3	1	7	protein_coding	6	35.56	inhibitor of growth family member 3 [Source:HGNC Symbol;Acc:HGNC:14587]
CHASERR	1924.11	-0.946725	0.216218	-4.37857	1.1946e-05	0.000551275	ENSG00000272888	ENSG00000272888.7			1	15	lncRNA	11	42.98	CHD2 adjacent suppressive regulatory RNA [Source:HGNC Symbol;Acc:HGNC:48626]
MNT	548.729	-0.461517	0.105419	-4.37793	1.19812e-05	0.000551425	ENSG00000070444	ENSG00000070444.15	4335	MNT	-1	17	protein_coding	9	61.64	MAX network transcriptional repressor [Source:HGNC Symbol;Acc:HGNC:7188]
LINC00847	501.933	0.625725	0.143006	4.37551	1.21151e-05	0.000555615	ENSG00000245060	ENSG00000245060.8	729678	LINC00847	1	5	lncRNA	22	47.45	long intergenic non-protein coding RNA 847 [Source:HGNC Symbol;Acc:HGNC:45050]
SYS1-DBNDD2	207.602	-0.564134	0.128941	-4.37512	1.21367e-05	0.000555615	ENSG00000254806	ENSG00000254806.5			1	20	protein_coding	4	45.96	SYS1-DBNDD2 readthrough (NMD candidate) [Source:HGNC Symbol;Acc:HGNC:33535]
WDCP	77.7005	0.705631	0.161393	4.37214	1.23035e-05	0.000558393	ENSG00000163026	ENSG00000163026.12	80304	WDCP	-1	2	protein_coding	3	43.29	WD repeat and coiled coil containing [Source:HGNC Symbol;Acc:HGNC:26157]
GPRIN3	1035.68	-0.41354	0.0945677	-4.37295	1.22577e-05	0.000558393	ENSG00000185477	ENSG00000185477.5	285513	GPRIN3	-1	4	protein_coding	2	38.96	GPRIN family member 3 [Source:HGNC Symbol;Acc:HGNC:27733]
CLEC2D	2206.84	0.247544	0.0566277	4.37143	1.23435e-05	0.000558393	ENSG00000069493	ENSG00000069493.15	29121	CLEC2D	1	12	protein_coding	16	37.39	C-type lectin domain family 2 member D [Source:HGNC Symbol;Acc:HGNC:14351]
TRAF4	238.254	-1.27812	0.292398	-4.37115	1.23591e-05	0.000558393	ENSG00000076604	ENSG00000076604.15	9618	TRAF4	1	17	protein_coding	17	59.58	TNF receptor associated factor 4 [Source:HGNC Symbol;Acc:HGNC:12034]
UBE2A	332.101	-0.271983	0.0622192	-4.37137	1.23472e-05	0.000558393	ENSG00000077721	ENSG00000077721.16	7319,7319,7319	UBE2A,UBE2A,UBE2A	1	X	protein_coding	11	40.03	ubiquitin conjugating enzyme E2 A [Source:HGNC Symbol;Acc:HGNC:12472]	X-linked intellectual disability Nascimento type
RBM7	298.286	-0.694447	0.159038	-4.36656	1.26221e-05	0.000565831	ENSG00000076053	ENSG00000076053.12	10179	RBM7	1	11	protein_coding	8	38.27	RNA binding motif protein 7 [Source:HGNC Symbol;Acc:HGNC:9904]
RPA1	1016.96	0.300912	0.0689059	4.367	1.25963e-05	0.000565831	ENSG00000132383	ENSG00000132383.12	6117	RPA1	1	17	protein_coding	7	44.49	replication protein A1 [Source:HGNC Symbol;Acc:HGNC:10289]
OSER1	432.302	-1.40784	0.322396	-4.36682	1.26068e-05	0.000565831	ENSG00000132823	ENSG00000132823.11	51526	OSER1	-1	20	protein_coding	2	40.48	oxidative stress responsive serine rich 1 [Source:HGNC Symbol;Acc:HGNC:16105]
ACTR2	3464.08	0.298972	0.0685362	4.36225	1.28734e-05	0.000567515	ENSG00000138071	ENSG00000138071.14	10097	ACTR2	1	2	protein_coding	5	39.46	actin related protein 2 [Source:HGNC Symbol;Acc:HGNC:169]
NFKBIZ	1721.56	-1.34361	0.307911	-4.36363	1.27923e-05	0.000567515	ENSG00000144802	ENSG00000144802.11	64332	NFKBIZ	1	3	protein_coding	11	40.23	NFKB inhibitor zeta [Source:HGNC Symbol;Acc:HGNC:29805]
TSPAN5	159.899	0.550209	0.126065	4.36448	1.27427e-05	0.000567515	ENSG00000168785	ENSG00000168785.8	10098	TSPAN5	-1	4	protein_coding	10	41.92	tetraspanin 5 [Source:HGNC Symbol;Acc:HGNC:17753]
RREB1	516.786	-0.442736	0.101473	-4.3631	1.2823e-05	0.000567515	ENSG00000124782	ENSG00000124782.20	6239	RREB1	1	6	protein_coding	10	45.65	ras responsive element binding protein 1 [Source:HGNC Symbol;Acc:HGNC:10449]	22q11.2 Deletion Syndrome
PVT1	401.428	-0.32913	0.0754545	-4.36197	1.28899e-05	0.000567515	ENSG00000249859	ENSG00000249859.12			1	8	lncRNA	176	45.87	Pvt1 oncogene [Source:HGNC Symbol;Acc:HGNC:9709]
PHLDA1	83.6941	-1.50626	0.34527	-4.36255	1.28556e-05	0.000567515	ENSG00000139289	ENSG00000139289.14	22822	PHLDA1	-1	12	protein_coding	3	44.11	pleckstrin homology like domain family A member 1 [Source:HGNC Symbol;Acc:HGNC:8933]
EVI2B	1361.66	0.360554	0.0826504	4.36239	1.28648e-05	0.000567515	ENSG00000185862	ENSG00000185862.7	2124	EVI2B	-1	17	protein_coding	2	37.11	ecotropic viral integration site 2B [Source:HGNC Symbol;Acc:HGNC:3500]
PGBD2	95.8466	0.810752	0.185998	4.35894	1.30695e-05	0.00057396	ENSG00000185220	ENSG00000185220.12	267002	PGBD2	1	1	protein_coding	3	46.25	piggyBac transposable element derived 2 [Source:HGNC Symbol;Acc:HGNC:19399]
KDM2A	3516.37	-0.503275	0.115521	-4.35656	1.32125e-05	0.000578768	ENSG00000173120	ENSG00000173120.15	22992	KDM2A	1	11	protein_coding	15	42.99	lysine demethylase 2A [Source:HGNC Symbol;Acc:HGNC:13606]
PSMD6	658.426	-0.421899	0.0968557	-4.35595	1.32491e-05	0.000578902	ENSG00000163636	ENSG00000163636.11	9861	PSMD6	-1	3	protein_coding	12	39.12	proteasome 26S subunit, non-ATPase 6 [Source:HGNC Symbol;Acc:HGNC:9564]
FAM47E-STBD1	14.0301	1.462	0.33583	4.35338	1.34052e-05	0.00057912	ENSG00000272414	ENSG00000272414.6	100631383	FAM47E-STBD1	1	4	protein_coding	5	42.11	FAM47E-STBD1 readthrough [Source:HGNC Symbol;Acc:HGNC:44667]
ENSG00000285106	219.98	-0.96289	0.221201	-4.353	1.34287e-05	0.00057912	ENSG00000285106	ENSG00000285106.2			-1	7	lncRNA	7	41.71	novel transcript
TIMM23B	216.487	-0.559809	0.128584	-4.35366	1.33882e-05	0.00057912	ENSG00000204152	ENSG00000204152.14	100652748	TIMM23B	1	10	protein_coding	4	40.64	translocase of inner mitochondrial membrane 23 homolog B [Source:HGNC Symbol;Acc:HGNC:23581]
BET1L	905.626	0.237224	0.0545022	4.35256	1.34554e-05	0.00057912	ENSG00000177951	ENSG00000177951.17	51272	BET1L	-1	11	protein_coding	7	48.36	Bet1 golgi vesicular membrane trafficking protein like [Source:HGNC Symbol;Acc:HGNC:19348]
JUNB	20643.8	-1.91665	0.440156	-4.35449	1.33378e-05	0.00057912	ENSG00000171223	ENSG00000171223.6	3726	JUNB	1	19	protein_coding	1	64.86	JunB proto-oncogene, AP-1 transcription factor subunit [Source:HGNC Symbol;Acc:HGNC:6205]
KDM6A	355.377	-0.598296	0.137401	-4.35438	1.33443e-05	0.00057912	ENSG00000147050	ENSG00000147050.17	7403,7403,7403	KDM6A,KDM6A,KDM6A	1	X	protein_coding	37	38.54	lysine demethylase 6A [Source:HGNC Symbol;Acc:HGNC:12637]	Kabuki syndrome
LINC00324	84.3627	0.884204	0.203232	4.3507	1.35701e-05	0.000582602	ENSG00000178977	ENSG00000178977.3	284029	LINC00324	-1	17	lncRNA	1	54.64	long intergenic non-protein coding RNA 324 [Source:HGNC Symbol;Acc:HGNC:26628]
HES4	33.5485	-2.43832	0.560554	-4.34983	1.3624e-05	0.000583468	ENSG00000188290	ENSG00000188290.11	57801	HES4	-1	1	protein_coding	4	74.32	hes family bHLH transcription factor 4 [Source:HGNC Symbol;Acc:HGNC:24149]
DENND2D	2354.7	0.533607	0.122696	4.34901	1.36752e-05	0.000584207	ENSG00000162777	ENSG00000162777.17	79961	DENND2D	-1	1	protein_coding	8	49.53	DENN domain containing 2D [Source:HGNC Symbol;Acc:HGNC:26192]
XYLT1	468.89	-0.471747	0.108541	-4.34627	1.38474e-05	0.000590105	ENSG00000103489	ENSG00000103489.12	64131,64131,64131,64131,64131	XYLT1,XYLT1,XYLT1,XYLT1,XYLT1	-1	16	protein_coding	4	45.89	xylosyltransferase 1 [Source:HGNC Symbol;Acc:HGNC:15516]	Desbuquois syndrome
ELAVL1	464.88	0.355896	0.081897	4.34565	1.38866e-05	0.000590316	ENSG00000066044	ENSG00000066044.15	1994	ELAVL1	-1	19	protein_coding	5	52.21	ELAV like RNA binding protein 1 [Source:HGNC Symbol;Acc:HGNC:3312]
TMSB4XP8	1940.17	0.33012	0.0760292	4.34201	1.41184e-05	0.000595326	ENSG00000187653	ENSG00000187653.11			-1	4	processed_pseudogene	1	44.44	TMSB4X pseudogene 8 [Source:HGNC Symbol;Acc:HGNC:11885]
BDH2	171.967	0.40003	0.0921273	4.34214	1.411e-05	0.000595326	ENSG00000164039	ENSG00000164039.15	56898	BDH2	-1	4	protein_coding	9	38.27	3-hydroxybutyrate dehydrogenase 2 [Source:HGNC Symbol;Acc:HGNC:32389]
RBM48	197.924	-0.672955	0.155002	-4.34158	1.41459e-05	0.000595326	ENSG00000127993	ENSG00000127993.16	84060	RBM48	1	7	protein_coding	3	40.17	RNA binding motif protein 48 [Source:HGNC Symbol;Acc:HGNC:21785]
OTUD1	560.558	-1.13113	0.260484	-4.34242	1.40924e-05	0.000595326	ENSG00000165312	ENSG00000165312.7	220213	OTUD1	1	10	protein_coding	1	53.28	OTU deubiquitinase 1 [Source:HGNC Symbol;Acc:HGNC:27346]
CNKSR2	92.4026	-0.513942	0.11839	-4.3411	1.41769e-05	0.000595326	ENSG00000149970	ENSG00000149970.16	22866,22866,22866,22866	CNKSR2,CNKSR2,CNKSR2,CNKSR2	1	X	protein_coding	40	35.07	connector enhancer of kinase suppressor of Ras 2 [Source:HGNC Symbol;Acc:HGNC:19701]	Undetermined early-onset epileptic encephalopathy
KLRC4-KLRK1	1722.06	0.368448	0.0848996	4.33981	1.42605e-05	0.000595889	ENSG00000255819	ENSG00000255819.7			-1	12	protein_coding	13	34.41	KLRC4-KLRK1 readthrough [Source:HGNC Symbol;Acc:HGNC:48357]
SMARCD2	847.287	0.212032	0.0488587	4.33969	1.42684e-05	0.000595889	ENSG00000108604	ENSG00000108604.16	6603,6603	SMARCD2,SMARCD2	-1	17	protein_coding	12	55.99	SWI/SNF related, matrix associated, actin dependent regulator of chromatin, subfamily d, member 2 [Source:HGNC Symbol;Acc:HGNC:11107]	Recurrent infection due to specific granule deficiency
PEX11G	29.0858	-1.26317	0.2911	-4.3393	1.42939e-05	0.000595889	ENSG00000104883	ENSG00000104883.8	92960	PEX11G	-1	19	protein_coding	4	53.44	peroxisomal biogenesis factor 11 gamma [Source:HGNC Symbol;Acc:HGNC:20208]
SKP1	1664.18	-0.323921	0.0746731	-4.33786	1.4388e-05	0.000598367	ENSG00000113558	ENSG00000113558.19	6500	SKP1	-1	5	protein_coding	13	41.17	S-phase kinase associated protein 1 [Source:HGNC Symbol;Acc:HGNC:10899]
RTN4	1084.04	0.324978	0.0749601	4.33534	1.45534e-05	0.000600901	ENSG00000115310	ENSG00000115310.18	57142	RTN4	-1	2	protein_coding	15	38.6	reticulon 4 [Source:HGNC Symbol;Acc:HGNC:14085]
GNAQ	594.393	-0.354485	0.0817589	-4.33574	1.45272e-05	0.000600901	ENSG00000156052	ENSG00000156052.11	2776,2776,2776,2776,2776,2776	GNAQ,GNAQ,GNAQ,GNAQ,GNAQ,GNAQ	-1	9	protein_coding	2	39.18	G protein subunit alpha q [Source:HGNC Symbol;Acc:HGNC:4390]	Familial multiple nevi flammei
CFL2	134.299	-1.66114	0.383115	-4.3359	1.45168e-05	0.000600901	ENSG00000165410	ENSG00000165410.15	1073,1073	CFL2,CFL2	-1	14	protein_coding	9	39.1	cofilin 2 [Source:HGNC Symbol;Acc:HGNC:1875]	Typical nemaline myopathy
LPXN	756.247	0.473932	0.109341	4.33445	1.46124e-05	0.000601899	ENSG00000110031	ENSG00000110031.13	9404	LPXN	-1	11	protein_coding	5	38.55	leupaxin [Source:HGNC Symbol;Acc:HGNC:14061]
ENSG00000197099	21.1017	-1.1934	0.275415	-4.33309	1.47034e-05	0.000604203	ENSG00000197099	ENSG00000197099.8			-1	3	lncRNA	55	43.24	novel transcript, antisense to KNG1, HRG, FETUB, AHSG and DNAJB11
CCT6A	873.125	0.26961	0.0622314	4.33238	1.47506e-05	0.000604704	ENSG00000146731	ENSG00000146731.11	908	CCT6A	1	7	protein_coding	9	41.19	chaperonin containing TCP1 subunit 6A [Source:HGNC Symbol;Acc:HGNC:1620]
ZNF165	13.7213	-1.53299	0.354059	-4.32977	1.49268e-05	0.000609095	ENSG00000197279	ENSG00000197279.5	7718	ZNF165	1	6	protein_coding	2	42.29	zinc finger protein 165 [Source:HGNC Symbol;Acc:HGNC:12953]
DNAJB6	893.273	-0.644917	0.148974	-4.32905	1.49755e-05	0.000609095	ENSG00000105993	ENSG00000105993.15	10049,10049	DNAJB6,DNAJB6	1	7	protein_coding	18	48.15	DnaJ heat shock protein family (Hsp40) member B6 [Source:HGNC Symbol;Acc:HGNC:14888]	DNAJB6-related limb-girdle muscular dystrophy D1
EFR3A	545.984	0.344966	0.0796897	4.32887	1.49879e-05	0.000609095	ENSG00000132294	ENSG00000132294.15	23167	EFR3A	1	8	protein_coding	8	35.32	EFR3 homolog A [Source:HGNC Symbol;Acc:HGNC:28970]
ALYREF	441.428	-0.587982	0.135833	-4.32871	1.49989e-05	0.000609095	ENSG00000183684	ENSG00000183684.8	10189	ALYREF	-1	17	protein_coding	4	57.54	Aly/REF export factor [Source:HGNC Symbol;Acc:HGNC:19071]
ITPRIP	492.487	-1.51146	0.349235	-4.3279	1.50536e-05	0.000609881	ENSG00000148841	ENSG00000148841.17	85450	ITPRIP	-1	10	protein_coding	5	52.5	inositol 1,4,5-trisphosphate receptor interacting protein [Source:HGNC Symbol;Acc:HGNC:29370]
TAF4B	150.031	-0.423732	0.0979657	-4.32531	1.5232e-05	0.000615667	ENSG00000141384	ENSG00000141384.13	6875,6875	TAF4B,TAF4B	1	18	protein_coding	3	38.62	TATA-box binding protein associated factor 4b [Source:HGNC Symbol;Acc:HGNC:11538]	Male infertility with azoospermia or oligozoospermia due to single gene mutation
PHIP	845.357	-0.396148	0.0916307	-4.32331	1.53704e-05	0.000618396	ENSG00000146247	ENSG00000146247.14	55023,55023	PHIP,PHIP	-1	6	protein_coding	2	34.28	pleckstrin homology domain interacting protein [Source:HGNC Symbol;Acc:HGNC:15673]	CHUNG-JANSEN SYNDROME
SPATA2	144.138	-0.920802	0.212986	-4.3233	1.53712e-05	0.000618396	ENSG00000158480	ENSG00000158480.11	9825	SPATA2	-1	20	protein_coding	2	52.32	spermatogenesis associated 2 [Source:HGNC Symbol;Acc:HGNC:14681]
AQP3	1306.39	0.455253	0.10537	4.32052	1.55665e-05	0.000621902	ENSG00000165272	ENSG00000165272.16	360	AQP3	-1	9	protein_coding	7	55.6	aquaporin 3 (Gill blood group) [Source:HGNC Symbol;Acc:HGNC:636]	GIL BLOOD GROUP
SVIL2P	28.785	0.787999	0.182382	4.3206	1.55607e-05	0.000621902	ENSG00000234814	ENSG00000234814.8			1	10	transcribed_unprocessed_pseudogene	3	44.43	supervillin family member 2, pseudogene [Source:HGNC Symbol;Acc:HGNC:44959]
SNORD25	110.362	-0.796622	0.184343	-4.32141	1.55032e-05	0.000621902	ENSG00000275043	ENSG00000275043.1	9303	SNORD25	-1	11	snoRNA	1	44.93	small nucleolar RNA, C/D box 25 [Source:HGNC Symbol;Acc:HGNC:10147]
DUSP2	1694.42	-2.28569	0.529115	-4.31984	1.5614e-05	0.000622155	ENSG00000158050	ENSG00000158050.5	1844	DUSP2	-1	2	protein_coding	2	63.64	dual specificity phosphatase 2 [Source:HGNC Symbol;Acc:HGNC:3068]
SOX4	104.189	-1.85364	0.429142	-4.31941	1.56449e-05	0.000622155	ENSG00000124766	ENSG00000124766.7	6659,6659,6659	SOX4,SOX4,SOX4	1	6	protein_coding	1	52.52	SRY-box transcription factor 4 [Source:HGNC Symbol;Acc:HGNC:11200]	COFFIN-SIRIS SYNDROME
AMACR	52.9703	0.573514	0.132842	4.31725	1.57986e-05	0.000623382	ENSG00000242110	ENSG00000242110.8	23600,23600,23600	AMACR,AMACR,AMACR	-1	5	protein_coding	9	41.34	alpha-methylacyl-CoA racemase [Source:HGNC Symbol;Acc:HGNC:451]	Congenital bile acid synthesis defect type 4
GCC1	552.304	-0.496195	0.114932	-4.3173	1.57949e-05	0.000623382	ENSG00000179562	ENSG00000179562.3	79571	GCC1	-1	7	protein_coding	3	52.06	GRIP and coiled-coil domain containing 1 [Source:HGNC Symbol;Acc:HGNC:19095]
ARRDC4	46.7749	-1.15077	0.266615	-4.31621	1.58731e-05	0.000623382	ENSG00000140450	ENSG00000140450.9	91947	ARRDC4	1	15	protein_coding	1	39.4	arrestin domain containing 4 [Source:HGNC Symbol;Acc:HGNC:28087]
HOOK2	5320.33	-1.79092	0.414792	-4.31764	1.57704e-05	0.000623382	ENSG00000095066	ENSG00000095066.12	29911	HOOK2	-1	19	protein_coding	25	53.64	hook microtubule tethering protein 2 [Source:HGNC Symbol;Acc:HGNC:19885]
SPAG4	22.6291	-1.4596	0.338158	-4.31631	1.58661e-05	0.000623382	ENSG00000061656	ENSG00000061656.11	6676	SPAG4	1	20	protein_coding	8	59.57	sperm associated antigen 4 [Source:HGNC Symbol;Acc:HGNC:11214]
TNRC6B	1021.76	-0.511461	0.118505	-4.31594	1.58925e-05	0.000623382	ENSG00000100354	ENSG00000100354.21	23112	TNRC6B	1	22	protein_coding	9	42.15	trinucleotide repeat containing adaptor 6B [Source:HGNC Symbol;Acc:HGNC:29190]	TNRC6B-related neurodevelopmental disorder
GIMAP7	1491.02	1.29282	0.299581	4.31543	1.59294e-05	0.000623415	ENSG00000179144	ENSG00000179144.5	168537	GIMAP7	1	7	protein_coding	1	35.86	GTPase, IMAP family member 7 [Source:HGNC Symbol;Acc:HGNC:22404]
ILVBL-AS1	12.9352	-1.09844	0.254591	-4.31452	1.59949e-05	0.000624563	ENSG00000268564	ENSG00000268564.1			1	19	lncRNA	1	59.21	ILVBL antisense RNA 1 [Source:HGNC Symbol;Acc:HGNC:55279]
HIPK1	1475.51	-0.447854	0.103878	-4.31134	1.62268e-05	0.000630763	ENSG00000163349	ENSG00000163349.22	204851	HIPK1	1	1	protein_coding	11	39.78	homeodomain interacting protein kinase 1 [Source:HGNC Symbol;Acc:HGNC:19006]
IRF1-AS1	1091.66	-0.966537	0.224177	-4.31149	1.62157e-05	0.000630763	ENSG00000197536	ENSG00000197536.11			1	5	lncRNA	7	47.84	IRF1 antisense RNA 1 [Source:HGNC Symbol;Acc:HGNC:33838]
GBA	243.317	0.55584	0.12901	4.30852	1.64352e-05	0.00063434	ENSG00000177628	ENSG00000177628.16	2629,2629,2629,2629,2629,2629,2629,2629,2629,2629,2629,2629,2629,2629,2629,2629	GBA,GBA,GBA,GBA,GBA,GBA,GBA,GBA,GBA,GBA,GBA,GBA,GBA,GBA,GBA,GBA	-1	1	protein_coding	14	51.52	glucosylceramidase beta [Source:HGNC Symbol;Acc:HGNC:4177]	Fetal Gaucher disease
LFNG	770.05	0.644828	0.149678	4.30811	1.64659e-05	0.00063434	ENSG00000106003	ENSG00000106003.13	3955,3955,3955	LFNG,LFNG,LFNG	1	7	protein_coding	7	62.83	LFNG O-fucosylpeptide 3-beta-N-acetylglucosaminyltransferase [Source:HGNC Symbol;Acc:HGNC:6560]	Autosomal recessive spondylocostal dysostosis
STAG3	635.037	0.307032	0.0712625	4.30847	1.64387e-05	0.00063434	ENSG00000066923	ENSG00000066923.18	10734,10734	STAG3,STAG3	1	7	protein_coding	19	47.11	stromal antigen 3 [Source:HGNC Symbol;Acc:HGNC:11356]	NON RARE IN EUROPE: Primary ovarian failure
MAPK8IP1	30.4583	-0.96012	0.222812	-4.3091	1.63918e-05	0.00063434	ENSG00000121653	ENSG00000121653.11	9479	MAPK8IP1	1	11	protein_coding	3	58.04	mitogen-activated protein kinase 8 interacting protein 1 [Source:HGNC Symbol;Acc:HGNC:6882]	TYPE 2 DIABETES MELLITUS
ADORA2A	484.316	0.646965	0.150207	4.30715	1.6537e-05	0.000635663	ENSG00000128271	ENSG00000128271.22	135	ADORA2A	1	22	protein_coding	15	59.24	adenosine A2a receptor [Source:HGNC Symbol;Acc:HGNC:263]	Acute encephalopathy with biphasic seizures and late reduced diffusion
U4_3	102.701	-0.823168	0.191267	-4.30377	1.67917e-05	0.000642725	ENSG00000277986	ENSG00000277986.1			1	2	snRNA	1	44.72	U4 spliceosomal RNA [Source:RFAM;Acc:RF00015]
RASGEF1B	53.7083	-1.81689	0.422215	-4.30323	1.68325e-05	0.000642725	ENSG00000138670	ENSG00000138670.18	153020	RASGEF1B	-1	4	protein_coding	14	39.05	RasGEF domain family member 1B [Source:HGNC Symbol;Acc:HGNC:24881]
IPO11	77.3557	-0.702647	0.163266	-4.30369	1.6798e-05	0.000642725	ENSG00000086200	ENSG00000086200.17	51194	IPO11	1	5	protein_coding	14	38.3	importin 11 [Source:HGNC Symbol;Acc:HGNC:20628]
EIF2S2	639.996	0.330999	0.0769382	4.30214	1.69158e-05	0.00064448	ENSG00000125977	ENSG00000125977.7	8894	EIF2S2	-1	20	protein_coding	1	42.17	eukaryotic translation initiation factor 2 subunit beta [Source:HGNC Symbol;Acc:HGNC:3266]
RNF185	238.234	0.313412	0.0728664	4.30119	1.69882e-05	0.000645814	ENSG00000138942	ENSG00000138942.16	91445	RNF185	1	22	protein_coding	7	44.97	ring finger protein 185 [Source:HGNC Symbol;Acc:HGNC:26783]
CPEB4	221.986	-0.555431	0.129209	-4.29869	1.71814e-05	0.000648611	ENSG00000113742	ENSG00000113742.14	80315	CPEB4	1	5	protein_coding	13	37.29	cytoplasmic polyadenylation element binding protein 4 [Source:HGNC Symbol;Acc:HGNC:21747]
IL2RA	181.698	0.446294	0.103813	4.29902	1.71556e-05	0.000648611	ENSG00000134460	ENSG00000134460.18	3559,3559,3559,3559,3559	IL2RA,IL2RA,IL2RA,IL2RA,IL2RA	-1	10	protein_coding	6	44.48	interleukin 2 receptor subunit alpha [Source:HGNC Symbol;Acc:HGNC:6008]	Immunodeficiency due to CD25 deficiency
HNRNPH3	1623.96	-0.257136	0.059823	-4.29829	1.72121e-05	0.000648611	ENSG00000096746	ENSG00000096746.18	3189	HNRNPH3	1	10	protein_coding	11	39.82	heterogeneous nuclear ribonucleoprotein H3 [Source:HGNC Symbol;Acc:HGNC:5043]
IL2RB	1484.13	0.403888	0.0939629	4.29838	1.72048e-05	0.000648611	ENSG00000100385	ENSG00000100385.14	3560,3560,3560	IL2RB,IL2RB,IL2RB	-1	22	protein_coding	7	54.21	interleukin 2 receptor subunit beta [Source:HGNC Symbol;Acc:HGNC:6009]	Oligoarticular juvenile idiopathic arthritis
ENSG00000259623	156.678	-0.836832	0.194773	-4.29644	1.73565e-05	0.000652628	ENSG00000259623	ENSG00000259623.1			-1	17	lncRNA	1	34.51	novel transcript, sense overlapping to KLHL11
SNRPD3	820.625	0.354002	0.0824341	4.29437	1.7519e-05	0.000657304	ENSG00000100028	ENSG00000100028.12	6634	SNRPD3	1	22	protein_coding	3	45.46	small nuclear ribonucleoprotein D3 polypeptide [Source:HGNC Symbol;Acc:HGNC:11160]
LY9	1037.9	0.358717	0.0835485	4.29351	1.75867e-05	0.000658415	ENSG00000122224	ENSG00000122224.18	4063	LY9	1	1	protein_coding	11	43.99	lymphocyte antigen 9 [Source:HGNC Symbol;Acc:HGNC:6730]
IWS1	375.986	0.298659	0.0696109	4.29041	1.78343e-05	0.000666239	ENSG00000163166	ENSG00000163166.15	55677	IWS1	-1	2	protein_coding	12	41.3	interacts with SUPT6H, CTD assembly factor 1 [Source:HGNC Symbol;Acc:HGNC:25467]
HPS3	402.13	0.319262	0.0744649	4.28741	1.80771e-05	0.000673849	ENSG00000163755	ENSG00000163755.9	84343,84343	HPS3,HPS3	1	3	protein_coding	7	38.65	HPS3 biogenesis of lysosomal organelles complex 2 subunit 1 [Source:HGNC Symbol;Acc:HGNC:15597]	Hermansky-Pudlak syndrome without pulmonary fibrosis
C4orf46	68.7243	-0.685868	0.159997	-4.28677	1.81292e-05	0.000674336	ENSG00000205208	ENSG00000205208.5	201725	C4orf46	-1	4	protein_coding	3	41.1	chromosome 4 open reading frame 46 [Source:HGNC Symbol;Acc:HGNC:27320]
ZNF140	158.908	0.425511	0.0992996	4.28512	1.82641e-05	0.000677891	ENSG00000196387	ENSG00000196387.10	7699	ZNF140	1	12	protein_coding	10	40.8	zinc finger protein 140 [Source:HGNC Symbol;Acc:HGNC:12925]
GATA3	828.457	-0.436365	0.101865	-4.28376	1.83763e-05	0.000679607	ENSG00000107485	ENSG00000107485.18	2625,2625,2625	GATA3,GATA3,GATA3	1	10	protein_coding	5	51.55	GATA binding protein 3 [Source:HGNC Symbol;Acc:HGNC:4172]	Hypoparathyroidism-sensorineural deafness-renal disease syndrome
FRAT1	254.851	-0.771423	0.180087	-4.2836	1.8389e-05	0.000679607	ENSG00000165879	ENSG00000165879.9	10023	FRAT1	1	10	protein_coding	2	62.31	FRAT regulator of WNT signaling pathway 1 [Source:HGNC Symbol;Acc:HGNC:3944]
ACTL6A	260.111	0.359365	0.0839436	4.28103	1.86034e-05	0.000686061	ENSG00000136518	ENSG00000136518.17	86	ACTL6A	1	3	protein_coding	14	39.25	actin like 6A [Source:HGNC Symbol;Acc:HGNC:24124]	Non-specific syndromic intellectual disability
TMEM35B	222.434	0.588254	0.137449	4.27981	1.87053e-05	0.000688348	ENSG00000243749	ENSG00000243749.1	100506144	TMEM35B	-1	1	protein_coding	1	51.77	transmembrane protein 35B [Source:HGNC Symbol;Acc:HGNC:40021]
KMT5A	298.866	-0.363904	0.085042	-4.27911	1.8764e-05	0.000689037	ENSG00000183955	ENSG00000183955.13	387893	KMT5A	1	12	protein_coding	9	51.72	lysine methyltransferase 5A [Source:HGNC Symbol;Acc:HGNC:29489]
RCSD1	2399.81	0.235275	0.0549902	4.27849	1.88164e-05	0.000689496	ENSG00000198771	ENSG00000198771.11	92241	RCSD1	1	1	protein_coding	6	46.59	RCSD domain containing 1 [Source:HGNC Symbol;Acc:HGNC:28310]
NXF1	1776.16	-0.379479	0.0887056	-4.27796	1.88615e-05	0.000689685	ENSG00000162231	ENSG00000162231.14	10482	NXF1	-1	11	protein_coding	17	50.07	nuclear RNA export factor 1 [Source:HGNC Symbol;Acc:HGNC:8071]
ENSG00000258973	67.4559	0.53755	0.125687	4.27689	1.89522e-05	0.000690075	ENSG00000258973	ENSG00000258973.1			-1	14	lncRNA	1	58.21	novel transcript
CDK16	601.253	-0.597173	0.139617	-4.27723	1.89233e-05	0.000690075	ENSG00000102225	ENSG00000102225.16	5127	CDK16	1	X	protein_coding	23	54.42	cyclin dependent kinase 16 [Source:HGNC Symbol;Acc:HGNC:8749]	Intellectual disability
RGS2	427.045	-1.76318	0.412433	-4.27507	1.91076e-05	0.000692208	ENSG00000116741	ENSG00000116741.8	5997	RGS2	1	1	protein_coding	4	40.81	regulator of G protein signaling 2 [Source:HGNC Symbol;Acc:HGNC:9998]
MYLIP	1258.19	-1.16702	0.273076	-4.27361	1.92329e-05	0.000692208	ENSG00000007944	ENSG00000007944.15	29116	MYLIP	1	6	protein_coding	2	40.25	myosin regulatory light chain interacting protein [Source:HGNC Symbol;Acc:HGNC:21155]	NON RARE IN EUROPE: Familial hypobetalipoproteinemia
POLR3D	441.631	-0.388599	0.0909504	-4.27265	1.93159e-05	0.000692208	ENSG00000168495	ENSG00000168495.13	661	POLR3D	1	8	protein_coding	5	49.41	RNA polymerase III subunit D [Source:HGNC Symbol;Acc:HGNC:1080]
DPM2	267.775	-0.27559	0.0645037	-4.27247	1.93316e-05	0.000692208	ENSG00000136908	ENSG00000136908.18	8818,8818	DPM2,DPM2	-1	9	protein_coding	5	55.7	dolichyl-phosphate mannosyltransferase subunit 2, regulatory [Source:HGNC Symbol;Acc:HGNC:3006]	Congenital muscular dystrophy with intellectual disability and severe epilepsy
TRDC	148.48	0.819095	0.191712	4.27254	1.93259e-05	0.000692208	ENSG00000211829	ENSG00000211829.9			1	14	TR_C_gene	1	43.66	T cell receptor delta constant [Source:HGNC Symbol;Acc:HGNC:12253]
NGDN	337.747	-0.688048	0.160973	-4.27431	1.91729e-05	0.000692208	ENSG00000129460	ENSG00000129460.16	25983	NGDN	1	14	protein_coding	13	42.99	neuroguidin [Source:HGNC Symbol;Acc:HGNC:20271]
SMCR8	1126.03	-0.547603	0.128158	-4.27287	1.92973e-05	0.000692208	ENSG00000176994	ENSG00000176994.11	140775	SMCR8	1	17	protein_coding	1	52.66	SMCR8-C9orf72 complex subunit [Source:HGNC Symbol;Acc:HGNC:17921]
ARHGAP27P2	10.5221	1.3306	0.311214	4.2755	1.90708e-05	0.000692208	ENSG00000267472	ENSG00000267472.1			1	17	processed_pseudogene	1	72.93	Rho GTPase activating protein 27 pseudogene 2 [Source:HGNC Symbol;Acc:HGNC:53771]
ENSG00000231760	91.2263	0.605899	0.141836	4.27182	1.93884e-05	0.000692805	ENSG00000231760	ENSG00000231760.5			-1	6	lncRNA	2	40.3	novel transcript
TIMM17A	219.159	-0.599703	0.140569	-4.26625	1.98788e-05	0.000697787	ENSG00000134375	ENSG00000134375.11	10440	TIMM17A	1	1	protein_coding	4	42.3	translocase of inner mitochondrial membrane 17A [Source:HGNC Symbol;Acc:HGNC:17315]
EXOC8	436.967	-0.672847	0.157676	-4.26727	1.97877e-05	0.000697787	ENSG00000116903	ENSG00000116903.7	149371	EXOC8	-1	1	protein_coding	1	43.25	exocyst complex component 8 [Source:HGNC Symbol;Acc:HGNC:24659]	NEURODEVELOPMENTAL DISORDER WITH MICROCEPHALY SEIZURES AND BRAIN ATROPHY
PLCL1	330.35	-0.652269	0.152944	-4.26475	2.0013e-05	0.000697787	ENSG00000115896	ENSG00000115896.16	5334	PLCL1	1	2	protein_coding	6	37.39	phospholipase C like 1 (inactive) [Source:HGNC Symbol;Acc:HGNC:9063]
APEH	891.96	0.29505	0.0691235	4.26845	1.96836e-05	0.000697787	ENSG00000164062	ENSG00000164062.13	327	APEH	1	3	protein_coding	16	58.07	acylaminoacyl-peptide hydrolase [Source:HGNC Symbol;Acc:HGNC:586]
ATXN7	953.272	-0.706091	0.165548	-4.26518	1.99745e-05	0.000697787	ENSG00000163635	ENSG00000163635.20	6314,6314	ATXN7,ATXN7	1	3	protein_coding	20	41.12	ataxin 7 [Source:HGNC Symbol;Acc:HGNC:10560]	Spinocerebellar ataxia type 7
C11orf68	300.886	0.621003	0.145482	4.2686	1.967e-05	0.000697787	ENSG00000175573	ENSG00000175573.7	83638	C11orf68	-1	11	protein_coding	3	61.47	chromosome 11 open reading frame 68 [Source:HGNC Symbol;Acc:HGNC:28801]
DDIT3	164.414	-1.60536	0.376371	-4.26538	1.99566e-05	0.000697787	ENSG00000175197	ENSG00000175197.13	1649	DDIT3	-1	12	protein_coding	6	51.55	DNA damage inducible transcript 3 [Source:HGNC Symbol;Acc:HGNC:2726]	Myxoid/round cell liposarcoma
WDR61	253.683	0.278856	0.0653296	4.26845	1.96838e-05	0.000697787	ENSG00000140395	ENSG00000140395.9	80349	WDR61	-1	15	protein_coding	16	43.3	WD repeat domain 61 [Source:HGNC Symbol;Acc:HGNC:30300]
C17orf80	263.73	0.493024	0.115527	4.26759	1.97593e-05	0.000697787	ENSG00000141219	ENSG00000141219.16	55028	C17orf80	1	17	protein_coding	9	44.08	chromosome 17 open reading frame 80 [Source:HGNC Symbol;Acc:HGNC:29601]
RAB3A	27.4327	-1.25204	0.29347	-4.26635	1.98698e-05	0.000697787	ENSG00000105649	ENSG00000105649.10	5864	RAB3A	-1	19	protein_coding	4	55.06	RAB3A, member RAS oncogene family [Source:HGNC Symbol;Acc:HGNC:9777]
SYS1	381.602	-0.663818	0.155543	-4.26776	1.9745e-05	0.000697787	ENSG00000204070	ENSG00000204070.10	90196	SYS1	1	20	protein_coding	8	49.54	SYS1 golgi trafficking protein [Source:HGNC Symbol;Acc:HGNC:16162]
APOL6	1284.37	-0.391947	0.0918851	-4.26563	1.99343e-05	0.000697787	ENSG00000221963	ENSG00000221963.6	80830	APOL6	1	22	protein_coding	1	41.58	apolipoprotein L6 [Source:HGNC Symbol;Acc:HGNC:14870]
SNHG3	690.553	-0.380725	0.0893413	-4.26147	2.0309e-05	0.000698235	ENSG00000242125	ENSG00000242125.3	8420	SNHG3	1	1	lncRNA	3	46.41	small nucleolar RNA host gene 3 [Source:HGNC Symbol;Acc:HGNC:10118]
CDC42EP3	573.041	0.569506	0.133605	4.26261	2.02053e-05	0.000698235	ENSG00000163171	ENSG00000163171.8	10602	CDC42EP3	-1	2	protein_coding	6	41.38	CDC42 effector protein 3 [Source:HGNC Symbol;Acc:HGNC:16943]
NSD3	2146.62	-0.330359	0.0775027	-4.26254	2.02115e-05	0.000698235	ENSG00000147548	ENSG00000147548.17	54904	NSD3	-1	8	protein_coding	12	38.79	nuclear receptor binding SET domain protein 3 [Source:HGNC Symbol;Acc:HGNC:12767]
NUTM2B	107.184	-0.449654	0.105506	-4.2619	2.02699e-05	0.000698235	ENSG00000188199	ENSG00000188199.10	729262,729262	NUTM2B,NUTM2B	1	10	protein_coding	3	58.42	NUT family member 2B [Source:HGNC Symbol;Acc:HGNC:23445]	Clear cell sarcoma of kidney
SWAP70	62.6686	0.624677	0.146499	4.26403	2.00772e-05	0.000698235	ENSG00000133789	ENSG00000133789.15	23075	SWAP70	1	11	protein_coding	7	39.97	switching B cell complex subunit SWAP70 [Source:HGNC Symbol;Acc:HGNC:17070]
LINC00641	256.575	-0.593098	0.13916	-4.26199	2.02612e-05	0.000698235	ENSG00000258441	ENSG00000258441.1	283624	LINC00641	-1	14	lncRNA	2	41.26	long intergenic non-protein coding RNA 641 [Source:HGNC Symbol;Acc:HGNC:27511]
ENSG00000249590	247.872	-0.834116	0.195637	-4.26359	2.01172e-05	0.000698235	ENSG00000249590	ENSG00000249590.7			1	22	protein_coding	3	50.42	novel SEC14-like 2 (S. cerevisiae) (SEC14L2) and mitochondrial protein 18 kDa (MTP18) protein
GATD3B	476.167	0.38806	0.0911223	4.25867	2.05646e-05	0.000705617	ENSG00000280071	ENSG00000280071.4	102724023	GATD3B	-1	21	protein_coding	11	57.86	glutamine amidotransferase like class 1 domain containing 3B [Source:HGNC Symbol;Acc:HGNC:53816]
ZNF639	503.631	-0.652927	0.153396	-4.25649	2.07658e-05	0.000711105	ENSG00000121864	ENSG00000121864.10	51193	ZNF639	1	3	protein_coding	10	41.23	zinc finger protein 639 [Source:HGNC Symbol;Acc:HGNC:30950]
MED6	167.562	-0.662697	0.15584	-4.25241	2.1148e-05	0.000722759	ENSG00000133997	ENSG00000133997.12	10001	MED6	-1	14	protein_coding	12	38.94	mediator complex subunit 6 [Source:HGNC Symbol;Acc:HGNC:19970]
HCP5	1238.38	0.629018	0.147968	4.25103	2.12787e-05	0.000724421	ENSG00000206337	ENSG00000206337.12	10866	HCP5	1	6	lncRNA	7	49.39	HLA complex P5 [Source:HGNC Symbol;Acc:HGNC:21659]
RIPK3	206.15	0.485155	0.114127	4.25101	2.12806e-05	0.000724421	ENSG00000129465	ENSG00000129465.16	11035	RIPK3	-1	14	protein_coding	7	55.85	receptor interacting serine/threonine kinase 3 [Source:HGNC Symbol;Acc:HGNC:10021]
DSE	468.475	-0.993379	0.233759	-4.24959	2.14165e-05	0.000726184	ENSG00000111817	ENSG00000111817.19	29940,29940,29940	DSE,DSE,DSE	1	6	protein_coding	18	38.2	dermatan sulfate epimerase [Source:HGNC Symbol;Acc:HGNC:21144]	Musculocontractural Ehlers-Danlos syndrome
ENSG00000276612	466.179	0.379944	0.0894069	4.2496	2.14152e-05	0.000726184	ENSG00000276612	ENSG00000276612.3			-1	21	protein_coding	1	57.86	novel protein
TMEM184C	182.316	0.537488	0.126502	4.24885	2.1487e-05	0.000726538	ENSG00000164168	ENSG00000164168.8	55751	TMEM184C	1	4	protein_coding	4	38.71	transmembrane protein 184C [Source:HGNC Symbol;Acc:HGNC:25587]
SLC35A4	863.988	0.40202	0.0946242	4.2486	2.15112e-05	0.000726538	ENSG00000176087	ENSG00000176087.16	113829	SLC35A4	1	5	protein_coding	4	54.54	solute carrier family 35 member A4 [Source:HGNC Symbol;Acc:HGNC:20753]
MKKS	236.696	0.677583	0.159544	4.247	2.16657e-05	0.000730328	ENSG00000125863	ENSG00000125863.20	8195,8195,8195	MKKS,MKKS,MKKS	-1	20	protein_coding	4	38.18	McKusick-Kaufman syndrome [Source:HGNC Symbol;Acc:HGNC:7108]	Bardet-Biedl syndrome
DCTN6-DT	98.9748	-1.12326	0.264573	-4.24554	2.18072e-05	0.000732239	ENSG00000271869	ENSG00000271869.1			-1	8	lncRNA	1	54.09	DCTN6 divergent transcript [Source:HGNC Symbol;Acc:HGNC:55241]
ADORA2A-AS1	78.6148	0.608051	0.143213	4.24579	2.17826e-05	0.000732239	ENSG00000178803	ENSG00000178803.12	646023	ADORA2A-AS1	-1	22	lncRNA	4	46.81	ADORA2A antisense RNA 1 [Source:HGNC Symbol;Acc:HGNC:37122]
GZMK	518.069	0.593449	0.139875	4.2427	2.20846e-05	0.000739596	ENSG00000113088	ENSG00000113088.6	3003	GZMK	1	5	protein_coding	2	40.28	granzyme K [Source:HGNC Symbol;Acc:HGNC:4711]
ENSG00000265118	837.968	0.383701	0.0904438	4.24242	2.2112e-05	0.000739596	ENSG00000265118	ENSG00000265118.5			-1	17	protein_coding	4	36.29	novel protein
C1orf74	1204.13	0.389515	0.0918741	4.23965	2.23864e-05	0.000741054	ENSG00000162757	ENSG00000162757.4	148304	C1orf74	-1	1	protein_coding	1	44.56	chromosome 1 open reading frame 74 [Source:HGNC Symbol;Acc:HGNC:26319]
RBKS	28.3655	-1.24042	0.292469	-4.24121	2.2232e-05	0.000741054	ENSG00000171174	ENSG00000171174.15	64080	RBKS	-1	2	protein_coding	4	40.69	ribokinase [Source:HGNC Symbol;Acc:HGNC:30325]
C6orf47	174.335	0.757831	0.178765	4.23925	2.24266e-05	0.000741054	ENSG00000204439	ENSG00000204439.4	57827	C6orf47	-1	6	protein_coding	1	56.99	chromosome 6 open reading frame 47 [Source:HGNC Symbol;Acc:HGNC:19076]
TSPYL1	1185.4	-1.17146	0.276398	-4.23829	2.25224e-05	0.000741054	ENSG00000189241	ENSG00000189241.8	7259,7259	TSPYL1,TSPYL1	-1	6	protein_coding	2	39.87	TSPY like 1 [Source:HGNC Symbol;Acc:HGNC:12382]	Sudden infant death-dysgenesis of the testes syndrome
ZNF394	891.238	-1.09381	0.25809	-4.2381	2.2542e-05	0.000741054	ENSG00000160908	ENSG00000160908.15	84124	ZNF394	-1	7	protein_coding	9	47.92	zinc finger protein 394 [Source:HGNC Symbol;Acc:HGNC:18832]
TRBJ2-2	27.7901	-1.28068	0.302116	-4.23904	2.24482e-05	0.000741054	ENSG00000211765	ENSG00000211765.1			1	7	TR_J_gene	1	56.86	T cell receptor beta joining 2-2 [Source:HGNC Symbol;Acc:HGNC:12169]
NOC3L	148.284	0.370369	0.0873887	4.23818	2.25336e-05	0.000741054	ENSG00000173145	ENSG00000173145.11	64318	NOC3L	-1	10	protein_coding	3	37.01	NOC3 like DNA replication regulator [Source:HGNC Symbol;Acc:HGNC:24034]
ZFPL1	255.224	-0.424119	0.100015	-4.24055	2.2297e-05	0.000741054	ENSG00000162300	ENSG00000162300.13	7542	ZFPL1	1	11	protein_coding	15	56.22	zinc finger protein like 1 [Source:HGNC Symbol;Acc:HGNC:12868]
ZNF213	132.387	0.756996	0.178519	4.24043	2.23092e-05	0.000741054	ENSG00000085644	ENSG00000085644.14	7760	ZNF213	1	16	protein_coding	9	53.46	zinc finger protein 213 [Source:HGNC Symbol;Acc:HGNC:13005]
RPL23AP7	59.317	0.748674	0.176774	4.2352	2.28351e-05	0.000747839	ENSG00000240356	ENSG00000240356.6			-1	2	transcribed_processed_pseudogene	3	40.65	ribosomal protein L23a pseudogene 7 [Source:HGNC Symbol;Acc:HGNC:17336]
UBE2I	1506.29	-0.270137	0.0637774	-4.23562	2.27924e-05	0.000747839	ENSG00000103275	ENSG00000103275.21	7329	UBE2I	1	16	protein_coding	24	59.46	ubiquitin conjugating enzyme E2 I [Source:HGNC Symbol;Acc:HGNC:12485]
RIPOR3	20.0438	-1.19938	0.28338	-4.23242	2.31189e-05	0.000755698	ENSG00000042062	ENSG00000042062.13	140876	RIPOR3	-1	20	protein_coding	6	51.6	RIPOR family member 3 [Source:HGNC Symbol;Acc:HGNC:16168]
CTSC	540.401	0.454491	0.107408	4.23146	2.32183e-05	0.000757513	ENSG00000109861	ENSG00000109861.17	1075,1075,1075	CTSC,CTSC,CTSC	-1	11	protein_coding	31	37.69	cathepsin C [Source:HGNC Symbol;Acc:HGNC:2528]	Haim-Munk syndrome
SRSF3	3149.02	-0.561842	0.132791	-4.23102	2.32636e-05	0.00075756	ENSG00000112081	ENSG00000112081.17	6428	SRSF3	1	6	protein_coding	8	40.22	serine and arginine rich splicing factor 3 [Source:HGNC Symbol;Acc:HGNC:10785]
TUBA1A	1306.93	-0.633887	0.149924	-4.22806	2.35718e-05	0.000766152	ENSG00000167552	ENSG00000167552.15	7846,7846,7846,7846,7846	TUBA1A,TUBA1A,TUBA1A,TUBA1A,TUBA1A	-1	12	protein_coding	10	47.92	tubulin alpha 1a [Source:HGNC Symbol;Acc:HGNC:20766]	Lissencephaly due to TUBA1A mutation
AHR	418.662	-0.990881	0.23444	-4.22658	2.37271e-05	0.000769749	ENSG00000106546	ENSG00000106546.14	196,196	AHR,AHR	1	7	protein_coding	7	36.63	aryl hydrocarbon receptor [Source:HGNC Symbol;Acc:HGNC:348]	Retinitis pigmentosa
ENSG00000285827	1509.63	-0.219925	0.052041	-4.22599	2.37891e-05	0.000770312	ENSG00000285827	ENSG00000285827.1			1	11	protein_coding	2	42.15	novel protein
PTGER2	993.456	0.640781	0.151675	4.22471	2.39254e-05	0.000773273	ENSG00000125384	ENSG00000125384.7	5732	PTGER2	1	14	protein_coding	2	42.21	prostaglandin E receptor 2 [Source:HGNC Symbol;Acc:HGNC:9594]	ASTHMA NASAL POLYPS AND ASPIRIN INTOLERANCE
BHLHE40-AS1	165.731	-1.61569	0.382553	-4.22343	2.40612e-05	0.00077621	ENSG00000235831	ENSG00000235831.7	100507582	BHLHE40-AS1	-1	3	lncRNA	6	40.8	BHLHE40 antisense RNA 1 [Source:HGNC Symbol;Acc:HGNC:44471]
RLF	340.741	-0.47343	0.112131	-4.22211	2.42021e-05	0.0007793	ENSG00000117000	ENSG00000117000.9	6018	RLF	1	1	protein_coding	1	39.69	RLF zinc finger [Source:HGNC Symbol;Acc:HGNC:10025]
GADD45A	339.386	-2.29036	0.542975	-4.21818	2.46285e-05	0.00078062	ENSG00000116717	ENSG00000116717.13	1647	GADD45A	1	1	protein_coding	7	52.65	growth arrest and DNA damage inducible alpha [Source:HGNC Symbol;Acc:HGNC:4095]
SLAMF6	763.675	0.492612	0.116787	4.21805	2.46425e-05	0.00078062	ENSG00000162739	ENSG00000162739.14	114836	SLAMF6	-1	1	protein_coding	3	39.67	SLAM family member 6 [Source:HGNC Symbol;Acc:HGNC:21392]
LAX1	358.829	0.57603	0.136609	4.21664	2.47971e-05	0.00078062	ENSG00000122188	ENSG00000122188.13	54900	LAX1	1	1	protein_coding	3	46.2	lymphocyte transmembrane adaptor 1 [Source:HGNC Symbol;Acc:HGNC:26005]
HAUS3	565.049	-0.98206	0.23292	-4.2163	2.48344e-05	0.00078062	ENSG00000214367	ENSG00000214367.9	79441	HAUS3	-1	4	protein_coding	7	43.22	HAUS augmin like complex subunit 3 [Source:HGNC Symbol;Acc:HGNC:28719]
CTC-338M12.4	347.779	0.321724	0.0762287	4.22051	2.43746e-05	0.00078062	ENSG00000233937	ENSG00000233937.7	101928649	CTC-338M12.4	1	5	lncRNA	5	48.02	uncharacterized LOC101928649 [Source:NCBI gene (formerly Entrezgene);Acc:101928649]
AGPAT4	143.25	-0.47526	0.112676	-4.21791	2.46572e-05	0.00078062	ENSG00000026652	ENSG00000026652.15	56895	AGPAT4	-1	6	protein_coding	6	45.36	1-acylglycerol-3-phosphate O-acyltransferase 4 [Source:HGNC Symbol;Acc:HGNC:20885]
ACTB	24015.8	0.4283	0.101598	4.21566	2.49052e-05	0.00078062	ENSG00000075624	ENSG00000075624.17	60,60,60,60,60,60,60	ACTB,ACTB,ACTB,ACTB,ACTB,ACTB,ACTB	-1	7	protein_coding	23	56.77	actin beta [Source:HGNC Symbol;Acc:HGNC:132]	Baraitser-Winter cerebrofrontofacial syndrome
TRAF6	273.067	-0.683987	0.162185	-4.21733	2.47212e-05	0.00078062	ENSG00000175104	ENSG00000175104.15	7189	TRAF6	-1	11	protein_coding	3	38.27	TNF receptor associated factor 6 [Source:HGNC Symbol;Acc:HGNC:12036]	Autosomal dominant hypohidrotic ectodermal dysplasia
ENSG00000278217	395.602	-0.591612	0.140317	-4.21624	2.48406e-05	0.00078062	ENSG00000278217	ENSG00000278217.1			1	11	misc_RNA	1	29.47
SLC25A30	192.252	-0.694336	0.164504	-4.22079	2.43445e-05	0.00078062	ENSG00000174032	ENSG00000174032.17	253512	SLC25A30	-1	13	protein_coding	8	42.94	solute carrier family 25 member 30 [Source:HGNC Symbol;Acc:HGNC:27371]
FAM177A1	341.072	-0.72631	0.172279	-4.21589	2.48798e-05	0.00078062	ENSG00000151327	ENSG00000151327.13	283635	FAM177A1	1	14	protein_coding	11	41.39	family with sequence similarity 177 member A1 [Source:HGNC Symbol;Acc:HGNC:19829]
ENSG00000235785	12.5211	-1.24988	0.296429	-4.21646	2.48166e-05	0.00078062	ENSG00000235785	ENSG00000235785.1			1	14	lncRNA	1	46.42	novel transcript
ENSG00000261684	486.681	0.220652	0.052304	4.21864	2.45776e-05	0.00078062	ENSG00000261684	ENSG00000261684.2			-1	15	lncRNA	2	41.71	novel transcript, antisense to SNAP23
DNAJB1	4225.5	-1.31792	0.312637	-4.21551	2.49216e-05	0.00078062	ENSG00000132002	ENSG00000132002.9	3337	DNAJB1	-1	19	protein_coding	25	52.08	DnaJ heat shock protein family (Hsp40) member B1 [Source:HGNC Symbol;Acc:HGNC:5270]	Fibrolamellar hepatocellular carcinoma
MIR6821	62.3044	-2.00006	0.474111	-4.21855	2.45875e-05	0.00078062	ENSG00000276753	ENSG00000276753.1	102465493	MIR6821	1	22	miRNA	1	75.68	microRNA 6821 [Source:HGNC Symbol;Acc:HGNC:49980]
IDI2-AS1	185.533	-1.6282	0.386329	-4.21454	2.50291e-05	0.000782567	ENSG00000232656	ENSG00000232656.9	55853	IDI2-AS1	1	10	lncRNA	6	42.35	IDI2 antisense RNA 1 [Source:HGNC Symbol;Acc:HGNC:30885]
RAD23B	809.73	-0.432381	0.102614	-4.21367	2.51257e-05	0.000784167	ENSG00000119318	ENSG00000119318.13	5887	RAD23B	1	9	protein_coding	5	38	RAD23 homolog B, nucleotide excision repair protein [Source:HGNC Symbol;Acc:HGNC:9813]
ENSG00000251867	100.959	-0.900322	0.21369	-4.21322	2.51757e-05	0.000784308	ENSG00000251867	ENSG00000251867.4			-1	8	lncRNA	1	51.85	novel transcript, antisense to ZBTB10
TENT5C	690.685	-2.62471	0.623222	-4.21151	2.53667e-05	0.000786027	ENSG00000183508	ENSG00000183508.5	54855	TENT5C	1	1	protein_coding	1	43.96	terminal nucleotidyltransferase 5C [Source:HGNC Symbol;Acc:HGNC:24712]
LMTK2	439.979	-0.484976	0.115137	-4.21215	2.52947e-05	0.000786027	ENSG00000164715	ENSG00000164715.6	22853	LMTK2	1	7	protein_coding	2	43.73	lemur tyrosine kinase 2 [Source:HGNC Symbol;Acc:HGNC:17880]
CHURC1	870.828	0.262536	0.0623379	4.21151	2.53675e-05	0.000786027	ENSG00000258289	ENSG00000258289.10	91612	CHURC1	1	14	protein_coding	8	41.09	churchill domain containing 1 [Source:HGNC Symbol;Acc:HGNC:20099]
RPA2	594.177	0.623108	0.147969	4.21106	2.54171e-05	0.000786153	ENSG00000117748	ENSG00000117748.10	6118	RPA2	-1	1	protein_coding	5	44.15	replication protein A2 [Source:HGNC Symbol;Acc:HGNC:10290]
PI4K2B	242.408	0.317579	0.0754338	4.21003	2.55334e-05	0.000788337	ENSG00000038210	ENSG00000038210.14	55300	PI4K2B	1	4	protein_coding	2	41.15	phosphatidylinositol 4-kinase type 2 beta [Source:HGNC Symbol;Acc:HGNC:18215]
BRD8	437.215	0.508381	0.120771	4.20945	2.5599e-05	0.000788951	ENSG00000112983	ENSG00000112983.18	10902	BRD8	-1	5	protein_coding	26	43.02	bromodomain containing 8 [Source:HGNC Symbol;Acc:HGNC:19874]
SEC23IP	284.399	0.387595	0.0921138	4.20778	2.57889e-05	0.00079067	ENSG00000107651	ENSG00000107651.14	11196	SEC23IP	1	10	protein_coding	7	40.1	SEC23 interacting protein [Source:HGNC Symbol;Acc:HGNC:17018]
SLC9A3R1	3130.89	0.532491	0.126544	4.20794	2.57706e-05	0.00079067	ENSG00000109062	ENSG00000109062.12	9368,9368	SLC9A3R1,SLC9A3R1	1	17	protein_coding	5	56.22	SLC9A3 regulator 1 [Source:HGNC Symbol;Acc:HGNC:11075]	Dominant hypophosphatemia with nephrolithiasis or osteoporosis
EP300	1284.46	-0.457669	0.108768	-4.20775	2.57922e-05	0.00079067	ENSG00000100393	ENSG00000100393.14	2033,2033,2033,2033,2033,2033	EP300,EP300,EP300,EP300,EP300,EP300	1	22	protein_coding	12	42.02	E1A binding protein p300 [Source:HGNC Symbol;Acc:HGNC:3373]	Rubinstein-Taybi syndrome due to EP300 haploinsufficiency
ENSG00000283761	602.472	-0.854315	0.203101	-4.20636	2.59514e-05	0.00079414	ENSG00000283761	ENSG00000283761.1			1	1	protein_coding	8	38.29	novel protein
SNORA64	72.6951	-0.648926	0.154289	-4.2059	2.60045e-05	0.000794356	ENSG00000207405	ENSG00000207405.1	26784	SNORA64	-1	16	snoRNA	1	55.22	small nucleolar RNA, H/ACA box 64 [Source:HGNC Symbol;Acc:HGNC:10221]
TES	1275.47	0.264673	0.0629363	4.20541	2.60613e-05	0.000794443	ENSG00000135269	ENSG00000135269.18	26136	TES	1	7	protein_coding	11	37.72	testin LIM domain protein [Source:HGNC Symbol;Acc:HGNC:14620]
SNORD68	175.92	-0.974053	0.231637	-4.20508	2.60994e-05	0.000794443	ENSG00000200084	ENSG00000200084.1			1	16	snoRNA	1	45.24	small nucleolar RNA, C/D box 68 [Source:HGNC Symbol;Acc:HGNC:32729]
ZW10	89.0631	0.614427	0.146198	4.20269	2.6376e-05	0.000800239	ENSG00000086827	ENSG00000086827.9	9183	ZW10	-1	11	protein_coding	3	39.08	zw10 kinetochore protein [Source:HGNC Symbol;Acc:HGNC:13194]
BACH1	297.196	-0.932941	0.22199	-4.20264	2.63825e-05	0.000800239	ENSG00000156273	ENSG00000156273.16	571,100379661	BACH1,GRIK1-AS2	1	21	protein_coding	13	39.61	BTB domain and CNC homolog 1 [Source:HGNC Symbol;Acc:HGNC:935]
DUS3L	585.78	-0.484112	0.115227	-4.20136	2.65314e-05	0.000803343	ENSG00000141994	ENSG00000141994.16	56931	DUS3L	-1	19	protein_coding	15	61.95	dihydrouridine synthase 3 like [Source:HGNC Symbol;Acc:HGNC:26920]
MBOAT4	25.5019	-0.879348	0.209333	-4.20072	2.6607e-05	0.000804221	ENSG00000177669	ENSG00000177669.4	619373	MBOAT4	-1	8	protein_coding	1	45.23	membrane bound O-acyltransferase domain containing 4 [Source:HGNC Symbol;Acc:HGNC:32311]
B3GALT4	108.853	0.65434	0.155879	4.19775	2.6958e-05	0.000813405	ENSG00000235863	ENSG00000235863.4	8705	B3GALT4	1	6	protein_coding	2	55.75	beta-1,3-galactosyltransferase 4 [Source:HGNC Symbol;Acc:HGNC:919]
TRA2A	984.367	-0.341193	0.0812986	-4.19679	2.70727e-05	0.000815442	ENSG00000164548	ENSG00000164548.11	29896	TRA2A	-1	7	protein_coding	12	41.09	transformer 2 alpha homolog [Source:HGNC Symbol;Acc:HGNC:16645]
KRT8P33	21.469	-0.985879	0.234996	-4.1953	2.72509e-05	0.000817953	ENSG00000250539	ENSG00000250539.1			-1	5	processed_pseudogene	1	58.61	keratin 8 pseudogene 33 [Source:HGNC Symbol;Acc:HGNC:39867]
RAB2A	468.044	-0.326207	0.0777543	-4.19535	2.72447e-05	0.000817953	ENSG00000104388	ENSG00000104388.15	5862	RAB2A	1	8	protein_coding	12	39.15	RAB2A, member RAS oncogene family [Source:HGNC Symbol;Acc:HGNC:9763]
ZDBF2	181.882	-0.595235	0.141961	-4.19295	2.75352e-05	0.000824871	ENSG00000204186	ENSG00000204186.10	57683	ZDBF2	1	2	protein_coding	10	37.54	zinc finger DBF-type containing 2 [Source:HGNC Symbol;Acc:HGNC:29313]
IGFLR1	520.61	0.325997	0.0777551	4.1926	2.75769e-05	0.000824871	ENSG00000126246	ENSG00000126246.10	79713	IGFLR1	-1	19	protein_coding	11	57.9	IGF like family receptor 1 [Source:HGNC Symbol;Acc:HGNC:23620]
MAP4K3	84.0558	-0.530663	0.126594	-4.19185	2.76695e-05	0.000825972	ENSG00000011566	ENSG00000011566.15	8491	MAP4K3	-1	2	protein_coding	13	36.89	mitogen-activated protein kinase kinase kinase kinase 3 [Source:HGNC Symbol;Acc:HGNC:6865]
EXOC4	315.498	0.403299	0.0962178	4.19152	2.77095e-05	0.000825972	ENSG00000131558	ENSG00000131558.15	60412	EXOC4	1	7	protein_coding	24	38.3	exocyst complex component 4 [Source:HGNC Symbol;Acc:HGNC:30389]
FASN	1098.6	-0.668875	0.159641	-4.18988	2.79105e-05	0.000830529	ENSG00000169710	ENSG00000169710.9	2194	FASN	-1	17	protein_coding	13	66.65	fatty acid synthase [Source:HGNC Symbol;Acc:HGNC:3594]	Autosomal Recessive Mental Retardation
AKAP8	875.675	-0.474871	0.113378	-4.1884	2.80927e-05	0.000834512	ENSG00000105127	ENSG00000105127.10	10270	AKAP8	-1	19	protein_coding	12	53.24	A-kinase anchoring protein 8 [Source:HGNC Symbol;Acc:HGNC:378]
ATF6	394.765	-0.27636	0.0659907	-4.18787	2.81587e-05	0.000835035	ENSG00000118217	ENSG00000118217.7	22926,22926,22926	ATF6,ATF6,ATF6	1	1	protein_coding	21	37.99	activating transcription factor 6 [Source:HGNC Symbol;Acc:HGNC:791]	Achromatopsia
WDR26	1860.52	-0.262932	0.062818	-4.18562	2.84386e-05	0.000840448	ENSG00000162923	ENSG00000162923.17	80232,80232,80232	WDR26,WDR26,WDR26	-1	1	protein_coding	14	38.39	WD repeat domain 26 [Source:HGNC Symbol;Acc:HGNC:21208]	Intellectual disability-seizures-abnormal gait-facial dysmorphism syndrome
SEC22A	88.2389	-0.380568	0.0909212	-4.18569	2.84298e-05	0.000840448	ENSG00000121542	ENSG00000121542.12	26984	SEC22A	1	3	protein_coding	10	37.71	SEC22 homolog A, vesicle trafficking protein [Source:HGNC Symbol;Acc:HGNC:20260]
ZNF626	75.0714	0.528904	0.126382	4.18497	2.852e-05	0.000841413	ENSG00000188171	ENSG00000188171.16	199777	ZNF626	-1	19	protein_coding	4	38.61	zinc finger protein 626 [Source:HGNC Symbol;Acc:HGNC:30461]
SNORD62B	18.147	-1.057	0.252723	-4.18245	2.88381e-05	0.000846457	ENSG00000231587	ENSG00000231587.1	692093	SNORD62B	1	9	snoRNA	1	46.51	small nucleolar RNA, C/D box 62B [Source:HGNC Symbol;Acc:HGNC:23031]
CRY2	401.175	-0.571974	0.136746	-4.18275	2.88001e-05	0.000846457	ENSG00000121671	ENSG00000121671.12	1408	CRY2	1	11	protein_coding	12	49.13	cryptochrome circadian regulator 2 [Source:HGNC Symbol;Acc:HGNC:2385]
ENSG00000286070	535.56	0.319404	0.0763663	4.18252	2.88299e-05	0.000846457	ENSG00000286070	ENSG00000286070.2			1	22	protein_coding	4	51.54	novel protein
U2AF1	1164.94	-0.667608	0.159668	-4.18122	2.89943e-05	0.000849596	ENSG00000160201	ENSG00000160201.12	7307	U2AF1	-1	21	protein_coding	11	43.62	U2 small nuclear RNA auxiliary factor 1 [Source:HGNC Symbol;Acc:HGNC:12453]
WAC-AS1	364.596	0.293301	0.0701632	4.18027	2.91167e-05	0.000850358	ENSG00000254635	ENSG00000254635.6			-1	10	lncRNA	3	44.08	WAC antisense RNA 1 (head to head) [Source:HGNC Symbol;Acc:HGNC:27347]
TK2	98.097	0.469937	0.112418	4.18025	2.91188e-05	0.000850358	ENSG00000166548	ENSG00000166548.17	7084,7084,7084,7084	TK2,TK2,TK2,TK2	-1	16	protein_coding	55	49.54	thymidine kinase 2 [Source:HGNC Symbol;Acc:HGNC:11831]	Autosomal recessive progressive external ophthalmoplegia
TP53	519.912	0.42253	0.101099	4.17937	2.92312e-05	0.000852199	ENSG00000141510	ENSG00000141510.18	7157,7157,7157,7157,7157,7157,7157,7157,7157,7157,7157,7157,7157,7157,7157,7157,7157,7157,7157,7157,7157,7157,7157,7157	TP53,TP53,TP53,TP53,TP53,TP53,TP53,TP53,TP53,TP53,TP53,TP53,TP53,TP53,TP53,TP53,TP53,TP53,TP53,TP53,TP53,TP53,TP53,TP53	-1	17	protein_coding	27	48.85	tumor protein p53 [Source:HGNC Symbol;Acc:HGNC:11998]	Adrenocortical carcinoma
PTPN6	2657.6	0.465643	0.111463	4.17756	2.94653e-05	0.000856131	ENSG00000111679	ENSG00000111679.17	5777	PTPN6	1	12	protein_coding	23	57.71	protein tyrosine phosphatase non-receptor type 6 [Source:HGNC Symbol;Acc:HGNC:9658]
RNF125	1092.67	-0.675081	0.161589	-4.17777	2.94385e-05	0.000856131	ENSG00000101695	ENSG00000101695.9	54941	RNF125	1	18	protein_coding	5	42.32	ring finger protein 125 [Source:HGNC Symbol;Acc:HGNC:21150]	TENORIO SYNDROME
FAM3C	147.133	0.536507	0.12849	4.17549	2.97349e-05	0.000856753	ENSG00000196937	ENSG00000196937.11	10447	FAM3C	-1	7	protein_coding	5	35.92	FAM3 metabolism regulating signaling molecule C [Source:HGNC Symbol;Acc:HGNC:18664]
MYC	1866.12	0.576939	0.138154	4.17605	2.96611e-05	0.000856753	ENSG00000136997	ENSG00000136997.21	4609,4609,4609	MYC,MYC,MYC	1	8	protein_coding	10	51.53	MYC proto-oncogene, bHLH transcription factor [Source:HGNC Symbol;Acc:HGNC:7553]	BURKITT LYMPHOMA
SLC18A2	58.9207	-0.67772	0.162295	-4.17586	2.96862e-05	0.000856753	ENSG00000165646	ENSG00000165646.14	6571,6571	SLC18A2,SLC18A2	1	10	protein_coding	2	45.79	solute carrier family 18 member A2 [Source:HGNC Symbol;Acc:HGNC:10935]	Brain dopamine-serotonin vesicular transport disease
NUDT4	783.66	-0.566452	0.135631	-4.17643	2.96115e-05	0.000856753	ENSG00000173598	ENSG00000173598.14	11163	NUDT4	1	12	protein_coding	7	41.97	nudix hydrolase 4 [Source:HGNC Symbol;Acc:HGNC:8051]
ENSG00000259326	149.745	0.633922	0.151767	4.17696	2.95437e-05	0.000856753	ENSG00000259326	ENSG00000259326.1			1	15	lncRNA	1	36.31	novel transcript, antisense to RASGRP1
ENSG00000278899	67.0885	-0.849461	0.203574	-4.17273	3.00971e-05	0.000864353	ENSG00000278899	ENSG00000278899.1	645967	LOC645967	1	6	lncRNA	1	59.54	novel transcript, antisense to LATS1
GOLGA3	981.559	-0.209508	0.0502089	-4.17272	3.00988e-05	0.000864353	ENSG00000090615	ENSG00000090615.15	2802	GOLGA3	-1	12	protein_coding	8	53.6	golgin A3 [Source:HGNC Symbol;Acc:HGNC:4426]
MOSPD2	151.988	0.401229	0.0962004	4.17076	3.03585e-05	0.000870362	ENSG00000130150	ENSG00000130150.12	158747	MOSPD2	1	X	protein_coding	6	36.08	motile sperm domain containing 2 [Source:HGNC Symbol;Acc:HGNC:28381]
TSPYL4	417.13	-0.527278	0.12651	-4.16788	3.07447e-05	0.000879073	ENSG00000187189	ENSG00000187189.11	23270	TSPYL4	-1	6	protein_coding	1	47.62	TSPY like 4 [Source:HGNC Symbol;Acc:HGNC:21559]
SGK1	260.666	-2.22502	0.533994	-4.16676	3.08959e-05	0.000879073	ENSG00000118515	ENSG00000118515.12	6446	SGK1	-1	6	protein_coding	30	42.27	serum/glucocorticoid regulated kinase 1 [Source:HGNC Symbol;Acc:HGNC:10810]
HNRNPF	1569.93	0.489676	0.117519	4.1668	3.0891e-05	0.000879073	ENSG00000169813	ENSG00000169813.17	3185	HNRNPF	-1	10	protein_coding	8	47.68	heterogeneous nuclear ribonucleoprotein F [Source:HGNC Symbol;Acc:HGNC:5039]
PLAC9	13.9126	-1.05551	0.253326	-4.1666	3.0917e-05	0.000879073	ENSG00000189129	ENSG00000189129.14	219348	PLAC9	1	10	protein_coding	4	50.35	placenta associated 9 [Source:HGNC Symbol;Acc:HGNC:19255]
PITPNM2	826.079	-0.321057	0.0770343	-4.16772	3.07668e-05	0.000879073	ENSG00000090975	ENSG00000090975.14	57605	PITPNM2	-1	12	protein_coding	8	51.5	phosphatidylinositol transfer protein membrane associated 2 [Source:HGNC Symbol;Acc:HGNC:21044]
MYH10	78.8276	-0.696743	0.167259	-4.16566	3.10458e-05	0.000881281	ENSG00000133026	ENSG00000133026.13	4628	MYH10	-1	17	protein_coding	11	42	myosin heavy chain 10 [Source:HGNC Symbol;Acc:HGNC:7568]	MYH10-related Multiple congenital anomalies
POC1B-GALNT4	164.744	-0.39606	0.0951022	-4.16457	3.11936e-05	0.000884022	ENSG00000259075	ENSG00000259075.6	100528030	POC1B-GALNT4	-1	12	protein_coding	2	44.97	POC1B-GALNT4 readthrough [Source:HGNC Symbol;Acc:HGNC:42957]
CX3CR1	288.663	1.67578	0.402547	4.16295	3.14158e-05	0.000888862	ENSG00000168329	ENSG00000168329.14	1524,1524,1524,1524	CX3CR1,CX3CR1,CX3CR1,CX3CR1	-1	3	protein_coding	6	46.15	C-X3-C motif chemokine receptor 1 [Source:HGNC Symbol;Acc:HGNC:2558]	NON RARE IN EUROPE: Age-related macular degeneration
SNORA67	197.003	-0.994117	0.238839	-4.16229	3.15077e-05	0.000890003	ENSG00000277985	ENSG00000277985.1	26781	SNORA67	1	17	snoRNA	1	52.55	small nucleolar RNA, H/ACA box 67 [Source:HGNC Symbol;Acc:HGNC:10224]
PSMD1	340.422	0.305131	0.0733198	4.16164	3.15968e-05	0.00089106	ENSG00000173692	ENSG00000173692.14	5707	PSMD1	1	2	protein_coding	37	37.89	proteasome 26S subunit, non-ATPase 1 [Source:HGNC Symbol;Acc:HGNC:9554]
ENSG00000279908	85.9185	-1.01687	0.244372	-4.16117	3.16618e-05	0.000891436	ENSG00000279908	ENSG00000279908.1			-1	5	TEC	1	55.86	tec
AP1AR	266.489	0.486105	0.11683	4.16078	3.17159e-05	0.000891507	ENSG00000138660	ENSG00000138660.12	55435	AP1AR	1	4	protein_coding	6	36.72	adaptor related protein complex 1 associated regulatory protein [Source:HGNC Symbol;Acc:HGNC:28808]
CPSF6	1190.1	-0.346113	0.0832136	-4.15933	3.19181e-05	0.000894923	ENSG00000111605	ENSG00000111605.18	11052	CPSF6	1	12	protein_coding	8	35.75	cleavage and polyadenylation specific factor 6 [Source:HGNC Symbol;Acc:HGNC:13871]
KLHL11	348.103	-0.86173	0.207188	-4.15917	3.19412e-05	0.000894923	ENSG00000178502	ENSG00000178502.6	55175	KLHL11	-1	17	protein_coding	1	44.72	kelch like family member 11 [Source:HGNC Symbol;Acc:HGNC:19008]
CTDSP1	1869.84	0.265836	0.0639601	4.15628	3.23469e-05	0.000897548	ENSG00000144579	ENSG00000144579.8	58190	CTDSP1	1	2	protein_coding	15	63.19	CTD small phosphatase 1 [Source:HGNC Symbol;Acc:HGNC:21614]
TIPARP	364.728	-1.80667	0.434521	-4.15784	3.21273e-05	0.000897548	ENSG00000163659	ENSG00000163659.13	25976	TIPARP	1	3	protein_coding	7	38.27	TCDD inducible poly(ADP-ribose) polymerase [Source:HGNC Symbol;Acc:HGNC:23696]
TET2	253.709	-0.452887	0.108932	-4.15751	3.21741e-05	0.000897548	ENSG00000168769	ENSG00000168769.14	54790,54790,54790,54790,54790,54790,54790,54790,54790,54790	TET2,TET2,TET2,TET2,TET2,TET2,TET2,TET2,TET2,TET2	1	4	protein_coding	9	36.29	tet methylcytosine dioxygenase 2 [Source:HGNC Symbol;Acc:HGNC:25941]	Acquired idiopathic sideroblastic anemia
MCM3	508.218	0.484027	0.116438	4.15694	3.22532e-05	0.000897548	ENSG00000112118	ENSG00000112118.20	4172	MCM3	-1	6	protein_coding	6	43.17	minichromosome maintenance complex component 3 [Source:HGNC Symbol;Acc:HGNC:6945]
PURB	642.801	-0.320758	0.0771704	-4.15649	3.23169e-05	0.000897548	ENSG00000146676	ENSG00000146676.10	5814	PURB	-1	7	protein_coding	1	41.41	purine rich element binding protein B [Source:HGNC Symbol;Acc:HGNC:9702]
ZBTB1	1217.39	-0.685233	0.164843	-4.15689	3.22609e-05	0.000897548	ENSG00000126804	ENSG00000126804.14	22890	ZBTB1	1	14	protein_coding	7	39.55	zinc finger and BTB domain containing 1 [Source:HGNC Symbol;Acc:HGNC:20259]
CTR9	608.206	0.375729	0.0904527	4.15388	3.26891e-05	0.000905587	ENSG00000198730	ENSG00000198730.9	9646	CTR9	1	11	protein_coding	6	40.97	CTR9 homolog, Paf1/RNA polymerase II complex component [Source:HGNC Symbol;Acc:HGNC:16850]
ZSCAN26	120.551	0.431903	0.103989	4.15336	3.27628e-05	0.000905705	ENSG00000197062	ENSG00000197062.12	7741	ZSCAN26	1	6	protein_coding	7	41.58	zinc finger and SCAN domain containing 26 [Source:HGNC Symbol;Acc:HGNC:12978]
MPLKIP	156.79	0.390024	0.0939111	4.15311	3.27983e-05	0.000905705	ENSG00000168303	ENSG00000168303.9	136647,136647,136647	MPLKIP,MPLKIP,MPLKIP	-1	7	protein_coding	1	40.57	M-phase specific PLK1 interacting protein [Source:HGNC Symbol;Acc:HGNC:16002]	Trichothiodystrophy
MSL2	972.517	-0.472223	0.113725	-4.15233	3.29113e-05	0.000907373	ENSG00000174579	ENSG00000174579.4	55167	MSL2	-1	3	protein_coding	5	42.35	MSL complex subunit 2 [Source:HGNC Symbol;Acc:HGNC:25544]	MSL2-related developmental disorder monoallelic
FNTA	755.463	0.284908	0.0686329	4.15119	3.30749e-05	0.000910429	ENSG00000168522	ENSG00000168522.13	2339	FNTA	1	8	protein_coding	14	42.58	farnesyltransferase, CAAX box, alpha [Source:HGNC Symbol;Acc:HGNC:3782]
LEMD3	623.234	-0.553077	0.133288	-4.1495	3.33207e-05	0.000915736	ENSG00000174106	ENSG00000174106.3	23592,23592,23592,23592	LEMD3,LEMD3,LEMD3,LEMD3	1	12	protein_coding	6	35.54	LEM domain containing 3 [Source:HGNC Symbol;Acc:HGNC:28887]	12q14 microdeletion syndrome
TRIM27	412.474	0.45919	0.110704	4.14789	3.35559e-05	0.000919221	ENSG00000204713	ENSG00000204713.11	5987	TRIM27	-1	6	protein_coding	7	44.66	tripartite motif containing 27 [Source:HGNC Symbol;Acc:HGNC:9975]	Differentiated thyroid carcinoma
VPS35	510.376	0.344021	0.082936	4.14803	3.35343e-05	0.000919221	ENSG00000069329	ENSG00000069329.18	55737,55737	VPS35,VPS35	-1	16	protein_coding	12	38.86	VPS35 retromer complex component [Source:HGNC Symbol;Acc:HGNC:13487]	Hereditary late-onset Parkinson disease
RAC3	16.9907	-1.09734	0.264577	-4.14754	3.36073e-05	0.000919221	ENSG00000169750	ENSG00000169750.9	5881,5881	RAC3,RAC3	1	17	protein_coding	4	68.5	Rac family small GTPase 3 [Source:HGNC Symbol;Acc:HGNC:9803]	NEURODEVELOPMENTAL DISORDER WITH STRUCTURAL BRAIN ANOMALIES AND DYSMORPHIC FACIES
SDE2	307.031	-1.44155	0.347695	-4.14601	3.38314e-05	0.000923886	ENSG00000143751	ENSG00000143751.10	163859	SDE2	-1	1	protein_coding	1	40.61	SDE2 telomere maintenance homolog [Source:HGNC Symbol;Acc:HGNC:26643]
CA14	29.9175	-1.07111	0.258447	-4.14441	3.40684e-05	0.000925496	ENSG00000118298	ENSG00000118298.12	23632	CA14	1	1	protein_coding	6	50.69	carbonic anhydrase 14 [Source:HGNC Symbol;Acc:HGNC:1372]
SERINC5	927.973	-0.633865	0.152944	-4.14442	3.40678e-05	0.000925496	ENSG00000164300	ENSG00000164300.17	256987	SERINC5	-1	5	protein_coding	6	43.8	serine incorporator 5 [Source:HGNC Symbol;Acc:HGNC:18825]
C9orf78	1473.57	-0.311265	0.0751092	-4.14417	3.41048e-05	0.000925496	ENSG00000136819	ENSG00000136819.15	51759	C9orf78	-1	9	protein_coding	7	48.01	chromosome 9 open reading frame 78 [Source:HGNC Symbol;Acc:HGNC:24932]
EIF1AD	306.709	-0.725898	0.175124	-4.14505	3.3974e-05	0.000925496	ENSG00000175376	ENSG00000175376.9	84285	EIF1AD	-1	11	protein_coding	11	48.54	eukaryotic translation initiation factor 1A domain containing [Source:HGNC Symbol;Acc:HGNC:28147]
TYW1	521.229	-0.910231	0.219681	-4.14342	3.42161e-05	0.000925604	ENSG00000198874	ENSG00000198874.13	55253	TYW1	1	7	protein_coding	7	41.67	tRNA-yW synthesizing protein 1 homolog [Source:HGNC Symbol;Acc:HGNC:25598]
SNX20	729.7	0.443785	0.107098	4.14371	3.41734e-05	0.000925604	ENSG00000167208	ENSG00000167208.15	124460	SNX20	-1	16	protein_coding	5	51.29	sorting nexin 20 [Source:HGNC Symbol;Acc:HGNC:30390]
PNPO	85.9621	0.634822	0.153252	4.14235	3.43763e-05	0.000928484	ENSG00000108439	ENSG00000108439.11	55163,55163	PNPO,PNPO	1	17	protein_coding	17	50.7	pyridoxamine 5'-phosphate oxidase [Source:HGNC Symbol;Acc:HGNC:30260]	Pyridoxal phosphate-responsive seizures
KLF3	1833.48	-0.493592	0.119216	-4.14032	3.46817e-05	0.000933343	ENSG00000109787	ENSG00000109787.13	51274	KLF3	1	4	protein_coding	3	41.85	Kruppel like factor 3 [Source:HGNC Symbol;Acc:HGNC:16516]
ENSG00000254673	359.278	0.44911	0.108468	4.14046	3.46603e-05	0.000933343	ENSG00000254673	ENSG00000254673.1			1	8	protein_coding	1	42.43	novel protein
ENSG00000219410	403.43	0.269604	0.0651205	4.14008	3.47185e-05	0.000933343	ENSG00000219410	ENSG00000219410.6			1	12	lncRNA	2	46.39	novel transcript
C1QTNF3-AMACR	86.6351	0.555839	0.134321	4.13813	3.50143e-05	0.000935781	ENSG00000273294	ENSG00000273294.1			-1	5	protein_coding	1	38.35	C1QTNF3-AMACR readthrough (NMD candidate) [Source:HGNC Symbol;Acc:HGNC:49198]
PLEKHF2	377.949	-0.899418	0.217309	-4.1389	3.48978e-05	0.000935781	ENSG00000175895	ENSG00000175895.4	79666	PLEKHF2	1	8	protein_coding	2	37.19	pleckstrin homology and FYVE domain containing 2 [Source:HGNC Symbol;Acc:HGNC:20757]
SNHG1	1510.66	-0.611881	0.147869	-4.13798	3.50371e-05	0.000935781	ENSG00000255717	ENSG00000255717.7	23642	SNHG1	-1	11	lncRNA	54	42.12	small nucleolar RNA host gene 1 [Source:HGNC Symbol;Acc:HGNC:32688]
NIP7	295.012	-0.46774	0.113041	-4.13779	3.50673e-05	0.000935781	ENSG00000132603	ENSG00000132603.15	51388	NIP7	1	16	protein_coding	8	47.96	nucleolar pre-rRNA processing protein NIP7 [Source:HGNC Symbol;Acc:HGNC:24328]
DHX8	476.808	-0.621482	0.1502	-4.1377	3.50802e-05	0.000935781	ENSG00000067596	ENSG00000067596.12	1659	DHX8	1	17	protein_coding	9	47.76	DEAH-box helicase 8 [Source:HGNC Symbol;Acc:HGNC:2749]
EPC2	679.251	-0.454303	0.109826	-4.13656	3.52554e-05	0.000939002	ENSG00000135999	ENSG00000135999.12	26122	EPC2	1	2	protein_coding	6	37.09	enhancer of polycomb homolog 2 [Source:HGNC Symbol;Acc:HGNC:24543]
ENSG00000259943	77.8388	0.737989	0.178435	4.1359	3.53572e-05	0.000939428	ENSG00000259943	ENSG00000259943.1			-1	1	lncRNA	1	40.43	novel transcript, antisense to ZMPSTE24
DGCR5_1	24.6114	-0.951244	0.230005	-4.13575	3.53803e-05	0.000939428	ENSG00000273032	ENSG00000273032.3	26220	DGCR5	1	22	lncRNA	10	50.24	DiGeorge syndrome critical region gene 5 [Source:NCBI gene (formerly Entrezgene);Acc:26220]
MAN2B2	1135.44	0.267189	0.0646329	4.13394	3.56592e-05	0.00094393	ENSG00000013288	ENSG00000013288.9	23324	MAN2B2	1	4	protein_coding	5	54.58	mannosidase alpha class 2B member 2 [Source:HGNC Symbol;Acc:HGNC:29623]
ICAM2	626.244	0.393534	0.0951936	4.13404	3.56444e-05	0.00094393	ENSG00000108622	ENSG00000108622.11	3384	ICAM2	-1	17	protein_coding	16	46.35	intercellular adhesion molecule 2 [Source:HGNC Symbol;Acc:HGNC:5345]
ENSG00000267125	125.004	-0.642472	0.155431	-4.13348	3.57309e-05	0.00094438	ENSG00000267125	ENSG00000267125.2			1	19	lncRNA	1	63.01	novel transcript, antisense to KLF16
ARID5B	573.604	-0.649204	0.157138	-4.13141	3.6054e-05	0.000951461	ENSG00000150347	ENSG00000150347.17	84159	ARID5B	1	10	protein_coding	5	40.32	AT-rich interaction domain 5B [Source:HGNC Symbol;Acc:HGNC:17362]
LYPLA2	639.693	0.312686	0.0757061	4.13027	3.62345e-05	0.000953309	ENSG00000011009	ENSG00000011009.11	11313	LYPLA2	1	1	protein_coding	10	62.28	lysophospholipase 2 [Source:HGNC Symbol;Acc:HGNC:6738]
UBTD2	66.4807	0.869395	0.210485	4.13045	3.62059e-05	0.000953309	ENSG00000168246	ENSG00000168246.6	92181	UBTD2	-1	5	protein_coding	1	41.24	ubiquitin domain containing 2 [Source:HGNC Symbol;Acc:HGNC:24463]
XPC	908.569	0.233444	0.0565412	4.12873	3.64766e-05	0.000958219	ENSG00000154767	ENSG00000154767.15	7508,7508,7508	XPC,XPC,XPC	-1	3	protein_coding	7	45.13	XPC complex subunit, DNA damage recognition and repair factor [Source:HGNC Symbol;Acc:HGNC:12816]	Xeroderma pigmentosum
ZNF350	114.543	-0.625908	0.151619	-4.12818	3.65653e-05	0.000959089	ENSG00000256683	ENSG00000256683.7	59348	ZNF350	-1	19	protein_coding	9	42.14	zinc finger protein 350 [Source:HGNC Symbol;Acc:HGNC:16656]
PPP1R15B	1262.54	-0.835665	0.202515	-4.12644	3.68415e-05	0.000961949	ENSG00000158615	ENSG00000158615.9	84919,84919,84919	PPP1R15B,PPP1R15B,PPP1R15B	-1	1	protein_coding	1	40.48	protein phosphatase 1 regulatory subunit 15B [Source:HGNC Symbol;Acc:HGNC:14951]	Primary microcephaly-mild intellectual disability-young-onset diabetes syndrome
APOBR	531.396	0.494189	0.119742	4.12713	3.67318e-05	0.000961949	ENSG00000184730	ENSG00000184730.11	55911	APOBR	1	16	protein_coding	2	62.52	apolipoprotein B receptor [Source:HGNC Symbol;Acc:HGNC:24087]
BICRA	662.895	-0.336424	0.0815229	-4.12674	3.67939e-05	0.000961949	ENSG00000063169	ENSG00000063169.11	29998	BICRA	1	19	protein_coding	4	51.9	BRD4 interacting chromatin remodeling complex associated protein [Source:HGNC Symbol;Acc:HGNC:4332]	BICRA-related Developmental Disorder
AFF4	840.844	-0.437829	0.106125	-4.12561	3.69747e-05	0.000963968	ENSG00000072364	ENSG00000072364.13	27125,27125,27125	AFF4,AFF4,AFF4	-1	5	protein_coding	9	40.42	AF4/FMR2 family member 4 [Source:HGNC Symbol;Acc:HGNC:17869]	Cognitive impairment-coarse facies-heart defects-obesity-pulmonary involvement-short stature-skeletal dysplasia syndrome
ENSG00000276517	17.4022	-1.14497	0.277582	-4.1248	3.71056e-05	0.00096592	ENSG00000276517	ENSG00000276517.1			1	2	lncRNA	1	38.95	novel transcript, sense intronic to BIRC6
KLC1	1068.71	-0.205015	0.0497337	-4.12225	3.75193e-05	0.000975219	ENSG00000126214	ENSG00000126214.21	3831	KLC1	1	14	protein_coding	27	49.58	kinesin light chain 1 [Source:HGNC Symbol;Acc:HGNC:6387]
ITPKB	3361.31	-0.474494	0.115136	-4.12117	3.76955e-05	0.000976858	ENSG00000143772	ENSG00000143772.10	3707	ITPKB	-1	1	protein_coding	3	49.82	inositol-trisphosphate 3-kinase B [Source:HGNC Symbol;Acc:HGNC:6179]
MAPKAPK5	745.708	-0.21671	0.0525828	-4.12131	3.76716e-05	0.000976858	ENSG00000089022	ENSG00000089022.14	8550	MAPKAPK5	1	12	protein_coding	10	43.64	MAPK activated protein kinase 5 [Source:HGNC Symbol;Acc:HGNC:6889]
ENSG00000284773	230.059	0.318285	0.0772407	4.12069	3.77734e-05	0.000977407	ENSG00000284773	ENSG00000284773.1			-1	1	protein_coding	1	50.52	novel protein
ZXDC	573.801	-0.390266	0.0947215	-4.12015	3.78633e-05	0.000978268	ENSG00000070476	ENSG00000070476.15	79364	ZXDC	-1	3	protein_coding	4	48.66	ZXD family zinc finger C [Source:HGNC Symbol;Acc:HGNC:28160]
RMND5A	534.734	-0.422768	0.102664	-4.11799	3.8219e-05	0.000983042	ENSG00000153561	ENSG00000153561.13	64795	RMND5A	1	2	protein_coding	4	40.31	required for meiotic nuclear division 5 homolog A [Source:HGNC Symbol;Acc:HGNC:25850]
ENSG00000286035	26.4776	-1.17802	0.286066	-4.118	3.82176e-05	0.000983042	ENSG00000286035	ENSG00000286035.1			1	4	lncRNA	1	43.6	novel transcript
HNRNPH2	564.738	-0.651263	0.158138	-4.11832	3.81649e-05	0.000983042	ENSG00000126945	ENSG00000126945.9	3188,3188	HNRNPH2,HNRNPH2	1	X	protein_coding	1	39.65	heterogeneous nuclear ribonucleoprotein H2 [Source:HGNC Symbol;Acc:HGNC:5042]	MENTAL RETARDATION X-LINKED SYNDROMIC BAIN TYPE
TMEM131	544.223	0.251137	0.0610161	4.11591	3.85663e-05	0.000990499	ENSG00000075568	ENSG00000075568.17	23505	TMEM131	-1	2	protein_coding	9	39.3	transmembrane protein 131 [Source:HGNC Symbol;Acc:HGNC:30366]
SNORD50B	19.637	-0.927837	0.225496	-4.11465	3.87774e-05	0.000993322	ENSG00000275072	ENSG00000275072.1			-1	6	snoRNA	1	38.57	small nucleolar RNA, C/D box 50B [Source:HGNC Symbol;Acc:HGNC:32722]
SENP3-EIF4A1	3084.5	-0.385956	0.0938151	-4.114	3.88855e-05	0.000993322	ENSG00000277957	ENSG00000277957.1			1	17	protein_coding	1	51.51	SENP3-EIF4A1 readthrough (NMD candidate) [Source:HGNC Symbol;Acc:HGNC:49182]
SLC26A11	1079.43	0.393648	0.0956856	4.11398	3.88901e-05	0.000993322	ENSG00000181045	ENSG00000181045.15	284129	SLC26A11	1	17	protein_coding	17	53.49	solute carrier family 26 member 11 [Source:HGNC Symbol;Acc:HGNC:14471]
PET100	313.241	-0.48889	0.118839	-4.11388	3.89064e-05	0.000993322	ENSG00000229833	ENSG00000229833.10	100131801,100131801,100131801	PET100,PET100,PET100	1	19	protein_coding	7	56.01	PET100 cytochrome c oxidase chaperone [Source:HGNC Symbol;Acc:HGNC:40038]	Leigh syndrome with leukodystrophy
ELF2	338.267	-0.751616	0.182732	-4.11322	3.9018e-05	0.000993898	ENSG00000109381	ENSG00000109381.20	1998	ELF2	-1	4	protein_coding	12	39.88	E74 like ETS transcription factor 2 [Source:HGNC Symbol;Acc:HGNC:3317]
ENSG00000251675	92.076	-0.75882	0.18449	-4.11306	3.90441e-05	0.000993898	ENSG00000251675	ENSG00000251675.1			1	5	lncRNA	1	43.51	novel transcript
CD99L2	271.634	0.469614	0.114214	4.11169	3.92778e-05	0.000998372	ENSG00000102181	ENSG00000102181.21	83692	CD99L2	-1	X	protein_coding	9	43.02	CD99 molecule like 2 [Source:HGNC Symbol;Acc:HGNC:18237]
CHMP6	232.353	0.3556	0.0865228	4.10991	3.9582e-05	0.00100463	ENSG00000176108	ENSG00000176108.9	79643	CHMP6	1	17	protein_coding	4	58.37	charged multivesicular body protein 6 [Source:HGNC Symbol;Acc:HGNC:25675]
ZHX1-C8orf76	130.39	-0.428345	0.104262	-4.10835	3.98494e-05	0.00100697	ENSG00000259305	ENSG00000259305.6	100533106	ZHX1-C8orf76	-1	8	protein_coding	2	40.57	ZHX1-C8orf76 readthrough [Source:HGNC Symbol;Acc:HGNC:42975]
ENSG00000227218	208.386	-0.458425	0.111575	-4.10865	3.97978e-05	0.00100697	ENSG00000227218	ENSG00000227218.7			1	9	lncRNA	9	54.6	novel transcript
ENSG00000254693	132.051	0.42563	0.103597	4.10852	3.98207e-05	0.00100697	ENSG00000254693	ENSG00000254693.1			-1	11	lncRNA	1	56.51	novel transcript
TRAF3IP3	4864.73	0.332485	0.0809971	4.1049	4.04498e-05	0.0010147	ENSG00000009790	ENSG00000009790.15	80342	TRAF3IP3	1	1	protein_coding	16	45.61	TRAF3 interacting protein 3 [Source:HGNC Symbol;Acc:HGNC:30766]
SLC35F6	95.7328	-0.605218	0.147437	-4.10492	4.04461e-05	0.0010147	ENSG00000213699	ENSG00000213699.9	54978	SLC35F6	1	2	protein_coding	4	52.66	solute carrier family 35 member F6 [Source:HGNC Symbol;Acc:HGNC:26055]
SNORD22_1	125.25	-0.793596	0.193287	-4.10578	4.02946e-05	0.0010147	ENSG00000277194	ENSG00000277194.1	9304	SNORD22	-1	11	snoRNA	1	49.21	small nucleolar RNA, C/D box 22 [Source:HGNC Symbol;Acc:HGNC:10145]
PRKAB1	268.86	0.369646	0.090037	4.10549	4.03455e-05	0.0010147	ENSG00000111725	ENSG00000111725.11	5564	PRKAB1	1	12	protein_coding	10	47.61	protein kinase AMP-activated non-catalytic subunit beta 1 [Source:HGNC Symbol;Acc:HGNC:9378]
CNEP1R1	184.095	-0.42544	0.10365	-4.10456	4.0508e-05	0.0010147	ENSG00000205423	ENSG00000205423.12	255919	CNEP1R1	1	16	protein_coding	11	40.53	CTD nuclear envelope phosphatase 1 regulatory subunit 1 [Source:HGNC Symbol;Acc:HGNC:26759]
STK26	690.65	0.281958	0.0686793	4.10543	4.03569e-05	0.0010147	ENSG00000134602	ENSG00000134602.16	51765	STK26	1	X	protein_coding	5	36.6	serine/threonine kinase 26 [Source:HGNC Symbol;Acc:HGNC:18174]
RABL3	242.848	0.387014	0.0943263	4.10293	4.07945e-05	0.00102039	ENSG00000144840	ENSG00000144840.10	285282	RABL3	-1	3	protein_coding	9	38.02	RAB, member of RAS oncogene family like 3 [Source:HGNC Symbol;Acc:HGNC:18072]	PANCREATIC CANCER SUSCEPTIBILITY TO 5
PDE4D	728.021	-1.38305	0.337305	-4.10029	4.12626e-05	0.00102687	ENSG00000113448	ENSG00000113448.19	5144,5144,5144,5144	PDE4D,PDE4D,PDE4D,PDE4D	-1	5	protein_coding	29	37.37	phosphodiesterase 4D [Source:HGNC Symbol;Acc:HGNC:8783]	Acrodysostosis
ENSG00000227155	70.8195	-0.974892	0.237771	-4.10013	4.12915e-05	0.00102687	ENSG00000227155	ENSG00000227155.7			-1	9	lncRNA	16	42.41	novel transcript
CWC15	354.242	-0.529999	0.129243	-4.10079	4.11742e-05	0.00102687	ENSG00000150316	ENSG00000150316.12	51503	CWC15	-1	11	protein_coding	6	37.35	CWC15 spliceosome associated protein homolog [Source:HGNC Symbol;Acc:HGNC:26939]
ENSG00000258738	201.658	-0.721493	0.175963	-4.10026	4.12689e-05	0.00102687	ENSG00000258738	ENSG00000258738.1	112268124	LOC112268124	1	14	lncRNA	1	52.29	novel transcript, antisense to BAZ1A
BHLHE40	947.31	-1.6677	0.406844	-4.09912	4.14726e-05	0.00102989	ENSG00000134107	ENSG00000134107.5	8553	BHLHE40	1	3	protein_coding	3	47.72	basic helix-loop-helix family member e40 [Source:HGNC Symbol;Acc:HGNC:1046]
FOXP1	1560.17	-0.519585	0.126787	-4.09808	4.16591e-05	0.00103304	ENSG00000114861	ENSG00000114861.23	27086,27086,27086,27086,27086	FOXP1,FOXP1,FOXP1,FOXP1,FOXP1	-1	3	protein_coding	77	41.11	forkhead box P1 [Source:HGNC Symbol;Acc:HGNC:3823]	Intellectual disability-severe speech delay-mild dysmorphism syndrome
UQCRFS1	485.616	-0.470351	0.114844	-4.09556	4.21156e-05	0.00104286	ENSG00000169021	ENSG00000169021.6	7386,7386,7386	UQCRFS1,UQCRFS1,UQCRFS1	-1	19	protein_coding	1	41.59	ubiquinol-cytochrome c reductase, Rieske iron-sulfur polypeptide 1 [Source:HGNC Symbol;Acc:HGNC:12587]	Isolated complex III deficiency
CRYZ	180.424	0.426992	0.10428	4.09468	4.22744e-05	0.00104395	ENSG00000116791	ENSG00000116791.14	1429	CRYZ	-1	1	protein_coding	7	39.61	crystallin zeta [Source:HGNC Symbol;Acc:HGNC:2419]
ENSG00000279765	1268.28	-0.771293	0.188366	-4.09465	4.22808e-05	0.00104395	ENSG00000279765	ENSG00000279765.3			1	15	protein_coding	2	38.36	novel protein
AP1G1	678.743	-0.415594	0.101537	-4.09302	4.25787e-05	0.00104981	ENSG00000166747	ENSG00000166747.13	164	AP1G1	-1	16	protein_coding	22	40.73	adaptor related protein complex 1 subunit gamma 1 [Source:HGNC Symbol;Acc:HGNC:555]
VCPIP1	611.499	-0.300904	0.0735436	-4.0915	4.28592e-05	0.00105371	ENSG00000175073	ENSG00000175073.8	80124	VCPIP1	-1	8	protein_coding	1	39.76	valosin containing protein interacting protein 1 [Source:HGNC Symbol;Acc:HGNC:30897]
FZR1	805.17	-0.271456	0.0663442	-4.09162	4.28365e-05	0.00105371	ENSG00000105325	ENSG00000105325.15	51343	FZR1	1	19	protein_coding	9	60.67	fizzy and cell division cycle 20 related 1 [Source:HGNC Symbol;Acc:HGNC:24824]
EPRS1	877.767	0.250751	0.0613216	4.08912	4.33017e-05	0.00105733	ENSG00000136628	ENSG00000136628.18	2058,2058	EPRS1,EPRS1	-1	1	protein_coding	6	38.09	glutamyl-prolyl-tRNA synthetase 1 [Source:HGNC Symbol;Acc:HGNC:3418]	LEUKODYSTROPHY HYPOMYELINATING 15
ENSG00000279227	18.1125	-1.08078	0.264298	-4.08925	4.3277e-05	0.00105733	ENSG00000279227	ENSG00000279227.1			1	2	TEC	1	48.67	novel transcript
FANCE	124.976	0.66707	0.163129	4.08922	4.32818e-05	0.00105733	ENSG00000112039	ENSG00000112039.5	2178,2178	FANCE,FANCE	1	6	protein_coding	2	50.45	FA complementation group E [Source:HGNC Symbol;Acc:HGNC:3586]	Fanconi anemia
ZNF398	194.199	-0.435561	0.106507	-4.08951	4.32287e-05	0.00105733	ENSG00000197024	ENSG00000197024.9	57541	ZNF398	1	7	protein_coding	5	45.9	zinc finger protein 398 [Source:HGNC Symbol;Acc:HGNC:18373]
SLC43A1	138.418	0.458985	0.112247	4.08906	4.33126e-05	0.00105733	ENSG00000149150	ENSG00000149150.9	8501	SLC43A1	-1	11	protein_coding	10	50.69	solute carrier family 43 member 1 [Source:HGNC Symbol;Acc:HGNC:9225]
PITHD1	533.195	-0.398506	0.0974742	-4.08833	4.34494e-05	0.00105819	ENSG00000057757	ENSG00000057757.10	57095	PITHD1	1	1	protein_coding	3	44.53	PITH domain containing 1 [Source:HGNC Symbol;Acc:HGNC:25022]
THUMPD1	744.274	-0.56675	0.13863	-4.08822	4.34703e-05	0.00105819	ENSG00000066654	ENSG00000066654.14	55623	THUMPD1	-1	16	protein_coding	6	40.19	THUMP domain containing 1 [Source:HGNC Symbol;Acc:HGNC:23807]
TOE1	221.691	-1.09454	0.267756	-4.08781	4.35462e-05	0.00105842	ENSG00000132773	ENSG00000132773.12	114034,114034,114034	TOE1,TOE1,TOE1	1	1	protein_coding	5	52.55	target of EGR1, exonuclease [Source:HGNC Symbol;Acc:HGNC:15954]	Pontocerebellar hypoplasia type 7
RNF181	213.999	0.301542	0.0737716	4.08751	4.36024e-05	0.00105842	ENSG00000168894	ENSG00000168894.10	51255	RNF181	1	2	protein_coding	6	54.54	ring finger protein 181 [Source:HGNC Symbol;Acc:HGNC:28037]
TCEAL8	176.206	0.489474	0.119768	4.08687	4.37237e-05	0.00105987	ENSG00000180964	ENSG00000180964.17	90843	TCEAL8	-1	X	protein_coding	3	46.36	transcription elongation factor A like 8 [Source:HGNC Symbol;Acc:HGNC:28683]
CYCS	566.474	-0.691451	0.169206	-4.08644	4.38044e-05	0.00106034	ENSG00000172115	ENSG00000172115.9	54205,54205	CYCS,CYCS	-1	7	protein_coding	4	42.41	cytochrome c, somatic [Source:HGNC Symbol;Acc:HGNC:19986]	Autosomal thrombocytopenia with normal platelets
ATP6V0E1	800.932	0.539276	0.13212	4.08171	4.47065e-05	0.00107939	ENSG00000113732	ENSG00000113732.9	8992	ATP6V0E1	1	5	protein_coding	4	44.08	ATPase H+ transporting V0 subunit e1 [Source:HGNC Symbol;Acc:HGNC:863]
SNHG15	439.725	-0.931909	0.228317	-4.08165	4.47165e-05	0.00107939	ENSG00000232956	ENSG00000232956.9	285958	SNHG15	-1	7	lncRNA	14	50.27	small nucleolar RNA host gene 15 [Source:HGNC Symbol;Acc:HGNC:27797]
ENSG00000273485	38.9414	0.822521	0.201581	4.08035	4.49671e-05	0.00108392	ENSG00000273485	ENSG00000273485.1			1	10	lncRNA	1	54.64	novel transcript, antisense to CALHM2
DEXI	278.31	0.447457	0.109726	4.07795	4.54341e-05	0.00109365	ENSG00000182108	ENSG00000182108.11	28955	DEXI	-1	16	protein_coding	4	51.36	Dexi homolog [Source:HGNC Symbol;Acc:HGNC:13267]
SNX17	1183.01	0.269342	0.0660956	4.07504	4.60074e-05	0.00109716	ENSG00000115234	ENSG00000115234.11	9784	SNX17	1	2	protein_coding	10	53.1	sorting nexin 17 [Source:HGNC Symbol;Acc:HGNC:14979]
ENSG00000173366	456.86	0.482717	0.11845	4.07527	4.59601e-05	0.00109716	ENSG00000173366	ENSG00000173366.11			-1	3	protein_coding	2	60.17	novel twinfilin, actin-binding protein, homolog 2 (Drosophila) (TWF2) and toll-like receptor 9 (TLR9) protein
MMUT	153.249	0.311534	0.0764435	4.07535	4.59456e-05	0.00109716	ENSG00000146085	ENSG00000146085.8	4594,4594,4594,4594	MMUT,MMUT,MMUT,MMUT	-1	6	protein_coding	1	34.47	methylmalonyl-CoA mutase [Source:HGNC Symbol;Acc:HGNC:7526]	Vitamin B12-unresponsive methylmalonic acidemia type mut-
TNFAIP3	7855.4	-2.41569	0.592601	-4.07642	4.5734e-05	0.00109716	ENSG00000118503	ENSG00000118503.15	7128,7128,7128	TNFAIP3,TNFAIP3,TNFAIP3	1	6	protein_coding	11	43.95	TNF alpha induced protein 3 [Source:HGNC Symbol;Acc:HGNC:11896]	Hereditary pediatric Behcet-like disease
DBF4	195.414	-0.833353	0.204458	-4.07591	4.58345e-05	0.00109716	ENSG00000006634	ENSG00000006634.8	10926	DBF4	1	7	protein_coding	8	36.72	DBF4 zinc finger [Source:HGNC Symbol;Acc:HGNC:17364]
MAPK1IP1L	579.583	-0.86435	0.212113	-4.07495	4.6025e-05	0.00109716	ENSG00000168175	ENSG00000168175.15	93487	MAPK1IP1L	1	14	protein_coding	5	40.14	mitogen-activated protein kinase 1 interacting protein 1 like [Source:HGNC Symbol;Acc:HGNC:19840]
USP7	1943.57	-0.197112	0.04837	-4.07508	4.59991e-05	0.00109716	ENSG00000187555	ENSG00000187555.16	7874,7874,7874	USP7,USP7,USP7	-1	16	protein_coding	22	46.42	ubiquitin specific peptidase 7 [Source:HGNC Symbol;Acc:HGNC:12630]	16p13.2 microdeletion syndrome
GIMAP4	1420.57	1.33708	0.328169	4.07438	4.61375e-05	0.00109833	ENSG00000133574	ENSG00000133574.10	55303	GIMAP4	1	7	protein_coding	5	44.07	GTPase, IMAP family member 4 [Source:HGNC Symbol;Acc:HGNC:21872]
C9orf64	63.8503	1.09117	0.267941	4.07241	4.65291e-05	0.00110612	ENSG00000165118	ENSG00000165118.15	84267	C9orf64	-1	9	protein_coding	3	44.72	chromosome 9 open reading frame 64 [Source:HGNC Symbol;Acc:HGNC:28144]
SCOC	203.433	0.405389	0.0995539	4.07206	4.66001e-05	0.00110629	ENSG00000153130	ENSG00000153130.18	60592	SCOC	1	4	protein_coding	9	40.94	short coiled-coil protein [Source:HGNC Symbol;Acc:HGNC:20335]
ENSG00000271787	18.1423	-1.18863	0.291937	-4.07153	4.67057e-05	0.00110727	ENSG00000271787	ENSG00000271787.1			-1	2	lncRNA	1	39.24	novel transcript, antisense to KLF11
BUD23	747.85	-0.349199	0.0858021	-4.06982	4.70496e-05	0.00111378	ENSG00000071462	ENSG00000071462.12	114049	BUD23	1	7	protein_coding	18	54.07	BUD23 rRNA methyltransferase and ribosome maturation factor [Source:HGNC Symbol;Acc:HGNC:16405]
ENSG00000283537	195.676	-0.539291	0.132519	-4.06952	4.71093e-05	0.00111378	ENSG00000283537	ENSG00000283537.2			1	7	transcribed_unprocessed_pseudogene	4	41.54	novel TRPM8 channel-associated factor pseudogene
ARHGAP30	5145.31	0.34063	0.0837529	4.06709	4.76046e-05	0.00112241	ENSG00000186517	ENSG00000186517.14	257106	ARHGAP30	-1	1	protein_coding	7	49.52	Rho GTPase activating protein 30 [Source:HGNC Symbol;Acc:HGNC:27414]
DUSP5	315.297	-2.17794	0.535501	-4.0671	4.76016e-05	0.00112241	ENSG00000138166	ENSG00000138166.6	1847	DUSP5	1	10	protein_coding	2	49.03	dual specificity phosphatase 5 [Source:HGNC Symbol;Acc:HGNC:3071]
PSTK	123.28	-0.746126	0.183489	-4.06633	4.77591e-05	0.00112387	ENSG00000179988	ENSG00000179988.15	118672	PSTK	1	10	protein_coding	9	40.38	phosphoseryl-tRNA kinase [Source:HGNC Symbol;Acc:HGNC:28578]
RAB21	462.337	-0.433668	0.106653	-4.06615	4.77965e-05	0.00112387	ENSG00000080371	ENSG00000080371.6	23011	RAB21	1	12	protein_coding	4	37.14	RAB21, member RAS oncogene family [Source:HGNC Symbol;Acc:HGNC:18263]
OSM	122.252	-1.91716	0.471555	-4.06562	4.79057e-05	0.0011249	ENSG00000099985	ENSG00000099985.4	5008	OSM	-1	22	protein_coding	3	60.33	oncostatin M [Source:HGNC Symbol;Acc:HGNC:8506]
FOSL2	593.614	-1.72459	0.424387	-4.06372	4.82966e-05	0.00113254	ENSG00000075426	ENSG00000075426.12	2355	FOSL2	1	2	protein_coding	4	51.81	FOS like 2, AP-1 transcription factor subunit [Source:HGNC Symbol;Acc:HGNC:3798]
TMBIM6	3546.9	0.346617	0.0853178	4.06265	4.85178e-05	0.00113618	ENSG00000139644	ENSG00000139644.13	7009	TMBIM6	1	12	protein_coding	28	43.42	transmembrane BAX inhibitor motif containing 6 [Source:HGNC Symbol;Acc:HGNC:11723]
COA4	166.386	0.459655	0.113173	4.06151	4.87566e-05	0.00114023	ENSG00000181924	ENSG00000181924.7	51287	COA4	-1	11	protein_coding	6	46.64	cytochrome c oxidase assembly factor 4 homolog [Source:HGNC Symbol;Acc:HGNC:24604]
ENSG00000276853	33.3934	-1.14151	0.28122	-4.05912	4.92586e-05	0.00114576	ENSG00000276853	ENSG00000276853.1			1	12	lncRNA	1	32.32	novel transcript, sense intronic to LEMD3
VASN	18.2959	-1.40293	0.345592	-4.0595	4.91774e-05	0.00114576	ENSG00000168140	ENSG00000168140.5	114990	VASN	1	16	protein_coding	1	63.46	vasorin [Source:HGNC Symbol;Acc:HGNC:18517]
NPIPA8	1072.13	-0.295656	0.0728274	-4.05969	4.91386e-05	0.00114576	ENSG00000214940	ENSG00000214940.8	101059953	NPIPA8	-1	16	protein_coding	3	47.51	nuclear pore complex interacting protein family member A8 [Source:HGNC Symbol;Acc:HGNC:41983]
TSPOAP1-AS1	857.971	0.25564	0.0629778	4.05921	4.92388e-05	0.00114576	ENSG00000265148	ENSG00000265148.6	100506779	TSPOAP1-AS1	1	17	lncRNA	13	46.31	TSPOAP1, SUPT4H1 and RNF43 antisense RNA 1 [Source:HGNC Symbol;Acc:HGNC:44148]
S1PR4	1261.35	0.558773	0.137681	4.05847	4.93963e-05	0.00114742	ENSG00000125910	ENSG00000125910.6	8698	S1PR4	1	19	protein_coding	2	62.76	sphingosine-1-phosphate receptor 4 [Source:HGNC Symbol;Acc:HGNC:3170]
TUBA1C	433.194	-0.457322	0.112701	-4.05782	4.95332e-05	0.00114905	ENSG00000167553	ENSG00000167553.16	84790	TUBA1C	1	12	protein_coding	10	45.2	tubulin alpha 1c [Source:HGNC Symbol;Acc:HGNC:20768]
SRSF10	1647.99	-0.47748	0.117711	-4.05637	4.98417e-05	0.00115466	ENSG00000188529	ENSG00000188529.15	10772	SRSF10	-1	1	protein_coding	16	38.94	serine and arginine rich splicing factor 10 [Source:HGNC Symbol;Acc:HGNC:16713]
EIF5	1608.93	-0.887422	0.218792	-4.056	4.99194e-05	0.00115491	ENSG00000100664	ENSG00000100664.11	1983	EIF5	1	14	protein_coding	21	44.94	eukaryotic translation initiation factor 5 [Source:HGNC Symbol;Acc:HGNC:3299]
ENSG00000279833	642.496	0.197522	0.0487055	4.05542	5.00436e-05	0.00115623	ENSG00000279833	ENSG00000279833.1			1	22	lncRNA	1	58.59	novel transcript, antisense to CBX7
PHLDB3	226.561	-0.417947	0.103081	-4.05453	5.02351e-05	0.0011591	ENSG00000176531	ENSG00000176531.10	653583	PHLDB3	-1	19	protein_coding	9	50.67	pleckstrin homology like domain family B member 3 [Source:HGNC Symbol;Acc:HGNC:30499]
PPP2R2D	644.62	-0.341591	0.0842847	-4.05283	5.06017e-05	0.001166	ENSG00000175470	ENSG00000175470.20	55844	PPP2R2D	1	10	protein_coding	8	47.94	protein phosphatase 2 regulatory subunit Bdelta [Source:HGNC Symbol;Acc:HGNC:23732]
SLC25A12	163.307	0.318174	0.078539	4.05116	5.09646e-05	0.00116917	ENSG00000115840	ENSG00000115840.14	8604,8604	SLC25A12,SLC25A12	-1	2	protein_coding	10	40.21	solute carrier family 25 member 12 [Source:HGNC Symbol;Acc:HGNC:10982]	Epileptic encephalopathy with global cerebral demyelination
ANKRD37	117.566	-0.732727	0.180878	-4.05095	5.10103e-05	0.00116917	ENSG00000186352	ENSG00000186352.9	353322	ANKRD37	1	4	protein_coding	6	45.33	ankyrin repeat domain 37 [Source:HGNC Symbol;Acc:HGNC:29593]
MIER3	215.321	-0.657589	0.162318	-4.05123	5.09492e-05	0.00116917	ENSG00000155545	ENSG00000155545.20	166968	MIER3	-1	5	protein_coding	11	38.91	MIER family member 3 [Source:HGNC Symbol;Acc:HGNC:26678]
MLLT3	456.623	-0.482994	0.119222	-4.0512	5.09555e-05	0.00116917	ENSG00000171843	ENSG00000171843.17	4300	MLLT3	-1	9	protein_coding	9	37.12	MLLT3 super elongation complex subunit [Source:HGNC Symbol;Acc:HGNC:7136]	Acute myeloid leukemia with t9
ENSG00000254559	386.982	0.29693	0.0733059	4.05057	5.10933e-05	0.00116952	ENSG00000254559	ENSG00000254559.1			1	11	lncRNA	1	57.31	novel transcript
CCR5	132.53	1.32542	0.327277	4.04986	5.12486e-05	0.00117152	ENSG00000160791	ENSG00000160791.13	1234,1234,1234	CCR5,CCR5,CCR5	1	3	protein_coding	2	43.53	C-C motif chemokine receptor 5 [Source:HGNC Symbol;Acc:HGNC:1606]	HEPATITIS C VIRUS SUSCEPTIBILITY TO
MAP2K7	957.793	-0.259082	0.0639783	-4.04953	5.13213e-05	0.00117163	ENSG00000076984	ENSG00000076984.18	5609	MAP2K7	1	19	protein_coding	8	63.14	mitogen-activated protein kinase kinase 7 [Source:HGNC Symbol;Acc:HGNC:6847]
CTSO	253.053	0.558303	0.137911	4.04829	5.1593e-05	0.00117628	ENSG00000256043	ENSG00000256043.5	1519	CTSO	-1	4	protein_coding	10	38.51	cathepsin O [Source:HGNC Symbol;Acc:HGNC:2542]
EIF5A	2548.53	-0.303532	0.0750087	-4.04663	5.19601e-05	0.00118176	ENSG00000132507	ENSG00000132507.18	1984	EIF5A	1	17	protein_coding	11	55.3	eukaryotic translation initiation factor 5A [Source:HGNC Symbol;Acc:HGNC:3300]
PIGA	190.822	-1.12771	0.278681	-4.04658	5.19703e-05	0.00118176	ENSG00000165195	ENSG00000165195.16	5277,5277,5277,5277,5277,5277	PIGA,PIGA,PIGA,PIGA,PIGA,PIGA	-1	X	protein_coding	19	39.52	phosphatidylinositol glycan anchor biosynthesis class A [Source:HGNC Symbol;Acc:HGNC:8957]	Ferro-cerebro-cutaneous syndrome
NBPF10	1398.81	-0.318633	0.0787539	-4.04593	5.21158e-05	0.00118249	ENSG00000271425	ENSG00000271425.9	100132406	NBPF10	-1	1	protein_coding	3	41.59	NBPF member 10 [Source:HGNC Symbol;Acc:HGNC:31992]
SDAD1	485.488	0.337278	0.0833646	4.04582	5.21396e-05	0.00118249	ENSG00000198301	ENSG00000198301.12	55153	SDAD1	-1	4	protein_coding	10	40.57	SDA1 domain containing 1 [Source:HGNC Symbol;Acc:HGNC:25537]
COQ10B	283.532	-1.0553	0.260882	-4.04513	5.22938e-05	0.00118298	ENSG00000115520	ENSG00000115520.8	80219	COQ10B	1	2	protein_coding	4	41.73	coenzyme Q10B [Source:HGNC Symbol;Acc:HGNC:25819]
MED17	387.124	-0.537765	0.132942	-4.04511	5.22981e-05	0.00118298	ENSG00000042429	ENSG00000042429.12	9440,9440	MED17,MED17	1	11	protein_coding	29	39.79	mediator complex subunit 17 [Source:HGNC Symbol;Acc:HGNC:2375]	Infantile cerebral and cerebellar atrophy with postnatal progressive microcephaly
RALGPS2-AS1	17.4952	-1.10251	0.272867	-4.04048	5.33429e-05	0.00118351	ENSG00000273062	ENSG00000273062.1			-1	1	lncRNA	1	64.49	RALGPS2 antisense RNA 1 [Source:HGNC Symbol;Acc:HGNC:55163]
ARPC5	1567.79	0.509324	0.125926	4.04462	5.24073e-05	0.00118351	ENSG00000162704	ENSG00000162704.16	10092	ARPC5	-1	1	protein_coding	5	38.43	actin related protein 2/3 complex subunit 5 [Source:HGNC Symbol;Acc:HGNC:708]
RBM6	2162.26	0.388797	0.0961848	4.04218	5.29558e-05	0.00118351	ENSG00000004534	ENSG00000004534.15	10180	RBM6	1	3	protein_coding	20	44.14	RNA binding motif protein 6 [Source:HGNC Symbol;Acc:HGNC:9903]
KAT6A	1461.22	-0.592257	0.146564	-4.04095	5.32349e-05	0.00118351	ENSG00000083168	ENSG00000083168.11	7994,7994,7994,7994	KAT6A,KAT6A,KAT6A,KAT6A	-1	8	protein_coding	17	38.89	lysine acetyltransferase 6A [Source:HGNC Symbol;Acc:HGNC:13013]	Acute myeloid leukemia with t8
WDR74	611.577	-0.536959	0.132866	-4.04135	5.31447e-05	0.00118351	ENSG00000133316	ENSG00000133316.16	54663	WDR74	-1	11	protein_coding	17	51.65	WD repeat domain 74 [Source:HGNC Symbol;Acc:HGNC:25529]
CD27	1745.58	0.583453	0.144334	4.04237	5.29125e-05	0.00118351	ENSG00000139193	ENSG00000139193.4	939,939	CD27,CD27	1	12	protein_coding	2	51.49	CD27 molecule [Source:HGNC Symbol;Acc:HGNC:11922]	Combined immunodeficiency due to CD27 deficiency
KLHL28	356.077	-0.477565	0.118166	-4.04148	5.31142e-05	0.00118351	ENSG00000179454	ENSG00000179454.14	54813	KLHL28	-1	14	protein_coding	7	37.29	kelch like family member 28 [Source:HGNC Symbol;Acc:HGNC:19741]
MORF4L1	1740.32	-0.463335	0.11464	-4.04164	5.30778e-05	0.00118351	ENSG00000185787	ENSG00000185787.15	10933	MORF4L1	1	15	protein_coding	23	45.4	mortality factor 4 like 1 [Source:HGNC Symbol;Acc:HGNC:16989]
UNC45A	583.309	0.45646	0.112958	4.04096	5.32332e-05	0.00118351	ENSG00000140553	ENSG00000140553.18	55898	UNC45A	1	15	protein_coding	17	53.82	unc-45 myosin chaperone A [Source:HGNC Symbol;Acc:HGNC:30594]
KAT7	670.269	-0.934962	0.231179	-4.04432	5.24755e-05	0.00118351	ENSG00000136504	ENSG00000136504.13	11143	KAT7	1	17	protein_coding	19	42.39	lysine acetyltransferase 7 [Source:HGNC Symbol;Acc:HGNC:17016]
ENSG00000285947	138.695	0.641721	0.158824	4.04044	5.335e-05	0.00118351	ENSG00000285947	ENSG00000285947.1			-1	17	protein_coding	1	53.3	novel protein
IQCN	107.968	-0.745007	0.184336	-4.04157	5.30951e-05	0.00118351	ENSG00000130518	ENSG00000130518.17	80726	IQCN	-1	19	protein_coding	9	55.8	IQ motif containing N [Source:HGNC Symbol;Acc:HGNC:29350]
ENSG00000280194	746.573	0.290066	0.0717437	4.04309	5.27521e-05	0.00118351	ENSG00000280194	ENSG00000280194.1			-1	19	TEC	1	55.38	novel transcript
MIA-RAB4B	407.507	0.302507	0.074832	4.04249	5.28873e-05	0.00118351	ENSG00000268975	ENSG00000268975.2			1	19	protein_coding	1	51.48	MIA-RAB4B readthrough (NMD candidate) [Source:HGNC Symbol;Acc:HGNC:48352]
BCL3	244.349	-1.05744	0.261491	-4.04388	5.25732e-05	0.00118351	ENSG00000069399	ENSG00000069399.15	602	BCL3	1	19	protein_coding	9	58.73	BCL3 transcription coactivator [Source:HGNC Symbol;Acc:HGNC:998]
TADA1	169.602	-0.659158	0.163159	-4.03997	5.3457e-05	0.00118436	ENSG00000152382	ENSG00000152382.6	117143	TADA1	-1	1	protein_coding	2	40.88	transcriptional adaptor 1 [Source:HGNC Symbol;Acc:HGNC:30631]
PSMB8-AS1	783.959	0.435769	0.107882	4.03931	5.36097e-05	0.00118622	ENSG00000204261	ENSG00000204261.9	100507463	PSMB8-AS1	1	6	lncRNA	7	52.21	PSMB8 antisense RNA 1 (head to head) [Source:HGNC Symbol;Acc:HGNC:39758]
DLL1	76.0917	-0.717399	0.177667	-4.03789	5.39336e-05	0.00119186	ENSG00000198719	ENSG00000198719.9	28514,28514,28514,28514,28514,28514,28514,28514	DLL1,DLL1,DLL1,DLL1,DLL1,DLL1,DLL1,DLL1	-1	6	protein_coding	2	53.53	delta like canonical Notch ligand 1 [Source:HGNC Symbol;Acc:HGNC:2908]	Alobar holoprosencephaly
EPB41L2	85.8673	0.415292	0.102864	4.03728	5.40749e-05	0.00119345	ENSG00000079819	ENSG00000079819.19	2037	EPB41L2	-1	6	protein_coding	33	38.6	erythrocyte membrane protein band 4.1 like 2 [Source:HGNC Symbol;Acc:HGNC:3379]
ZBTB38	801.292	0.342014	0.0847282	4.0366	5.42304e-05	0.00119383	ENSG00000177311	ENSG00000177311.12	253461	ZBTB38	1	3	protein_coding	23	42.29	zinc finger and BTB domain containing 38 [Source:HGNC Symbol;Acc:HGNC:26636]
AIMP1	757.337	-0.327648	0.0811681	-4.03666	5.42171e-05	0.00119383	ENSG00000164022	ENSG00000164022.18	9255,9255,9255	AIMP1,AIMP1,AIMP1	1	4	protein_coding	19	36.63	aminoacyl tRNA synthetase complex interacting multifunctional protein 1 [Source:HGNC Symbol;Acc:HGNC:10648]	Autosomal recessive non-syndromic intellectual disability
ASH1L-AS1	47.6744	-0.76821	0.190414	-4.03442	5.47377e-05	0.00119887	ENSG00000235919	ENSG00000235919.4	645676	ASH1L-AS1	1	1	lncRNA	2	62.06	ASH1L antisense RNA 1 [Source:HGNC Symbol;Acc:HGNC:44146]
SEPTIN7P13	78.9165	-0.585907	0.145214	-4.03479	5.46514e-05	0.00119887	ENSG00000185495	ENSG00000185495.10			1	1	transcribed_unprocessed_pseudogene	6	36.59	septin 7 pseudogene 13 [Source:HGNC Symbol;Acc:HGNC:55092]
ZNF250	101.413	-0.764188	0.189401	-4.03477	5.46558e-05	0.00119887	ENSG00000196150	ENSG00000196150.14	58500	ZNF250	-1	8	protein_coding	10	47.13	zinc finger protein 250 [Source:HGNC Symbol;Acc:HGNC:13044]
KIF5B	1036.91	-0.510193	0.12646	-4.03444	5.47335e-05	0.00119887	ENSG00000170759	ENSG00000170759.11	3799	KIF5B	-1	10	protein_coding	2	37.57	kinesin family member 5B [Source:HGNC Symbol;Acc:HGNC:6324]
OSER1-DT	129.696	0.689346	0.170879	4.03412	5.48065e-05	0.00119887	ENSG00000223891	ENSG00000223891.6	100505783	OSER1-DT	1	20	lncRNA	12	46.04	OSER1 divergent transcript [Source:HGNC Symbol;Acc:HGNC:48585]
CTNNB1	1243.43	-0.444921	0.110309	-4.0334	5.49747e-05	0.00120102	ENSG00000168036	ENSG00000168036.18	1499,1499,1499,1499,1499,1499,1499,1499,1499,1499,1499,1499,1499,1499,1499,1499	CTNNB1,CTNNB1,CTNNB1,CTNNB1,CTNNB1,CTNNB1,CTNNB1,CTNNB1,CTNNB1,CTNNB1,CTNNB1,CTNNB1,CTNNB1,CTNNB1,CTNNB1,CTNNB1	1	3	protein_coding	56	39.9	catenin beta 1 [Source:HGNC Symbol;Acc:HGNC:2514]	Adult hepatocellular carcinoma
RPL22L1	174.654	-0.583696	0.144746	-4.03255	5.51755e-05	0.00120237	ENSG00000163584	ENSG00000163584.18	200916	RPL22L1	-1	3	protein_coding	6	39.31	ribosomal protein L22 like 1 [Source:HGNC Symbol;Acc:HGNC:27610]
STK38	1844.58	0.273909	0.0679235	4.0326	5.51621e-05	0.00120237	ENSG00000112079	ENSG00000112079.9	11329	STK38	-1	6	protein_coding	1	41.52	serine/threonine kinase 38 [Source:HGNC Symbol;Acc:HGNC:17847]
MAP4K4	1717.44	-0.345109	0.0856001	-4.03164	5.53894e-05	0.00120399	ENSG00000071054	ENSG00000071054.16	9448	MAP4K4	1	2	protein_coding	21	41.04	mitogen-activated protein kinase kinase kinase kinase 4 [Source:HGNC Symbol;Acc:HGNC:6866]
USP6NL	93.1587	-0.576353	0.142949	-4.03189	5.53311e-05	0.00120399	ENSG00000148429	ENSG00000148429.14	9712	USP6NL	-1	10	protein_coding	6	38.22	USP6 N-terminal like [Source:HGNC Symbol;Acc:HGNC:16858]
PIP4P1	642.312	-0.295186	0.0732235	-4.03131	5.54677e-05	0.00120417	ENSG00000165782	ENSG00000165782.11	90809	PIP4P1	-1	14	protein_coding	7	50.54	phosphatidylinositol-4,5-bisphosphate 4-phosphatase 1 [Source:HGNC Symbol;Acc:HGNC:19299]
TNFAIP8L2	119.256	1.29509	0.321423	4.02923	5.59593e-05	0.00120829	ENSG00000163154	ENSG00000163154.6	79626	TNFAIP8L2	1	1	protein_coding	1	51.53	TNF alpha induced protein 8 like 2 [Source:HGNC Symbol;Acc:HGNC:26277]
GNPDA1	208.08	0.462403	0.114781	4.02858	5.61136e-05	0.00120829	ENSG00000113552	ENSG00000113552.16	10007	GNPDA1	-1	5	protein_coding	13	44.88	glucosamine-6-phosphate deaminase 1 [Source:HGNC Symbol;Acc:HGNC:4417]
FAM153A	720.203	-0.509944	0.126537	-4.03001	5.57754e-05	0.00120829	ENSG00000170074	ENSG00000170074.19	285596	FAM153A	-1	5	protein_coding	23	44.34	family with sequence similarity 153 member A [Source:HGNC Symbol;Acc:HGNC:29940]
GIMAP1	2072.99	0.801846	0.198999	4.02939	5.59227e-05	0.00120829	ENSG00000213203	ENSG00000213203.3	170575	GIMAP1	1	7	protein_coding	2	45.7	GTPase, IMAP family member 1 [Source:HGNC Symbol;Acc:HGNC:23237]
MRPL51	253.538	0.564655	0.140122	4.02973	5.58405e-05	0.00120829	ENSG00000111639	ENSG00000111639.8	51258	MRPL51	-1	12	protein_coding	7	48.72	mitochondrial ribosomal protein L51 [Source:HGNC Symbol;Acc:HGNC:14044]
ENSG00000279520	72.8482	-1.30715	0.324444	-4.02891	5.60371e-05	0.00120829	ENSG00000279520	ENSG00000279520.1			1	16	TEC	1	54.69	tec
ITGB1BP2	16.4174	-1.02065	0.25336	-4.02844	5.61472e-05	0.00120829	ENSG00000147166	ENSG00000147166.11	26548	ITGB1BP2	1	X	protein_coding	5	46.36	integrin subunit beta 1 binding protein 2 [Source:HGNC Symbol;Acc:HGNC:6154]
TAOK1	1111.76	-0.387482	0.0962018	-4.0278	5.63003e-05	0.00120902	ENSG00000160551	ENSG00000160551.12	57551,57551	TAOK1,TAOK1	1	17	protein_coding	6	41.05	TAO kinase 1 [Source:HGNC Symbol;Acc:HGNC:29259]	Autosomal dominant non-syndromic intellectual disability
KLHL15	224.664	-0.79074	0.196325	-4.02772	5.63213e-05	0.00120902	ENSG00000174010	ENSG00000174010.9	80311,80311	KLHL15,KLHL15	-1	X	protein_coding	1	41.85	kelch like family member 15 [Source:HGNC Symbol;Acc:HGNC:29347]	MENTAL RETARDATION X-LINKED 103
MGAT4A	1512.51	-0.559323	0.1389	-4.02681	5.65394e-05	0.0012092	ENSG00000071073	ENSG00000071073.13	11320	MGAT4A	-1	2	protein_coding	9	40.02	alpha-1,3-mannosyl-glycoprotein 4-beta-N-acetylglucosaminyltransferase A [Source:HGNC Symbol;Acc:HGNC:7047]
CCT5	772.962	0.417452	0.103672	4.02665	5.65769e-05	0.0012092	ENSG00000150753	ENSG00000150753.12	22948,22948	CCT5,CCT5	1	5	protein_coding	15	43.6	chaperonin containing TCP1 subunit 5 [Source:HGNC Symbol;Acc:HGNC:1618]	Mutilating hereditary sensory neuropathy with spastic paraplegia
NCOA4	1158.63	0.347855	0.0863912	4.02651	5.661e-05	0.0012092	ENSG00000266412	ENSG00000266412.6	8031	NCOA4	-1	10	protein_coding	7	41.18	nuclear receptor coactivator 4 [Source:HGNC Symbol;Acc:HGNC:7671]	Differentiated thyroid carcinoma
ATP2A2	1055.47	-0.291981	0.072513	-4.0266	5.65888e-05	0.0012092	ENSG00000174437	ENSG00000174437.18	488,488,488,488	ATP2A2,ATP2A2,ATP2A2,ATP2A2	1	12	protein_coding	12	43.42	ATPase sarcoplasmic/endoplasmic reticulum Ca2+ transporting 2 [Source:HGNC Symbol;Acc:HGNC:812]	Acrokeratosis verruciformis of Hopf
TOP2B	1766.71	0.289904	0.0720182	4.02542	5.6874e-05	0.00121334	ENSG00000077097	ENSG00000077097.16	7155	TOP2B	-1	3	protein_coding	7	35.14	DNA topoisomerase II beta [Source:HGNC Symbol;Acc:HGNC:11990]	B-cell immunodeficiency-limb anomaly-urogenital malformation syndrome
ZNF107	412.8	-0.344022	0.0854749	-4.02483	5.70171e-05	0.00121489	ENSG00000196247	ENSG00000196247.12	51427	ZNF107	1	7	protein_coding	13	39.9	zinc finger protein 107 [Source:HGNC Symbol;Acc:HGNC:12887]
KLF11	200.824	-0.932538	0.231754	-4.02384	5.72577e-05	0.00121676	ENSG00000172059	ENSG00000172059.11	8462,8462	KLF11,KLF11	1	2	protein_coding	6	50.79	Kruppel like factor 11 [Source:HGNC Symbol;Acc:HGNC:11811]	MODY
HOOK3	470.312	-0.251012	0.0623851	-4.02359	5.73166e-05	0.00121676	ENSG00000168172	ENSG00000168172.9	84376	HOOK3	1	8	protein_coding	6	40.46	hook microtubule tethering protein 3 [Source:HGNC Symbol;Acc:HGNC:23576]
CSNK1E	881.523	-0.347235	0.0862993	-4.02361	5.73116e-05	0.00121676	ENSG00000213923	ENSG00000213923.13	1454	CSNK1E	-1	22	protein_coding	15	55.79	casein kinase 1 epsilon [Source:HGNC Symbol;Acc:HGNC:2453]
GLI1	24.1752	-1.16722	0.290171	-4.02254	5.75739e-05	0.00122072	ENSG00000111087	ENSG00000111087.10	2735,2735,2735,2735,2735,2735	GLI1,GLI1,GLI1,GLI1,GLI1,GLI1	1	12	protein_coding	8	55.27	GLI family zinc finger 1 [Source:HGNC Symbol;Acc:HGNC:4317]	Ellis Van Creveld syndrome
RASSF3	1729.74	0.351614	0.087426	4.02185	5.77422e-05	0.00122279	ENSG00000153179	ENSG00000153179.13	283349	RASSF3	1	12	protein_coding	6	43.87	Ras association domain family member 3 [Source:HGNC Symbol;Acc:HGNC:14271]
SNORA48	54.8755	-1.01944	0.253501	-4.02145	5.78416e-05	0.00122339	ENSG00000209582	ENSG00000209582.1	652965	SNORA48	1	17	snoRNA	1	53.33	small nucleolar RNA, H/ACA box 48 [Source:HGNC Symbol;Acc:HGNC:32641]
FTH1	6350.33	-0.818313	0.203536	-4.02048	5.80803e-05	0.00122694	ENSG00000167996	ENSG00000167996.16	2495,2495	FTH1,FTH1	-1	11	protein_coding	12	50.4	ferritin heavy chain 1 [Source:HGNC Symbol;Acc:HGNC:3976]	FTH1-related iron overload
TAF3	322.354	-0.545428	0.135694	-4.01956	5.83071e-05	0.00122872	ENSG00000165632	ENSG00000165632.8	83860	TAF3	1	10	protein_coding	1	39.51	TATA-box binding protein associated factor 3 [Source:HGNC Symbol;Acc:HGNC:17303]
ENSG00000264772	2776.44	-0.420124	0.104515	-4.01976	5.8258e-05	0.00122872	ENSG00000264772	ENSG00000264772.6			1	17	lncRNA	1	53.73	novel transcript
KLF7	646.25	-0.466921	0.116202	-4.01817	5.86516e-05	0.00123447	ENSG00000118263	ENSG00000118263.15	8609	KLF7	-1	2	protein_coding	10	41.5	Kruppel like factor 7 [Source:HGNC Symbol;Acc:HGNC:6350]	KLF7-related developmental disorder
EPC1	1225.09	-0.477749	0.118933	-4.01695	5.89553e-05	0.00123935	ENSG00000120616	ENSG00000120616.16	80314	EPC1	-1	10	protein_coding	10	38.9	enhancer of polycomb homolog 1 [Source:HGNC Symbol;Acc:HGNC:19876]
KLHL24	484.308	-0.663892	0.165326	-4.01566	5.92798e-05	0.00124157	ENSG00000114796	ENSG00000114796.16	54800,54800	KLHL24,KLHL24	1	3	protein_coding	15	38.98	kelch like family member 24 [Source:HGNC Symbol;Acc:HGNC:25947]	Intermediate epidermolysis bullosa simplex with cardiomyopathy
FAM50B	75.8779	0.738591	0.18394	4.01539	5.93485e-05	0.00124157	ENSG00000145945	ENSG00000145945.7	26240	FAM50B	1	6	protein_coding	2	58.62	family with sequence similarity 50 member B [Source:HGNC Symbol;Acc:HGNC:18789]
CKAP2	140.855	-0.64311	0.160161	-4.01539	5.93469e-05	0.00124157	ENSG00000136108	ENSG00000136108.15	26586	CKAP2	1	13	protein_coding	7	38.86	cytoskeleton associated protein 2 [Source:HGNC Symbol;Acc:HGNC:1990]
EMD	695.922	-0.348324	0.086745	-4.0155	5.93197e-05	0.00124157	ENSG00000102119	ENSG00000102119.12	2010,2010	EMD,EMD	1	X	protein_coding	16	61.82	emerin [Source:HGNC Symbol;Acc:HGNC:3331]	X-linked Emery-Dreifuss muscular dystrophy
COPA	930.705	0.247958	0.0617638	4.01461	5.95437e-05	0.00124415	ENSG00000122218	ENSG00000122218.16	1314,1314	COPA,COPA	-1	1	protein_coding	20	40.57	COPI coat complex subunit alpha [Source:HGNC Symbol;Acc:HGNC:2230]	Autoimmune interstitial lung disease-arthritis syndrome
C8orf76	108.256	-0.423565	0.105514	-4.01431	5.96193e-05	0.00124422	ENSG00000189376	ENSG00000189376.12	84933	C8orf76	-1	8	protein_coding	7	43.71	chromosome 8 open reading frame 76 [Source:HGNC Symbol;Acc:HGNC:25924]
CD55	724.897	-0.294647	0.0734106	-4.01368	5.97801e-05	0.00124462	ENSG00000196352	ENSG00000196352.16	1604,1604,1604	CD55,CD55,CD55	1	1	protein_coding	14	36.31	CD55 molecule (Cromer blood group) [Source:HGNC Symbol;Acc:HGNC:2665]	Complement hyperactivation-angiopathic thrombosis-protein-losing enteropathy syndrome
DNAJB9	316.35	-1.6027	0.399312	-4.01367	5.97826e-05	0.00124462	ENSG00000128590	ENSG00000128590.5	4189	DNAJB9	1	7	protein_coding	3	37.18	DnaJ heat shock protein family (Hsp40) member B9 [Source:HGNC Symbol;Acc:HGNC:6968]
PYCR3	47.059	0.671844	0.167407	4.01324	5.98918e-05	0.00124539	ENSG00000104524	ENSG00000104524.14	65263	PYCR3	-1	8	protein_coding	7	60.13	pyrroline-5-carboxylate reductase 3 [Source:HGNC Symbol;Acc:HGNC:25846]
DDX10	135.267	-0.39755	0.0990779	-4.0125	6.00803e-05	0.00124781	ENSG00000178105	ENSG00000178105.11	1662	DDX10	1	11	protein_coding	9	37.41	DEAD-box helicase 10 [Source:HGNC Symbol;Acc:HGNC:2735]
ENSG00000265840	26.0797	-1.3488	0.336196	-4.01195	6.02181e-05	0.00124916	ENSG00000265840	ENSG00000265840.1			-1	17	lncRNA	1	52.72	novel transcript, antisense to TRAF4
APOBEC3G	644.576	0.580341	0.14467	4.01147	6.03409e-05	0.00125021	ENSG00000239713	ENSG00000239713.9	60489	APOBEC3G	1	22	protein_coding	7	54.63	apolipoprotein B mRNA editing enzyme catalytic subunit 3G [Source:HGNC Symbol;Acc:HGNC:17357]
SLC3A2	1002.42	-0.359211	0.0895628	-4.01072	6.05351e-05	0.00125273	ENSG00000168003	ENSG00000168003.18	6520	SLC3A2	1	11	protein_coding	40	48.31	solute carrier family 3 member 2 [Source:HGNC Symbol;Acc:HGNC:11026]
SRP9	951.531	0.288469	0.0719395	4.00989	6.07475e-05	0.00125412	ENSG00000143742	ENSG00000143742.14	6726	SRP9	1	1	protein_coding	9	40.6	signal recognition particle 9 [Source:HGNC Symbol;Acc:HGNC:11304]
VTI1A	331.596	-0.516177	0.128717	-4.01016	6.06781e-05	0.00125412	ENSG00000151532	ENSG00000151532.14	143187	VTI1A	1	10	protein_coding	9	39.1	vesicle transport through interaction with t-SNAREs 1A [Source:HGNC Symbol;Acc:HGNC:17792]
GPATCH2	92.1209	-0.500109	0.124769	-4.00827	6.11657e-05	0.00125715	ENSG00000092978	ENSG00000092978.11	55105	GPATCH2	-1	1	protein_coding	5	36.36	G-patch domain containing 2 [Source:HGNC Symbol;Acc:HGNC:25499]
ALOX5AP	326.734	0.401681	0.100207	4.00849	6.11079e-05	0.00125715	ENSG00000132965	ENSG00000132965.10	241	ALOX5AP	1	13	protein_coding	3	45.66	arachidonate 5-lipoxygenase activating protein [Source:HGNC Symbol;Acc:HGNC:436]	STROKE ISCHEMIC
ENSG00000275741	31.1227	-1.8691	0.466285	-4.00848	6.111e-05	0.00125715	ENSG00000275741	ENSG00000275741.1			1	13	lncRNA	1	41.62	novel transcript, antisense to IRS2
RAB4B-EGLN2	1698.75	0.434155	0.108317	4.00819	6.11858e-05	0.00125715	ENSG00000171570	ENSG00000171570.11			1	19	protein_coding	3	54.23	RAB4B-EGLN2 readthrough (NMD candidate) [Source:HGNC Symbol;Acc:HGNC:44465]
MSH2	318.961	0.533706	0.133177	4.0075	6.13651e-05	0.00125933	ENSG00000095002	ENSG00000095002.15	4436,4436,4436,4436,4436	MSH2,MSH2,MSH2,MSH2,MSH2	1	2	protein_coding	9	45.38	mutS homolog 2 [Source:HGNC Symbol;Acc:HGNC:7325]	Constitutional mismatch repair deficiency syndrome
POLN	199.612	-0.946359	0.236181	-4.00693	6.15134e-05	0.00126088	ENSG00000130997	ENSG00000130997.16	353497	POLN	-1	4	protein_coding	13	43.94	DNA polymerase nu [Source:HGNC Symbol;Acc:HGNC:18870]
ZNF260	123.637	0.492826	0.123028	4.00579	6.18095e-05	0.00126544	ENSG00000254004	ENSG00000254004.7	339324	ZNF260	-1	19	protein_coding	5	39.78	zinc finger protein 260 [Source:HGNC Symbol;Acc:HGNC:13499]
RNF139	658.856	-0.887283	0.221562	-4.00467	6.21032e-05	0.00126845	ENSG00000170881	ENSG00000170881.5	11236,11236	RNF139,RNF139	1	8	protein_coding	2	38.42	ring finger protein 139 [Source:HGNC Symbol;Acc:HGNC:17023]	Hereditary clear cell renal cell carcinoma
GPATCH2L	619.137	-0.308294	0.0769815	-4.00478	6.20762e-05	0.00126845	ENSG00000089916	ENSG00000089916.18	55668	GPATCH2L	1	14	protein_coding	14	39.76	G-patch domain containing 2 like [Source:HGNC Symbol;Acc:HGNC:20210]
YKT6	932.144	-0.248666	0.0621061	-4.00389	6.23085e-05	0.00127114	ENSG00000106636	ENSG00000106636.9	10652	YKT6	1	7	protein_coding	15	48.13	YKT6 v-SNARE homolog [Source:HGNC Symbol;Acc:HGNC:16959]
EIF1B	328.48	-0.493396	0.123238	-4.00361	6.23826e-05	0.00127115	ENSG00000114784	ENSG00000114784.4	10289	EIF1B	1	3	protein_coding	4	41.69	eukaryotic translation initiation factor 1B [Source:HGNC Symbol;Acc:HGNC:30792]
ENSG00000261207	17.761	-1.10869	0.277003	-4.00244	6.26914e-05	0.00127593	ENSG00000261207	ENSG00000261207.1			-1	16	lncRNA	1	56.82	novel transcript, antisense to MAPK8IP3
TBK1	221.415	0.337052	0.0842208	4.002	6.28096e-05	0.00127683	ENSG00000183735	ENSG00000183735.11	29110,29110,29110,29110,29110	TBK1,TBK1,TBK1,TBK1,TBK1	1	12	protein_coding	71	37.75	TANK binding kinase 1 [Source:HGNC Symbol;Acc:HGNC:11584]	Amyotrophic lateral sclerosis
PPM1M	1234.52	0.271255	0.0677907	4.00136	6.29805e-05	0.0012788	ENSG00000164088	ENSG00000164088.18	132160	PPM1M	1	3	protein_coding	9	58.31	protein phosphatase, Mg2+/Mn2+ dependent 1M [Source:HGNC Symbol;Acc:HGNC:26506]
TERF1	179.409	-0.514468	0.1286	-4.00052	6.32044e-05	0.00128184	ENSG00000147601	ENSG00000147601.15	7013	TERF1	1	8	protein_coding	16	36.99	telomeric repeat binding factor 1 [Source:HGNC Symbol;Acc:HGNC:11728]
KLHL9	467.659	0.388484	0.0971498	3.99881	6.36614e-05	0.00128808	ENSG00000198642	ENSG00000198642.7	55958	KLHL9	-1	9	protein_coding	1	39.39	kelch like family member 9 [Source:HGNC Symbol;Acc:HGNC:18732]	KLHL9-related early-onset distal myopathy
GPR183	586.127	-1.27456	0.318717	-3.99904	6.35997e-05	0.00128808	ENSG00000169508	ENSG00000169508.7	1880	GPR183	-1	13	protein_coding	1	38.07	G protein-coupled receptor 183 [Source:HGNC Symbol;Acc:HGNC:3128]
KLRG1	235.609	0.530968	0.132811	3.99792	6.39015e-05	0.00129142	ENSG00000139187	ENSG00000139187.10	10219	KLRG1	1	12	protein_coding	7	39.18	killer cell lectin like receptor G1 [Source:HGNC Symbol;Acc:HGNC:6380]
PREB	511.818	0.450953	0.112823	3.99701	6.41482e-05	0.00129187	ENSG00000138073	ENSG00000138073.14	10113	PREB	-1	2	protein_coding	9	57.4	prolactin regulatory element binding [Source:HGNC Symbol;Acc:HGNC:9356]
MIR7-1	30.5545	-0.93427	0.233738	-3.99708	6.41289e-05	0.00129187	ENSG00000284179	ENSG00000284179.1	407043	MIR7-1	-1	9	miRNA	1	41.82	microRNA 7-1 [Source:HGNC Symbol;Acc:HGNC:31638]
RCE1	323.03	-0.515108	0.128869	-3.99715	6.41084e-05	0.00129187	ENSG00000173653	ENSG00000173653.8	9986	RCE1	1	11	protein_coding	9	60.49	Ras converting CAAX endopeptidase 1 [Source:HGNC Symbol;Acc:HGNC:13721]
RHBDL1	47.4608	-0.633231	0.158486	-3.99549	6.45614e-05	0.00129868	ENSG00000103269	ENSG00000103269.14	9028	RHBDL1	1	16	protein_coding	4	68.21	rhomboid like 1 [Source:HGNC Symbol;Acc:HGNC:10007]
MPI	949.548	0.327361	0.0819393	3.99516	6.46495e-05	0.00129894	ENSG00000178802	ENSG00000178802.18	4351,4351,4351	MPI,MPI,MPI	1	15	protein_coding	24	51.86	mannose phosphate isomerase [Source:HGNC Symbol;Acc:HGNC:7216]	MPI-CDG
IDI1	578.879	-1.21745	0.304905	-3.99289	6.52722e-05	0.00130892	ENSG00000067064	ENSG00000067064.12	3422	IDI1	-1	10	protein_coding	5	42.88	isopentenyl-diphosphate delta isomerase 1 [Source:HGNC Symbol;Acc:HGNC:5387]
PRDX3	201.309	0.519633	0.130149	3.9926	6.53533e-05	0.00130892	ENSG00000165672	ENSG00000165672.7	10935	PRDX3	-1	10	protein_coding	3	45.98	peroxiredoxin 3 [Source:HGNC Symbol;Acc:HGNC:9354]
KLRK1-AS1	1472.49	0.378096	0.0947011	3.99252	6.53739e-05	0.00130892	ENSG00000245648	ENSG00000245648.2	101928100	KLRK1-AS1	1	12	lncRNA	6	37.27	KLRK1 antisense RNA 1 [Source:HGNC Symbol;Acc:HGNC:54868]
MRPL18	239.03	0.479961	0.120269	3.99072	6.58742e-05	0.00131623	ENSG00000112110	ENSG00000112110.10	29074	MRPL18	1	6	protein_coding	4	43.85	mitochondrial ribosomal protein L18 [Source:HGNC Symbol;Acc:HGNC:14477]
LINC01679	24.8128	-1.79803	0.450561	-3.99065	6.58914e-05	0.00131623	ENSG00000237989	ENSG00000237989.1	101928399	LINC01679	-1	21	lncRNA	1	57.41	long intergenic non-protein coding RNA 1679 [Source:HGNC Symbol;Acc:HGNC:52469]
MRM2	145.995	0.420787	0.105464	3.98988	6.61055e-05	0.00131777	ENSG00000122687	ENSG00000122687.19	29960	MRM2	-1	7	protein_coding	5	49.81	mitochondrial rRNA methyltransferase 2 [Source:HGNC Symbol;Acc:HGNC:16352]	MITOCHONDRIAL DNA DEPLETION SYNDROME 17
ENSG00000225850	20.8173	-0.984658	0.246792	-3.98983	6.61213e-05	0.00131777	ENSG00000225850	ENSG00000225850.3			1	10	lncRNA	1	47.88	novel transcript
CREBBP	2305.37	-0.332885	0.0834427	-3.98939	6.62435e-05	0.00131868	ENSG00000005339	ENSG00000005339.15	1387,1387,1387,1387,1387,1387	CREBBP,CREBBP,CREBBP,CREBBP,CREBBP,CREBBP	-1	16	protein_coding	20	45.01	CREB binding protein [Source:HGNC Symbol;Acc:HGNC:2348]	Acute myeloid leukemia with t8
UBL4A	362.41	0.544727	0.136557	3.989	6.63537e-05	0.00131935	ENSG00000102178	ENSG00000102178.13	8266	UBL4A	-1	X	protein_coding	7	60.68	ubiquitin like 4A [Source:HGNC Symbol;Acc:HGNC:12505]
RAB10	528.106	0.487399	0.122216	3.98801	6.66299e-05	0.00132332	ENSG00000084733	ENSG00000084733.11	10890	RAB10	1	2	protein_coding	4	40.63	RAB10, member RAS oncogene family [Source:HGNC Symbol;Acc:HGNC:9759]
REST	781.409	-0.36362	0.0911972	-3.98718	6.68621e-05	0.00132407	ENSG00000084093	ENSG00000084093.19	5978,5978,5978,5978,5978	REST,REST,REST,REST,REST	1	4	protein_coding	12	43.58	RE1 silencing transcription factor [Source:HGNC Symbol;Acc:HGNC:9966]	Hereditary gingival fibromatosis
CREBRF	750.353	-0.985986	0.247297	-3.98706	6.68976e-05	0.00132407	ENSG00000164463	ENSG00000164463.12	153222	CREBRF	1	5	protein_coding	6	41.07	CREB3 regulatory factor [Source:HGNC Symbol;Acc:HGNC:24050]
SPTY2D1OS	60.6904	-0.928853	0.232965	-3.98709	6.68874e-05	0.00132407	ENSG00000247595	ENSG00000247595.4	100506540	SPTY2D1OS	1	11	protein_coding	7	43.98	SPTY2D1 opposite strand [Source:HGNC Symbol;Acc:HGNC:44122]
RAB1A	485.813	-0.520881	0.130663	-3.98644	6.70718e-05	0.00132599	ENSG00000138069	ENSG00000138069.18	5861	RAB1A	-1	2	protein_coding	6	42.82	RAB1A, member RAS oncogene family [Source:HGNC Symbol;Acc:HGNC:9758]
SUB1	1173.84	-0.493164	0.123721	-3.9861	6.71692e-05	0.0013264	ENSG00000113387	ENSG00000113387.12	10923	SUB1	1	5	protein_coding	13	42.87	SUB1 regulator of transcription [Source:HGNC Symbol;Acc:HGNC:19985]
PRDX4	90.9124	0.636484	0.159693	3.98567	6.72895e-05	0.00132726	ENSG00000123131	ENSG00000123131.13	10549	PRDX4	1	X	protein_coding	5	40.65	peroxiredoxin 4 [Source:HGNC Symbol;Acc:HGNC:17169]
REL	497.129	-0.42476	0.106628	-3.98359	6.7883e-05	0.00133439	ENSG00000162924	ENSG00000162924.15	5966	REL	1	2	protein_coding	3	37.61	REL proto-oncogene, NF-kB subunit [Source:HGNC Symbol;Acc:HGNC:9954]
ZBTB33	410.329	-0.495908	0.124482	-3.98376	6.7833e-05	0.00133439	ENSG00000177485	ENSG00000177485.7	10009	ZBTB33	1	X	protein_coding	2	39.37	zinc finger and BTB domain containing 33 [Source:HGNC Symbol;Acc:HGNC:16682]
MMGT1	312.144	-0.463516	0.116344	-3.98401	6.77624e-05	0.00133439	ENSG00000169446	ENSG00000169446.6	93380	MMGT1	-1	X	protein_coding	4	38.96	membrane magnesium transporter 1 [Source:HGNC Symbol;Acc:HGNC:28100]	MMGT1-related developmental disorder
NUGGC	52.2689	0.623334	0.156505	3.98283	6.80993e-05	0.00133712	ENSG00000189233	ENSG00000189233.12	389643	NUGGC	-1	8	protein_coding	2	45.08	nuclear GTPase, germinal center associated [Source:HGNC Symbol;Acc:HGNC:33550]
BCL7B	530.091	-0.492944	0.123803	-3.98169	6.84266e-05	0.00134113	ENSG00000106635	ENSG00000106635.8	9275	BCL7B	-1	7	protein_coding	14	48.7	BAF chromatin remodeling complex subunit BCL7B [Source:HGNC Symbol;Acc:HGNC:1005]
OAS1	139.401	0.733456	0.184212	3.98158	6.84591e-05	0.00134113	ENSG00000089127	ENSG00000089127.15	4938	OAS1	1	12	protein_coding	33	43.14	2'-5'-oligoadenylate synthetase 1 [Source:HGNC Symbol;Acc:HGNC:8086]	Infantile-onset pulmonary alveolar proteinosis-hypogammaglobulinemia
PRKCI	265.098	0.351568	0.088322	3.98052	6.87642e-05	0.00134558	ENSG00000163558	ENSG00000163558.13	5584	PRKCI	1	3	protein_coding	7	39.8	protein kinase C iota [Source:HGNC Symbol;Acc:HGNC:9404]
ARL5B	281.362	-0.738867	0.18565	-3.9799	6.89439e-05	0.00134757	ENSG00000165997	ENSG00000165997.5	221079	ARL5B	1	10	protein_coding	1	37.18	ADP ribosylation factor like GTPase 5B [Source:HGNC Symbol;Acc:HGNC:23052]
TMEM250	627.398	0.701571	0.176337	3.97859	6.93254e-05	0.00135212	ENSG00000238227	ENSG00000238227.8	90120	TMEM250	-1	9	protein_coding	5	65.38	transmembrane protein 250 [Source:HGNC Symbol;Acc:HGNC:31009]
TM9SF2	655.67	0.358645	0.0901443	3.97856	6.93336e-05	0.00135212	ENSG00000125304	ENSG00000125304.10	9375	TM9SF2	1	13	protein_coding	6	40.68	transmembrane 9 superfamily member 2 [Source:HGNC Symbol;Acc:HGNC:11865]
PLK2	39.6064	-1.9342	0.486204	-3.97816	6.94502e-05	0.00135242	ENSG00000145632	ENSG00000145632.15	10769	PLK2	-1	5	protein_coding	15	41.73	polo like kinase 2 [Source:HGNC Symbol;Acc:HGNC:19699]
CRTC3	1637.79	-0.303398	0.0762696	-3.97797	6.95056e-05	0.00135242	ENSG00000140577	ENSG00000140577.16	64784	CRTC3	1	15	protein_coding	14	44.02	CREB regulated transcription coactivator 3 [Source:HGNC Symbol;Acc:HGNC:26148]
EHD1	2659.53	0.438558	0.110313	3.97557	7.02098e-05	0.00136384	ENSG00000110047	ENSG00000110047.18	10938	EHD1	-1	11	protein_coding	13	54.84	EH domain containing 1 [Source:HGNC Symbol;Acc:HGNC:3242]
LPAR2	518.76	-0.381944	0.0960761	-3.97544	7.02503e-05	0.00136384	ENSG00000064547	ENSG00000064547.14	9170	LPAR2	-1	19	protein_coding	9	58.93	lysophosphatidic acid receptor 2 [Source:HGNC Symbol;Acc:HGNC:3168]
MAPK14	613.793	0.305317	0.0768126	3.97483	7.04292e-05	0.00136577	ENSG00000112062	ENSG00000112062.11	1432	MAPK14	1	6	protein_coding	10	39.88	mitogen-activated protein kinase 14 [Source:HGNC Symbol;Acc:HGNC:6876]
INPP5B	342.027	0.271404	0.0683219	3.97243	7.11421e-05	0.00137805	ENSG00000204084	ENSG00000204084.13	3633	INPP5B	-1	1	protein_coding	11	46.64	inositol polyphosphate-5-phosphatase B [Source:HGNC Symbol;Acc:HGNC:6077]
DNAJA1	746.231	-0.650204	0.16371	-3.97167	7.13693e-05	0.0013809	ENSG00000086061	ENSG00000086061.16	3301	DNAJA1	1	9	protein_coding	3	41.08	DnaJ heat shock protein family (Hsp40) member A1 [Source:HGNC Symbol;Acc:HGNC:5229]
CNBP	3274.91	0.228701	0.057598	3.97064	7.16796e-05	0.0013838	ENSG00000169714	ENSG00000169714.17	7555,7555	CNBP,CNBP	-1	3	protein_coding	10	42.65	CCHC-type zinc finger nucleic acid binding protein [Source:HGNC Symbol;Acc:HGNC:13164]	Proximal myotonic myopathy
MYL12A	3746.96	0.295307	0.0743708	3.97074	7.16483e-05	0.0013838	ENSG00000101608	ENSG00000101608.13	10627	MYL12A	1	18	protein_coding	12	38.81	myosin light chain 12A [Source:HGNC Symbol;Acc:HGNC:16701]
PRKAG2	431.223	-0.261018	0.0657447	-3.97017	7.18208e-05	0.00138431	ENSG00000106617	ENSG00000106617.15	51422,51422,51422,51422,51422,51422	PRKAG2,PRKAG2,PRKAG2,PRKAG2,PRKAG2,PRKAG2	-1	7	protein_coding	35	48.91	protein kinase AMP-activated non-catalytic subunit gamma 2 [Source:HGNC Symbol;Acc:HGNC:9386]	Fatal congenital hypertrophic cardiomyopathy due to glycogen storage disease
FBXO33	540.845	-1.10572	0.278517	-3.97002	7.18665e-05	0.00138431	ENSG00000165355	ENSG00000165355.7	254170	FBXO33	-1	14	protein_coding	3	38.98	F-box protein 33 [Source:HGNC Symbol;Acc:HGNC:19833]
SNORD63B	23.1158	-1.20364	0.303254	-3.96906	7.21569e-05	0.00138774	ENSG00000222937	ENSG00000222937.1			-1	5	snoRNA	1	42.86	small nucleolar RNA, C/D box 63B [Source:HGNC Symbol;Acc:HGNC:52230]
HBP1	708.581	-0.698583	0.176014	-3.9689	7.22052e-05	0.00138774	ENSG00000105856	ENSG00000105856.14	26959	HBP1	1	7	protein_coding	15	37.95	HMG-box transcription factor 1 [Source:HGNC Symbol;Acc:HGNC:23200]
CAPZB	3075.94	0.255502	0.0644075	3.96696	7.27947e-05	0.00139751	ENSG00000077549	ENSG00000077549.19	832	CAPZB	-1	1	protein_coding	15	49.21	capping actin protein of muscle Z-line subunit beta [Source:HGNC Symbol;Acc:HGNC:1491]
PTPN7	744.427	0.344552	0.086871	3.96625	7.30123e-05	0.00140013	ENSG00000143851	ENSG00000143851.15	5778	PTPN7	-1	1	protein_coding	19	52.92	protein tyrosine phosphatase non-receptor type 7 [Source:HGNC Symbol;Acc:HGNC:9659]
PRKACB	980.104	0.354517	0.0894167	3.96478	7.34651e-05	0.00140569	ENSG00000142875	ENSG00000142875.19	5567	PRKACB	1	1	protein_coding	19	34.7	protein kinase cAMP-activated catalytic subunit beta [Source:HGNC Symbol;Acc:HGNC:9381]	PRKACB-related Multiple Congenital Malformation Syndrome
DYNLT1	378.783	-0.922439	0.232644	-3.96502	7.33908e-05	0.00140569	ENSG00000146425	ENSG00000146425.11	6993	DYNLT1	-1	6	protein_coding	3	45.31	dynein light chain Tctex-type 1 [Source:HGNC Symbol;Acc:HGNC:11697]
PREPL	326.583	0.732061	0.184682	3.96391	7.3733e-05	0.00140726	ENSG00000138078	ENSG00000138078.16	9581,9581,9581,9581,9581	PREPL,PREPL,PREPL,PREPL,PREPL	-1	2	protein_coding	16	37.28	prolyl endopeptidase like [Source:HGNC Symbol;Acc:HGNC:30228]	2p21 microdeletion syndrome
PDE12	325.913	-0.710159	0.17916	-3.96382	7.37608e-05	0.00140726	ENSG00000174840	ENSG00000174840.9	201626	PDE12	1	3	protein_coding	2	41.25	phosphodiesterase 12 [Source:HGNC Symbol;Acc:HGNC:25386]
IER2	2959.32	-1.1518	0.290587	-3.96372	7.37919e-05	0.00140726	ENSG00000160888	ENSG00000160888.7	9592	IER2	1	19	protein_coding	3	62.36	immediate early response 2 [Source:HGNC Symbol;Acc:HGNC:28871]
SRP54	247.299	0.334022	0.0842824	3.96313	7.39739e-05	0.00140918	ENSG00000100883	ENSG00000100883.13	6729,6729,6729,6729,6729	SRP54,SRP54,SRP54,SRP54,SRP54	1	14	protein_coding	23	39.06	signal recognition particle 54 [Source:HGNC Symbol;Acc:HGNC:11301]	Autosomal dominant severe congenital neutropenia
SPSB2	117.937	0.546069	0.137802	3.96271	7.41038e-05	0.0014101	ENSG00000111671	ENSG00000111671.10	84727,105369632	SPSB2,LOC105369632	-1	12	protein_coding	5	49.45	splA/ryanodine receptor domain and SOCS box containing 2 [Source:HGNC Symbol;Acc:HGNC:29522]
SERPINB9P1	111.091	0.438854	0.11079	3.96113	7.45972e-05	0.00141636	ENSG00000230438	ENSG00000230438.7			-1	6	lncRNA	9	46.86	serpin family B member 9 pseudogene 1 [Source:HGNC Symbol;Acc:HGNC:28590]
ENSG00000272897	767.815	0.264439	0.0667549	3.96134	7.45292e-05	0.00141636	ENSG00000272897	ENSG00000272897.5			-1	20	protein_coding	3	43.16	novel protein
SLC25A16	188.898	-0.365489	0.0923005	-3.95977	7.5022e-05	0.00142286	ENSG00000122912	ENSG00000122912.15	8034	SLC25A16	-1	10	protein_coding	7	43.38	solute carrier family 25 member 16 [Source:HGNC Symbol;Acc:HGNC:10986]
MDM2	410.667	-0.48465	0.122424	-3.95878	7.53339e-05	0.00142721	ENSG00000135679	ENSG00000135679.26	4193,4193,4193,4193,4193	MDM2,MDM2,MDM2,MDM2,MDM2	1	12	protein_coding	37	39.04	MDM2 proto-oncogene [Source:HGNC Symbol;Acc:HGNC:6973]	Dedifferentiated liposarcoma
CLIC1	369.297	0.521408	0.131818	3.95553	7.63662e-05	0.00144406	ENSG00000213719	ENSG00000213719.8	1192	CLIC1	-1	6	protein_coding	5	51	chloride intracellular channel 1 [Source:HGNC Symbol;Acc:HGNC:2062]
MCAM	21.1609	-1.65038	0.417247	-3.9554	7.64073e-05	0.00144406	ENSG00000076706	ENSG00000076706.17	4162	MCAM	-1	11	protein_coding	17	59.59	melanoma cell adhesion molecule [Source:HGNC Symbol;Acc:HGNC:6934]
ENSG00000259115	58.2709	-0.60205	0.152228	-3.95493	7.65583e-05	0.00144406	ENSG00000259115	ENSG00000259115.1			-1	14	lncRNA	1	39.84	novel transcript
RNFT1	226.488	0.249921	0.06319	3.95508	7.65095e-05	0.00144406	ENSG00000189050	ENSG00000189050.16	51136	RNFT1	-1	17	protein_coding	9	38.09	ring finger protein, transmembrane 1 [Source:HGNC Symbol;Acc:HGNC:30206]
ENSG00000250397	15.205	-1.15459	0.291989	-3.95422	7.67843e-05	0.00144675	ENSG00000250397	ENSG00000250397.2			-1	11	lncRNA	1	63.79	novel transcript
ENSG00000244380	1072.02	-0.270196	0.0683406	-3.95367	7.69615e-05	0.00144753	ENSG00000244380	ENSG00000244380.1			-1	3	lncRNA	2	48.45	novel transcript, antisense to TMA7
NFIL3	79.4139	-1.88885	0.477759	-3.95357	7.69934e-05	0.00144753	ENSG00000165030	ENSG00000165030.4	4783	NFIL3	-1	9	protein_coding	1	41.89	nuclear factor, interleukin 3 regulated [Source:HGNC Symbol;Acc:HGNC:7787]
DDB1	1221.22	0.242207	0.061268	3.95324	7.71016e-05	0.00144798	ENSG00000167986	ENSG00000167986.15	1642	DDB1	-1	11	protein_coding	45	47.67	damage specific DNA binding protein 1 [Source:HGNC Symbol;Acc:HGNC:2717]
ENSG00000204055	57.7734	-0.785275	0.198668	-3.9527	7.7274e-05	0.00144964	ENSG00000204055	ENSG00000204055.5			1	9	lncRNA	8	52.3	novel transcript, antisense to IER5L
IFRD1	356.769	-0.884024	0.223676	-3.95225	7.74193e-05	0.00145079	ENSG00000006652	ENSG00000006652.15	3475	IFRD1	1	7	protein_coding	22	39.46	interferon related developmental regulator 1 [Source:HGNC Symbol;Acc:HGNC:5456]	Spinocerebellar ataxia type 18
RGS1	768.816	-2.73578	0.692271	-3.95188	7.75384e-05	0.00145145	ENSG00000090104	ENSG00000090104.12	5996	RGS1	1	1	protein_coding	6	33.81	regulator of G protein signaling 1 [Source:HGNC Symbol;Acc:HGNC:9991]
TSN	546.267	-0.458076	0.115933	-3.9512	7.77611e-05	0.00145404	ENSG00000211460	ENSG00000211460.12	7247	TSN	1	2	protein_coding	12	44	translin [Source:HGNC Symbol;Acc:HGNC:12379]
ENSG00000287934	417.988	-0.54734	0.138555	-3.95033	7.8042e-05	0.00145771	ENSG00000287934	ENSG00000287934.1			-1	11	lncRNA	1	50.47	novel transcript, antisense to KDM2A
ZC3H12A	467.259	-1.41131	0.357379	-3.94906	7.846e-05	0.00146394	ENSG00000163874	ENSG00000163874.11	80149	ZC3H12A	1	1	protein_coding	4	59.32	zinc finger CCCH-type containing 12A [Source:HGNC Symbol;Acc:HGNC:26259]
ARL6IP5	1411.13	0.492429	0.124735	3.94779	7.88763e-05	0.00147011	ENSG00000144746	ENSG00000144746.7	10550	ARL6IP5	1	3	protein_coding	5	42.48	ADP ribosylation factor like GTPase 6 interacting protein 5 [Source:HGNC Symbol;Acc:HGNC:16937]
COMMD4	180.644	0.342873	0.0868798	3.94653	7.92923e-05	0.00147627	ENSG00000140365	ENSG00000140365.16	54939	COMMD4	1	15	protein_coding	25	53.23	COMM domain containing 4 [Source:HGNC Symbol;Acc:HGNC:26027]
LDLRAP1	3480.71	0.441583	0.111907	3.94597	7.94764e-05	0.00147811	ENSG00000157978	ENSG00000157978.12	26119,26119	LDLRAP1,LDLRAP1	1	1	protein_coding	7	54.6	low density lipoprotein receptor adaptor protein 1 [Source:HGNC Symbol;Acc:HGNC:18640]	Homozygous familial hypercholesterolemia
RBMXL1	327.412	-0.481288	0.121994	-3.94517	7.97426e-05	0.00148057	ENSG00000213516	ENSG00000213516.10	494115	RBMXL1	-1	1	protein_coding	4	41.18	RBMX like 1 [Source:HGNC Symbol;Acc:HGNC:25073]
EIF4A3	430.238	-0.449575	0.113959	-3.94506	7.97803e-05	0.00148057	ENSG00000141543	ENSG00000141543.12	9775,9775,9775	EIF4A3,EIF4A3,EIF4A3	-1	17	protein_coding	9	46.23	eukaryotic translation initiation factor 4A3 [Source:HGNC Symbol;Acc:HGNC:18683]	Richieri Costa-Pereira syndrome
PPCS	354.128	0.328225	0.0832208	3.94403	8.01248e-05	0.00148536	ENSG00000127125	ENSG00000127125.9	79717,79717	PPCS,PPCS	1	1	protein_coding	8	42.3	phosphopantothenoylcysteine synthetase [Source:HGNC Symbol;Acc:HGNC:25686]	Familial isolated dilated cardiomyopathy
DHRS7	526.628	0.365524	0.092687	3.94363	8.02562e-05	0.0014862	ENSG00000100612	ENSG00000100612.14	51635	DHRS7	-1	14	protein_coding	11	39.65	dehydrogenase/reductase 7 [Source:HGNC Symbol;Acc:HGNC:21524]
CENPC	329.641	-0.499801	0.126755	-3.94305	8.04507e-05	0.00148821	ENSG00000145241	ENSG00000145241.11	1060	CENPC	-1	4	protein_coding	7	36.82	centromere protein C [Source:HGNC Symbol;Acc:HGNC:1854]
SELENOK	442.271	-1.01662	0.258023	-3.94003	8.14705e-05	0.00150546	ENSG00000113811	ENSG00000113811.11	58515	SELENOK	-1	3	protein_coding	5	40.23	selenoprotein K [Source:HGNC Symbol;Acc:HGNC:30394]
GZMA	562.414	0.600951	0.15254	3.93963	8.16082e-05	0.00150572	ENSG00000145649	ENSG00000145649.8	3001	GZMA	1	5	protein_coding	1	39.31	granzyme A [Source:HGNC Symbol;Acc:HGNC:4708]
ENSG00000253882	410.196	-0.408061	0.103583	-3.93948	8.16593e-05	0.00150572	ENSG00000253882	ENSG00000253882.6	154761	LOC154761	-1	7	transcribed_unprocessed_pseudogene	9	39.66	family with sequence similarity 115, member C (FAM115C) pseudogene
DDX47	503.171	-0.629476	0.159865	-3.93755	8.23181e-05	0.00151625	ENSG00000213782	ENSG00000213782.7	51202	DDX47	1	12	protein_coding	12	40.84	DEAD-box helicase 47 [Source:HGNC Symbol;Acc:HGNC:18682]
PSMA5	579.006	0.346333	0.0879632	3.93725	8.24197e-05	0.0015165	ENSG00000143106	ENSG00000143106.13	5686	PSMA5	-1	1	protein_coding	6	40.76	proteasome 20S subunit alpha 5 [Source:HGNC Symbol;Acc:HGNC:9534]
ENSG00000265194	37.4424	-0.661084	0.167917	-3.93696	8.25192e-05	0.00151672	ENSG00000265194	ENSG00000265194.1			-1	9	lncRNA	1	39.77	novel transcript, antisense MTAP
LIMA1	188.552	0.602359	0.153061	3.93543	8.3049e-05	0.00152483	ENSG00000050405	ENSG00000050405.13	51474	LIMA1	-1	12	protein_coding	16	42.32	LIM domain and actin binding 1 [Source:HGNC Symbol;Acc:HGNC:24636]	LOW DENSITY LIPOPROTEIN CHOLESTEROL LEVEL QUANTITATIVE TRAIT LOCUS 8
RNASEH1	567.942	-0.324374	0.0824571	-3.93385	8.35965e-05	0.00153325	ENSG00000171865	ENSG00000171865.10	246243,246243	RNASEH1,RNASEH1	-1	2	protein_coding	4	44.2	ribonuclease H1 [Source:HGNC Symbol;Acc:HGNC:18466]	Adult-onset chronic progressive external ophthalmoplegia with mitochondrial myopathy
SLC5A6	691.854	-0.829916	0.211009	-3.93309	8.38604e-05	0.00153483	ENSG00000138074	ENSG00000138074.15	8884,8884	SLC5A6,SLC5A6	-1	2	protein_coding	18	53.48	solute carrier family 5 member 6 [Source:HGNC Symbol;Acc:HGNC:11041]	NEURODEGENERATION INFANTILE-ONSET BIOTIN-RESPONSIVE
ZCCHC2	479.572	-0.345111	0.0877442	-3.93315	8.38392e-05	0.00153483	ENSG00000141664	ENSG00000141664.10	54877	ZCCHC2	1	18	protein_coding	11	42.37	zinc finger CCHC-type containing 2 [Source:HGNC Symbol;Acc:HGNC:22916]
ADGRV1	41.2087	-0.97462	0.247885	-3.93174	8.43318e-05	0.00153994	ENSG00000164199	ENSG00000164199.18	84059,84059,84059,84059	ADGRV1,ADGRV1,ADGRV1,ADGRV1	1	5	protein_coding	37	37.22	adhesion G protein-coupled receptor V1 [Source:HGNC Symbol;Acc:HGNC:17416]	Generalized epilepsy with febrile seizures-plus
ESYT1	2747.86	0.451764	0.114904	3.93166	8.43629e-05	0.00153994	ENSG00000139641	ENSG00000139641.13	23344	ESYT1	1	12	protein_coding	10	50.49	extended synaptotagmin 1 [Source:HGNC Symbol;Acc:HGNC:29534]
ADGRE5	3214.76	-0.285241	0.0725522	-3.93153	8.4407e-05	0.00153994	ENSG00000123146	ENSG00000123146.20	976	ADGRE5	1	19	protein_coding	16	54.66	adhesion G protein-coupled receptor E5 [Source:HGNC Symbol;Acc:HGNC:1711]
TRAK1	365.885	-0.251789	0.0640542	-3.93087	8.46389e-05	0.00154237	ENSG00000182606	ENSG00000182606.17	22906,22906	TRAK1,TRAK1	1	3	protein_coding	12	44.94	trafficking kinesin protein 1 [Source:HGNC Symbol;Acc:HGNC:29947]	Undetermined early-onset epileptic encephalopathy
DNAJC30	124.757	-0.416292	0.105909	-3.93064	8.47191e-05	0.00154237	ENSG00000176410	ENSG00000176410.8	84277	DNAJC30	-1	7	protein_coding	1	54.26	DnaJ heat shock protein family (Hsp40) member C30 [Source:HGNC Symbol;Acc:HGNC:16410]
SERTAD2	538.089	-0.595061	0.151527	-3.9271	8.59775e-05	0.00156198	ENSG00000179833	ENSG00000179833.4	9792	SERTAD2	-1	2	protein_coding	3	40.14	SERTA domain containing 2 [Source:HGNC Symbol;Acc:HGNC:30784]
NDUFAF5	95.9248	-0.621208	0.158185	-3.9271	8.59762e-05	0.00156198	ENSG00000101247	ENSG00000101247.18	79133,79133,79133	NDUFAF5,NDUFAF5,NDUFAF5	1	20	protein_coding	16	39.86	NADH:ubiquinone oxidoreductase complex assembly factor 5 [Source:HGNC Symbol;Acc:HGNC:15899]	Isolated complex I deficiency
PPP6R3	998.032	-0.298564	0.076038	-3.92651	8.61873e-05	0.00156415	ENSG00000110075	ENSG00000110075.15	55291	PPP6R3	1	11	protein_coding	26	41.89	protein phosphatase 6 regulatory subunit 3 [Source:HGNC Symbol;Acc:HGNC:1173]
TM9SF4	565.052	0.266992	0.0680056	3.92603	8.63605e-05	0.00156565	ENSG00000101337	ENSG00000101337.16	9777	TM9SF4	1	20	protein_coding	7	47.43	transmembrane 9 superfamily member 4 [Source:HGNC Symbol;Acc:HGNC:30797]
LINC01137	45.2368	0.677328	0.17255	3.92541	8.65813e-05	0.001568	ENSG00000233621	ENSG00000233621.2	728431	LINC01137	-1	1	lncRNA	2	47.83	long intergenic non-protein coding RNA 1137 [Source:HGNC Symbol;Acc:HGNC:49453]
SNHG14	996.921	-0.338795	0.0863298	-3.92443	8.69358e-05	0.00157277	ENSG00000224078	ENSG00000224078.15			1	15	lncRNA	142	42.02	small nucleolar RNA host gene 14 [Source:HGNC Symbol;Acc:HGNC:37462]
PSPC1-AS2	29.8706	0.805058	0.205224	3.92282	8.75192e-05	0.00157963	ENSG00000226352	ENSG00000226352.2			1	13	lncRNA	1	40.29	PSPC1 antisense RNA 2 [Source:HGNC Symbol;Acc:HGNC:52951]
N4BP2L1	475.944	-0.342421	0.0872833	-3.9231	8.74159e-05	0.00157963	ENSG00000139597	ENSG00000139597.18	90634	N4BP2L1	-1	13	protein_coding	12	43.1	NEDD4 binding protein 2 like 1 [Source:HGNC Symbol;Acc:HGNC:25037]
NFKBIA	3240.54	-1.37826	0.351387	-3.92235	8.76895e-05	0.00157963	ENSG00000100906	ENSG00000100906.11	4792,4792,4792,4792,4792	NFKBIA,NFKBIA,NFKBIA,NFKBIA,NFKBIA	-1	14	protein_coding	10	56.53	NFKB inhibitor alpha [Source:HGNC Symbol;Acc:HGNC:7797]	Giant cell glioblastoma
ANXA2	660.437	0.515471	0.131426	3.92212	8.77724e-05	0.00157963	ENSG00000182718	ENSG00000182718.18	302	ANXA2	-1	15	protein_coding	46	44.95	annexin A2 [Source:HGNC Symbol;Acc:HGNC:537]
SRSF6	2990.33	-0.389252	0.0992417	-3.92226	8.77205e-05	0.00157963	ENSG00000124193	ENSG00000124193.16	6431	SRSF6	1	20	protein_coding	6	42.3	serine and arginine rich splicing factor 6 [Source:HGNC Symbol;Acc:HGNC:10788]
WDR20	219.024	-0.372973	0.0951172	-3.9212	8.81093e-05	0.00158404	ENSG00000140153	ENSG00000140153.18	91833	WDR20	1	14	protein_coding	20	45.46	WD repeat domain 20 [Source:HGNC Symbol;Acc:HGNC:19667]
PRDX1	501.962	0.441414	0.112587	3.92064	8.83128e-05	0.0015844	ENSG00000117450	ENSG00000117450.15	5052	PRDX1	-1	1	protein_coding	6	46.41	peroxiredoxin 1 [Source:HGNC Symbol;Acc:HGNC:9352]	METHYLMALONIC ACIDURIA AND HOMOCYSTINURIA cblC TYPE
OAS2	773.428	0.510715	0.130256	3.92084	8.824e-05	0.0015844	ENSG00000111335	ENSG00000111335.14	4939	OAS2	1	12	protein_coding	15	43.81	2'-5'-oligoadenylate synthetase 2 [Source:HGNC Symbol;Acc:HGNC:8087]
ANKLE2	1190.11	-0.186492	0.0475768	-3.91982	8.86153e-05	0.00158817	ENSG00000176915	ENSG00000176915.15	23141,23141	ANKLE2,ANKLE2	-1	12	protein_coding	12	50.97	ankyrin repeat and LEM domain containing 2 [Source:HGNC Symbol;Acc:HGNC:29101]	Autosomal recessive primary microcephaly
ENSG00000261468	43.1087	-0.667527	0.170333	-3.91896	8.89331e-05	0.00158829	ENSG00000261468	ENSG00000261468.1			1	3	lncRNA	1	36.48	novel transcript
ENSG00000235288	176.252	0.388636	0.0991849	3.9183	8.9174e-05	0.00158829	ENSG00000235288	ENSG00000235288.3			-1	3	lncRNA	3	43.02	novel transcript, antisense to CCBP2
NKX3-1	18.2948	-1.32492	0.338099	-3.91872	8.90222e-05	0.00158829	ENSG00000167034	ENSG00000167034.10	4824	NKX3-1	-1	8	protein_coding	2	49.36	NK3 homeobox 1 [Source:HGNC Symbol;Acc:HGNC:7838]
TOLLIP	355.847	0.370363	0.0945168	3.91849	8.91056e-05	0.00158829	ENSG00000078902	ENSG00000078902.16	54472	TOLLIP	-1	11	protein_coding	13	57.49	toll interacting protein [Source:HGNC Symbol;Acc:HGNC:16476]
ENSG00000288000	1131.32	-0.319717	0.0815891	-3.91862	8.90566e-05	0.00158829	ENSG00000288000	ENSG00000288000.1			1	20	protein_coding	1	46.19	novel protein
DNTTIP1	141.032	0.529053	0.134996	3.91904	8.89031e-05	0.00158829	ENSG00000101457	ENSG00000101457.13	116092	DNTTIP1	1	20	protein_coding	6	45.98	deoxynucleotidyltransferase terminal interacting protein 1 [Source:HGNC Symbol;Acc:HGNC:16160]
PYGO2	900.769	0.470665	0.120155	3.91713	8.9609e-05	0.00159439	ENSG00000163348	ENSG00000163348.4	90780	PYGO2	-1	1	protein_coding	3	54.77	pygopus family PHD finger 2 [Source:HGNC Symbol;Acc:HGNC:30257]
MCPH1	258.186	-0.585663	0.149531	-3.91668	8.9778e-05	0.00159576	ENSG00000147316	ENSG00000147316.14	79648,79648,79648	MCPH1,MCPH1,MCPH1	1	8	protein_coding	7	42.19	microcephalin 1 [Source:HGNC Symbol;Acc:HGNC:6954]	Autosomal recessive primary microcephaly
TMEM183A	803.656	-0.470765	0.120212	-3.91611	8.99879e-05	0.00159602	ENSG00000163444	ENSG00000163444.12	92703	TMEM183A	1	1	protein_coding	5	41.51	transmembrane protein 183A [Source:HGNC Symbol;Acc:HGNC:20173]
TBRG4	790.37	0.279018	0.0712561	3.91571	9.01396e-05	0.00159602	ENSG00000136270	ENSG00000136270.14	9238	TBRG4	-1	7	protein_coding	17	53.25	transforming growth factor beta regulator 4 [Source:HGNC Symbol;Acc:HGNC:17443]
ENSG00000260249	122.922	0.509036	0.13	3.91565	9.01626e-05	0.00159602	ENSG00000260249	ENSG00000260249.3			1	16	lncRNA	2	51.58	novel transcript, antisense to SNX20
APPBP2	352.86	-0.266306	0.0680045	-3.916	9.00312e-05	0.00159602	ENSG00000062725	ENSG00000062725.10	10513	APPBP2	-1	17	protein_coding	6	39.71	amyloid beta precursor protein binding protein 2 [Source:HGNC Symbol;Acc:HGNC:622]
CASP4LP	142.179	0.396424	0.101263	3.91481	9.04771e-05	0.00159994	ENSG00000235505	ENSG00000235505.7	643733	CASP4LP	-1	11	transcribed_unprocessed_pseudogene	10	36.08	caspase 4 like, pseudogene [Source:HGNC Symbol;Acc:HGNC:53657]
NME6	242.569	0.553168	0.14132	3.91429	9.06711e-05	0.00160173	ENSG00000172113	ENSG00000172113.10	10201	NME6	-1	3	protein_coding	22	47.25	NME/NM23 nucleoside diphosphate kinase 6 [Source:HGNC Symbol;Acc:HGNC:20567]
UGDH	103.541	0.824172	0.210595	3.91353	9.09562e-05	0.00160427	ENSG00000109814	ENSG00000109814.12	7358	UGDH	-1	4	protein_coding	12	41.86	UDP-glucose 6-dehydrogenase [Source:HGNC Symbol;Acc:HGNC:12525]	DEVELOPMENTAL AND EPILEPTIC ENCEPHALOPATHY 84
IKZF5	506.923	-0.660867	0.168872	-3.91341	9.10008e-05	0.00160427	ENSG00000095574	ENSG00000095574.12	64376	IKZF5	-1	10	protein_coding	5	38.31	IKAROS family zinc finger 5 [Source:HGNC Symbol;Acc:HGNC:14283]
ITGB7	2749.35	0.227629	0.0581721	3.91303	9.11439e-05	0.00160516	ENSG00000139626	ENSG00000139626.16	3695	ITGB7	-1	12	protein_coding	14	51.1	integrin subunit beta 7 [Source:HGNC Symbol;Acc:HGNC:6162]
CBR3	69.2426	0.559262	0.142964	3.91192	9.1565e-05	0.00161093	ENSG00000159231	ENSG00000159231.6	874	CBR3	1	21	protein_coding	1	48.4	carbonyl reductase 3 [Source:HGNC Symbol;Acc:HGNC:1549]
MOB3C	245.765	0.459439	0.11748	3.91079	9.19941e-05	0.00161683	ENSG00000142961	ENSG00000142961.15	148932	MOB3C	-1	1	protein_coding	3	54.39	MOB kinase activator 3C [Source:HGNC Symbol;Acc:HGNC:29800]
CMAS	173.818	0.359623	0.0919714	3.91016	9.2235e-05	0.00161941	ENSG00000111726	ENSG00000111726.13	55907	CMAS	1	12	protein_coding	5	37.39	cytidine monophosphate N-acetylneuraminic acid synthetase [Source:HGNC Symbol;Acc:HGNC:18290]
ENSG00000251002	105.925	0.618676	0.158238	3.90979	9.23757e-05	0.00162024	ENSG00000251002	ENSG00000251002.8	105370401	LOC105370401	-1	14	lncRNA	12	40.42	novel transcript, antisense to IG_gene_cluster
EPB41	3664.59	0.199869	0.0511384	3.9084	9.29109e-05	0.00162632	ENSG00000159023	ENSG00000159023.22	2035,2035	EPB41,EPB41	1	1	protein_coding	39	41.87	erythrocyte membrane protein band 4.1 [Source:HGNC Symbol;Acc:HGNC:3377]	Hereditary elliptocytosis
TRAC	5070.66	0.471728	0.120694	3.90847	9.28822e-05	0.00162632	ENSG00000277734	ENSG00000277734.8			1	14	TR_C_gene	1	50.2	T cell receptor alpha constant [Source:HGNC Symbol;Acc:HGNC:12029]	TCR-alpha-beta-positive T-cell deficiency
ENSG00000286235	218.622	0.441826	0.113059	3.90793	9.30905e-05	0.00162781	ENSG00000286235	ENSG00000286235.1			1	20	protein_coding	1	39.39	novel protein
ERLIN1	117.464	0.655591	0.167904	3.90455	9.44018e-05	0.00164907	ENSG00000107566	ENSG00000107566.14	10613,10613	ERLIN1,ERLIN1	-1	10	protein_coding	3	38.15	ER lipid raft associated 1 [Source:HGNC Symbol;Acc:HGNC:16947]	Autosomal recessive spastic paraplegia type 62
ENSG00000223374	220.472	0.356428	0.0913043	3.90374	9.47193e-05	0.00165294	ENSG00000223374	ENSG00000223374.1			-1	2	lncRNA	1	38.02	novel transcript
PLEKHM2	1128.34	-0.222097	0.0569077	-3.90275	9.51043e-05	0.00165798	ENSG00000116786	ENSG00000116786.13	23207	PLEKHM2	1	1	protein_coding	5	52.01	pleckstrin homology and RUN domain containing M2 [Source:HGNC Symbol;Acc:HGNC:29131]	Left ventricular noncompaction
SCML1	271.03	-0.53923	0.138191	-3.90205	9.53797e-05	0.00166111	ENSG00000047634	ENSG00000047634.15	6322	SCML1	1	X	protein_coding	7	38.89	Scm polycomb group protein like 1 [Source:HGNC Symbol;Acc:HGNC:10580]
PLXNA4	35.6862	-0.802811	0.20578	-3.90131	9.56749e-05	0.00166289	ENSG00000221866	ENSG00000221866.9	91584	PLXNA4	-1	7	protein_coding	5	46.94	plexin A4 [Source:HGNC Symbol;Acc:HGNC:9102]
GALK1	88.6393	0.638588	0.163682	3.9014	9.56377e-05	0.00166289	ENSG00000108479	ENSG00000108479.13	2584,2584	GALK1,GALK1	-1	17	protein_coding	9	60.16	galactokinase 1 [Source:HGNC Symbol;Acc:HGNC:4118]	GALACTOKINASE DEFICIENCY
KBTBD2	552.843	-0.563911	0.144573	-3.90053	9.59822e-05	0.00166656	ENSG00000170852	ENSG00000170852.11	25948	KBTBD2	-1	7	protein_coding	8	41.11	kelch repeat and BTB domain containing 2 [Source:HGNC Symbol;Acc:HGNC:21751]
CD53	2845.37	0.398824	0.102277	3.89944	9.64134e-05	0.00167229	ENSG00000143119	ENSG00000143119.14	963	CD53	1	1	protein_coding	6	39.53	CD53 molecule [Source:HGNC Symbol;Acc:HGNC:1686]
CDC73	337.929	-0.443829	0.113827	-3.89916	9.65259e-05	0.00167229	ENSG00000134371	ENSG00000134371.14	79577,79577,79577,79577,79577	CDC73,CDC73,CDC73,CDC73,CDC73	1	1	protein_coding	13	35.65	cell division cycle 73 [Source:HGNC Symbol;Acc:HGNC:16783]	Familial isolated hyperparathyroidism
RUVBL1	538.78	0.279779	0.0717573	3.89897	9.66033e-05	0.00167229	ENSG00000175792	ENSG00000175792.12	8607	RUVBL1	-1	3	protein_coding	8	45.86	RuvB like AAA ATPase 1 [Source:HGNC Symbol;Acc:HGNC:10474]
ENSG00000260657	33.2683	-0.789406	0.202541	-3.89752	9.71828e-05	0.00168064	ENSG00000260657	ENSG00000260657.2			-1	15	lncRNA	2	44.44	novel transcript
ZNF295-AS1	57.6105	-1.09469	0.280891	-3.8972	9.73117e-05	0.00168118	ENSG00000237232	ENSG00000237232.9	150142	ZNF295-AS1	1	21	lncRNA	11	50.2	ZNF295 antisense RNA 1 [Source:HGNC Symbol;Acc:HGNC:23130]
TMEM243	469.878	-0.396589	0.101782	-3.89647	9.76036e-05	0.00168454	ENSG00000135185	ENSG00000135185.12	79161	TMEM243	-1	7	protein_coding	8	43.9	transmembrane protein 243 [Source:HGNC Symbol;Acc:HGNC:21707]
STING1	1399.88	0.304152	0.0780892	3.89494	9.8225e-05	0.0016867	ENSG00000184584	ENSG00000184584.13	340061,340061,340061	STING1,STING1,STING1	-1	5	protein_coding	23	53.56	stimulator of interferon response cGAMP interactor 1 [Source:HGNC Symbol;Acc:HGNC:27962]	Familial Chilblain lupus
HIVEP1	280.847	-0.570526	0.146447	-3.89579	9.78798e-05	0.0016867	ENSG00000095951	ENSG00000095951.17	3096	HIVEP1	1	6	protein_coding	9	39.37	HIVEP zinc finger 1 [Source:HGNC Symbol;Acc:HGNC:4920]
CASC11	545.686	0.618832	0.158878	3.89502	9.81892e-05	0.0016867	ENSG00000249375	ENSG00000249375.8	100270680	CASC11	-1	8	lncRNA	5	44.86	cancer susceptibility 11 [Source:HGNC Symbol;Acc:HGNC:48939]
ZNF248	172.889	0.519813	0.133466	3.89471	9.83149e-05	0.0016867	ENSG00000198105	ENSG00000198105.16	57209	ZNF248	-1	10	protein_coding	9	39.14	zinc finger protein 248 [Source:HGNC Symbol;Acc:HGNC:13041]
ILK	743.513	0.377932	0.097035	3.89481	9.82774e-05	0.0016867	ENSG00000166333	ENSG00000166333.14	3611	ILK	1	11	protein_coding	16	49.78	integrin linked kinase [Source:HGNC Symbol;Acc:HGNC:6040]
ANP32A	1000.31	0.26597	0.06828	3.89529	9.80821e-05	0.0016867	ENSG00000140350	ENSG00000140350.15	8125	ANP32A	-1	15	protein_coding	11	49.39	acidic nuclear phosphoprotein 32 family member A [Source:HGNC Symbol;Acc:HGNC:13233]
HLA-DOA	85.7589	0.433542	0.111332	3.89413	9.85526e-05	0.0016891	ENSG00000204252	ENSG00000204252.14	3111	HLA-DOA	-1	6	protein_coding	6	52.57	major histocompatibility complex, class II, DO alpha [Source:HGNC Symbol;Acc:HGNC:4936]
GNRHR2	190.882	0.496511	0.127547	3.89277	9.91057e-05	0.0016962	ENSG00000211451	ENSG00000211451.12	114814	GNRHR2	1	1	transcribed_unitary_pseudogene	5	44.54	gonadotropin releasing hormone receptor 2 (pseudogene) [Source:HGNC Symbol;Acc:HGNC:16341]
ZNF419	127.607	0.5344	0.137285	3.89263	9.91636e-05	0.0016962	ENSG00000105136	ENSG00000105136.21	79744	ZNF419	1	19	protein_coding	17	46.59	zinc finger protein 419 [Source:HGNC Symbol;Acc:HGNC:20648]
RAD54L2	454.13	-0.356831	0.0917062	-3.89102	9.98223e-05	0.00170534	ENSG00000164080	ENSG00000164080.14	23132	RAD54L2	1	3	protein_coding	7	44.5	RAD54 like 2 [Source:HGNC Symbol;Acc:HGNC:29123]
RCBTB2	235.382	0.388931	0.0999606	3.89084	9.98958e-05	0.00170534	ENSG00000136161	ENSG00000136161.13	1102	RCBTB2	-1	13	protein_coding	7	40.27	RCC1 and BTB domain containing protein 2 [Source:HGNC Symbol;Acc:HGNC:1914]
ACLY	1144.49	0.285945	0.0735095	3.8899	0.000100286	0.00171032	ENSG00000131473	ENSG00000131473.17	47	ACLY	-1	17	protein_coding	10	49.89	ATP citrate lyase [Source:HGNC Symbol;Acc:HGNC:115]
ATXN1L	897.288	-0.486752	0.125211	-3.88745	0.000101304	0.00172596	ENSG00000224470	ENSG00000224470.9	342371	ATXN1L	1	16	protein_coding	4	46.33	ataxin 1 like [Source:HGNC Symbol;Acc:HGNC:33279]
[truncated: 1,324 more rows]

## Sheet: day21Vsday0
GeneSymbol	baseMean	log2FoldChange	lfcSE	stat	pvalue	padj	Geneid	ensembl_gene_id_version	entrezgene_id	entrezgene_accession	strand	chromosome_name	gene_biotype	transcript_count	percentage_gene_gc_content	description	phenotype_description
[truncated: 1 more rows]

[truncated: 1 more sheets: day28Vsday0]
