# Supplementary material for: Exposure of volunteers to microgravity by dry immersion bed over 21 days results in gene expression changes and adaptation of T cells
Source: Sci Adv. 2023 Aug 25;9(34):eadg1610. doi: 10.1126/sciadv.adg1610 (PMC10456848; doi:10.1126/sciadv.adg1610)
Supplement: Supplementary file 2 — Data S1 to S8 [file sciadv.adg1610_data_s1_to_s8.zip › adg1610_Data_S4.xlsx]

## Sheet: DEGs_clusters_log2FC
Geneid	GeneSymbol	Cluster	day0Vsday0	day7Vsday0	day14Vsday0	day21Vsday0	day28Vsday0	Biotype
ENSG00000173275	ZNF449	1	0	0.843456	0.793976	0.638518	0.446417	protein_coding
ENSG00000168685	IL7R	1	0	0.572248	0.565868	0.383195	0.347762	protein_coding
ENSG00000183918	SH2D1A	1	0	0.611919	0.641164	0.417961	0.485035	protein_coding
ENSG00000170248	PDCD6IP	1	0	0.331208	0.332188	0.198229	0.292344	protein_coding
ENSG00000109046	WSB1	1	0	0.269563	0.245939	0.137366	0.118737	protein_coding
ENSG00000162894	FCMR	1	0	0.497814	0.55262	0.388281	0.416414	protein_coding
ENSG00000130177	CDC16	1	0	0.27345	0.19516	0.0897245	0.209659	protein_coding
ENSG00000174652	ZNF266	1	0	0.264713	0.265707	0.145801	0.165162	protein_coding
ENSG00000186376	ZNF75D	1	0	0.347516	0.34518	0.30003	0.196642	protein_coding
ENSG00000134954	ETS1	1	0	0.313078	0.23188	0.25173	0.241809	protein_coding
ENSG00000188404	SELL	1	0	0.492662	0.526094	0.369617	0.442367	protein_coding
ENSG00000076248	UNG	1	0	0.580229	0.684495	0.435858	0.488362	protein_coding
ENSG00000161920	MED11	1	0	0.668674	0.807344	0.555491	0.77566	protein_coding
ENSG00000135426	TESPA1	1	0	0.243968	0.22644	0.182909	0.136617	protein_coding
ENSG00000163219	ARHGAP25	1	0	0.305177	0.416098	0.24425	0.291539	protein_coding
ENSG00000233937	CTC-338M12.4	1	0	0.361928	0.321724	0.168086	0.30808	lncRNA
ENSG00000196388	INCA1	1	0	0.642959	0.528668	0.559943	0.538435	protein_coding
ENSG00000181847	TIGIT	1	0	0.581592	0.679695	0.380098	0.512072	protein_coding
ENSG00000174946	GPR171	1	0	0.884357	0.900376	0.521192	0.803301	protein_coding
ENSG00000162769	FLVCR1	1	0	0.536335	0.529142	0.38577	0.344612	protein_coding
ENSG00000122188	LAX1	1	0	0.617997	0.57603	0.289621	0.51776	protein_coding
ENSG00000139842	CUL4A	1	0	0.208304	0.142668	0.103661	0.122639	protein_coding
ENSG00000077097	TOP2B	1	0	0.323209	0.289904	0.170738	0.236231	protein_coding
ENSG00000254685	FPGT	1	0	0.661934	0.848608	0.473257	0.616791	protein_coding
ENSG00000160856	FCRL3	1	0	0.611473	0.917635	0.523003	0.582318	protein_coding
ENSG00000196172	ZNF681	1	0	0.530365	0.438557	0.322698	0.366463	protein_coding
ENSG00000164039	BDH2	1	0	0.415042	0.40003	0.233878	0.233239	protein_coding
ENSG00000178802	MPI	1	0	0.364136	0.327361	0.149525	0.283449	protein_coding
ENSG00000167635	ZNF146	1	0	0.50956	0.533683	0.290113	0.393848	protein_coding
ENSG00000164398	ACSL6	1	0	0.298483	0.316354	0.229182	0.197247	protein_coding
ENSG00000162739	SLAMF6	1	0	0.507508	0.492612	0.32402	0.467455	protein_coding
ENSG00000095002	MSH2	1	0	0.581503	0.533706	0.269281	0.446617	protein_coding
ENSG00000134602	STK26	1	0	0.301244	0.281958	0.193049	0.263387	protein_coding
ENSG00000116455	WDR77	1	0	0.470518	0.515113	0.268794	0.413946	protein_coding
ENSG00000004700	RECQL	1	0	0.339948	0.360351	0.137378	0.281998	protein_coding
ENSG00000088448	ANKRD10	1	0	0.192845	0.162144	0.134981	0.169894	protein_coding
ENSG00000085662	AKR1B1	1	0	0.224888	0.225252	0.165842	0.115943	protein_coding
ENSG00000148700	ADD3	1	0	0.178855	0.111236	0.106669	0.0897291	protein_coding
ENSG00000159596	TMEM69	1	0	0.502395	0.538741	0.409001	0.483161	protein_coding
ENSG00000232677	LINC00665	1	0	0.866936	0.740906	0.557763	0.457901	lncRNA
ENSG00000196305	IARS1	1	0	0.283244	0.232494	0.193209	0.17475	protein_coding
ENSG00000111725	PRKAB1	1	0	0.388575	0.369646	0.235901	0.357373	protein_coding
ENSG00000102699	PARP4	1	0	0.439058	0.471299	0.316901	0.413855	protein_coding
ENSG00000107566	ERLIN1	1	0	0.715482	0.655591	0.39155	0.493819	protein_coding
ENSG00000163565	IFI16	1	0	0.279568	0.294491	0.157946	0.203577	protein_coding
ENSG00000125124	BBS2	1	0	0.182038	0.103354	0.103733	0.0610255	protein_coding
ENSG00000038274	MAT2B	1	0	0.596571	0.661231	0.305375	0.525341	protein_coding
ENSG00000162892	IL24	1	0	0.379	0.348157	0.232247	0.303222	protein_coding
ENSG00000009790	TRAF3IP3	1	0	0.336596	0.332485	0.174639	0.242841	protein_coding
ENSG00000111726	CMAS	1	0	0.391135	0.359623	0.255272	0.353159	protein_coding
ENSG00000122224	LY9	1	0	0.350404	0.358717	0.241606	0.348896	protein_coding
ENSG00000182903	ZNF721	1	0	0.557983	0.455132	0.320115	0.341335	protein_coding
ENSG00000162777	DENND2D	1	0	0.505393	0.533607	0.323323	0.469792	protein_coding
ENSG00000182648	LINC01006	1	0	1.03456	0.935899	0.78684	0.656228	lncRNA
ENSG00000014919	COX15	1	0	0.336796	0.297309	0.170015	0.2776	protein_coding
ENSG00000184432	COPB2	1	0	0.50741	0.639633	0.333974	0.469546	protein_coding
ENSG00000188554	NBR1	1	0	0.358508	0.33217	0.21904	0.322257	protein_coding
ENSG00000103479	RBL2	1	0	0.190566	0.116247	0.121332	0.109867	protein_coding
ENSG00000031698	SARS1	1	0	0.238938	0.292002	0.146657	0.249177	protein_coding
ENSG00000143811	PYCR2	1	0	0.438621	0.501591	0.320623	0.445768	protein_coding
ENSG00000135972	MRPS9	1	0	0.443294	0.342752	0.21229	0.274325	protein_coding
ENSG00000110031	LPXN	1	0	0.448832	0.473932	0.270749	0.372856	protein_coding
ENSG00000177311	ZBTB38	1	0	0.348076	0.342014	0.255225	0.212556	protein_coding
ENSG00000038210	PI4K2B	1	0	0.313957	0.317579	0.1887	0.255094	protein_coding
ENSG00000143799	PARP1	1	0	0.389986	0.441786	0.220959	0.427844	protein_coding
ENSG00000153130	SCOC	1	0	0.412496	0.405389	0.243652	0.465055	protein_coding
ENSG00000141510	TP53	1	0	0.41493	0.42253	0.315732	0.401379	protein_coding
ENSG00000196177	ACADSB	1	0	0.254381	0.191927	0.184984	0.146754	protein_coding
ENSG00000171115	GIMAP8	1	0	0.690911	0.78474	0.440807	0.631611	protein_coding
ENSG00000126246	IGFLR1	1	0	0.319044	0.325997	0.142004	0.129411	protein_coding
ENSG00000162757	C1orf74	1	0	0.37162	0.389515	0.194981	0.280434	protein_coding
ENSG00000116001	TIA1	1	0	0.450732	0.41786	0.200962	0.49527	protein_coding
ENSG00000016864	GLT8D1	1	0	0.316174	0.355922	0.193792	0.27524	protein_coding
ENSG00000168569	TMEM223	1	0	0.317267	0.400663	0.250522	0.28881	protein_coding
ENSG00000171566	PLRG1	1	0	0.388237	0.471598	0.239141	0.39387	protein_coding
ENSG00000134910	STT3A	1	0	0.623684	0.747039	0.392403	0.591282	protein_coding
ENSG00000108651	UTP6	1	0	0.386799	0.461535	0.276952	0.335404	protein_coding
ENSG00000214106	PAXIP1-AS2	1	0	0.348714	0.246237	0.139769	0.21336	lncRNA
ENSG00000111269	CREBL2	1	0	0.416038	0.494352	0.262823	0.368257	protein_coding
ENSG00000088682	COQ9	1	0	0.40504	0.352892	0.25676	0.23136	protein_coding
ENSG00000136450	SRSF1	1	0	0.415238	0.485977	0.262901	0.353377	protein_coding
ENSG00000143553	SNAPIN	1	0	0.641692	0.710867	0.433918	0.69894	protein_coding
ENSG00000164332	UBLCP1	1	0	0.426832	0.510671	0.259669	0.388952	protein_coding
ENSG00000069493	CLEC2D	1	0	0.227276	0.247544	0.107965	0.235549	protein_coding
ENSG00000254004	ZNF260	1	0	0.498987	0.492826	0.267964	0.521589	protein_coding
ENSG00000125863	MKKS	1	0	0.641455	0.677583	0.337331	0.555146	protein_coding
ENSG00000155959	VBP1	1	0	0.430611	0.524987	0.272283	0.376802	protein_coding
ENSG00000133422	MORC2	1	0	0.183482	0.12406	0.091676	0.136983	protein_coding
ENSG00000091483	FH	1	0	0.343081	0.246422	0.178955	0.249619	protein_coding
ENSG00000113971	NPHP3	1	0	0.339904	0.278845	0.143947	0.190948	protein_coding
ENSG00000109943	CRTAM	1	0	0.644144	0.857213	0.487815	0.658923	protein_coding
ENSG00000246898	LINC00920	1	0	0.570733	0.384136	0.299203	0.291698	lncRNA
ENSG00000213976	ENSG00000213976	1	0	1.18679	1.38137	0.914518	1.18568	unprocessed_pseudogene
ENSG00000276612	ENSG00000276612	1	0	0.357796	0.379944	0.1871	0.375316	protein_coding
ENSG00000196693	ZNF33B	1	0	0.341558	0.399405	0.199716	0.392237	protein_coding
ENSG00000149743	TRPT1	1	0	0.301323	0.335433	0.26777	0.0711991	protein_coding
ENSG00000116824	CD2	1	0	0.334986	0.417397	0.191468	0.297522	protein_coding
ENSG00000215039	CD27-AS1	1	0	0.487228	0.570095	0.376322	0.476549	lncRNA
ENSG00000174428	GTF2IRD2B	1	0	0.229389	0.166388	0.13491	0.0461474	protein_coding
ENSG00000204209	DAXX	1	0	0.542225	0.608932	0.374137	0.454288	protein_coding
ENSG00000163626	COX18	1	0	0.386688	0.25857	0.129616	0.200205	protein_coding
ENSG00000113522	RAD50	1	0	0.360568	0.31307	0.254482	0.2387	protein_coding
ENSG00000168246	UBTD2	1	0	0.835221	0.869395	0.518657	0.670331	protein_coding
ENSG00000189050	RNFT1	1	0	0.252712	0.249921	0.156183	0.237138	protein_coding
ENSG00000172794	RAB37	1	0	0.266381	0.250277	0.172106	0.179267	protein_coding
ENSG00000198231	DDX42	1	0	0.201661	0.182437	0.108416	0.11326	protein_coding
ENSG00000197162	ZNF785	1	0	0.493712	0.414678	0.161809	0.491187	protein_coding
ENSG00000166801	FAM111A	1	0	0.298011	0.193627	0.0957435	0.147435	protein_coding
ENSG00000139193	CD27	1	0	0.558796	0.583453	0.358236	0.512864	protein_coding
ENSG00000117226	GBP3	1	0	0.425784	0.522636	0.186088	0.353729	protein_coding
ENSG00000168385	SEPTIN2	1	0	0.186144	0.183183	0.0973306	0.121995	protein_coding
ENSG00000100938	GMPR2	1	0	0.248818	0.307259	0.194069	0.159375	protein_coding
ENSG00000082512	TRAF5	1	0	0.303301	0.241945	0.108613	0.223271	protein_coding
ENSG00000139508	SLC46A3	1	0	0.285865	0.317215	0.17138	0.189814	protein_coding
ENSG00000261684	ENSG00000261684	1	0	0.20657	0.220652	0.129357	0.198822	lncRNA
ENSG00000167220	HDHD2	1	0	0.377174	0.449008	0.239411	0.448077	protein_coding
ENSG00000099910	KLHL22	1	0	0.293721	0.345775	0.219968	0.26928	protein_coding
ENSG00000050405	LIMA1	1	0	0.595007	0.602359	0.291881	0.596534	protein_coding
ENSG00000004534	RBM6	1	0	0.368344	0.388797	0.200157	0.392846	protein_coding
ENSG00000139537	CCDC65	1	0	0.394021	0.283777	0.223904	0.21369	protein_coding
ENSG00000280071	GATD3B	1	0	0.353766	0.38806	0.209548	0.3856	protein_coding
ENSG00000137078	SIT1	1	0	0.653121	0.800562	0.520028	0.712495	protein_coding
ENSG00000171492	LRRC8D	1	0	0.315589	0.242514	0.203486	0.258722	protein_coding
ENSG00000183718	TRIM52	1	0	0.294914	0.238786	0.154805	0.308028	protein_coding
ENSG00000264235	MYL12-AS1	1	0	0.313324	0.419889	0.232991	0.29167	lncRNA
ENSG00000268001	CARD8-AS1	1	0	0.746104	0.857933	0.538517	0.665058	lncRNA
ENSG00000109920	FNBP4	1	0	0.203417	0.176769	0.124131	0.153359	protein_coding
ENSG00000112079	STK38	1	0	0.259191	0.273909	0.18183	0.240532	protein_coding
ENSG00000173114	LRRN3	1	0	0.985823	0.995818	0.562757	0.940029	protein_coding
ENSG00000133561	GIMAP6	1	0	0.714798	0.831948	0.454621	0.672011	protein_coding
ENSG00000245164	LINC00861	1	0	0.491846	0.375725	0.185558	0.413608	lncRNA
ENSG00000167074	TEF	1	0	0.502457	0.585381	0.37378	0.430959	protein_coding
ENSG00000268027	ENSG00000268027	1	0	0.395816	0.323984	0.148529	0.290393	lncRNA
ENSG00000072210	ALDH3A2	1	0	0.23791	0.179355	0.106743	0.128576	protein_coding
ENSG00000154767	XPC	1	0	0.216861	0.233444	0.153772	0.228753	protein_coding
ENSG00000169756	LIMS1	1	0	0.34832	0.290055	0.195816	0.254392	protein_coding
ENSG00000117640	MTFR1L	1	0	0.225856	0.175067	0.168654	0.156565	protein_coding
ENSG00000139679	LPAR6	1	0	0.89459	1.08945	0.544095	0.827882	protein_coding
ENSG00000120265	PCMT1	1	0	0.431451	0.538768	0.326562	0.39056	protein_coding
ENSG00000256043	CTSO	1	0	0.522139	0.558303	0.284761	0.350062	protein_coding
ENSG00000164252	AGGF1	1	0	0.289727	0.217457	0.132282	0.181389	protein_coding
ENSG00000213809	KLRK1	1	0	0.326055	0.384505	0.19547	0.352629	protein_coding
ENSG00000026751	SLAMF7	1	0	0.691505	0.898977	0.429472	0.55985	protein_coding
ENSG00000274471	HERC2P7_2	1	0	0.510077	0.305664	0.204229	0.226717	transcribed_unprocessed_pseudogene
ENSG00000137168	PPIL1	1	0	0.593099	0.778822	0.413097	0.674374	protein_coding
ENSG00000263698	ENSG00000263698	1	0	0.966526	0.835746	0.631818	0.704912	lncRNA
ENSG00000131127	ZNF141	1	0	0.41632	0.233384	0.11719	0.250928	protein_coding
ENSG00000213203	GIMAP1	1	0	0.739556	0.801846	0.463232	0.683524	protein_coding
ENSG00000185862	EVI2B	1	0	0.309993	0.360554	0.125837	0.225663	protein_coding
ENSG00000177409	SAMD9L	1	0	0.634468	0.611853	0.311762	0.474774	protein_coding
ENSG00000136997	MYC	1	0	0.513092	0.576939	0.268707	0.457459	protein_coding
ENSG00000266086	ENSG00000266086	1	0	0.387723	0.480486	0.258371	0.321397	protein_coding
ENSG00000103248	MTHFSD	1	0	0.388172	0.377813	0.219141	0.389386	protein_coding
ENSG00000136240	KDELR2	1	0	0.248137	0.15932	0.124487	0.189011	protein_coding
ENSG00000164975	SNAPC3	1	0	0.395588	0.400669	0.206617	0.33655	protein_coding
ENSG00000188171	ZNF626	1	0	0.477632	0.528904	0.436444	0.544722	protein_coding
ENSG00000157978	LDLRAP1	1	0	0.413672	0.441583	0.293011	0.434906	protein_coding
ENSG00000186017	ZNF566	1	0	0.43876	0.544913	0.281803	0.370144	protein_coding
ENSG00000275111	ZNF2	1	0	0.75949	0.747446	0.468034	0.84348	protein_coding
ENSG00000138660	AP1AR	1	0	0.437298	0.486105	0.260129	0.378238	protein_coding
ENSG00000119471	HSDL2	1	0	0.376506	0.319234	0.173339	0.37455	protein_coding
ENSG00000132383	RPA1	1	0	0.257292	0.300912	0.211745	0.246344	protein_coding
ENSG00000245954	LINC02273	1	0	0.752782	0.917893	0.561715	0.758253	lncRNA
ENSG00000134851	TMEM165	1	0	0.438904	0.552902	0.334443	0.40509	protein_coding
ENSG00000198771	RCSD1	1	0	0.203895	0.235275	0.193077	0.114194	protein_coding
ENSG00000265808	SEC22B	1	0	0.258434	0.24898	0.114718	0.195735	protein_coding
ENSG00000130150	MOSPD2	1	0	0.362745	0.401229	0.15396	0.27588	protein_coding
ENSG00000281887	GIMAP1-GIMAP5	1	0	0.705907	0.878989	0.444357	0.683947	protein_coding
ENSG00000134014	ELP3	1	0	0.323484	0.379669	0.243912	0.285147	protein_coding
ENSG00000255835	ENSG00000255835	1	0	0.429231	0.518221	0.335973	0.46999	protein_coding
ENSG00000205765	C5orf51	1	0	0.621728	0.605764	0.392418	0.529565	protein_coding
ENSG00000133574	GIMAP4	1	0	1.19583	1.33708	0.568134	1.08604	protein_coding
ENSG00000164342	TLR3	1	0	1.00955	0.96505	0.238962	0.507149	protein_coding
ENSG00000132406	TMEM128	1	0	0.352235	0.362464	0.187874	0.161648	protein_coding
ENSG00000253522	MIR3142HG	1	0	1.0338	1.39306	0.76574	1.10676	lncRNA
ENSG00000001631	KRIT1	1	0	0.305709	0.313316	0.17137	0.23228	protein_coding
ENSG00000243960	ENSG00000243960	1	0	0.439104	0.532686	0.207871	0.388895	lncRNA
ENSG00000196329	GIMAP5	1	0	0.720305	0.922099	0.441072	0.695062	protein_coding
ENSG00000185432	METTL7A	1	0	0.955851	1.01046	0.387553	0.368781	protein_coding
ENSG00000151500	THYN1	1	0	0.291855	0.293046	0.203179	0.284115	protein_coding
ENSG00000128271	ADORA2A	1	0	0.548261	0.646965	0.361453	0.552188	protein_coding
ENSG00000059573	ALDH18A1	1	0	0.303681	0.361601	0.295452	0.240539	protein_coding
ENSG00000149480	MTA2	1	0	0.193833	0.200211	0.116088	0.180513	protein_coding
ENSG00000174151	CYB561D1	1	0	0.385438	0.384273	0.221249	0.41969	protein_coding
ENSG00000138071	ACTR2	1	0	0.247891	0.298972	0.137647	0.237006	protein_coding
ENSG00000172732	MUS81	1	0	0.358568	0.445217	0.222181	0.36763	protein_coding
ENSG00000058804	NDC1	1	0	0.32358	0.232011	0.156018	0.332403	protein_coding
ENSG00000176444	CLK2	1	0	0.394328	0.273937	0.270061	0.312466	protein_coding
ENSG00000047410	TPR	1	0	0.212128	0.0975062	0.117825	0.117859	protein_coding
ENSG00000125977	EIF2S2	1	0	0.281592	0.330999	0.211168	0.266563	protein_coding
ENSG00000138095	LRPPRC	1	0	0.218449	0.215665	0.154371	0.243375	protein_coding
ENSG00000078668	VDAC3	1	0	0.202811	0.168962	0.118789	0.0997011	protein_coding
ENSG00000285932	ENSG00000285932	1	0	0.336916	0.277154	0.202939	0.306323	protein_coding
ENSG00000265148	TSPOAP1-AS1	1	0	0.230515	0.25564	0.198427	0.20558	lncRNA
ENSG00000105793	GTPBP10	1	0	0.378198	0.362605	0.18201	0.380207	protein_coding
ENSG00000165819	METTL3	1	0	0.24676	0.185045	0.137107	0.115658	protein_coding
ENSG00000138594	TMOD3	1	0	0.420854	0.435184	0.237731	0.387806	protein_coding
ENSG00000164168	TMEM184C	1	0	0.462922	0.537488	0.280718	0.443658	protein_coding
ENSG00000136111	TBC1D4	1	0	0.154183	0.0478195	0.030644	0.102704	protein_coding
ENSG00000012963	UBR7	1	0	0.275876	0.288376	0.215067	0.220231	protein_coding
ENSG00000140395	WDR61	1	0	0.241375	0.278856	0.163676	0.260922	protein_coding
ENSG00000172687	ZNF738	1	0	0.521958	0.515823	0.333483	0.53579	protein_coding
ENSG00000227217	ENSG00000227217	1	0	0.587322	0.741338	0.586415	0.528721	lncRNA
ENSG00000152270	PDE3B	1	0	0.316886	0.318259	0.270445	0.203173	protein_coding
ENSG00000163508	EOMES	1	0	0.945882	1.3051	0.546972	0.864125	protein_coding
ENSG00000135932	CAB39	1	0	0.208927	0.202877	0.103392	0.213147	protein_coding
ENSG00000075568	TMEM131	1	0	0.222873	0.251137	0.150211	0.178818	protein_coding
ENSG00000110344	UBE4A	1	0	0.324257	0.346611	0.21596	0.40503	protein_coding
ENSG00000205413	SAMD9	1	0	0.615026	0.580135	0.270298	0.477549	protein_coding
ENSG00000159023	EPB41	1	0	0.183595	0.199869	0.170993	0.180477	protein_coding
ENSG00000174456	C12orf76	1	0	0.238013	0.195109	0.126292	0.180614	protein_coding
ENSG00000160654	CD3G	1	0	0.50869	0.659473	0.297416	0.518024	protein_coding
ENSG00000266947	ENSG00000266947	1	0	0.407012	0.432653	0.242625	0.331104	lncRNA
ENSG00000197044	ZNF441	1	0	0.715963	0.732011	0.37794	0.443177	protein_coding
ENSG00000139641	ESYT1	1	0	0.407818	0.451764	0.230793	0.450744	protein_coding
ENSG00000077420	APBB1IP	1	0	0.33084	0.347657	0.218001	0.332426	protein_coding
ENSG00000087053	MTMR2	1	0	0.221969	0.0945099	0.0457803	0.0977334	protein_coding
ENSG00000258289	CHURC1	1	0	0.225448	0.262536	0.126817	0.157959	protein_coding
ENSG00000198894	CIPC	1	0	0.344917	0.318385	0.139338	0.278112	protein_coding
ENSG00000211856	TRAJ33	1	0	2.68474	2.25621	2.21822	2.91146	TR_J_gene
ENSG00000163568	AIM2	1	0	0.899359	0.820809	0.532705	0.344343	protein_coding
ENSG00000153113	CAST	1	0	0.165076	0.176737	0.0781634	0.116727	protein_coding
ENSG00000150753	CCT5	1	0	0.3704	0.417452	0.240495	0.399693	protein_coding
ENSG00000112983	BRD8	1	0	0.433363	0.508381	0.242082	0.475989	protein_coding
ENSG00000265118	ENSG00000265118	1	0	0.323699	0.383701	0.18083	0.30507	protein_coding
ENSG00000230487	PSMG3-AS1	1	0	0.497997	0.476614	0.386969	0.459166	lncRNA
ENSG00000198464	ZNF480	1	0	0.529325	0.567877	0.379299	0.482316	protein_coding
ENSG00000173611	SCAI	1	0	0.277171	0.114237	0.11628	0.121545	protein_coding
ENSG00000112039	FANCE	1	0	0.587287	0.66707	0.369161	0.432859	protein_coding
ENSG00000136270	TBRG4	1	0	0.255991	0.279018	0.228762	0.292152	protein_coding
ENSG00000214078	CPNE1	1	0	0.198385	0.200187	0.111573	0.197458	protein_coding
ENSG00000286128	ENSG00000286128	1	0	0.686691	0.92167	0.499267	0.694115	lncRNA
ENSG00000124532	MRS2	1	0	0.491418	0.644038	0.398804	0.556115	protein_coding
ENSG00000167333	TRIM68	1	0	0.51221	0.527026	0.33405	0.505539	protein_coding
ENSG00000141219	C17orf80	1	0	0.415012	0.493024	0.366923	0.392193	protein_coding
ENSG00000079999	KEAP1	1	0	0.585831	0.777205	0.355294	0.583508	protein_coding
ENSG00000278834	ENSG00000278834	1	0	0.720245	0.555103	0.438781	0.500068	lncRNA
ENSG00000225873	C3orf86	1	0	0.793645	0.500889	0.319888	0.448937	transcribed_unitary_pseudogene
ENSG00000105726	ATP13A1	1	0	0.358204	0.357158	0.252696	0.252099	protein_coding
ENSG00000107815	TWNK	1	0	0.377017	0.405598	0.324255	0.212948	protein_coding
ENSG00000274523	RCC1L	1	0	0.284552	0.39087	0.334454	0.311796	protein_coding
ENSG00000213626	LBH	1	0	0.633392	0.68801	0.437061	0.568839	protein_coding
ENSG00000245060	LINC00847	1	0	0.505409	0.625725	0.395377	0.47139	lncRNA
ENSG00000106560	GIMAP2	1	0	0.287043	0.40795	0.20792	0.329842	protein_coding
ENSG00000111653	ING4	1	0	0.456444	0.431254	0.309519	0.443231	protein_coding
ENSG00000245648	KLRK1-AS1	1	0	0.331234	0.378096	0.230403	0.33475	lncRNA
ENSG00000066044	ELAVL1	1	0	0.290303	0.355896	0.265404	0.385381	protein_coding
ENSG00000080819	CPOX	1	0	0.423802	0.460817	0.268311	0.406232	protein_coding
ENSG00000132481	TRIM47	1	0	0.587279	0.824017	0.425255	0.616522	protein_coding
ENSG00000105866	SP4	1	0	0.344635	0.366308	0.287059	0.280185	protein_coding
ENSG00000279069	ENSG00000279069	1	0	0.4068	0.440449	0.235814	0.40938	TEC
ENSG00000288587	ENSG00000288587	1	0	0.726672	1.00615	0.56343	0.810338	lncRNA
ENSG00000077549	CAPZB	1	0	0.223338	0.255502	0.184984	0.213626	protein_coding
ENSG00000115840	SLC25A12	1	0	0.279231	0.318174	0.168024	0.270599	protein_coding
ENSG00000128050	PAICS	1	0	0.269716	0.281482	0.262996	0.303307	protein_coding
ENSG00000079819	EPB41L2	1	0	0.364955	0.415292	0.429527	0.321038	protein_coding
ENSG00000110047	EHD1	1	0	0.380421	0.438558	0.254914	0.32515	protein_coding
ENSG00000102181	CD99L2	1	0	0.40142	0.469614	0.250569	0.244461	protein_coding
ENSG00000143315	PIGM	1	0	0.536426	0.529948	0.248416	0.459704	protein_coding
ENSG00000146731	CCT6A	1	0	0.218246	0.26961	0.13909	0.278562	protein_coding
ENSG00000184584	STING1	1	0	0.270976	0.304152	0.166881	0.157136	protein_coding
ENSG00000138078	PREPL	1	0	0.64132	0.732061	0.418134	0.628014	protein_coding
ENSG00000278768	BACE1-AS	1	0	0.505845	0.542825	0.270796	0.359618	lncRNA
ENSG00000167380	ZNF226	1	0	0.458046	0.46557	0.193929	0.375893	protein_coding
ENSG00000028203	VEZT	1	0	0.281929	0.307985	0.155358	0.260763	protein_coding
ENSG00000259943	ENSG00000259943	1	0	0.625623	0.737989	0.363544	0.519581	lncRNA
ENSG00000138079	SLC3A1	1	0	0.692831	0.668708	0.419439	0.562316	protein_coding
ENSG00000260249	ENSG00000260249	1	0	0.455854	0.509036	0.286359	0.333391	lncRNA
ENSG00000255819	KLRC4-KLRK1	1	0	0.291506	0.368448	0.188068	0.351765	protein_coding
ENSG00000122122	SASH3	1	0	0.371214	0.539326	0.298268	0.389658	protein_coding
ENSG00000105518	TMEM205	1	0	0.307152	0.31039	0.175603	0.155717	protein_coding
ENSG00000250462	LRRC37BP1	1	0	0.331982	0.441977	0.242106	0.323763	transcribed_unprocessed_pseudogene
ENSG00000206337	HCP5	1	0	0.505371	0.629018	0.348974	0.547121	lncRNA
ENSG00000284773	ENSG00000284773	1	0	0.270302	0.318285	0.126914	0.101225	protein_coding
ENSG00000204439	C6orf47	1	0	0.618024	0.757831	0.455095	0.628645	protein_coding
ENSG00000284186	MIR3615	1	0	0.43226	0.57753	0.389318	0.545033	miRNA
ENSG00000013523	ANGEL1	1	0	0.289638	0.28287	0.247523	0.241498	protein_coding
ENSG00000186517	ARHGAP30	1	0	0.284076	0.34063	0.207911	0.271475	protein_coding
ENSG00000067704	IARS2	1	0	0.22596	0.221124	0.11425	0.208926	protein_coding
ENSG00000185220	PGBD2	1	0	0.644432	0.810752	0.410885	0.480774	protein_coding
ENSG00000285064	ENSG00000285064	1	0	0.610571	0.65125	0.417668	0.51664	protein_coding
ENSG00000069329	VPS35	1	0	0.286216	0.344021	0.195132	0.296123	protein_coding
ENSG00000123338	NCKAP1L	1	0	0.243138	0.248585	0.152194	0.202947	protein_coding
ENSG00000243749	TMEM35B	1	0	0.473395	0.588254	0.24831	0.381866	protein_coding
ENSG00000160185	UBASH3A	1	0	0.211488	0.218985	0.122291	0.180761	protein_coding
ENSG00000162704	ARPC5	1	0	0.425441	0.509324	0.260843	0.421089	protein_coding
ENSG00000181924	COA4	1	0	0.391159	0.459655	0.406328	0.375369	protein_coding
ENSG00000106460	TMEM106B	1	0	0.288552	0.288516	0.142325	0.272049	protein_coding
ENSG00000139719	VPS33A	1	0	0.262671	0.274477	0.12644	0.201213	protein_coding
ENSG00000101246	ARFRP1	1	0	0.381329	0.361613	0.23465	0.286666	protein_coding
ENSG00000023330	ALAS1	1	0	0.472212	0.50701	0.275353	0.458881	protein_coding
ENSG00000111335	OAS2	1	0	0.441369	0.510715	0.272591	0.43326	protein_coding
ENSG00000165272	AQP3	1	0	0.356348	0.455253	0.265472	0.340338	protein_coding
ENSG00000119820	YIPF4	1	0	0.476041	0.486107	0.21792	0.520615	protein_coding
ENSG00000164073	MFSD8	1	0	0.284063	0.268957	0.181445	0.153265	protein_coding
ENSG00000259326	ENSG00000259326	1	0	0.520057	0.633922	0.422814	0.629419	lncRNA
ENSG00000087111	PIGS	1	0	0.23722	0.3174	0.175548	0.201755	protein_coding
ENSG00000138459	SLC35A5	1	0	0.305524	0.399978	0.270564	0.333816	protein_coding
ENSG00000211668	IGLV2-11	1	0	2.51425	2.63377	1.93259	1.59777	IG_V_gene
ENSG00000158417	EIF5B	1	0	0.299952	0.287523	0.167759	0.296201	protein_coding
ENSG00000113621	TXNDC15	1	0	0.375501	0.489402	0.347136	0.445541	protein_coding
ENSG00000136870	ZNF189	1	0	0.560872	0.597172	0.258885	0.581214	protein_coding
ENSG00000173145	NOC3L	1	0	0.301471	0.370369	0.0689868	0.236668	protein_coding
ENSG00000204560	DHX16	1	0	0.262511	0.289189	0.194756	0.230949	protein_coding
ENSG00000086827	ZW10	1	0	0.501688	0.614427	0.362265	0.470692	protein_coding
ENSG00000132824	SERINC3	1	0	0.314226	0.463617	0.223686	0.314645	protein_coding
ENSG00000196937	FAM3C	1	0	0.439116	0.536507	0.222771	0.227783	protein_coding
ENSG00000285238	ENSG00000285238	1	0	0.189727	0.18957	0.103899	0.202835	protein_coding
ENSG00000172113	NME6	1	0	0.478523	0.553168	0.268362	0.46945	protein_coding
ENSG00000113552	GNPDA1	1	0	0.390312	0.462403	0.249398	0.334124	protein_coding
ENSG00000243335	KCTD7	1	0	0.439788	0.587326	0.275986	0.526376	protein_coding
ENSG00000075624	ACTB	1	0	0.336205	0.4283	0.229103	0.328878	protein_coding
ENSG00000149150	SLC43A1	1	0	0.382689	0.458985	0.198104	0.226629	protein_coding
ENSG00000092203	TOX4	1	0	0.23958	0.249211	0.139307	0.214552	protein_coding
ENSG00000072756	TRNT1	1	0	0.262216	0.269966	0.214781	0.314748	protein_coding
ENSG00000146085	MMUT	1	0	0.261551	0.311534	0.184136	0.240664	protein_coding
ENSG00000110876	SELPLG	1	0	0.762094	0.874557	0.49949	0.750529	protein_coding
ENSG00000163026	WDCP	1	0	0.548443	0.705631	0.520668	0.520649	protein_coding
ENSG00000148110	MFSD14B	1	0	0.503181	0.667716	0.291601	0.531904	protein_coding
ENSG00000267228	ENSG00000267228	1	0	0.270191	0.294146	0.160937	0.26015	protein_coding
ENSG00000118804	STBD1	1	0	0.983226	1.39141	0.578446	1.10271	protein_coding
ENSG00000140553	UNC45A	1	0	0.377108	0.45646	0.227463	0.458145	protein_coding
ENSG00000197157	SND1	1	0	0.175072	0.188355	0.134862	0.130881	protein_coding
ENSG00000215114	UBXN2B	1	0	0.405768	0.39341	0.160056	0.30444	protein_coding
ENSG00000262823	ENSG00000262823	1	0	0.781316	0.786413	0.418253	0.67968	lncRNA
ENSG00000169813	HNRNPF	1	0	0.387075	0.489676	0.290689	0.450653	protein_coding
ENSG00000146476	ARMT1	1	0	0.483348	0.637738	0.386708	0.593603	protein_coding
ENSG00000163755	HPS3	1	0	0.250231	0.319262	0.198083	0.186419	protein_coding
ENSG00000280137	ENSG00000280137	1	0	0.300069	0.328469	0.236099	0.293885	TEC
ENSG00000152133	GPATCH11	1	0	0.395121	0.410036	0.214929	0.303903	protein_coding
ENSG00000266036	SLC9A3R1-AS1	1	0	0.421744	0.572199	0.391344	0.4414	lncRNA
ENSG00000254635	WAC-AS1	1	0	0.235682	0.293301	0.189737	-0.0334947	lncRNA
ENSG00000143106	PSMA5	1	0	0.291409	0.346333	0.158684	0.246595	protein_coding
ENSG00000143119	CD53	1	0	0.333523	0.398824	0.187972	0.322774	protein_coding
ENSG00000132604	TERF2	1	0	0.234144	0.229	0.158386	0.127265	protein_coding
ENSG00000256667	KLRA1P	1	0	0.366074	0.556578	0.216606	0.26107	transcribed_unprocessed_pseudogene
ENSG00000117748	RPA2	1	0	0.484239	0.623108	0.307214	0.536642	protein_coding
ENSG00000149084	HSD17B12	1	0	0.287414	0.278346	0.174749	0.343207	protein_coding
ENSG00000236723	ENSG00000236723	1	0	0.512024	0.568664	0.271679	0.411704	lncRNA
ENSG00000211801	TRAV21	1	0	0.712658	0.700403	0.41025	0.731667	TR_V_gene
ENSG00000144840	RABL3	1	0	0.313564	0.387014	0.325361	0.346909	protein_coding
ENSG00000113088	GZMK	1	0	0.45504	0.593449	0.22935	0.267165	protein_coding
ENSG00000139626	ITGB7	1	0	0.190255	0.227629	0.153176	0.215838	protein_coding
ENSG00000172086	KRCC1	1	0	0.31762	0.363764	0.164568	0.207505	protein_coding
ENSG00000240356	RPL23AP7	1	0	0.588911	0.748674	0.332748	0.624045	transcribed_processed_pseudogene
ENSG00000233850	ENSG00000233850	1	0	0.516214	0.50579	0.306473	0.531502	lncRNA
ENSG00000132357	CARD6	1	0	0.807186	0.925787	0.453275	1.0531	protein_coding
ENSG00000187994	RINL	1	0	0.33647	0.357817	0.25858	0.352848	protein_coding
ENSG00000168710	AHCYL1	1	0	0.502745	0.50661	0.252856	0.470688	protein_coding
ENSG00000111679	PTPN6	1	0	0.360657	0.465643	0.208578	0.260707	protein_coding
ENSG00000064102	INTS13	1	0	0.319888	0.370573	0.263852	0.354586	protein_coding
ENSG00000103018	CYB5B	1	0	0.360682	0.424736	0.217422	0.422186	protein_coding
ENSG00000206053	JPT2	1	0	0.579143	0.639204	0.341914	0.609794	protein_coding
ENSG00000164088	PPM1M	1	0	0.221666	0.271255	0.172343	0.211712	protein_coding
ENSG00000109062	SLC9A3R1	1	0	0.407892	0.532491	0.291654	0.405662	protein_coding
ENSG00000248664	ENSG00000248664	1	0	0.499252	0.68183	0.341605	0.621492	lncRNA
ENSG00000157870	PRXL2B	1	0	0.323081	0.369076	0.222124	0.280424	protein_coding
ENSG00000211787	TRAV8-3	1	0	0.378214	0.346498	0.256531	0.435805	TR_V_gene
ENSG00000168300	PCMTD1	1	0	0.279481	0.292744	0.155826	0.316439	protein_coding
ENSG00000120925	RNF170	1	0	0.358604	0.485258	0.220523	0.302953	protein_coding
ENSG00000143183	TMCO1	1	0	0.273518	0.40376	0.169715	0.272815	protein_coding
ENSG00000235863	B3GALT4	1	0	0.512787	0.65434	0.341303	0.356313	protein_coding
ENSG00000108771	DHX58	1	0	0.221242	0.217072	0.113453	0.14107	protein_coding
ENSG00000111639	MRPL51	1	0	0.456554	0.564655	0.258942	0.506126	protein_coding
ENSG00000011009	LYPLA2	1	0	0.24718	0.312686	0.19464	0.209507	protein_coding
ENSG00000164961	WASHC5	1	0	0.296838	0.44118	0.30422	0.264658	protein_coding
ENSG00000185716	MOSMO	1	0	0.301617	0.255935	0.206349	0.354518	protein_coding
ENSG00000178977	LINC00324	1	0	0.665811	0.884204	0.53452	0.739588	lncRNA
ENSG00000173221	GLRX	1	0	0.426549	0.481345	0.238489	0.285304	protein_coding
ENSG00000136485	DCAF7	1	0	0.44433	0.517845	0.278987	0.440672	protein_coding
ENSG00000272414	FAM47E-STBD1	1	0	1.10309	1.462	0.697677	1.17991	protein_coding
ENSG00000172349	IL16	1	0	0.343686	0.391075	0.18678	0.379987	protein_coding
ENSG00000170542	SERPINB9	1	0	0.253951	0.27822	0.13367	0.17034	protein_coding
ENSG00000165905	LARGE2	1	0	0.377263	0.388612	0.117058	0.164036	protein_coding
ENSG00000171570	RAB4B-EGLN2	1	0	0.345476	0.434155	0.262238	0.324249	protein_coding
ENSG00000003056	M6PR	1	0	0.34209	0.414641	0.202251	0.324708	protein_coding
ENSG00000117450	PRDX1	1	0	0.361407	0.441414	0.216261	0.311655	protein_coding
ENSG00000112110	MRPL18	1	0	0.389286	0.479961	0.179765	0.37347	protein_coding
ENSG00000196387	ZNF140	1	0	0.32388	0.425511	0.180206	0.211286	protein_coding
ENSG00000134460	IL2RA	1	0	0.337793	0.446294	0.19682	0.282262	protein_coding
ENSG00000129675	ARHGEF6	1	0	0.144716	0.144426	0.104942	0.159654	protein_coding
ENSG00000132294	EFR3A	1	0	0.256901	0.344966	0.188707	0.310726	protein_coding
ENSG00000107651	SEC23IP	1	0	0.298081	0.387595	0.221964	0.39081	protein_coding
ENSG00000153179	RASSF3	1	0	0.27765	0.351614	0.206696	0.238821	protein_coding
ENSG00000108439	PNPO	1	0	0.4963	0.634822	0.369485	0.604133	protein_coding
ENSG00000126882	FAM78A	1	0	0.378734	0.435286	0.213735	0.31915	protein_coding
ENSG00000247596	TWF2	1	0	0.367963	0.436219	0.261864	0.330301	protein_coding
ENSG00000179115	FARSA	1	0	0.430564	0.489187	0.288968	0.361616	protein_coding
ENSG00000177946	CENPBD1	1	0	0.715025	0.976766	0.580907	0.742419	transcribed_unitary_pseudogene
ENSG00000180917	CMTR2	1	0	0.620446	0.69591	0.341727	0.588992	protein_coding
ENSG00000101608	MYL12A	1	0	0.233745	0.295307	0.168968	0.207827	protein_coding
ENSG00000198105	ZNF248	1	0	0.427533	0.519813	0.200453	0.352985	protein_coding
ENSG00000136161	RCBTB2	1	0	0.320567	0.388931	0.25622	0.284657	protein_coding
ENSG00000167208	SNX20	1	0	0.339306	0.443785	0.269878	0.394562	protein_coding
ENSG00000173409	ARV1	1	0	0.574221	0.688719	0.432614	0.400479	protein_coding
ENSG00000179144	GIMAP7	1	0	0.934792	1.29282	0.482922	0.96155	protein_coding
ENSG00000104524	PYCR3	1	0	0.537915	0.671844	0.388243	0.485957	protein_coding
ENSG00000145833	DDX46	1	0	0.162005	0.1691	0.122286	0.15294	protein_coding
ENSG00000198440	ZNF583	1	0	0.512669	0.595284	0.185831	0.360892	protein_coding
ENSG00000146386	ABRACL	1	0	0.2974	0.358883	0.152399	0.261405	protein_coding
ENSG00000278619	MRM1	1	0	0.686264	0.793445	0.351465	0.638406	protein_coding
ENSG00000244509	APOBEC3C	1	0	0.551531	0.64038	0.283965	0.535981	protein_coding
ENSG00000230530	LIMD1-AS1	1	0	0.352016	0.387527	0.186317	0.299364	lncRNA
ENSG00000230385	ENSG00000230385	1	0	0.655756	0.681305	0.590685	0.787662	lncRNA
ENSG00000271601	LIX1L	1	0	0.254088	0.389319	0.245287	0.248825	protein_coding
ENSG00000125384	PTGER2	1	0	0.472852	0.640781	0.334524	0.335032	protein_coding
ENSG00000136628	EPRS1	1	0	0.194962	0.250751	0.148298	0.255777	protein_coding
ENSG00000132313	MRPL35	1	0	0.425333	0.482879	0.347774	0.403725	protein_coding
ENSG00000247796	ENSG00000247796	1	0	0.876777	1.02666	0.368477	0.783441	lncRNA
ENSG00000277734	TRAC	1	0	0.375033	0.471728	0.241376	0.469155	TR_C_gene
ENSG00000177854	TMEM187	1	0	0.463203	0.515303	0.323918	0.394352	protein_coding
ENSG00000179933	C14orf119	1	0	0.854131	1.02305	0.470527	0.909823	protein_coding
ENSG00000164096	C4orf3	1	0	0.272884	0.304178	0.0990138	0.212915	protein_coding
ENSG00000186687	LYRM7	1	0	0.294562	0.298161	0.0944668	0.282297	protein_coding
ENSG00000275052	PPP4R3B	1	0	0.15473	0.173638	0.102956	0.108092	protein_coding
ENSG00000120333	MRPS14	1	0	0.383368	0.535582	0.362693	0.475431	protein_coding
ENSG00000124702	KLHDC3	1	0	0.263428	0.287482	0.222233	0.269132	protein_coding
ENSG00000271725	ENSG00000271725	1	0	0.324713	0.370726	0.182844	0.396713	lncRNA
ENSG00000133678	TMEM254	1	0	0.42399	0.438914	0.233503	0.357386	protein_coding
ENSG00000164985	PSIP1	1	0	0.148269	0.176276	0.0869394	0.123503	protein_coding
ENSG00000139651	ZNF740	1	0	0.198957	0.226818	0.103092	0.184719	protein_coding
ENSG00000239713	APOBEC3G	1	0	0.448304	0.580341	0.295792	0.413613	protein_coding
ENSG00000168329	CX3CR1	1	0	1.24017	1.67578	0.807205	1.36081	protein_coding
ENSG00000105136	ZNF419	1	0	0.433713	0.5344	0.266255	0.401393	protein_coding
ENSG00000177951	BET1L	1	0	0.171916	0.237224	0.134427	0.100487	protein_coding
ENSG00000117751	PPP1R8	1	0	0.327151	0.345423	0.154712	0.24812	protein_coding
ENSG00000185730	ZNF696	1	0	0.809856	0.93684	0.500532	0.749574	protein_coding
ENSG00000170128	GPR25	1	0	0.709502	1.15612	0.711601	0.639122	protein_coding
ENSG00000131236	CAP1	1	0	0.295295	0.358442	0.192334	0.29626	protein_coding
ENSG00000178057	NDUFAF3	1	0	0.300703	0.364268	0.312363	0.221415	protein_coding
ENSG00000182952	HMGN4	1	0	0.303348	0.455097	0.238813	0.31781	protein_coding
ENSG00000197016	ZNF470	1	0	0.491069	0.521848	0.252907	0.47329	protein_coding
ENSG00000198301	SDAD1	1	0	0.259926	0.337278	0.200606	0.266113	protein_coding
ENSG00000285292	ABCF2-H2BE1	1	0	0.260062	0.293327	0.230084	0.264191	protein_coding
ENSG00000133789	SWAP70	1	0	0.462109	0.624677	0.299352	0.19003	protein_coding
ENSG00000088986	DYNLL1	1	0	0.472894	0.575577	0.368348	0.532979	protein_coding
ENSG00000182866	LCK	1	0	0.275295	0.315627	0.180213	0.293017	protein_coding
ENSG00000170473	PYM1	1	0	0.373309	0.428962	0.245768	0.349236	protein_coding
ENSG00000137806	NDUFAF1	1	0	0.619601	0.74435	0.354635	0.507767	protein_coding
ENSG00000243667	WDR92	1	0	0.537585	0.572783	0.282706	0.51504	protein_coding
ENSG00000181315	ZNF322	1	0	0.898904	1.0098	0.440601	0.763531	protein_coding
ENSG00000180626	ZNF594	1	0	0.706654	0.745935	0.443956	0.577309	protein_coding
ENSG00000010165	EEF1AKNMT	1	0	0.727448	0.828934	0.388266	0.631983	protein_coding
ENSG00000281103	TRG-AS1	1	0	0.297251	0.329456	0.179587	0.281746	lncRNA
ENSG00000173366	ENSG00000173366	1	0	0.364573	0.482717	0.279762	0.324279	protein_coding
ENSG00000112118	MCM3	1	0	0.357598	0.484027	0.225355	0.450975	protein_coding
ENSG00000115145	STAM2	1	0	0.2882	0.346338	0.173485	0.259177	protein_coding
ENSG00000110013	SIAE	1	0	0.252753	0.291038	0.19439	0.228467	protein_coding
ENSG00000009844	VTA1	1	0	0.306981	0.382194	0.0815258	0.351947	protein_coding
ENSG00000234814	SVIL2P	1	0	0.564791	0.787999	0.52188	0.421769	transcribed_unprocessed_pseudogene
ENSG00000204713	TRIM27	1	0	0.338419	0.45919	0.22596	0.269503	protein_coding
ENSG00000240535	ENSG00000240535	1	0	0.363972	0.526611	0.173247	0.214566	lncRNA
ENSG00000167986	DDB1	1	0	0.187033	0.242207	0.171723	0.240956	protein_coding
ENSG00000143149	ALDH9A1	1	0	0.27601	0.326068	0.212118	0.3922	protein_coding
ENSG00000278970	HEIH	1	0	0.438388	0.536773	0.248243	0.457193	lncRNA
ENSG00000085644	ZNF213	1	0	0.54767	0.756996	0.369617	0.372919	protein_coding
ENSG00000117280	RAB29	1	0	0.334261	0.419853	0.181654	0.383165	protein_coding
ENSG00000064666	CNN2	1	0	0.201606	0.242696	0.161194	0.186176	protein_coding
ENSG00000197362	ZNF786	1	0	0.432794	0.517797	0.360898	0.553795	protein_coding
ENSG00000120868	APAF1	1	0	0.29436	0.353007	0.181775	0.249843	protein_coding
ENSG00000108622	ICAM2	1	0	0.288529	0.393534	0.236006	0.362565	protein_coding
ENSG00000175792	RUVBL1	1	0	0.218926	0.279779	0.213547	0.245015	protein_coding
ENSG00000163348	PYGO2	1	0	0.361225	0.470665	0.249356	0.376879	protein_coding
ENSG00000283341	ENSG00000283341	1	0	0.430229	0.48389	0.32812	0.527834	lncRNA
ENSG00000254559	ENSG00000254559	1	0	0.224287	0.29693	0.186941	0.237234	lncRNA
ENSG00000249673	NOP14-AS1	1	0	0.148582	0.160301	0.169702	0.086561	lncRNA
ENSG00000188801	ZNF322P1	1	0	0.952696	1.19272	0.44031	0.830856	processed_pseudogene
ENSG00000277301	ENSG00000277301	1	0	0.315976	0.397985	0.330747	0.372911	lncRNA
ENSG00000263002	ZNF234	1	0	0.583582	0.583934	0.419493	0.708994	protein_coding
ENSG00000079950	STX7	1	0	0.349302	0.392516	0.198311	0.284097	protein_coding
ENSG00000126790	L3HYPDH	1	0	0.300847	0.350438	0.111672	0.1406	protein_coding
ENSG00000269858	EGLN2	1	0	0.318693	0.391731	0.204246	0.273429	protein_coding
ENSG00000145740	SLC30A5	1	0	0.25703	0.287115	0.142387	0.273596	protein_coding
ENSG00000264247	ZNF407-AS1	1	0	0.416038	0.496108	0.306635	0.484117	lncRNA
ENSG00000277969	ENSG00000277969	1	0	0.521733	0.580407	0.400281	0.447349	lncRNA
ENSG00000108479	GALK1	1	0	0.49743	0.638588	0.221654	0.508715	protein_coding
ENSG00000035681	NSMAF	1	0	0.182209	0.214772	0.132514	0.130094	protein_coding
ENSG00000173692	PSMD1	1	0	0.223164	0.305131	0.122754	0.283114	protein_coding
ENSG00000197062	ZSCAN26	1	0	0.317609	0.431903	0.145086	0.320511	protein_coding
ENSG00000146802	TMEM168	1	0	0.274284	0.309383	0.170744	0.173344	protein_coding
ENSG00000121858	TNFSF10	1	0	0.515419	0.667414	0.226182	0.467435	protein_coding
ENSG00000128394	APOBEC3F	1	0	0.339911	0.419098	0.200754	0.437127	protein_coding
ENSG00000135341	MAP3K7	1	0	0.212289	0.239986	0.0946041	0.216496	protein_coding
ENSG00000114686	MRPL3	1	0	0.244134	0.266363	0.146169	0.156576	protein_coding
ENSG00000006451	RALA	1	0	0.316158	0.408996	0.302221	0.378636	protein_coding
ENSG00000185880	TRIM69	1	0	0.636196	0.704535	0.322704	0.583763	protein_coding
ENSG00000258465	ENSG00000258465	1	0	0.144219	0.169281	0.124482	0.109226	protein_coding
ENSG00000254673	ENSG00000254673	1	0	0.325201	0.44911	0.260569	0.350536	protein_coding
ENSG00000111540	RAB5B	1	0	0.259396	0.282781	0.154687	0.269641	protein_coding
ENSG00000175938	ORAI3	1	0	0.433453	0.529531	0.27775	0.18681	protein_coding
ENSG00000113407	TARS1	1	0	0.273257	0.351884	0.23573	0.356579	protein_coding
ENSG00000179477	ALOX12B	1	0	0.513899	0.654394	0.402811	0.424348	protein_coding
ENSG00000119929	CUTC	1	0	0.223539	0.248465	0.236551	0.200951	protein_coding
ENSG00000269911	FAM226B	1	0	0.38958	0.421325	0.112121	0.363364	lncRNA
ENSG00000120008	WDR11	1	0	0.252063	0.2971	0.14511	0.219923	protein_coding
ENSG00000277496	ENSG00000277496	1	0	0.584482	0.85564	0.507505	0.576196	lncRNA
ENSG00000238227	TMEM250	1	0	0.517698	0.701571	0.389632	0.476957	protein_coding
ENSG00000071127	WDR1	1	0	0.190218	0.229008	0.134445	0.175901	protein_coding
ENSG00000113732	ATP6V0E1	1	0	0.387911	0.539276	0.233903	0.439112	protein_coding
ENSG00000163171	CDC42EP3	1	0	0.392511	0.569506	0.245972	0.369428	protein_coding
ENSG00000286140	DERPC	1	0	0.390808	0.432638	0.211944	0.378	protein_coding
ENSG00000204308	RNF5	1	0	0.451238	0.509524	0.113812	0.31891	protein_coding
ENSG00000168229	PTGDR	1	0	0.549843	0.681397	0.377209	0.460185	protein_coding
ENSG00000259948	ENSG00000259948	1	0	0.379341	0.431154	0.146801	0.229813	processed_pseudogene
ENSG00000106003	LFNG	1	0	0.437033	0.644828	0.265123	0.548273	protein_coding
ENSG00000168522	FNTA	1	0	0.203507	0.284908	0.171282	0.187188	protein_coding
ENSG00000125910	S1PR4	1	0	0.400815	0.558773	0.287816	0.377063	protein_coding
ENSG00000143851	PTPN7	1	0	0.255623	0.344552	0.20225	0.254076	protein_coding
ENSG00000112473	SLC39A7	1	0	0.222959	0.269768	0.178686	0.210293	protein_coding
ENSG00000168802	CHTF8	1	0	0.388716	0.432336	0.211967	0.379215	protein_coding
ENSG00000102879	CORO1A	1	0	0.234168	0.303116	0.186244	0.212067	protein_coding
ENSG00000163683	SMIM14	1	0	0.349413	0.584483	0.197914	0.384339	protein_coding
ENSG00000272897	ENSG00000272897	1	0	0.197493	0.264439	0.18608	0.268044	protein_coding
ENSG00000163166	IWS1	1	0	0.207362	0.298659	0.115238	0.258909	protein_coding
ENSG00000117281	CD160	1	0	0.543489	0.668805	0.402622	0.281348	protein_coding
ENSG00000119977	TCTN3	1	0	0.230823	0.280302	0.167542	0.265375	protein_coding
ENSG00000013288	MAN2B2	1	0	0.189959	0.267189	0.153221	0.168076	protein_coding
ENSG00000049239	H6PD	1	0	0.177323	0.285134	0.183657	0.0925716	protein_coding
ENSG00000162813	BPNT1	1	0	0.438399	0.521774	0.239973	0.478952	protein_coding
ENSG00000188389	PDCD1	1	0	0.354692	0.572709	0.386879	0.392457	protein_coding
ENSG00000266962	HSD17B1-AS1	1	0	0.413722	0.516226	0.317091	0.483822	lncRNA
ENSG00000135269	TES	1	0	0.184093	0.264673	0.16167	0.198233	protein_coding
ENSG00000135452	TSPAN31	1	0	0.31317	0.34831	0.196919	0.262167	protein_coding
ENSG00000149532	CPSF7	1	0	0.241384	0.269263	0.182445	0.257768	protein_coding
ENSG00000249375	CASC11	1	0	0.460589	0.618832	0.309729	0.423488	lncRNA
ENSG00000116199	FAM20B	1	0	0.190088	0.224586	0.110178	0.109381	protein_coding
ENSG00000196290	NIF3L1	1	0	0.320186	0.325263	0.15698	0.434047	protein_coding
ENSG00000100883	SRP54	1	0	0.248973	0.334022	0.146985	0.338661	protein_coding
ENSG00000219410	ENSG00000219410	1	0	0.192243	0.269604	0.155242	0.166967	lncRNA
ENSG00000084652	TXLNA	1	0	0.345143	0.406953	0.244601	0.439135	protein_coding
ENSG00000105122	RASAL3	1	0	0.224633	0.288532	0.168193	0.274974	protein_coding
ENSG00000112697	TMEM30A	1	0	0.173152	0.195644	0.0935651	0.115056	protein_coding
ENSG00000240143	ENSG00000240143	1	0	0.29525	0.482586	0.13101	0.340502	lncRNA
ENSG00000111481	COPZ1	1	0	0.21421	0.254975	0.108085	0.257103	protein_coding
ENSG00000063241	ISOC2	1	0	0.409633	0.463769	0.313081	0.417375	protein_coding
ENSG00000188522	FAM83G	1	0	0.307179	0.397596	0.338491	0.378454	protein_coding
ENSG00000196812	ZSCAN16	1	0	0.449239	0.533866	0.399536	0.433874	protein_coding
ENSG00000163558	PRKCI	1	0	0.257997	0.351568	0.169975	0.194446	protein_coding
ENSG00000153140	CETN3	1	0	0.667036	0.759739	0.25715	0.642978	protein_coding
ENSG00000280893	ENSG00000280893	1	0	0.310602	0.351412	0.191857	0.239435	protein_coding
ENSG00000187653	TMSB4XP8	1	0	0.217687	0.33012	0.192865	0.286133	processed_pseudogene
ENSG00000160712	IL6R	1	0	0.267926	0.357548	0.198514	0.273531	protein_coding
ENSG00000197713	RPE	1	0	0.390423	0.44898	0.134339	0.514417	protein_coding
ENSG00000197043	ANXA6	1	0	0.287874	0.383626	0.174819	0.404377	protein_coding
ENSG00000065559	MAP2K4	1	0	0.221438	0.208202	0.132233	0.306594	protein_coding
ENSG00000131558	EXOC4	1	0	0.278005	0.403299	0.143109	0.273342	protein_coding
ENSG00000101997	CCDC22	1	0	0.22366	0.263631	0.123999	0.170788	protein_coding
ENSG00000268975	MIA-RAB4B	1	0	0.216211	0.302507	0.186902	0.227359	protein_coding
ENSG00000135318	NT5E	1	0	0.391338	0.527616	0.294561	0.221261	protein_coding
ENSG00000258555	SPECC1L-ADORA2A	1	0	0.266884	0.35391	0.197908	0.310757	protein_coding
ENSG00000163449	TMEM169	1	0	0.591037	0.78414	0.384538	0.574561	protein_coding
ENSG00000197782	ZNF780A	1	0	0.426888	0.556797	0.265204	0.449837	protein_coding
ENSG00000144746	ARL6IP5	1	0	0.350661	0.492429	0.211379	0.431362	protein_coding
ENSG00000084733	RAB10	1	0	0.346646	0.487399	0.194844	0.415168	protein_coding
ENSG00000235173	HGH1	1	0	0.506302	0.59588	0.348942	0.513778	protein_coding
ENSG00000138073	PREB	1	0	0.320806	0.450953	0.254674	0.364555	protein_coding
ENSG00000140521	POLG	1	0	0.202521	0.234463	0.20604	0.293408	protein_coding
ENSG00000157538	VPS26C	1	0	0.21858	0.254117	0.138463	0.20573	protein_coding
ENSG00000235505	CASP4LP	1	0	0.292297	0.396424	0.172855	0.0437917	transcribed_unprocessed_pseudogene
ENSG00000167578	RAB4B	1	0	0.214742	0.287102	0.168039	0.214087	protein_coding
ENSG00000116489	CAPZA1	1	0	0.250895	0.33891	0.131036	0.258291	protein_coding
ENSG00000143365	RORC	1	0	0.533075	1.04738	0.41751	0.652952	protein_coding
ENSG00000175573	C11orf68	1	0	0.413575	0.621003	0.342611	0.496172	protein_coding
ENSG00000285947	ENSG00000285947	1	0	0.453127	0.641721	0.392056	0.416288	protein_coding
ENSG00000183258	DDX41	1	0	0.178645	0.218485	0.181804	0.221669	protein_coding
ENSG00000197471	SPN	1	0	0.592109	0.778414	0.331902	0.688487	protein_coding
ENSG00000128340	RAC2	1	0	0.275969	0.381595	0.203461	0.367807	protein_coding
ENSG00000086666	ZFAND6	1	0	0.284213	0.36787	0.165402	0.228557	protein_coding
ENSG00000178896	EXOSC4	1	0	0.499422	0.568058	0.560281	0.458954	protein_coding
ENSG00000163154	TNFAIP8L2	1	0	0.90444	1.29509	0.544402	1.05556	protein_coding
ENSG00000131943	C19orf12	1	0	0.282078	0.32532	0.173404	0.279486	protein_coding
ENSG00000184009	ACTG1	1	0	0.177157	0.211314	0.141765	0.165183	protein_coding
ENSG00000160221	GATD3A	1	0	0.303387	0.362584	0.261988	0.331954	protein_coding
ENSG00000119421	NDUFA8	1	0	0.406343	0.527519	0.26199	0.413685	protein_coding
ENSG00000242110	AMACR	1	0	0.383215	0.573514	0.237254	0.283489	protein_coding
ENSG00000082641	NFE2L1	1	0	0.216247	0.247337	0.121784	0.224636	protein_coding
ENSG00000279716	ENSG00000279716	1	0	0.210895	0.286076	0.185768	0.112335	TEC
ENSG00000286235	ENSG00000286235	1	0	0.320776	0.441826	0.141106	0.378352	protein_coding
ENSG00000205138	SDHAF1	1	0	0.533246	0.630678	0.396003	0.480302	protein_coding
ENSG00000266412	NCOA4	1	0	0.241567	0.347855	0.134039	0.31282	protein_coding
ENSG00000156531	PHF6	1	0	0.220005	0.281105	0.0272602	0.265951	protein_coding
ENSG00000090861	AARS1	1	0	0.335862	0.384787	0.112317	0.386956	protein_coding
ENSG00000273294	C1QTNF3-AMACR	1	0	0.38304	0.555839	0.313809	0.31866	protein_coding
ENSG00000253570	RNF5P1	1	0	0.46434	0.584801	0.396121	0.362736	processed_pseudogene
ENSG00000213443	NPM1P7	1	0	0.177684	0.22356	0.0970401	0.209667	processed_pseudogene
ENSG00000108523	RNF167	1	0	0.244521	0.285734	0.150924	0.250417	protein_coding
ENSG00000266975	FARSA-AS1	1	0	0.574121	0.71182	0.424101	0.72321	lncRNA
ENSG00000198730	CTR9	1	0	0.254334	0.375729	0.23439	0.340061	protein_coding
ENSG00000164062	APEH	1	0	0.194106	0.29505	0.145554	0.182343	protein_coding
ENSG00000085760	MTIF2	1	0	0.173729	0.196692	0.0836325	0.00257304	protein_coding
ENSG00000123131	PRDX4	1	0	0.451364	0.636484	0.224904	0.345353	protein_coding
ENSG00000280789	PAGR1	1	0	0.294048	0.367433	0.17686	0.29264	protein_coding
ENSG00000131446	MGAT1	1	0	0.337311	0.447189	0.212704	0.26567	protein_coding
ENSG00000275342	PRAG1	1	0	0.349594	0.564003	0.441807	0.469884	protein_coding
ENSG00000279833	ENSG00000279833	1	0	0.13776	0.197522	0.177567	0.111297	lncRNA
ENSG00000181036	FCRL6	1	0	0.462866	0.611395	0.336496	0.427933	protein_coding
ENSG00000114786	ABHD14A-ACY1	1	0	0.233672	0.271034	0.246767	0.105578	protein_coding
ENSG00000213413	PVRIG	1	0	0.255191	0.432391	0.187366	0.340948	protein_coding
ENSG00000155957	TMBIM4	1	0	0.259011	0.306091	0.0722557	0.11651	protein_coding
ENSG00000108468	CBX1	1	0	0.335295	0.423221	0.145838	0.411475	protein_coding
ENSG00000124733	MEA1	1	0	0.179339	0.22925	0.178669	0.218287	protein_coding
ENSG00000181045	SLC26A11	1	0	0.265108	0.393648	0.252251	0.28422	protein_coding
ENSG00000087338	GMCL1	1	0	0.203285	0.275914	0.22628	0.154158	protein_coding
ENSG00000211701	TRGV1	1	0	0.812879	1.08046	0.541369	0.391284	TR_V_gene
ENSG00000121691	CAT	1	0	0.280473	0.347585	0.145005	0.312698	protein_coding
ENSG00000264058	ENSG00000264058	1	0	0.156823	0.180132	0.0302326	0.107131	protein_coding
ENSG00000279369	ENSG00000279369	1	0	0.434267	0.606833	0.276752	0.437862	TEC
ENSG00000170356	OR2A20P	1	0	0.269674	0.328894	0.158258	0.196212	transcribed_unprocessed_pseudogene
ENSG00000133812	SBF2	1	0	0.321271	0.378361	0.203341	0.136116	protein_coding
ENSG00000288622	PDCD6-AHRR	1	0	0.275604	0.370355	0.104499	0.179995	protein_coding
ENSG00000140632	GLYR1	1	0	0.197895	0.24542	0.114897	0.182391	protein_coding
ENSG00000125871	MGME1	1	0	0.30859	0.364074	0.162269	0.229951	protein_coding
ENSG00000176087	SLC35A4	1	0	0.260569	0.40202	0.222855	0.27369	protein_coding
ENSG00000180549	FUT7	1	0	0.855004	1.46594	0.896337	1.19187	protein_coding
ENSG00000126457	PRMT1	1	0	0.245966	0.308386	0.248519	0.244693	protein_coding
ENSG00000211829	TRDC	1	0	0.527595	0.819095	0.362928	0.680076	TR_C_gene
ENSG00000122218	COPA	1	0	0.171065	0.247958	0.123368	0.134814	protein_coding
ENSG00000162222	TTC9C	1	0	0.509423	0.608442	0.290267	0.528465	protein_coding
ENSG00000116688	MFN2	1	0	0.117147	0.136645	0.116502	0.106247	protein_coding
ENSG00000147010	SH3KBP1	1	0	0.195653	0.261154	0.150315	0.205833	protein_coding
ENSG00000139197	PEX5	1	0	0.18743	0.232174	0.128813	0.255613	protein_coding
ENSG00000211810	TRAV29DV5	1	0	0.385492	0.495065	0.37197	0.522981	TR_V_gene
ENSG00000010810	FYN	1	0	0.137349	0.186537	0.128757	0.125897	protein_coding
ENSG00000136827	TOR1A	1	0	0.374793	0.490826	0.247661	0.433234	protein_coding
ENSG00000089127	OAS1	1	0	0.507994	0.733456	0.241852	0.315773	protein_coding
ENSG00000115310	RTN4	1	0	0.20555	0.324978	0.191587	0.21254	protein_coding
ENSG00000007312	CD79B	1	0	0.415731	0.584764	0.30486	0.351935	protein_coding
ENSG00000125753	VASP	1	0	0.397014	0.471172	0.241201	0.34202	protein_coding
ENSG00000166272	WBP1L	1	0	0.329944	0.425607	0.246006	0.295115	protein_coding
ENSG00000116459	ATP5PB	1	0	0.254001	0.336475	0.148379	0.229353	protein_coding
ENSG00000211451	GNRHR2	1	0	0.352651	0.496511	0.171595	0.4566	transcribed_unitary_pseudogene
ENSG00000143570	SLC39A1	1	0	0.343695	0.445469	0.279147	0.309249	protein_coding
ENSG00000178537	SLC25A20	1	0	0.526265	0.535377	0.160913	0.776844	protein_coding
ENSG00000254452	ENSG00000254452	1	0	0.356797	0.500622	0.295487	0.381289	lncRNA
ENSG00000286070	ENSG00000286070	1	0	0.210331	0.319404	0.149958	0.218754	protein_coding
ENSG00000136518	ACTL6A	1	0	0.232681	0.359365	0.117524	0.255853	protein_coding
ENSG00000164465	DCBLD1	1	0	0.315749	0.400386	0.149708	0.23799	protein_coding
ENSG00000166333	ILK	1	0	0.264162	0.377932	0.187276	0.275175	protein_coding
ENSG00000243989	ACY1	1	0	0.296496	0.361178	0.238166	0.157151	protein_coding
ENSG00000115325	DOK1	1	0	0.450773	0.605393	0.305681	0.454214	protein_coding
ENSG00000175567	UCP2	1	0	0.269831	0.32722	0.163378	0.376215	protein_coding
ENSG00000112130	RNF8	1	0	0.281041	0.383865	0.20729	0.332188	protein_coding
ENSG00000014216	CAPN1	1	0	0.199198	0.269204	0.149472	0.218863	protein_coding
ENSG00000137547	MRPL15	1	0	0.443852	0.528846	0.357488	0.440806	protein_coding
ENSG00000197894	ADH5	1	0	0.210393	0.366151	0.177352	0.248088	protein_coding
ENSG00000168894	RNF181	1	0	0.203235	0.301542	0.23451	0.173433	protein_coding
ENSG00000100612	DHRS7	1	0	0.250337	0.365524	0.167044	0.24746	protein_coding
ENSG00000184939	ZFP90	1	0	0.153846	0.196846	0.0767898	0.120956	protein_coding
ENSG00000243927	MRPS6	1	0	0.193221	0.230394	0.151532	0.23204	protein_coding
ENSG00000204261	PSMB8-AS1	1	0	0.288799	0.435769	0.184328	0.295688	lncRNA
ENSG00000129465	RIPK3	1	0	0.309688	0.485155	0.187801	0.230086	protein_coding
ENSG00000038002	AGA	1	0	0.194685	0.233777	0.146064	0.13454	protein_coding
ENSG00000186715	MST1L	1	0	0.552215	0.725731	0.116977	0.226023	transcribed_unprocessed_pseudogene
ENSG00000198876	DCAF12	1	0	0.4173	0.589387	0.300695	0.459399	protein_coding
ENSG00000115998	C2orf42	1	0	0.263107	0.271947	0.151815	0.399876	protein_coding
ENSG00000137752	CASP1	1	0	0.334759	0.446925	0.0638682	0.229464	protein_coding
ENSG00000180353	HCLS1	1	0	0.096809	0.138173	0.070049	0.0642718	protein_coding
ENSG00000170846	ENSG00000170846	1	0	0.256681	0.342544	0.193083	0.167862	protein_coding
ENSG00000100028	SNRPD3	1	0	0.21924	0.354002	0.152915	0.253275	protein_coding
ENSG00000178096	BOLA1	1	0	0.397601	0.484165	0.285333	0.443435	protein_coding
ENSG00000160593	JAML	1	0	0.267815	0.35377	0.123775	0.171103	protein_coding
ENSG00000211698	TRGV4	1	0	0.449965	0.572647	0.405132	0.306946	TR_V_gene
ENSG00000156738	MS4A1	1	0	0.831084	1.56483	0.340345	0.457673	protein_coding
ENSG00000244491	ENSG00000244491	1	0	0.124214	0.168083	0.14346	0.0825585	lncRNA
ENSG00000174500	GCSAM	1	0	0.447468	0.636956	0.186535	0.662659	protein_coding
ENSG00000092531	SNAP23	1	0	0.131137	0.16665	0.0456178	0.142782	protein_coding
ENSG00000176783	RUFY1	1	0	0.235378	0.309844	0.167222	0.241274	protein_coding
ENSG00000100591	AHSA1	1	0	0.291915	0.417433	0.19412	0.422786	protein_coding
ENSG00000168785	TSPAN5	1	0	0.335785	0.550209	0.343814	0.502282	protein_coding
ENSG00000152147	GEMIN6	1	0	0.624924	0.841109	0.296211	0.677413	protein_coding
ENSG00000272770	ENSG00000272770	1	0	0.255235	0.353676	0.112974	0.294296	lncRNA
ENSG00000078902	TOLLIP	1	0	0.249272	0.370363	0.303412	0.26856	protein_coding
ENSG00000163312	HELQ	1	0	0.187145	0.229015	0.119559	0.185226	protein_coding
ENSG00000125430	HS3ST3B1	1	0	0.290208	0.369908	0.17293	0.284386	protein_coding
ENSG00000006125	AP2B1	1	0	0.18732	0.208253	0.108406	0.275908	protein_coding
ENSG00000185627	PSMD13	1	0	0.184094	0.258481	0.115828	0.165204	protein_coding
ENSG00000008853	RHOBTB2	1	0	0.250827	0.334086	0.118845	0.169473	protein_coding
ENSG00000102316	MAGED2	1	0	0.173081	0.211687	0.0893301	0.176939	protein_coding
ENSG00000251002	ENSG00000251002	1	0	0.41516	0.618676	0.11296	0.489122	lncRNA
ENSG00000006715	VPS41	1	0	0.342319	0.42231	0.146265	0.451093	protein_coding
ENSG00000164077	MON1A	1	0	0.56485	0.836211	0.543556	0.833483	protein_coding
ENSG00000079246	XRCC5	1	0	0.149884	0.194457	0.0555988	0.166443	protein_coding
ENSG00000169359	SLC33A1	1	0	0.24188	0.319574	0.108124	0.2829	protein_coding
ENSG00000160791	CCR5	1	0	0.839828	1.32542	0.476368	0.895351	protein_coding
ENSG00000101161	PRPF6	1	0	0.134188	0.176648	0.106269	0.153473	protein_coding
ENSG00000133321	PLAAT4	1	0	0.169639	0.209957	0.0696082	0.106576	protein_coding
ENSG00000232934	ENSG00000232934	1	0	0.266732	0.329129	0.152474	0.265561	lncRNA
ENSG00000136448	NMT1	1	0	0.254698	0.296789	0.169778	0.371987	protein_coding
ENSG00000115649	CNPPD1	1	0	0.203731	0.285038	0.17829	0.178484	protein_coding
ENSG00000069974	RAB27A	1	0	0.208098	0.278159	0.114832	0.224368	protein_coding
ENSG00000180964	TCEAL8	1	0	0.312406	0.489474	0.346078	0.368662	protein_coding
ENSG00000100307	CBX7	1	0	0.138163	0.19913	0.174213	0.127386	protein_coding
ENSG00000136167	LCP1	1	0	0.208853	0.291506	0.0917864	0.214709	protein_coding
ENSG00000144579	CTDSP1	1	0	0.163786	0.265836	0.146118	0.155102	protein_coding
ENSG00000232878	DPYD-AS1	1	0	0.496438	0.702364	0.672266	0.519969	lncRNA
ENSG00000255432	ENSG00000255432	1	0	0.287051	0.419191	0.17754	0.328804	protein_coding
ENSG00000113845	TIMMDC1	1	0	0.307224	0.448524	0.258044	0.284027	protein_coding
ENSG00000109814	UGDH	1	0	0.544332	0.824172	0.346805	0.588858	protein_coding
ENSG00000142875	PRKACB	1	0	0.22854	0.354517	0.135307	0.316956	protein_coding
ENSG00000087263	OGFOD1	1	0	0.242102	0.322674	0.0966615	0.211907	protein_coding
ENSG00000169714	CNBP	1	0	0.146178	0.228701	0.112656	0.128643	protein_coding
ENSG00000196544	BORCS6	1	0	0.587628	0.74458	0.409031	0.603834	protein_coding
ENSG00000279152	ENSG00000279152	1	0	0.551459	0.793414	0.476043	0.731278	TEC
ENSG00000139644	TMBIM6	1	0	0.214303	0.346617	0.129367	0.273326	protein_coding
ENSG00000135439	AGAP2	1	0	0.238121	0.312247	0.138176	0.294065	protein_coding
ENSG00000213246	SUPT4H1	1	0	0.156838	0.21601	0.162408	0.159276	protein_coding
ENSG00000159658	EFCAB14	1	0	0.242318	0.341168	0.151798	0.311034	protein_coding
ENSG00000230438	SERPINB9P1	1	0	0.287204	0.438854	0.273552	0.107664	lncRNA
ENSG00000274845	ENSG00000274845	1	0	0.538387	0.691183	0.47382	0.340325	misc_RNA
ENSG00000051009	FAM160A2	1	0	0.271819	0.410538	0.242577	0.245487	protein_coding
ENSG00000005884	ITGA3	1	0	0.263171	0.352829	0.1377	0.276752	protein_coding
ENSG00000152784	PRDM8	1	0	0.223425	0.286496	0.170714	0.168688	protein_coding
ENSG00000211898	IGHD	1	0	1.52809	2.00006	0.547755	0.165298	IG_C_gene
ENSG00000103051	COG4	1	0	0.250502	0.322417	0.20427	0.255649	protein_coding
ENSG00000165118	C9orf64	1	0	0.68246	1.09117	0.484157	0.855499	protein_coding
ENSG00000040633	PHF23	1	0	0.625009	0.856957	0.353194	0.758195	protein_coding
ENSG00000174903	RAB1B	1	0	0.327727	0.480752	0.27404	0.344501	protein_coding
ENSG00000230149	ENSG00000230149	1	0	0.126287	0.192191	0.193088	0.121719	lncRNA
ENSG00000145649	GZMA	1	0	0.379442	0.600951	0.209648	0.383985	protein_coding
ENSG00000135211	TMEM60	1	0	0.550858	1.01287	0.637421	0.838785	protein_coding
ENSG00000141194	OR4D1	1	0	0.45048	0.5826	0.232745	0.520852	protein_coding
ENSG00000223891	OSER1-DT	1	0	0.432048	0.689346	0.322021	0.477586	lncRNA
ENSG00000188641	DPYD	1	0	0.266728	0.466745	0.224229	0.347967	protein_coding
ENSG00000138172	CALHM2	1	0	0.454663	0.888144	0.441872	0.49328	protein_coding
ENSG00000146112	PPP1R18	1	0	0.464669	0.632517	0.291838	0.506649	protein_coding
ENSG00000128928	IVD	1	0	0.167936	0.234203	0.10836	0.156901	protein_coding
ENSG00000023909	GCLM	1	0	0.295638	0.443035	0.150809	0.227764	protein_coding
ENSG00000100385	IL2RB	1	0	0.232202	0.403888	0.23532	0.203232	protein_coding
ENSG00000101457	DNTTIP1	1	0	0.340704	0.529053	0.140791	0.302917	protein_coding
ENSG00000189233	NUGGC	1	0	0.399657	0.623334	0.202286	0.42014	protein_coding
ENSG00000168282	MGAT2	1	0	0.302689	0.453222	0.236886	0.343015	protein_coding
ENSG00000121807	CCR2	1	0	0.909204	1.73551	0.603436	0.808848	protein_coding
ENSG00000148153	INIP	1	0	0.409171	0.538771	0.195869	0.575073	protein_coding
ENSG00000257411	ENSG00000257411	1	0	0.196862	0.27129	0.15412	0.2544	protein_coding
ENSG00000068120	COASY	1	0	0.168544	0.226124	0.14552	0.187734	protein_coding
ENSG00000136100	VPS36	1	0	0.235278	0.341795	0.224635	0.202832	protein_coding
ENSG00000183527	PSMG1	1	0	0.246407	0.327794	0.154779	0.253334	protein_coding
ENSG00000258973	ENSG00000258973	1	0	0.318004	0.53755	0.202567	0.274804	lncRNA
ENSG00000259066	ENSG00000259066	1	0	0.295079	0.420438	0.376432	0.367227	protein_coding
ENSG00000211699	TRGV3	1	0	0.436851	0.647847	0.245016	0.393439	TR_V_gene
ENSG00000130312	MRPL34	1	0	0.193643	0.271312	0.21448	0.130732	protein_coding
ENSG00000228237	EFCAB14-AS1	1	0	0.372496	0.244713	0.194916	0.550789	lncRNA
ENSG00000235106	BRD3OS	1	0	0.232608	0.332428	0.17795	0.237941	protein_coding
ENSG00000146904	EPHA1	1	0	0.199809	0.300704	0.172453	0.217408	protein_coding
ENSG00000233902	ENSG00000233902	1	0	0.520119	0.808816	0.328479	0.720443	unprocessed_pseudogene
ENSG00000143891	GALM	1	0	0.223716	0.344749	0.193381	0.319927	protein_coding
ENSG00000226352	PSPC1-AS2	1	0	0.513406	0.805058	0.363714	0.619766	lncRNA
ENSG00000254641	ENSG00000254641	1	0	0.272305	0.411156	0.178801	0.347374	lncRNA
ENSG00000141084	RANBP10	1	0	0.135228	0.1751	0.116259	0.167581	protein_coding
ENSG00000246526	LINC02481	1	0	0.298066	0.652435	0.310144	0.245852	lncRNA
ENSG00000259494	MRPL46	1	0	0.275677	0.372878	0.328491	0.28411	protein_coding
ENSG00000286001	ENSG00000286001	1	0	0.138561	0.208073	0.122656	0.0937419	protein_coding
ENSG00000139192	TAPBPL	1	0	0.156125	0.213442	0.0992515	0.157629	protein_coding
ENSG00000103485	QPRT	1	0	0.455033	0.685282	0.297166	0.54676	protein_coding
ENSG00000106609	TMEM248	1	0	0.197341	0.288371	0.176386	0.255796	protein_coding
ENSG00000140526	ABHD2	1	0	0.238461	0.433958	0.223098	0.335163	protein_coding
ENSG00000172531	PPP1CA	1	0	0.249969	0.357511	0.195902	0.244083	protein_coding
ENSG00000159231	CBR3	1	0	0.35376	0.559262	0.344609	0.39425	protein_coding
ENSG00000198130	HIBCH	1	0	0.341513	0.373053	0.169225	0.600703	protein_coding
ENSG00000126860	EVI2A	1	0	0.239245	0.316364	0.075935	0.304	protein_coding
ENSG00000214194	SMIM30	1	0	0.400024	0.530086	0.327131	0.58217	protein_coding
ENSG00000085117	CD82	1	0	0.223733	0.349511	0.187838	0.260602	protein_coding
ENSG00000268797	ENSG00000268797	1	0	0.36046	0.503428	0.243585	0.347677	protein_coding
ENSG00000135926	TMBIM1	1	0	0.235389	0.352944	0.230583	0.321453	protein_coding
ENSG00000261416	CORO1A-AS1	1	0	0.220699	0.328866	0.217243	0.259481	lncRNA
ENSG00000198642	KLHL9	1	0	0.235911	0.388484	0.202174	0.380704	protein_coding
ENSG00000115091	ACTR3	1	0	0.195469	0.282661	0.1103	0.23539	protein_coding
ENSG00000184730	APOBR	1	0	0.287255	0.494189	0.175958	0.23073	protein_coding
ENSG00000204619	PPP1R11	1	0	0.248705	0.335827	0.254021	0.254347	protein_coding
ENSG00000127884	ECHS1	1	0	0.211053	0.291004	0.157431	0.190737	protein_coding
ENSG00000254400	ENSG00000254400	1	0	0.347263	0.47971	0.242601	0.396279	lncRNA
ENSG00000254750	CASP1P2	1	0	0.65595	0.94617	0.48173	0.637435	unprocessed_pseudogene
ENSG00000138942	RNF185	1	0	0.178897	0.313412	0.191087	0.274525	protein_coding
ENSG00000095139	ARCN1	1	0	0.206031	0.285551	0.192788	0.228777	protein_coding
ENSG00000147065	MSN	1	0	0.161482	0.251501	0.114663	0.254904	protein_coding
ENSG00000132932	ATP8A2	1	0	0.480129	0.739239	0.348712	0.661248	protein_coding
ENSG00000149929	HIRIP3	1	0	0.278165	0.375556	0.217868	0.325281	protein_coding
ENSG00000127125	PPCS	1	0	0.201424	0.328225	0.146533	0.169408	protein_coding
ENSG00000170515	PA2G4	1	0	0.16088	0.217056	0.0873233	0.175735	protein_coding
ENSG00000109861	CTSC	1	0	0.256555	0.454491	0.122114	0.306701	protein_coding
ENSG00000228960	OR2A9P	1	0	0.229004	0.359947	0.182652	0.159793	transcribed_unprocessed_pseudogene
ENSG00000204390	HSPA1L	1	0	0.421051	0.562694	0.315807	0.746183	protein_coding
ENSG00000182199	SHMT2	1	0	0.216425	0.303704	0.178947	0.21763	protein_coding
ENSG00000121766	ZCCHC17	1	0	0.249006	0.385843	0.190801	0.313976	protein_coding
ENSG00000172831	CES2	1	0	0.199478	0.282835	0.158217	0.141574	protein_coding
ENSG00000131473	ACLY	1	0	0.174546	0.285945	0.148408	0.251973	protein_coding
ENSG00000126264	HCST	1	0	0.171274	0.275363	0.163049	0.208496	protein_coding
ENSG00000066923	STAG3	1	0	0.170387	0.307032	0.128431	0.233639	protein_coding
ENSG00000140092	FBLN5	1	0	0.451874	0.732682	0.348873	0.577228	protein_coding
ENSG00000100311	PDGFB	1	0	0.419257	0.579687	0.334621	0.573572	protein_coding
ENSG00000183735	TBK1	1	0	0.20283	0.337052	0.0909932	0.150798	protein_coding
ENSG00000261659	ENSG00000261659	1	0	0.267997	0.371048	0.148242	0.24863	lncRNA
ENSG00000197771	MCMBP	1	0	0.194012	0.283501	0.125629	0.218317	protein_coding
ENSG00000102871	TRADD	1	0	0.231037	0.326375	0.221937	0.147582	protein_coding
ENSG00000211752	TRBV27	1	0	0.268565	0.36332	0.264195	0.226984	TR_V_gene
ENSG00000101152	DNAJC5	1	0	0.203631	0.318442	0.17317	0.239793	protein_coding
ENSG00000165672	PRDX3	1	0	0.307243	0.519633	0.18276	0.373833	protein_coding
ENSG00000103653	CSK	1	0	0.220954	0.319074	0.198989	0.232856	protein_coding
ENSG00000057608	GDI2	1	0	0.176714	0.264489	0.0724887	0.18218	protein_coding
ENSG00000088766	CRLS1	1	0	0.257387	0.418167	0.240359	0.344427	protein_coding
ENSG00000204642	HLA-F	1	0	0.186751	0.275079	0.126091	0.148361	protein_coding
ENSG00000167778	SPRYD3	1	0	0.248958	0.385112	0.188005	0.248782	protein_coding
ENSG00000108588	CCDC47	1	0	0.262596	0.411875	0.159059	0.364397	protein_coding
ENSG00000100266	PACSIN2	1	0	0.217592	0.301384	0.182528	0.291596	protein_coding
ENSG00000172613	RAD9A	1	0	0.153221	0.238871	0.154974	0.186614	protein_coding
ENSG00000211820	TRAV41	1	0	0.450711	0.635764	0.419954	0.583872	TR_V_gene
ENSG00000100242	SUN2	1	0	0.108951	0.165892	0.147562	0.121709	protein_coding
ENSG00000185669	SNAI3	1	0	0.480058	0.693676	0.233343	0.627374	protein_coding
ENSG00000261898	ENSG00000261898	1	0	0.418813	0.587285	0.365308	0.448155	lncRNA
ENSG00000168291	PDHB	1	0	0.192722	0.304257	0.134303	0.275919	protein_coding
ENSG00000110324	IL10RA	1	0	0.199525	0.30096	0.156636	0.17863	protein_coding
ENSG00000092295	TGM1	1	0	0.468506	0.6887	0.245871	0.454623	protein_coding
ENSG00000066322	ELOVL1	1	0	0.209507	0.339185	0.170117	0.227139	protein_coding
ENSG00000139044	B4GALNT3	1	0	0.357968	0.589016	0.284662	0.296341	protein_coding
ENSG00000143401	ANP32E	1	0	0.132171	0.19076	0.0632038	0.142341	protein_coding
ENSG00000205643	CDPF1	1	0	0.361532	0.537122	0.236566	0.311728	protein_coding
ENSG00000158483	FAM86C1P	1	0	0.461934	0.691462	0.511881	0.534304	transcribed_unprocessed_pseudogene
ENSG00000136114	THSD1	1	0	0.301516	0.447196	0.371387	0.352252	protein_coding
ENSG00000163545	NUAK2	1	0	0.36229	0.524769	0.277752	0.462009	protein_coding
ENSG00000068394	GPKOW	1	0	0.270858	0.408264	0.162658	0.380537	protein_coding
ENSG00000147130	ZMYM3	1	0	0.178911	0.216947	0.209755	0.292102	protein_coding
ENSG00000102178	UBL4A	1	0	0.310211	0.544727	0.309378	0.36283	protein_coding
ENSG00000158006	PAFAH2	1	0	0.222885	0.315054	0.174837	0.224482	protein_coding
ENSG00000175137	SH3BP5L	1	0	0.24448	0.384173	0.174481	0.373055	protein_coding
ENSG00000229044	ENSG00000229044	1	0	0.337045	0.50779	0.30686	0.337588	lncRNA
ENSG00000178803	ADORA2A-AS1	1	0	0.331661	0.608051	0.399516	0.36047	lncRNA
ENSG00000211777	TRAV3	1	0	0.3299	0.433668	0.214079	0.585435	TR_V_gene
ENSG00000089597	GANAB	1	0	0.122473	0.12624	0.0888603	0.208974	protein_coding
ENSG00000257390	ENSG00000257390	1	0	0.171154	0.265485	0.19239	0.214731	protein_coding
ENSG00000122687	MRM2	1	0	0.241967	0.420787	0.149491	0.385734	protein_coding
ENSG00000169660	HEXD	1	0	0.184669	0.268884	0.140836	0.185002	protein_coding
ENSG00000140350	ANP32A	1	0	0.154061	0.26597	0.0625192	0.201988	protein_coding
ENSG00000133835	HSD17B4	1	0	0.251918	0.366323	0.0300079	0.358088	protein_coding
ENSG00000071794	HLTF	1	0	0.314292	0.46954	0.207226	0.363146	protein_coding
ENSG00000134590	RTL8C	1	0	0.271651	0.404439	0.202502	0.278814	protein_coding
ENSG00000183161	FANCF	1	0	0.264702	0.424446	0.249834	0.423601	protein_coding
ENSG00000118600	RXYLT1	1	0	0.214444	0.329715	0.296427	0.301122	protein_coding
ENSG00000180035	ZNF48	1	0	0.137488	0.208211	0.129604	0.144391	protein_coding
ENSG00000169223	LMAN2	1	0	0.171854	0.254305	0.124073	0.138088	protein_coding
ENSG00000180815	MAP3K15	1	0	0.336642	0.360486	0.261695	0.580706	protein_coding
ENSG00000117676	RPS6KA1	1	0	0.27718	0.485834	0.0311453	0.224199	protein_coding
ENSG00000150433	TMEM218	1	0	0.260875	0.388446	0.2161	0.2269	protein_coding
ENSG00000115756	HPCAL1	1	0	0.179271	0.260814	0.107094	0.127327	protein_coding
ENSG00000242375	ENSG00000242375	1	0	0.69944	1.02947	0.464988	1.03713	lncRNA
ENSG00000171840	NINJ2	1	0	0.269073	0.412832	0.229674	0.366484	protein_coding
ENSG00000177683	THAP5	1	0	0.205393	0.317357	0.116612	0.245636	protein_coding
ENSG00000132965	ALOX5AP	1	0	0.223275	0.401681	0.132524	0.208549	protein_coding
ENSG00000005020	SKAP2	1	0	0.347266	0.583709	0.0896046	0.2518	protein_coding
ENSG00000258056	ENSG00000258056	1	0	0.391697	0.646947	0.542095	0.412864	lncRNA
ENSG00000137124	ALDH1B1	1	0	0.459515	0.792832	0.662816	0.697066	protein_coding
ENSG00000139187	KLRG1	1	0	0.292305	0.530968	0.25309	0.553015	protein_coding
ENSG00000010610	CD4	1	0	0.161246	0.240068	0.127651	0.222139	protein_coding
ENSG00000176108	CHMP6	1	0	0.192806	0.3556	0.181254	0.165574	protein_coding
ENSG00000168303	MPLKIP	1	0	0.209646	0.390024	0.239945	0.27777	protein_coding
ENSG00000170291	ELP5	1	0	0.134748	0.199316	0.17254	0.134763	protein_coding
ENSG00000172725	CORO1B	1	0	0.191517	0.292564	0.167043	0.262922	protein_coding
ENSG00000067225	PKM	1	0	0.142462	0.214992	0.104524	0.162247	protein_coding
ENSG00000159228	CBR1	1	0	0.253901	0.383478	0.230213	0.252966	protein_coding
ENSG00000085563	ABCB1	1	0	0.289692	0.433416	0.183349	0.329693	protein_coding
ENSG00000131152	ENSG00000131152	1	0	0.237838	0.363935	0.158782	0.237868	protein_coding
ENSG00000227191	TRGC2	1	0	0.389768	0.684265	0.233708	0.438555	TR_C_gene
ENSG00000254693	ENSG00000254693	1	0	0.227532	0.42563	0.235144	0.315603	lncRNA
ENSG00000119401	TRIM32	1	0	0.277927	0.415471	0.25594	0.206512	protein_coding
ENSG00000182718	ANXA2	1	0	0.279187	0.515471	0.154662	0.25127	protein_coding
ENSG00000177628	GBA	1	0	0.278778	0.55584	0.225508	0.459744	protein_coding
ENSG00000143742	SRP9	1	0	0.154003	0.288469	0.0959838	0.0872434	protein_coding
ENSG00000117899	MESD	1	0	0.201897	0.33021	0.152077	0.326203	protein_coding
ENSG00000115234	SNX17	1	0	0.140823	0.269342	0.153857	0.138563	protein_coding
ENSG00000204084	INPP5B	1	0	0.147658	0.271404	0.0877912	0.142461	protein_coding
ENSG00000139405	RITA1	1	0	0.27124	0.419418	0.303069	0.400925	protein_coding
ENSG00000079739	PGM1	1	0	0.19151	0.316623	0.222575	0.209381	protein_coding
ENSG00000100342	APOL1	1	0	0.299742	0.528879	0.233724	0.337393	protein_coding
ENSG00000215183	MSMP	1	0	0.201339	0.329393	0.290078	0.337145	protein_coding
ENSG00000074800	ENO1	1	0	0.163154	0.2657	0.142804	0.201409	protein_coding
ENSG00000122986	HVCN1	1	0	0.239348	0.533976	0.231174	0.203358	protein_coding
ENSG00000228223	HCG11	1	0	0.294351	0.478471	0.0908457	0.426093	lncRNA
ENSG00000280194	ENSG00000280194	1	0	0.151833	0.290066	0.163369	0.189976	TEC
ENSG00000161298	ZNF382	1	0	0.240546	0.405813	0.207165	0.218761	protein_coding
ENSG00000077147	TM9SF3	1	0	0.117962	0.212776	0.0725517	0.131929	protein_coding
ENSG00000112782	CLIC5	1	0	0.280347	0.424752	0.133726	0.304859	protein_coding
ENSG00000187239	FNBP1	1	0	0.0820493	0.138455	0.0506387	0.0963609	protein_coding
ENSG00000213402	PTPRCAP	1	0	0.196228	0.317244	0.181234	0.278685	protein_coding
ENSG00000125249	RAP2A	1	0	0.226709	0.36028	0.217139	0.370592	protein_coding
ENSG00000172661	WASHC2C	1	0	0.0710914	0.108958	0.00953252	0.048602	protein_coding
ENSG00000072135	PTPN18	1	0	0.190635	0.344517	0.153482	0.226405	protein_coding
ENSG00000134802	SLC43A3	1	0	0.277433	0.448469	0.174409	0.356939	protein_coding
ENSG00000249240	ENSG00000249240	1	0	0.418179	0.668179	0.292933	0.605816	protein_coding
ENSG00000154165	GPR15	1	0	0.291624	0.497211	0.198996	0.337583	protein_coding
ENSG00000181817	LSM10	1	0	0.248652	0.394722	0.189081	0.281482	protein_coding
ENSG00000095370	SH2D3C	1	0	0.275061	0.432743	0.211763	0.408271	protein_coding
ENSG00000143554	SLC27A3	1	0	0.243159	0.515768	0.1941	0.211498	protein_coding
ENSG00000284461	ENSG00000284461	1	0	0.14552	0.242628	0.155348	0.208079	protein_coding
ENSG00000149089	APIP	1	0	0.224256	0.404822	0.145916	0.339799	protein_coding
ENSG00000149531	FRG1BP	1	0	0.224468	0.496266	0.354702	0.305894	unprocessed_pseudogene
ENSG00000145945	FAM50B	1	0	0.384027	0.738591	0.343103	0.611843	protein_coding
ENSG00000101337	TM9SF4	1	0	0.140187	0.266992	0.103225	0.1244	protein_coding
ENSG00000125304	TM9SF2	1	0	0.184052	0.358645	0.147323	0.193822	protein_coding
ENSG00000108528	SLC25A11	1	0	0.197932	0.33067	0.251602	0.255763	protein_coding
ENSG00000211694	TRGV10	1	0	0.391891	0.704789	0.364397	0.621003	TR_V_gene
ENSG00000168439	STIP1	1	0	0.201004	0.311169	0.140356	0.372599	protein_coding
ENSG00000163686	ABHD6	1	0	0.409518	0.68383	0.189274	0.645407	protein_coding
ENSG00000182108	DEXI	1	0	0.224663	0.447457	0.305006	0.304448	protein_coding
ENSG00000211938	IGHV3-7	1	0	1.34361	2.23158	1.09453	0.85324	IG_V_gene
ENSG00000175166	PSMD2	1	0	0.0863021	0.14241	0.103728	0.0747898	protein_coding
ENSG00000266953	ENSG00000266953	1	0	0.159726	0.256835	0.194135	0.221592	protein_coding
ENSG00000268279	ENSG00000268279	1	0	0.134597	0.223773	0.0781024	0.238595	protein_coding
ENSG00000287104	ENSG00000287104	1	0	0.335757	0.567706	0.406308	0.378612	lncRNA
ENSG00000278615	C11orf98	1	0	0.195729	0.336801	0.144063	0.229323	protein_coding
ENSG00000112062	MAPK14	1	0	0.155818	0.305317	0.122101	0.157621	protein_coding
ENSG00000213024	NUP62	1	0	0.199461	0.321887	0.145045	0.257217	protein_coding
ENSG00000091490	SEL1L3	1	0	0.101575	0.16378	0.0922404	0.0678716	protein_coding
ENSG00000164815	ORC5	1	0	0.193527	0.301777	0.194378	0.378763	protein_coding
ENSG00000120913	PDLIM2	1	0	0.140615	0.26514	0.161244	0.195967	protein_coding
ENSG00000118855	MFSD1	1	0	0.231919	0.428392	0.147291	0.304214	protein_coding
ENSG00000140365	COMMD4	1	0	0.177803	0.342873	0.161522	0.161088	protein_coding
ENSG00000118640	VAMP8	1	0	0.190321	0.356804	0.140601	0.239458	protein_coding
ENSG00000267348	GEMIN7-AS1	1	0	0.287065	0.458236	0.282408	0.389367	lncRNA
ENSG00000008283	CYB561	1	0	0.17288	0.309563	0.12485	0.00756193	protein_coding
ENSG00000177731	FLII	1	0	0.100821	0.172125	0.110535	0.136349	protein_coding
ENSG00000211821	TRDV2	1	0	0.54757	1.26709	0.569236	0.785084	TR_V_gene
ENSG00000064601	CTSA	1	0	0.194715	0.319057	0.176205	0.260059	protein_coding
ENSG00000136816	TOR1B	1	0	0.217678	0.366412	0.121842	0.355606	protein_coding
ENSG00000108604	SMARCD2	1	0	0.0979378	0.212032	0.170304	0.145358	protein_coding
ENSG00000196715	VKORC1L1	1	0	0.247064	0.422719	0.158259	0.316748	protein_coding
ENSG00000211689	TRGC1	1	0	0.341122	0.583624	0.24873	0.375675	TR_C_gene
ENSG00000162976	SLC66A3	1	0	0.204292	0.349996	0.058044	0.125965	protein_coding
ENSG00000268015	ENSG00000268015	1	0	0.193459	0.318856	0.229121	0.267751	lncRNA
ENSG00000124160	NCOA5	1	0	0.167458	0.318831	0.165949	0.231121	protein_coding
ENSG00000269307	ENSG00000269307	1	0	0.12794	0.222725	0.12081	0.0989472	protein_coding
ENSG00000261771	DNAAF4-CCPG1	1	0	0.225209	0.39532	0.137995	0.175463	lncRNA
ENSG00000164081	TEX264	1	0	0.120091	0.229167	0.160626	0.143921	protein_coding
ENSG00000143390	RFX5	1	0	0.0966229	0.189246	0.0774401	0.0602553	protein_coding
ENSG00000108798	ABI3	1	0	0.311178	0.616572	0.218755	0.434132	protein_coding
ENSG00000063322	MED29	1	0	0.129188	0.248535	0.156255	0.11434	protein_coding
ENSG00000116685	KIAA2013	1	0	0.223318	0.37856	0.192913	0.237111	protein_coding
ENSG00000260916	CCPG1	1	0	0.213734	0.369154	0.13942	0.171315	protein_coding
ENSG00000154545	MAGED4	1	0	0.332865	0.609774	0.464312	0.321867	protein_coding
ENSG00000075785	RAB7A	1	0	0.114246	0.220311	0.110911	0.17273	protein_coding
ENSG00000163191	S100A11	1	0	0.483696	0.826192	0.212872	0.545283	protein_coding
ENSG00000235288	ENSG00000235288	1	0	0.192841	0.388636	0.0568716	0.249763	lncRNA
ENSG00000064419	TNPO3	1	0	0.116877	0.136721	0.0821351	0.227608	protein_coding
ENSG00000157303	SUSD3	1	0	0.15221	0.263904	0.188199	0.1575	protein_coding
ENSG00000204568	MRPS18B	1	0	0.26325	0.492583	0.18284	0.436979	protein_coding
ENSG00000273010	ENSG00000273010	1	0	0.359501	0.604767	0.296499	0.156086	lncRNA
ENSG00000111671	SPSB2	1	0	0.265463	0.546069	0.193106	0.414452	protein_coding
ENSG00000165476	REEP3	1	0	0.174364	0.396707	0.265464	0.187248	protein_coding
ENSG00000135677	GNS	1	0	0.239444	0.447047	0.0880808	0.252454	protein_coding
ENSG00000103507	BCKDK	1	0	0.245206	0.427655	0.223225	0.234747	protein_coding
ENSG00000288156	ENSG00000288156	1	0	0.204699	0.373913	0.257	0.2251	lncRNA
ENSG00000274979	ENSG00000274979	1	0	0.642732	1.20255	0.431145	0.996799	lncRNA
ENSG00000180539	C9orf139	1	0	0.507513	1.16513	0.517197	0.584508	lncRNA
ENSG00000205542	TMSB4X	1	0	0.136281	0.259074	0.153375	0.226326	protein_coding
ENSG00000187866	PABIR1	1	0	0.191673	0.360484	0.153287	0.369812	protein_coding
ENSG00000028137	TNFRSF1B	1	0	0.234747	0.476253	0.190795	0.227611	protein_coding
ENSG00000086065	CHMP5	1	0	0.137413	0.245188	0.0315534	0.204198	protein_coding
ENSG00000010295	IFFO1	1	0	0.138266	0.25905	0.150215	0.125549	protein_coding
ENSG00000255467	ENSG00000255467	1	0	0.229495	0.396717	0.221904	0.280013	lncRNA
ENSG00000160318	CLDND2	1	0	0.350761	0.657935	0.315707	0.326219	protein_coding
ENSG00000163902	RPN1	1	0	0.142509	0.252702	0.100716	0.158568	protein_coding
ENSG00000181061	HIGD1A	1	0	0.163692	0.309634	0.0302981	0.215297	protein_coding
ENSG00000181929	PRKAG1	1	0	0.150708	0.272058	0.130235	0.20373	protein_coding
ENSG00000231760	ENSG00000231760	1	0	0.264657	0.605899	0.336499	0.485149	lncRNA
ENSG00000271984	ENSG00000271984	1	0	0.239606	0.492829	0.142296	0.288732	lncRNA
ENSG00000169105	CHST14	1	0	0.218865	0.436759	0.283701	0.301939	protein_coding
ENSG00000241127	YAE1	1	0	0.33267	0.587853	0.283906	0.530469	protein_coding
ENSG00000223374	ENSG00000223374	1	0	0.167758	0.356428	0.22001	0.23157	lncRNA
ENSG00000138758	SEPTIN11	1	0	0.190169	0.279246	0.172579	0.389844	protein_coding
ENSG00000110108	TMEM109	1	0	0.126381	0.263375	0.167655	0.194691	protein_coding
ENSG00000142961	MOB3C	1	0	0.213422	0.459439	0.286543	0.33249	protein_coding
ENSG00000133816	MICAL2	1	0	0.232735	0.460863	0.19041	0.312177	protein_coding
ENSG00000164053	ATRIP	1	0	0.178487	0.34805	0.185075	0.190309	protein_coding
ENSG00000286707	ENSG00000286707	1	0	0.424629	0.762822	0.175828	0.314897	lncRNA
ENSG00000197965	MPZL1	1	0	0.286846	0.575138	0.200006	0.327545	protein_coding
ENSG00000273485	ENSG00000273485	1	0	0.370499	0.822521	0.47813	0.663068	lncRNA
ENSG00000128245	YWHAH	1	0	0.237275	0.449159	0.254169	0.421974	protein_coding
ENSG00000074319	TSG101	1	0	0.157581	0.304773	0.0729776	0.209924	protein_coding
ENSG00000149781	FERMT3	1	0	0.146215	0.268267	0.126639	0.212965	protein_coding
ENSG00000116791	CRYZ	1	0	0.187344	0.426992	0.19751	0.35651	protein_coding
ENSG00000280571	ENSG00000280571	1	0	0.175354	0.334142	0.0296338	0.254049	protein_coding
ENSG00000138413	IDH1	1	0	0.249283	0.485596	0.0350589	0.324472	protein_coding
ENSG00000266094	RASSF5	1	0	0.0796493	0.146875	0.0979478	0.109685	protein_coding
ENSG00000104356	POP1	1	0	0.262966	0.441074	0.135072	0.549707	protein_coding
ENSG00000173914	RBM4B	1	0	0.162492	0.32348	0.155256	0.207367	protein_coding
ENSG00000060069	CTDP1	1	0	0.119528	0.254565	0.133148	0.195644	protein_coding
ENSG00000131634	TMEM204	1	0	0.193022	0.379319	0.228228	0.326309	protein_coding
ENSG00000171161	ZNF672	1	0	0.161204	0.354758	0.0303638	0.210779	protein_coding
ENSG00000272153	ENSG00000272153	1	0	0.152161	0.310583	0.201895	0.245848	lncRNA
ENSG00000073849	ST6GAL1	1	0	0.127538	0.265646	0.116089	0.311002	protein_coding
ENSG00000175582	RAB6A	1	0	0.118448	0.251814	0.155434	0.257724	protein_coding
ENSG00000125449	ARMC7	1	0	0.166868	0.352445	0.221788	0.223391	protein_coding
ENSG00000119682	AREL1	1	0	0.0974271	0.201531	0.0431303	0.169184	protein_coding
ENSG00000186994	KANK3	1	0	0.163583	0.34896	0.324084	0.106978	protein_coding
ENSG00000110931	CAMKK2	1	0	0.176726	0.35392	0.190889	0.27951	protein_coding
ENSG00000101849	TBL1X	1	0	0.151162	0.302652	0.184763	0.21966	protein_coding
ENSG00000213719	CLIC1	1	0	0.213353	0.521408	0.124275	0.244027	protein_coding
ENSG00000108786	HSD17B1	1	0	0.224661	0.457491	0.197721	0.26104	protein_coding
ENSG00000151116	UEVLD	1	0	0.206853	0.418775	0.245499	0.311012	protein_coding
ENSG00000187243	MAGED4B	1	0	0.264977	0.560785	0.428305	0.269498	protein_coding
ENSG00000233621	LINC01137	1	0	0.283486	0.677328	0.299674	0.434372	lncRNA
ENSG00000110917	MLEC	1	0	0.144918	0.307022	0.113985	0.225085	protein_coding
ENSG00000170876	TMEM43	1	0	0.103768	0.235165	0.0497601	0.285408	protein_coding
ENSG00000156642	NPTN	1	0	0.14288	0.336449	0.131625	0.221608	protein_coding
ENSG00000160685	ZBTB7B	1	0	0.159286	0.347334	0.142094	0.227179	protein_coding
ENSG00000125735	TNFSF14	1	0	0.344433	0.805682	0.280634	0.574681	protein_coding
ENSG00000198585	NUDT16	1	0	0.176629	0.406253	0.147616	0.165095	protein_coding
ENSG00000211778	TRAV4	1	0	0.250368	0.53965	0.275234	0.53223	TR_V_gene
ENSG00000035687	ADSS2	1	0	0.078285	0.159704	0.0564597	0.0748648	protein_coding
ENSG00000148175	STOM	1	0	0.169134	0.364501	0.10615	0.0835238	protein_coding
ENSG00000119408	NEK6	1	0	0.241886	0.582394	0.274606	0.38095	protein_coding
ENSG00000211788	TRAV13-1	1	0	0.220562	0.489395	0.158563	0.564505	TR_V_gene
ENSG00000119403	PHF19	1	0	0.0674807	0.15252	0.0876649	0.0992885	protein_coding
ENSG00000116574	RHOU	1	0	0.28555	0.605327	0.256981	0.444714	protein_coding
ENSG00000163534	FCRL1	1	0	0.463119	1.09736	0.122682	0.00336842	protein_coding
ENSG00000133318	RTN3	1	0	0.13261	0.310118	0.0236924	0.22307	protein_coding
ENSG00000186446	ZNF501	1	0	0.419253	0.985176	0.157008	0.491856	protein_coding
ENSG00000269335	IKBKG	1	0	0.096398	0.214541	0.130035	0.0793729	protein_coding
ENSG00000213760	ATP6V1G2	1	0	0.198124	0.472517	0.132814	0.120957	protein_coding
ENSG00000198324	PHETA1	1	0	0.243262	0.573279	0.395	0.229186	protein_coding
ENSG00000152240	HAUS1	1	0	0.162593	0.3813	0.172048	0.0678446	protein_coding
ENSG00000164530	PI16	1	0	0.201391	0.524085	0.346956	0.449385	protein_coding
ENSG00000140497	SCAMP2	1	0	0.0654165	0.157001	0.0817711	0.0944187	protein_coding
ENSG00000248235	ENSG00000248235	1	0	0.0997186	0.25276	0.150459	0.153804	protein_coding
ENSG00000166529	ZSCAN21	1	0	0.184899	0.447105	0.249016	0.264544	protein_coding
ENSG00000167851	CD300A	1	0	0.189393	0.473529	0.0866629	0.335735	protein_coding
ENSG00000182230	FAM153B_1	1	0	-0.186952	-0.492013	-0.195628	-0.181648	protein_coding
ENSG00000049768	FOXP3	1	0	0.124183	0.303329	0.248581	0.173034	protein_coding
ENSG00000264578	ENSG00000264578	1	0	0.0826566	0.207286	0.127998	0.168557	lncRNA
ENSG00000186854	TRABD2A	1	0	-0.0734301	-0.192034	-0.0705448	-0.0501177	protein_coding
ENSG00000211751	TRBC1	1	0	0.0973236	0.263797	0.171513	0.216937	TR_C_gene
ENSG00000129625	REEP5	1	0	0.131591	0.353702	0.0987515	0.192246	protein_coding
ENSG00000167077	MEI1	1	0	0.0899126	0.24703	0.0493127	0.0861041	protein_coding
ENSG00000137700	SLC37A4	1	0	0.112723	0.328046	0.167953	0.183483	protein_coding
ENSG00000171860	C3AR1	1	0	0.332206	0.974487	-0.24559	0.566253	protein_coding
ENSG00000177096	PHETA2	1	0	0.255885	0.704929	0.284902	0.40845	protein_coding
ENSG00000101265	RASSF2	1	0	0.118716	0.344929	0.0110772	0.116238	protein_coding
ENSG00000004961	HCCS	1	0	0.152609	0.438073	0.0916876	0.269953	protein_coding
ENSG00000286010	ENSG00000286010	1	0	0.308093	0.914269	0.485333	0.546103	lncRNA
ENSG00000166548	TK2	1	0	0.130365	0.469937	0.220623	0.180068	protein_coding
ENSG00000183978	COA3	1	0	0.207071	0.621673	0.166062	0.412522	protein_coding
ENSG00000261305	ENSG00000261305	1	0	0.232965	0.714737	0.538429	0.660038	lncRNA
ENSG00000204252	HLA-DOA	1	0	0.117095	0.433542	0.296196	0.15007	protein_coding
ENSG00000275719	ENSG00000275719	1	0	0.206898	0.718883	0.357078	0.578651	lncRNA
ENSG00000142347	MYO1F	1	0	0.0888467	0.349399	0.100441	0.150324	protein_coding
ENSG00000114383	TUSC2	1	0	0.0643409	0.251641	0.16525	0.0717196	protein_coding
ENSG00000182057	OGFRP1	1	0	0.118755	0.586845	0.343618	0.21358	lncRNA
ENSG00000115607	IL18RAP	1	0	0.0986001	0.589272	0.126652	0.0905412	protein_coding
ENSG00000184451	CCR10	1	0	0.125013	0.319203	0.324188	0.771579	protein_coding
ENSG00000179627	ZBTB42	1	0	0.0973801	0.637812	0.272389	0.433777	protein_coding
ENSG00000126062	TMEM115	1	0	0.0368449	0.258113	0.211442	0.328174	protein_coding
ENSG00000247315	ZCCHC3	1	0	0.00203026	0.226094	0.0699747	0.062235	protein_coding
ENSG00000271361	HTATSF1P2	1	0	0.541291	1.06773	0.559116	0.799891	processed_pseudogene
ENSG00000232004	CAP1P2	1	0	0.61087	1.03957	0.660449	0.773492	processed_pseudogene
ENSG00000267472	ARHGAP27P2	1	0	0.626868	1.3306	1.23412	0.845282	processed_pseudogene
ENSG00000087586	AURKA	1	0	0.627968	1.04406	0.803686	0.693543	protein_coding
ENSG00000188483	IER5L	2	0	-1.93886	-1.81076	-1.13216	-1.62174	protein_coding
ENSG00000232220	ENSG00000232220	2	0	-1.79682	-1.67818	-1.25541	-1.22296	lncRNA
ENSG00000116514	RNF19B	2	0	-0.760036	-0.69828	-0.444099	-0.538157	protein_coding
ENSG00000143384	MCL1	2	0	-0.441054	-0.443332	-0.341642	-0.357169	protein_coding
ENSG00000196428	TSC22D2	2	0	-0.502464	-0.519609	-0.256572	-0.330569	protein_coding
ENSG00000179820	MYADM	2	0	-1.6256	-1.62817	-1.15051	-1.18359	protein_coding
ENSG00000160789	LMNA	2	0	-2.13597	-1.99705	-1.46077	-1.53802	protein_coding
ENSG00000122644	ARL4A	2	0	-1.04867	-1.2381	-0.713576	-1.02606	protein_coding
ENSG00000141582	CBX4	2	0	-0.853084	-0.886193	-0.454489	-0.763344	protein_coding
ENSG00000182606	TRAK1	2	0	-0.330146	-0.251789	-0.166709	-0.251162	protein_coding
ENSG00000123933	MXD4	2	0	-0.336641	-0.237228	-0.109049	-0.211073	protein_coding
ENSG00000107485	GATA3	2	0	-0.511795	-0.436365	-0.386899	-0.377222	protein_coding
ENSG00000101665	SMAD7	2	0	-1.52051	-1.36638	-0.906729	-1.1292	protein_coding
ENSG00000140153	WDR20	2	0	-0.481737	-0.372973	-0.140461	-0.28683	protein_coding
ENSG00000184277	TM2D3	2	0	-0.757713	-0.808231	-0.548792	-0.606694	protein_coding
ENSG00000198746	GPATCH3	2	0	-0.837065	-0.793921	-0.41329	-0.631942	protein_coding
ENSG00000102760	RGCC	2	0	-0.95722	-0.899554	-0.595004	-0.76077	protein_coding
ENSG00000177432	NAP1L5	2	0	-1.18015	-1.3961	-0.778561	-1.18176	protein_coding
ENSG00000075426	FOSL2	2	0	-2.02523	-1.72459	-1.22005	-1.65967	protein_coding
ENSG00000104142	VPS18	2	0	-0.757252	-0.733071	-0.327337	-0.525801	protein_coding
ENSG00000267519	MIR23AHG	2	0	-1.93735	-1.82811	-1.3035	-1.44718	lncRNA
ENSG00000174173	TRMT10C	2	0	-0.939636	-0.933221	-0.482191	-0.632025	protein_coding
ENSG00000123146	ADGRE5	2	0	-0.345013	-0.285241	-0.217147	-0.132038	protein_coding
ENSG00000198843	SELENOT	2	0	-0.680186	-0.513142	-0.311923	-0.43762	protein_coding
ENSG00000165879	FRAT1	2	0	-0.856021	-0.771423	-0.388572	-0.562908	protein_coding
ENSG00000099860	GADD45B	2	0	-1.32833	-1.39279	-0.807426	-1.16988	protein_coding
ENSG00000255112	CHMP1B	2	0	-0.753322	-0.815904	-0.438005	-0.637845	protein_coding
ENSG00000049245	VAMP3	2	0	-0.506676	-0.394384	-0.378614	-0.416239	protein_coding
ENSG00000116604	MEF2D	2	0	-0.61465	-0.608806	-0.289513	-0.486189	protein_coding
ENSG00000119801	YPEL5	2	0	-1.8552	-1.90499	-1.13351	-1.71946	protein_coding
ENSG00000099246	RAB18	2	0	-0.622451	-0.600017	-0.388766	-0.512921	protein_coding
ENSG00000131188	PRR7	2	0	-0.892487	-0.939562	-0.574068	-0.891674	protein_coding
ENSG00000179562	GCC1	2	0	-0.534205	-0.496195	-0.245392	-0.386659	protein_coding
ENSG00000120875	DUSP4	2	0	-2.87636	-2.39249	-1.53954	-2.29405	protein_coding
ENSG00000162300	ZFPL1	2	0	-0.467496	-0.424119	-0.173687	-0.363925	protein_coding
ENSG00000059804	SLC2A3	2	0	-1.8061	-1.97531	-1.10895	-1.69228	protein_coding
ENSG00000168264	IRF2BP2	2	0	-0.855266	-0.966732	-0.454954	-0.807795	protein_coding
ENSG00000185262	UBALD2	2	0	-0.513861	-0.552469	-0.258043	-0.437757	protein_coding
ENSG00000133247	KMT5C	2	0	-0.434759	-0.432159	-0.327179	-0.387426	protein_coding
ENSG00000113916	BCL6	2	0	-1.07396	-0.827265	-0.917271	-0.841512	protein_coding
ENSG00000131408	NR1H2	2	0	-0.560273	-0.584472	-0.286852	-0.448985	protein_coding
ENSG00000117394	SLC2A1	2	0	-0.703486	-0.694839	-0.323134	-0.578479	protein_coding
ENSG00000102100	SLC35A2	2	0	-0.763229	-0.937258	-0.59721	-0.654673	protein_coding
ENSG00000070761	CFAP20	2	0	-1.01223	-1.04217	-0.687071	-0.898562	protein_coding
ENSG00000123444	KBTBD4	2	0	-0.587861	-0.615943	-0.262998	-0.459264	protein_coding
ENSG00000185883	ATP6V0C	2	0	-0.55634	-0.380364	-0.26066	-0.485965	protein_coding
ENSG00000196756	SNHG17	2	0	-0.621665	-0.622976	-0.273847	-0.608023	lncRNA
ENSG00000105993	DNAJB6	2	0	-0.661761	-0.644917	-0.311209	-0.531438	protein_coding
ENSG00000108179	PPIF	2	0	-0.88783	-0.893338	-0.581769	-0.863767	protein_coding
ENSG00000181788	SIAH2	2	0	-0.758645	-0.64754	-0.294483	-0.538326	protein_coding
ENSG00000146109	ABT1	2	0	-0.771865	-0.767856	-0.377656	-0.587998	protein_coding
ENSG00000176845	METRNL	2	0	-1.06691	-0.475885	-0.465347	-0.555961	protein_coding
ENSG00000267165	CHMP1B-AS1	2	0	-0.797926	-0.890777	-0.43709	-0.66746	lncRNA
ENSG00000141965	FEM1A	2	0	-0.33181	-0.251602	-0.0504759	-0.249827	protein_coding
ENSG00000078140	UBE2K	2	0	-0.243803	-0.132583	-0.154132	-0.144933	protein_coding
ENSG00000198355	PIM3	2	0	-1.32099	-1.40438	-0.657112	-1.22869	protein_coding
ENSG00000165650	PDZD8	2	0	-0.700602	-0.737511	-0.402935	-0.690281	protein_coding
ENSG00000260272	ENSG00000260272	2	0	-0.534051	-0.358567	-0.245605	-0.454927	protein_coding
ENSG00000261324	ENSG00000261324	2	0	-0.913607	-0.941118	-0.450356	-0.613132	lncRNA
ENSG00000130758	MAP3K10	2	0	-0.311996	-0.144162	-0.119455	-0.22755	protein_coding
ENSG00000026652	AGPAT4	2	0	-0.502213	-0.47526	-0.540083	-0.12496	protein_coding
ENSG00000185950	IRS2	2	0	-1.7404	-1.85206	-0.897794	-1.47253	protein_coding
ENSG00000265474	ENSG00000265474	2	0	-1.31275	-1.05657	-0.550887	-1.05137	lncRNA
ENSG00000126945	HNRNPH2	2	0	-0.687767	-0.651263	-0.447123	-0.559301	protein_coding
ENSG00000272768	ENSG00000272768	2	0	-0.734713	-0.865394	-0.195217	-0.462466	lncRNA
ENSG00000168140	VASN	2	0	-1.55442	-1.40293	-1.0283	-1.03983	protein_coding
ENSG00000222009	BTBD19	2	0	-1.1989	-1.43134	-0.789887	-1.03178	protein_coding
ENSG00000103489	XYLT1	2	0	-0.473407	-0.471747	-0.318482	-0.398739	protein_coding
ENSG00000138069	RAB1A	2	0	-0.565613	-0.520881	-0.368368	-0.48067	protein_coding
ENSG00000168421	RHOH	2	0	-0.641048	-0.734738	-0.271707	-0.539437	protein_coding
ENSG00000140564	FURIN	2	0	-0.557112	-0.442863	-0.294968	-0.450887	protein_coding
ENSG00000103257	SLC7A5	2	0	-1.31424	-1.131	-0.579495	-1.30295	protein_coding
ENSG00000161835	TAMALIN	2	0	-1.9369	-2.18626	-1.09905	-1.75554	protein_coding
ENSG00000270008	ENSG00000270008	2	0	-1.04977	-1.22646	-0.712593	-0.900219	lncRNA
ENSG00000249590	ENSG00000249590	2	0	-0.841663	-0.834116	-0.452188	-0.736734	protein_coding
ENSG00000105708	ZNF14	2	0	-1.83032	-1.92741	-1.1473	-1.48877	protein_coding
ENSG00000115758	ODC1	2	0	-0.659642	-0.694092	-0.413057	-0.516359	protein_coding
ENSG00000188042	ARL4C	2	0	-0.833935	-0.866565	-0.516066	-0.716314	protein_coding
ENSG00000125347	IRF1	2	0	-1.17261	-1.26921	-0.679329	-0.969513	protein_coding
ENSG00000135334	AKIRIN2	2	0	-0.592216	-0.616817	-0.291245	-0.487348	protein_coding
ENSG00000169612	RAMAC	2	0	-0.759664	-0.683644	-0.307929	-0.482249	protein_coding
ENSG00000264364	DYNLL2	2	0	-0.137138	-0.0763441	-0.0390019	-0.0208169	protein_coding
ENSG00000069399	BCL3	2	0	-1.11768	-1.05744	-0.647325	-0.895483	protein_coding
ENSG00000156273	BACH1	2	0	-0.94775	-0.932941	-0.566284	-0.852759	protein_coding
ENSG00000067048	DDX3Y	2	0	-0.603629	-0.739022	-0.391449	-0.521805	protein_coding
ENSG00000108100	CCNY	2	0	-0.283136	-0.22754	-0.130895	-0.2764	protein_coding
ENSG00000119396	RAB14	2	0	-0.492886	-0.53694	-0.260684	-0.410667	protein_coding
ENSG00000134375	TIMM17A	2	0	-0.603127	-0.599703	-0.304329	-0.508769	protein_coding
ENSG00000138670	RASGEF1B	2	0	-1.80369	-1.81689	-1.09586	-1.52446	protein_coding
ENSG00000197536	IRF1-AS1	2	0	-0.945207	-0.966537	-0.528581	-0.75576	lncRNA
ENSG00000277149	TYW1B	2	0	-0.702406	-0.476776	-0.36538	-0.247046	protein_coding
ENSG00000178105	DDX10	2	0	-0.433524	-0.39755	-0.294557	-0.201585	protein_coding
ENSG00000090372	STRN4	2	0	-0.256016	-0.167632	-0.050549	-0.138205	protein_coding
ENSG00000215301	DDX3X	2	0	-0.509839	-0.549412	-0.317728	-0.405932	protein_coding
ENSG00000072786	STK10	2	0	-0.183325	-0.127712	-0.0685274	-0.115278	protein_coding
ENSG00000252061	RNU6-415P	2	0	-1.41443	-1.91621	-1.0535	-1.59667	snRNA
ENSG00000156875	MFSD14A	2	0	-0.957049	-1.03737	-0.570625	-0.85788	protein_coding
ENSG00000229619	MBNL1-AS1	2	0	-0.584045	-0.659399	-0.290189	-0.466882	lncRNA
ENSG00000198517	MAFK	2	0	-0.68725	-0.602034	-0.237406	-0.551231	protein_coding
ENSG00000163349	HIPK1	2	0	-0.438172	-0.447854	-0.291611	-0.360582	protein_coding
ENSG00000167470	MIDN	2	0	-0.925528	-0.744537	-0.484855	-0.739351	protein_coding
ENSG00000172216	CEBPB	2	0	-0.485446	-0.406228	-0.275259	-0.45791	protein_coding
ENSG00000142178	SIK1	2	0	-2.68066	-3.27697	-1.47314	-2.87797	protein_coding
ENSG00000178623	GPR35	2	0	-0.51883	-0.540109	-0.352648	-0.541468	protein_coding
ENSG00000106635	BCL7B	2	0	-0.521171	-0.492944	-0.230041	-0.457842	protein_coding
ENSG00000086061	DNAJA1	2	0	-0.683327	-0.650204	-0.374166	-0.468293	protein_coding
ENSG00000141384	TAF4B	2	0	-0.420123	-0.423732	-0.146929	-0.168483	protein_coding
ENSG00000044574	HSPA5	2	0	-1.01026	-1.12741	-0.573537	-0.968443	protein_coding
ENSG00000087074	PPP1R15A	2	0	-1.7023	-1.94125	-0.887613	-1.64681	protein_coding
ENSG00000171522	PTGER4	2	0	-1.6214	-1.73644	-0.899699	-1.55283	protein_coding
ENSG00000092199	HNRNPC	2	0	-0.214642	-0.165364	-0.173956	-0.0770811	protein_coding
ENSG00000215251	FASTKD5	2	0	-0.733657	-0.672002	-0.391193	-0.504211	protein_coding
ENSG00000275993	SIK1B	2	0	-2.66785	-3.27499	-1.47862	-2.90056	protein_coding
ENSG00000144655	CSRNP1	2	0	-2.06297	-2.38751	-1.21471	-2.2181	protein_coding
ENSG00000124762	CDKN1A	2	0	-2.9926	-2.70686	-1.85031	-2.82943	protein_coding
ENSG00000148841	ITPRIP	2	0	-1.43759	-1.51146	-0.730535	-1.17868	protein_coding
ENSG00000197982	C1orf122	2	0	-0.378529	-0.416991	-0.131243	-0.327152	protein_coding
ENSG00000228830	ENSG00000228830	2	0	-0.852187	-0.974964	-0.446258	-0.82069	lncRNA
ENSG00000283849	ENSG00000283849	2	0	-2.20821	-2.49157	-1.19248	-2.29398	lncRNA
ENSG00000179021	C3orf38	2	0	-0.820967	-0.944575	-0.388029	-0.646664	protein_coding
ENSG00000119986	AVPI1	2	0	-1.88311	-1.66638	-0.872086	-1.55968	protein_coding
ENSG00000168092	PAFAH1B2	2	0	-0.745044	-0.630391	-0.332685	-0.424853	protein_coding
ENSG00000183955	KMT5A	2	0	-0.357573	-0.363904	-0.308416	-0.33156	protein_coding
ENSG00000185787	MORF4L1	2	0	-0.472295	-0.463335	-0.295252	-0.436014	protein_coding
ENSG00000156853	ZNF689	2	0	-0.628342	-0.466499	-0.318289	-0.328811	protein_coding
ENSG00000141543	EIF4A3	2	0	-0.474482	-0.449575	-0.257367	-0.300881	protein_coding
ENSG00000134107	BHLHE40	2	0	-1.66285	-1.6677	-0.931627	-1.41546	protein_coding
ENSG00000263847	ENSG00000263847	2	0	-1.43226	-1.64111	-0.841316	-1.22096	lncRNA
ENSG00000099985	OSM	2	0	-1.92485	-1.91716	-1.37477	-1.50774	protein_coding
ENSG00000145012	LPP	2	0	-0.558408	-0.641468	-0.351871	-0.388541	protein_coding
ENSG00000109220	CHIC2	2	0	-0.641855	-0.782801	-0.450706	-0.691863	protein_coding
ENSG00000237773	ENSG00000237773	2	0	-0.766348	-0.706722	-0.451583	-0.686837	lncRNA
ENSG00000070444	MNT	2	0	-0.434931	-0.461517	-0.17971	-0.380898	protein_coding
ENSG00000132510	KDM6B	2	0	-0.642306	-0.695757	-0.365491	-0.581293	protein_coding
ENSG00000179094	PER1	2	0	-1.89469	-2.26165	-1.11815	-1.97407	protein_coding
ENSG00000132823	OSER1	2	0	-1.31021	-1.40784	-0.791842	-1.1605	protein_coding
ENSG00000080371	RAB21	2	0	-0.439431	-0.433668	-0.319615	-0.295888	protein_coding
ENSG00000171793	CTPS1	2	0	-0.470472	-0.427725	-0.306721	-0.367702	protein_coding
ENSG00000122257	RBBP6	2	0	-0.508348	-0.659097	-0.351081	-0.523484	protein_coding
ENSG00000263620	ENSG00000263620	2	0	-0.402286	-0.452172	-0.185535	-0.379765	protein_coding
ENSG00000256566	ENSG00000256566	2	0	-0.284432	-0.24113	-0.0945189	-0.206563	protein_coding
ENSG00000163600	ICOS	2	0	-0.963769	-0.886797	-0.51312	-0.712298	protein_coding
ENSG00000109381	ELF2	2	0	-0.743937	-0.751616	-0.419006	-0.635913	protein_coding
ENSG00000101544	ADNP2	2	0	-0.611224	-0.580714	-0.206931	-0.582351	protein_coding
ENSG00000183617	MRPL54	2	0	-0.551172	-0.479773	-0.181782	-0.373668	protein_coding
ENSG00000146232	NFKBIE	2	0	-1.4555	-1.29711	-0.682473	-0.992939	protein_coding
ENSG00000057757	PITHD1	2	0	-0.398598	-0.398506	-0.231961	-0.351601	protein_coding
ENSG00000271425	NBPF10	2	0	-0.320372	-0.318633	-0.313391	-0.314982	protein_coding
ENSG00000143436	MRPL9	2	0	-0.334047	-0.3634	-0.25357	-0.313427	protein_coding
ENSG00000182095	TNRC18	2	0	-0.237778	-0.198795	-0.0724242	-0.170125	protein_coding
ENSG00000104388	RAB2A	2	0	-0.320184	-0.326207	-0.26745	-0.321029	protein_coding
ENSG00000204152	TIMM23B	2	0	-0.527383	-0.559809	-0.235122	-0.395591	protein_coding
ENSG00000121671	CRY2	2	0	-0.55631	-0.571974	-0.243329	-0.390967	protein_coding
ENSG00000185947	ZNF267	2	0	-0.655841	-0.888757	-0.492214	-0.759159	protein_coding
ENSG00000130522	JUND	2	0	-1.27108	-1.44503	-0.651532	-1.18056	protein_coding
ENSG00000158480	SPATA2	2	0	-0.866397	-0.920802	-0.46399	-0.781246	protein_coding
ENSG00000198682	PAPSS2	2	0	-0.658625	-0.482597	-0.368892	-0.620454	protein_coding
ENSG00000213923	CSNK1E	2	0	-0.350956	-0.347235	-0.166874	-0.334934	protein_coding
ENSG00000143621	ILF2	2	0	-0.47613	-0.521324	-0.310393	-0.43248	protein_coding
ENSG00000106546	AHR	2	0	-0.941524	-0.990881	-0.577243	-0.880261	protein_coding
ENSG00000105810	CDK6	2	0	-0.481589	-0.618026	-0.388489	-0.339599	protein_coding
ENSG00000139722	VPS37B	2	0	-0.504256	-0.460614	-0.2476	-0.453913	protein_coding
ENSG00000207500	SNORD102	2	0	-0.863749	-0.947505	-0.498207	-0.964023	snoRNA
ENSG00000260545	ENSG00000260545	2	0	-1.05479	-0.966909	-0.614812	-0.557741	lncRNA
ENSG00000100003	SEC14L2	2	0	-0.713066	-1.07902	-0.451554	-0.68584	protein_coding
ENSG00000167553	TUBA1C	2	0	-0.457515	-0.457322	-0.267987	-0.422094	protein_coding
ENSG00000133997	MED6	2	0	-0.634411	-0.662697	-0.386778	-0.537319	protein_coding
ENSG00000169508	GPR183	2	0	-1.27474	-1.27456	-0.782771	-0.917666	protein_coding
ENSG00000170525	PFKFB3	2	0	-0.926434	-0.893399	-0.583158	-0.920256	protein_coding
ENSG00000278129	ZNF8	2	0	-0.445714	-0.486362	-0.273874	-0.468675	protein_coding
ENSG00000168175	MAPK1IP1L	2	0	-0.847481	-0.86435	-0.490289	-0.665205	protein_coding
ENSG00000125835	SNRPB	2	0	-0.313187	-0.237997	-0.0968693	-0.281151	protein_coding
ENSG00000172845	SP3	2	0	-0.513165	-0.577866	-0.331721	-0.539629	protein_coding
ENSG00000113448	PDE4D	2	0	-1.33971	-1.38305	-0.762471	-1.27434	protein_coding
ENSG00000124782	RREB1	2	0	-0.410194	-0.442736	-0.221794	-0.352529	protein_coding
ENSG00000112149	CD83	2	0	-2.16584	-2.59836	-1.34965	-2.05554	protein_coding
ENSG00000119318	RAD23B	2	0	-0.412495	-0.432381	-0.243789	-0.368764	protein_coding
ENSG00000232656	IDI2-AS1	2	0	-1.53882	-1.6282	-0.831539	-1.38983	lncRNA
ENSG00000132603	NIP7	2	0	-0.457847	-0.46774	-0.233865	-0.390011	protein_coding
ENSG00000283761	ENSG00000283761	2	0	-0.808497	-0.854315	-0.492649	-0.731593	protein_coding
ENSG00000132819	RBM38	2	0	-0.905121	-0.868031	-0.450645	-0.800345	protein_coding
ENSG00000132773	TOE1	2	0	-1.06659	-1.09454	-0.57335	-0.886278	protein_coding
ENSG00000115875	SRSF7	2	0	-0.45657	-0.519331	-0.291799	-0.395242	protein_coding
ENSG00000165030	NFIL3	2	0	-1.90422	-1.88885	-1.27724	-1.70929	protein_coding
ENSG00000261505	ENSG00000261505	2	0	-0.353822	-0.434369	-0.275824	-0.344575	lncRNA
ENSG00000101558	VAPA	2	0	-0.464788	-0.431577	-0.301255	-0.413723	protein_coding
ENSG00000108106	UBE2S	2	0	-0.889976	-0.852696	-0.393302	-0.707812	protein_coding
ENSG00000177485	ZBTB33	2	0	-0.500188	-0.495908	-0.244419	-0.368956	protein_coding
ENSG00000232160	RAP2C-AS1	2	0	-0.576077	-0.408892	-0.168409	-0.361749	lncRNA
ENSG00000136819	C9orf78	2	0	-0.300156	-0.311265	-0.194975	-0.348444	protein_coding
ENSG00000170779	CDCA4	2	0	-0.534078	-0.497887	-0.159086	-0.391236	protein_coding
ENSG00000254806	SYS1-DBNDD2	2	0	-0.520031	-0.564134	-0.209633	-0.370412	protein_coding
ENSG00000177030	DEAF1	2	0	-0.266033	-0.194981	-0.107837	-0.199512	protein_coding
ENSG00000182831	C16orf72	2	0	-0.75582	-0.872446	-0.489766	-0.725624	protein_coding
ENSG00000186716	BCR	2	0	-0.270886	-0.216252	-0.120393	-0.174228	protein_coding
ENSG00000272273	IER3-AS1	2	0	-1.25981	-0.898115	-1.16393	-0.829317	lncRNA
ENSG00000237989	LINC01679	2	0	-1.8235	-1.79803	-0.686298	-1.35603	lncRNA
ENSG00000162783	IER5	2	0	-1.29055	-1.50272	-0.799966	-1.30342	protein_coding
ENSG00000105856	HBP1	2	0	-0.697268	-0.698583	-0.397036	-0.605173	protein_coding
ENSG00000110536	PTPMT1	2	0	-0.426118	-0.404611	-0.208507	-0.377262	protein_coding
ENSG00000123810	B9D2	2	0	-0.601146	-0.655014	-0.222076	-0.347769	protein_coding
ENSG00000164082	GRM2	2	0	-0.742964	-0.813176	-0.444095	-0.845056	protein_coding
ENSG00000177733	HNRNPA0	2	0	-0.410737	-0.465564	-0.222737	-0.459458	protein_coding
ENSG00000187189	TSPYL4	2	0	-0.504209	-0.527278	-0.1839	-0.415527	protein_coding
ENSG00000111817	DSE	2	0	-0.921878	-0.993379	-0.396357	-0.877636	protein_coding
ENSG00000106636	YKT6	2	0	-0.248968	-0.248666	-0.123533	-0.242876	protein_coding
ENSG00000006634	DBF4	2	0	-0.811396	-0.833353	-0.478358	-0.706974	protein_coding
ENSG00000167996	FTH1	2	0	-0.797181	-0.818313	-0.546661	-0.816306	protein_coding
ENSG00000175376	EIF1AD	2	0	-0.693128	-0.725898	-0.38382	-0.611793	protein_coding
ENSG00000054967	RELT	2	0	-0.921103	-0.722536	-0.543254	-0.829261	protein_coding
ENSG00000167552	TUBA1A	2	0	-0.590428	-0.633887	-0.34169	-0.543832	protein_coding
ENSG00000151327	FAM177A1	2	0	-0.68335	-0.72631	-0.341029	-0.591136	protein_coding
ENSG00000140450	ARRDC4	2	0	-1.06606	-1.15077	-0.790768	-1.11898	protein_coding
ENSG00000218018	RBM38-AS1	2	0	-0.869127	-0.715854	-0.36925	-0.75079	lncRNA
ENSG00000121542	SEC22A	2	0	-0.371122	-0.380568	-0.264443	-0.287111	protein_coding
ENSG00000136527	TRA2B	2	0	-0.645424	-0.797228	-0.414374	-0.611503	protein_coding
ENSG00000145819	ARHGAP26	2	0	-0.441903	-0.401339	-0.28861	-0.296202	protein_coding
ENSG00000198363	ASPH	2	0	-0.355958	-0.24289	-0.174336	-0.207985	protein_coding
ENSG00000139620	KANSL2	2	0	-0.969653	-1.08839	-0.504707	-0.900673	protein_coding
ENSG00000211460	TSN	2	0	-0.459154	-0.458076	-0.300397	-0.376661	protein_coding
ENSG00000126368	NR1D1	2	0	-0.303024	-0.242075	-0.141523	-0.292098	protein_coding
ENSG00000120063	GNA13	2	0	-0.392982	-0.3476	-0.257552	-0.318542	protein_coding
ENSG00000184545	DUSP8	2	0	-1.75658	-1.68687	-0.79151	-1.42036	protein_coding
ENSG00000102225	CDK16	2	0	-0.54953	-0.597173	-0.292784	-0.525722	protein_coding
ENSG00000277449	CEBPB-AS1	2	0	-0.63479	-0.480562	-0.117212	-0.447385	lncRNA
ENSG00000109519	GRPEL1	2	0	-0.753042	-0.883049	-0.525234	-0.756876	protein_coding
ENSG00000188290	HES4	2	0	-2.20143	-2.43832	-1.47257	-1.88867	protein_coding
ENSG00000158710	TAGLN2	2	0	-0.284794	-0.174059	-0.15687	0.0219611	protein_coding
ENSG00000153234	NR4A2	2	0	-2.69814	-3.49522	-1.74709	-3.09038	protein_coding
ENSG00000261215	ENSG00000261215	2	0	-0.865258	-0.498523	-0.367371	-0.269971	lncRNA
ENSG00000152944	MED21	2	0	-0.73342	-0.842794	-0.500159	-0.623711	protein_coding
ENSG00000103269	RHBDL1	2	0	-0.641778	-0.633231	-0.489372	-0.643864	protein_coding
ENSG00000143774	GUK1	2	0	-0.319767	-0.268468	-0.155772	-0.295963	protein_coding
ENSG00000263244	ENSG00000263244	2	0	-0.907781	-1.07357	-0.600424	-0.842197	lncRNA
ENSG00000136603	SKIL	2	0	-0.624412	-0.774314	-0.507114	-0.538295	protein_coding
ENSG00000181915	ADO	2	0	-0.45635	-0.40578	-0.219747	-0.32827	protein_coding
ENSG00000168066	SF1	2	0	-0.395185	-0.449378	-0.192697	-0.391751	protein_coding
ENSG00000133773	CCDC59	2	0	-0.690532	-0.948006	-0.435145	-0.75473	protein_coding
ENSG00000165943	MOAP1	2	0	-0.650197	-0.796277	-0.329066	-0.658319	protein_coding
ENSG00000171861	MRM3	2	0	-0.999547	-0.907527	-0.468033	-0.630713	protein_coding
ENSG00000231160	KLF3-AS1	2	0	-0.62644	-0.709833	-0.26976	-0.551057	lncRNA
ENSG00000278899	ENSG00000278899	2	0	-0.807452	-0.849461	-0.320916	-0.68477	lncRNA
ENSG00000163947	ARHGEF3	2	0	-0.495349	-0.448327	-0.281309	-0.300775	protein_coding
ENSG00000115520	COQ10B	2	0	-1.01431	-1.0553	-0.598458	-0.981825	protein_coding
ENSG00000053918	KCNQ1	2	0	-0.369054	-0.344537	-0.226531	-0.449399	protein_coding
ENSG00000272888	CHASERR	2	0	-0.836882	-0.946725	-0.53942	-0.751059	lncRNA
ENSG00000264772	ENSG00000264772	2	0	-0.405577	-0.420124	-0.284695	-0.422526	lncRNA
ENSG00000116560	SFPQ	2	0	-0.528721	-0.658453	-0.356807	-0.538878	protein_coding
ENSG00000231721	LINC-PINT	2	0	-0.668775	-0.889766	-0.423334	-0.671428	lncRNA
ENSG00000010072	SPRTN	2	0	-0.701439	-0.670668	-0.226944	-0.554523	protein_coding
ENSG00000273062	RALGPS2-AS1	2	0	-1.09547	-1.10251	-0.791106	-1.0608	lncRNA
ENSG00000143761	ARF1	2	0	-0.354855	-0.310259	-0.206345	-0.293499	protein_coding
ENSG00000112096	SOD2	2	0	-0.445415	-0.381776	-0.394405	-0.409597	protein_coding
ENSG00000164916	FOXK1	2	0	-0.353786	-0.417158	-0.168027	-0.316221	protein_coding
ENSG00000127993	RBM48	2	0	-0.608758	-0.672955	-0.38734	-0.377886	protein_coding
ENSG00000132475	H3-3B	2	0	-0.82053	-1.05906	-0.57482	-0.802719	protein_coding
ENSG00000128016	ZFP36	2	0	-1.71808	-2.02107	-1.21253	-1.83164	protein_coding
ENSG00000100221	JOSD1	2	0	-0.805987	-0.782748	-0.362127	-0.684965	protein_coding
ENSG00000285976	ENSG00000285976	2	0	-1.34553	-1.64258	-0.796561	-1.26527	protein_coding
ENSG00000173262	SLC2A14	2	0	-1.71198	-1.93674	-1.36579	-1.63474	protein_coding
ENSG00000141664	ZCCHC2	2	0	-0.3454	-0.345111	-0.20038	-0.252008	protein_coding
ENSG00000260349	ENSG00000260349	2	0	-0.678892	-0.855151	-0.432624	-0.665675	lncRNA
ENSG00000274051	ENSG00000274051	2	0	-1.57986	-1.205	-0.481028	-1.14261	misc_RNA
ENSG00000005486	RHBDD2	2	0	-0.577738	-0.55892	-0.307625	-0.57663	protein_coding
ENSG00000147601	TERF1	2	0	-0.505728	-0.514468	-0.233174	-0.300666	protein_coding
ENSG00000155090	KLF10	2	0	-1.02819	-1.00343	-0.865652	-0.888545	protein_coding
ENSG00000067064	IDI1	2	0	-1.17305	-1.21745	-0.668426	-1.10911	protein_coding
ENSG00000268218	ENSG00000268218	2	0	-0.392331	-0.57649	-0.406105	-0.530907	lncRNA
ENSG00000280064	ENSG00000280064	2	0	-0.579771	-0.241871	-0.375023	-0.303753	TEC
ENSG00000116903	EXOC8	2	0	-0.611242	-0.672847	-0.281999	-0.482293	protein_coding
ENSG00000112245	PTP4A1	2	0	-1.34213	-1.64395	-0.799355	-1.26784	protein_coding
ENSG00000128590	DNAJB9	2	0	-1.53405	-1.6027	-0.780469	-1.29461	protein_coding
ENSG00000280594	BTG3-AS1	2	0	-1.47674	-1.18645	-0.785012	-1.07047	lncRNA
ENSG00000132912	DCTN4	2	0	-0.502181	-0.64189	-0.414202	-0.508131	protein_coding
ENSG00000136026	CKAP4	2	0	-0.568598	-0.436229	-0.386569	-0.560661	protein_coding
ENSG00000083642	PDS5B	2	0	-0.439839	-0.538085	-0.327853	-0.320844	protein_coding
ENSG00000123136	DDX39A	2	0	-0.403238	-0.470232	-0.200819	-0.392804	protein_coding
ENSG00000109332	UBE2D3	2	0	-0.316994	-0.304421	-0.195099	-0.279778	protein_coding
ENSG00000122482	ZNF644	2	0	-0.618926	-0.592636	-0.335107	-0.480423	protein_coding
ENSG00000279227	ENSG00000279227	2	0	-1.04892	-1.08078	-0.919998	-1.0779	TEC
ENSG00000083168	KAT6A	2	0	-0.563239	-0.592257	-0.263183	-0.393722	protein_coding
ENSG00000173120	KDM2A	2	0	-0.442938	-0.503275	-0.247572	-0.399524	protein_coding
ENSG00000075420	FNDC3B	2	0	-0.369831	-0.436203	-0.38799	-0.429173	protein_coding
ENSG00000116741	RGS2	2	0	-1.57711	-1.76318	-1.10844	-1.79634	protein_coding
ENSG00000198909	MAP3K3	2	0	-0.233817	-0.201501	-0.138062	-0.213978	protein_coding
ENSG00000160908	ZNF394	2	0	-0.987252	-1.09381	-0.570692	-0.92378	protein_coding
ENSG00000137449	CPEB2	2	0	-0.520404	-0.605732	-0.405555	-0.244424	protein_coding
ENSG00000152382	TADA1	2	0	-0.634369	-0.659158	-0.309488	-0.451841	protein_coding
ENSG00000162104	ADCY9	2	0	-0.373231	-0.503946	-0.412711	-0.416918	protein_coding
ENSG00000076604	TRAF4	2	0	-1.11966	-1.27812	-0.593196	-1.22081	protein_coding
ENSG00000187514	PTMA	2	0	-0.265148	-0.263804	-0.155362	-0.222264	protein_coding
ENSG00000188315	C3orf62	2	0	-0.444986	-0.538798	-0.408606	-0.577616	protein_coding
ENSG00000197279	ZNF165	2	0	-1.38841	-1.53299	-0.73729	-1.30671	protein_coding
ENSG00000184602	SNN	2	0	-0.812583	-0.646985	-0.284172	-0.427435	protein_coding
ENSG00000109787	KLF3	2	0	-0.455985	-0.493592	-0.268469	-0.501986	protein_coding
ENSG00000103275	UBE2I	2	0	-0.246416	-0.270137	-0.16294	-0.213321	protein_coding
ENSG00000100811	YY1	2	0	-0.208272	-0.238689	-0.0978925	-0.171652	protein_coding
ENSG00000116044	NFE2L2	2	0	-0.471509	-0.451792	-0.366775	-0.344356	protein_coding
ENSG00000229833	PET100	2	0	-0.45973	-0.48889	-0.372844	-0.480419	protein_coding
ENSG00000169021	UQCRFS1	2	0	-0.442989	-0.470351	-0.222624	-0.422713	protein_coding
ENSG00000089902	RCOR1	2	0	-0.40914	-0.255735	-0.16517	-0.250333	protein_coding
ENSG00000078804	TP53INP2	2	0	-1.91365	-2.27699	-1.03961	-1.87087	protein_coding
ENSG00000138802	SEC24B	2	0	-0.433942	-0.431241	-0.217227	-0.392856	protein_coding
ENSG00000153561	RMND5A	2	0	-0.395072	-0.422768	-0.165792	-0.257141	protein_coding
ENSG00000120709	FAM53C	2	0	-0.605156	-0.593746	-0.217631	-0.394433	protein_coding
ENSG00000189241	TSPYL1	2	0	-1.04867	-1.17146	-0.445629	-0.955697	protein_coding
ENSG00000282164	PEG13	2	0	-0.452937	-0.584821	-0.20539	-0.454145	lncRNA
ENSG00000284117	MIR6883	2	0	-1.73514	-2.51301	-0.787885	-1.65642	miRNA
ENSG00000220205	VAMP2	2	0	-0.226704	-0.272808	-0.139634	-0.22122	protein_coding
ENSG00000139154	AEBP2	2	0	-0.508215	-0.63571	-0.281867	-0.462277	protein_coding
ENSG00000152242	C18orf25	2	0	-0.481376	-0.579417	-0.332362	-0.392136	protein_coding
ENSG00000273247	RAB33B-AS1	2	0	-0.520307	-0.381686	-0.241682	-0.274524	lncRNA
ENSG00000259075	POC1B-GALNT4	2	0	-0.371098	-0.39606	-0.304154	-0.425047	protein_coding
ENSG00000224470	ATXN1L	2	0	-0.476957	-0.486752	-0.271425	-0.420444	protein_coding
ENSG00000163636	PSMD6	2	0	-0.371416	-0.421899	-0.233633	-0.38339	protein_coding
ENSG00000173846	PLK3	2	0	-1.10077	-1.32301	-0.515146	-1.10471	protein_coding
ENSG00000259784	ENSG00000259784	2	0	-0.378414	-0.192413	-0.0937915	-0.233392	protein_coding
ENSG00000143507	DUSP10	2	0	-1.45798	-1.69955	-0.865096	-1.39106	protein_coding
ENSG00000284669	ENSG00000284669	2	0	-1.76344	-2.19212	-1.03315	-1.91748	lncRNA
ENSG00000285772	ENSG00000285772	2	0	-0.93385	-0.818898	-0.411293	-0.665471	protein_coding
ENSG00000137575	SDCBP	2	0	-0.641592	-0.490969	-0.434659	-0.450698	protein_coding
ENSG00000188486	H2AX	2	0	-0.520439	-0.436364	-0.267998	-0.43707	protein_coding
ENSG00000204899	MZT1	2	0	-0.54656	-0.662146	-0.289235	-0.567692	protein_coding
ENSG00000169926	KLF13	2	0	-0.162757	-0.0941546	0.00593474	-0.0789073	protein_coding
ENSG00000261267	ENSG00000261267	2	0	-1.57291	-1.84507	-0.925322	-1.74081	lncRNA
ENSG00000277957	SENP3-EIF4A1	2	0	-0.355246	-0.385956	-0.206087	-0.339531	protein_coding
ENSG00000141026	MED9	2	0	-0.711502	-0.595242	-0.296519	-0.517967	protein_coding
ENSG00000271797	ENSG00000271797	2	0	-0.742915	-0.585568	-0.464389	-0.381878	lncRNA
ENSG00000107897	ACBD5	2	0	-0.418533	-0.367928	-0.274199	-0.323079	protein_coding
ENSG00000100393	EP300	2	0	-0.412848	-0.457669	-0.225284	-0.27644	protein_coding
ENSG00000090432	MUL1	2	0	-0.648351	-0.650652	-0.211452	-0.403764	protein_coding
ENSG00000132522	GPS2	2	0	-0.249136	-0.200322	-0.103313	-0.203693	protein_coding
ENSG00000087903	RFX2	2	0	-0.509531	-0.44768	-0.439376	-0.385735	protein_coding
ENSG00000242114	MTFP1	2	0	-0.941485	-0.91973	-0.521777	-0.814281	protein_coding
ENSG00000235831	BHLHE40-AS1	2	0	-1.4411	-1.61569	-0.922431	-1.13631	lncRNA
ENSG00000175197	DDIT3	2	0	-1.41994	-1.60536	-0.836821	-1.21364	protein_coding
ENSG00000064703	DDX20	2	0	-0.692809	-0.707091	-0.393937	-0.587872	protein_coding
ENSG00000198719	DLL1	2	0	-0.685101	-0.717399	-0.595913	-0.528171	protein_coding
ENSG00000075790	BCAP29	2	0	0.44768	0.186293	0.190886	0.405439	protein_coding
ENSG00000158615	PPP1R15B	2	0	-0.760818	-0.835665	-0.413231	-0.624907	protein_coding
ENSG00000162972	MAIP1	2	0	-0.869032	-0.865831	-0.493834	-0.80719	protein_coding
ENSG00000139112	GABARAPL1	2	0	-1.06005	-0.991461	-0.532396	-0.860176	protein_coding
ENSG00000179010	MRFAP1	2	0	-0.729266	-0.73632	-0.425485	-0.593991	protein_coding
ENSG00000065883	CDK13	2	0	-0.344483	-0.426434	-0.213485	-0.286934	protein_coding
ENSG00000165312	OTUD1	2	0	-0.977942	-1.13113	-0.494621	-0.988957	protein_coding
ENSG00000120539	MASTL	2	0	-0.725491	-0.730897	-0.413321	-0.796202	protein_coding
ENSG00000139289	PHLDA1	2	0	-1.29941	-1.50626	-0.810819	-1.14097	protein_coding
ENSG00000064547	LPAR2	2	0	-0.366253	-0.381944	-0.238073	-0.415269	protein_coding
ENSG00000182481	KPNA2	2	0	-1.57368	-1.9417	-0.920297	-1.47986	protein_coding
ENSG00000185728	YTHDF3	2	0	-0.602959	-0.588704	-0.262559	-0.469078	protein_coding
ENSG00000279765	ENSG00000279765	2	0	-0.705835	-0.771293	-0.411811	-0.598367	protein_coding
ENSG00000076984	MAP2K7	2	0	-0.243962	-0.259082	-0.115704	-0.245084	protein_coding
ENSG00000126821	SGPP1	2	0	-0.477611	-0.241595	-0.25181	-0.25303	protein_coding
ENSG00000267534	S1PR2	2	0	-0.852626	-0.647178	-0.53956	-0.510889	protein_coding
ENSG00000213699	SLC35F6	2	0	-0.56581	-0.605218	-0.268547	-0.528234	protein_coding
ENSG00000167995	BEST1	2	0	-0.744255	-0.732159	-0.524406	-0.760064	protein_coding
ENSG00000141905	NFIC	2	0	-0.301762	-0.249888	-0.141368	-0.26104	protein_coding
ENSG00000171827	ZNF570	2	0	-0.603317	-0.524568	-0.284773	-0.406152	protein_coding
ENSG00000267232	ENSG00000267232	2	0	-1.19373	-1.45697	-0.562803	-1.29889	lncRNA
ENSG00000244274	DBNDD2	2	0	-0.54656	-0.543406	-0.307533	-0.445045	protein_coding
ENSG00000187605	TET3	2	0	-0.400466	-0.531675	-0.287387	-0.360059	protein_coding
ENSG00000112081	SRSF3	2	0	-0.495012	-0.561842	-0.30346	-0.466331	protein_coding
ENSG00000172673	THEMIS	2	0	-0.346038	-0.316727	-0.162384	-0.228762	protein_coding
ENSG00000178381	ZFAND2A	2	0	-0.662871	-0.855092	-0.407105	-0.694168	protein_coding
ENSG00000147316	MCPH1	2	0	-0.565369	-0.585663	-0.324605	-0.441515	protein_coding
ENSG00000137878	GCOM1	2	0	-0.560438	-0.477328	-0.276915	-0.354338	protein_coding
ENSG00000120071	KANSL1	2	0	-0.362645	-0.252904	-0.214594	-0.273408	protein_coding
ENSG00000236772	ENSG00000236772	2	0	-0.506698	-0.389413	-0.293884	-0.307426	lncRNA
ENSG00000100410	PHF5A	2	0	-0.613488	-0.520888	-0.158635	-0.376275	protein_coding
ENSG00000186352	ANKRD37	2	0	-0.685381	-0.732727	-0.342366	-0.795921	protein_coding
ENSG00000273345	ENSG00000273345	2	0	-0.612814	-0.509817	-0.278687	-0.491407	lncRNA
ENSG00000167676	PLIN4	2	0	-1.02728	-0.890812	-0.488952	-0.831735	protein_coding
ENSG00000011422	PLAUR	2	0	-2.12687	-1.31349	-1.89647	-2.33824	protein_coding
ENSG00000131043	AAR2	2	0	-0.617084	-0.559379	-0.388283	-0.522307	protein_coding
ENSG00000239305	RNF103	2	0	-0.629394	-0.822842	-0.351306	-0.710512	protein_coding
ENSG00000170881	RNF139	2	0	-0.823231	-0.887283	-0.466485	-0.761535	protein_coding
ENSG00000103404	USP31	2	0	-0.490574	-0.26949	-0.178076	-0.141321	protein_coding
ENSG00000176994	SMCR8	2	0	-0.477725	-0.547603	-0.242141	-0.412484	protein_coding
ENSG00000182107	TMEM30B	2	0	-0.70177	-0.854295	-0.349205	-0.756448	protein_coding
ENSG00000246214	ENSG00000246214	2	0	-1.02386	-1.30229	-0.555298	-1.03454	lncRNA
ENSG00000106682	EIF4H	2	0	-0.432881	-0.423938	-0.24124	-0.434131	protein_coding
ENSG00000183508	TENT5C	2	0	-2.30195	-2.62471	-1.60292	-2.36504	protein_coding
ENSG00000156052	GNAQ	2	0	-0.308066	-0.354485	-0.189592	-0.30834	protein_coding
ENSG00000100664	EIF5	2	0	-0.809542	-0.887422	-0.496312	-0.670071	protein_coding
ENSG00000108064	TFAM	2	0	-0.494835	-0.469926	-0.328325	-0.42467	protein_coding
ENSG00000165671	NSD1	2	0	-0.268725	-0.258128	-0.141613	-0.161419	protein_coding
ENSG00000179922	ZNF784	2	0	-0.45468	-0.307797	-0.224168	-0.14972	protein_coding
ENSG00000116717	GADD45A	2	0	-2.00076	-2.29036	-1.10674	-2.13149	protein_coding
ENSG00000162889	MAPKAPK2	2	0	-0.32885	-0.229694	-0.115652	-0.247953	protein_coding
ENSG00000171174	RBKS	2	0	-1.10201	-1.24042	-1.03951	-0.917035	protein_coding
ENSG00000263740	RN7SL4P	2	0	-0.662126	-0.464088	-0.466149	-0.88423	misc_RNA
ENSG00000113811	SELENOK	2	0	-0.954071	-1.01662	-0.605348	-0.872238	protein_coding
ENSG00000113734	BNIP1	2	0	-0.881735	-0.868867	-0.552693	-0.625098	protein_coding
ENSG00000164715	LMTK2	2	0	-0.430909	-0.484976	-0.243854	-0.342886	protein_coding
ENSG00000173338	KCNK7	2	0	-0.888633	-1.18542	-0.429012	-0.873364	protein_coding
ENSG00000161960	EIF4A1	2	0	-0.444537	-0.553693	-0.28439	-0.461059	protein_coding
ENSG00000167508	MVD	2	0	-0.351445	-0.358492	-0.156494	-0.308595	protein_coding
ENSG00000133398	MED10	2	0	-0.366355	-0.43192	-0.224082	-0.390595	protein_coding
ENSG00000115267	IFIH1	2	0	-0.332476	-0.208432	-0.143278	-0.155372	protein_coding
ENSG00000120705	ETF1	2	0	-0.632468	-0.576448	-0.378931	-0.57592	protein_coding
ENSG00000113575	PPP2CA	2	0	-0.727244	-0.667981	-0.4149	-0.609755	protein_coding
ENSG00000175895	PLEKHF2	2	0	-0.802771	-0.899418	-0.514942	-0.665432	protein_coding
ENSG00000132613	MTSS2	2	0	-0.782357	-0.771353	-0.306723	-0.751814	protein_coding
ENSG00000249786	EAF1-AS1	2	0	-0.426439	-0.382223	-0.333169	-0.360723	lncRNA
ENSG00000171169	NAIF1	2	0	-0.46022	-0.4174	-0.257332	-0.336296	protein_coding
ENSG00000170989	S1PR1	2	0	-0.883564	-0.73185	-0.333464	-0.609774	protein_coding
ENSG00000204524	ZNF805	2	0	-0.753599	-0.72275	-0.416781	-0.595952	protein_coding
ENSG00000284024	ENSG00000284024	2	0	-0.546832	-0.656044	-0.299847	-0.485618	protein_coding
ENSG00000162413	KLHL21	2	0	-0.285495	-0.192524	-0.0845128	-0.162125	protein_coding
ENSG00000055070	SZRD1	2	0	-0.265388	-0.24278	-0.131072	-0.252012	protein_coding
ENSG00000187144	SPATA21	2	0	-0.301296	-0.217182	-0.132044	-0.202975	protein_coding
ENSG00000070718	AP3M2	2	0	-0.505637	-0.508585	-0.324329	-0.424056	protein_coding
ENSG00000165355	FBXO33	2	0	-1.02368	-1.10572	-0.53166	-0.80443	protein_coding
ENSG00000169710	FASN	2	0	-0.5874	-0.668875	-0.273208	-0.544713	protein_coding
ENSG00000174136	RGMB	2	0	-0.501169	-0.59893	-0.272938	-0.566171	protein_coding
ENSG00000186827	TNFRSF4	2	0	-0.513756	-0.389713	-0.33159	-0.534127	protein_coding
ENSG00000113387	SUB1	2	0	-0.455922	-0.493164	-0.287619	-0.399036	protein_coding
ENSG00000146757	ZNF92	2	0	-0.806368	-0.75384	-0.361274	-0.462089	protein_coding
ENSG00000071243	ING3	2	0	-0.616094	-0.728363	-0.340704	-0.547008	protein_coding
ENSG00000275895	U2AF1L5	2	0	-0.484257	-0.60796	-0.242919	-0.485776	protein_coding
ENSG00000129355	CDKN2D	2	0	-0.315951	-0.19762	-0.17577	-0.212508	protein_coding
ENSG00000266677	ENSG00000266677	2	0	-0.343638	-0.110959	-0.0399895	-0.0944499	lncRNA
ENSG00000164040	PGRMC2	2	0	-0.478921	-0.495545	-0.332552	-0.410916	protein_coding
ENSG00000145414	NAF1	2	0	-0.705145	-0.860238	-0.447169	-0.716964	protein_coding
ENSG00000259607	ENSG00000259607	2	0	-0.552972	-0.372193	-0.343616	-0.383329	lncRNA
ENSG00000138166	DUSP5	2	0	-1.95616	-2.17794	-1.27071	-1.93883	protein_coding
ENSG00000157837	SPPL3	2	0	-0.325134	-0.333091	-0.29254	-0.307913	protein_coding
ENSG00000263917	ENSG00000263917	2	0	-0.543479	-0.546129	-0.225806	-0.584818	lncRNA
ENSG00000162231	NXF1	2	0	-0.326362	-0.379479	-0.187613	-0.257201	protein_coding
ENSG00000163874	ZC3H12A	2	0	-1.30325	-1.41131	-0.81262	-1.3519	protein_coding
ENSG00000167034	NKX3-1	2	0	-1.26901	-1.32492	-0.653388	-0.872868	protein_coding
ENSG00000084463	WBP11	2	0	-0.437655	-0.409145	-0.261188	-0.443507	protein_coding
ENSG00000151014	NOCT	2	0	-1.75732	-1.76504	-1.07806	-1.79209	protein_coding
ENSG00000135070	ISCA1	2	0	-0.805645	-0.72747	-0.419393	-0.649332	protein_coding
ENSG00000068383	INPP5A	2	0	-0.431932	-0.362737	-0.223846	-0.317435	protein_coding
ENSG00000253251	SHLD3	2	0	-0.733196	-0.927826	-0.37401	-0.699506	protein_coding
ENSG00000288640	ENSG00000288640	2	0	-0.708209	-0.731097	-0.412266	-0.462237	protein_coding
ENSG00000129460	NGDN	2	0	-0.590471	-0.688048	-0.439707	-0.577646	protein_coding
ENSG00000140009	ESR2	2	0	-0.802807	-1.00569	-0.475244	-0.624687	protein_coding
ENSG00000008083	JARID2	2	0	-0.456506	-0.452064	-0.315648	-0.377059	protein_coding
ENSG00000164548	TRA2A	2	0	-0.299418	-0.341193	-0.236448	-0.20829	protein_coding
ENSG00000089818	NECAP1	2	0	-0.611712	-0.758276	-0.346434	-0.624931	protein_coding
ENSG00000006652	IFRD1	2	0	-0.81626	-0.884024	-0.468263	-0.588483	protein_coding
ENSG00000172059	KLF11	2	0	-0.847722	-0.932538	-0.546534	-0.736231	protein_coding
ENSG00000283321	ENSG00000283321	2	0	-0.934716	-0.989271	-0.54237	-0.885607	protein_coding
ENSG00000126524	SBDS	2	0	-1.17341	-1.43924	-0.687049	-1.2575	protein_coding
ENSG00000104824	HNRNPL	2	0	-0.387775	-0.270009	-0.0268436	-0.282944	protein_coding
ENSG00000213965	NUDT19	2	0	-0.445016	-0.370725	-0.183218	-0.234169	protein_coding
ENSG00000120742	SERP1	2	0	-0.194173	-0.145717	-0.118839	-0.173333	protein_coding
ENSG00000112339	HBS1L	2	0	-0.470807	-0.580286	-0.281061	-0.362015	protein_coding
ENSG00000167769	ACER1	2	0	-0.930232	-0.578465	-0.271793	-0.192303	protein_coding
ENSG00000288000	ENSG00000288000	2	0	-0.299681	-0.319717	-0.101213	-0.181485	protein_coding
ENSG00000257704	INAFM1	2	0	-0.412961	-0.184563	-0.165253	-0.518654	protein_coding
ENSG00000130940	CASZ1	2	0	-0.6118	-0.572534	-0.218866	-0.346948	protein_coding
ENSG00000266751	MIR3661	2	0	-0.647495	-0.474349	-0.25706	-0.508218	miRNA
ENSG00000204055	ENSG00000204055	2	0	-0.737686	-0.785275	-0.423938	-0.628902	lncRNA
ENSG00000155096	AZIN1	2	0	-0.3098	-0.27039	-0.177822	-0.222852	protein_coding
ENSG00000135093	USP30	2	0	-0.317588	-0.270828	-0.220903	-0.400816	protein_coding
ENSG00000129911	KLF16	2	0	-0.559533	-0.56649	-0.298017	-0.477687	protein_coding
ENSG00000285106	ENSG00000285106	2	0	-0.804285	-0.96289	-0.451021	-0.731982	lncRNA
ENSG00000122862	SRGN	2	0	-0.945931	-0.806057	-0.678663	-0.862978	protein_coding
ENSG00000080503	SMARCA2	2	0	-0.296885	-0.369882	-0.162575	-0.251362	protein_coding
ENSG00000103326	CAPN15	2	0	-0.310586	-0.24157	-0.180767	-0.145341	protein_coding
ENSG00000138074	SLC5A6	2	0	-0.762097	-0.829916	-0.320324	-0.712595	protein_coding
ENSG00000114648	KLHL18	2	0	-0.289399	-0.27076	-0.242129	-0.211596	protein_coding
ENSG00000077684	JADE1	2	0	-0.345745	-0.36451	-0.182143	-0.213428	protein_coding
ENSG00000146425	DYNLT1	2	0	-0.841337	-0.922439	-0.528569	-0.901226	protein_coding
ENSG00000277089	CCL3-AS1	2	0	-1.96192	-1.83197	-1.51927	-1.67744	lncRNA
ENSG00000135900	MRPL44	2	0	-0.863288	-0.912005	-0.528614	-0.684442	protein_coding
ENSG00000141068	KSR1	2	0	-0.319956	-0.305457	-0.200363	-0.227701	protein_coding
ENSG00000137947	GTF2B	2	0	-0.841968	-0.697045	-0.29579	-0.537789	protein_coding
ENSG00000175104	TRAF6	2	0	-0.589748	-0.683987	-0.416101	-0.622568	protein_coding
ENSG00000105849	POLR1F	2	0	-1.05059	-1.0117	-0.659549	-0.774202	protein_coding
ENSG00000156675	RAB11FIP1	2	0	-0.492811	-0.345793	-0.242453	-0.35183	protein_coding
ENSG00000102606	ARHGEF7	2	0	-0.301646	-0.315503	-0.252223	-0.152673	protein_coding
ENSG00000172115	CYCS	2	0	-0.610784	-0.691451	-0.336913	-0.508355	protein_coding
ENSG00000150787	PTS	2	0	-0.816062	-1.12944	-0.537467	-0.804513	protein_coding
ENSG00000136504	KAT7	2	0	-0.831817	-0.934962	-0.435441	-0.753221	protein_coding
ENSG00000235272	RAMACL	2	0	-0.824654	-0.517598	-0.174926	-0.211118	protein_coding
ENSG00000164951	PDP1	2	0	-0.927894	-0.9611	-0.54184	-0.856354	protein_coding
ENSG00000133316	WDR74	2	0	-0.481057	-0.536959	-0.16063	-0.522915	protein_coding
ENSG00000139890	REM2	2	0	-0.536116	-0.717667	-0.465882	-0.711682	protein_coding
ENSG00000132507	EIF5A	2	0	-0.27087	-0.303532	-0.128653	-0.305835	protein_coding
ENSG00000141994	DUS3L	2	0	-0.417695	-0.484112	-0.171699	-0.482033	protein_coding
ENSG00000105127	AKAP8	2	0	-0.409997	-0.474871	-0.226989	-0.443092	protein_coding
ENSG00000248980	SPCS3-AS1	2	0	-0.306104	-0.223669	-0.150967	-0.327087	lncRNA
ENSG00000156735	BAG4	2	0	-0.712608	-0.722841	-0.377377	-0.542096	protein_coding
ENSG00000184557	SOCS3	2	0	-1.77324	-2.45866	-1.26952	-1.84693	protein_coding
ENSG00000143862	ARL8A	2	0	-0.340674	-0.315146	-0.162324	-0.235658	protein_coding
ENSG00000198874	TYW1	2	0	-0.788241	-0.910231	-0.383141	-0.722542	protein_coding
ENSG00000184588	PDE4B	2	0	-0.854005	-0.89475	-0.603135	-0.746106	protein_coding
ENSG00000163444	TMEM183A	2	0	-0.432756	-0.470765	-0.258265	-0.451118	protein_coding
ENSG00000174579	MSL2	2	0	-0.408969	-0.472223	-0.207591	-0.363698	protein_coding
ENSG00000130997	POLN	2	0	-0.849544	-0.946359	-0.538215	-0.838484	protein_coding
ENSG00000105968	H2AZ2	2	0	-0.326117	-0.308826	-0.168119	-0.304775	protein_coding
ENSG00000106617	PRKAG2	2	0	-0.241127	-0.261018	-0.119223	-0.169211	protein_coding
ENSG00000119922	IFIT2	2	0	-0.842476	-0.675464	-0.795192	-0.728064	protein_coding
ENSG00000134333	LDHA	2	0	-0.407293	-0.362755	-0.214226	-0.250435	protein_coding
ENSG00000111276	CDKN1B	2	0	-0.691397	-0.656968	-0.413438	-0.512563	protein_coding
ENSG00000167550	RHEBL1	2	0	-0.709156	-0.584515	-0.238613	-0.511097	protein_coding
ENSG00000165410	CFL2	2	0	-1.37299	-1.66114	-0.919274	-1.2196	protein_coding
ENSG00000128923	MINDY2	2	0	-0.369603	-0.49616	-0.362085	-0.334401	protein_coding
ENSG00000223496	EXOSC6	2	0	-0.410556	-0.540806	-0.220086	-0.411709	protein_coding
ENSG00000132388	UBE2G1	2	0	-0.323247	-0.202885	-0.176523	-0.203982	protein_coding
ENSG00000261526	ENSG00000261526	2	0	-1.11393	-1.44192	-0.572316	-1.24458	lncRNA
ENSG00000196646	ZNF136	2	0	-0.836718	-0.858877	-0.519286	-0.761877	protein_coding
ENSG00000124466	LYPD3	2	0	-1.63394	-2.00472	-0.953777	-1.64875	protein_coding
ENSG00000126003	PLAGL2	2	0	-0.427985	-0.379563	-0.205898	-0.28705	protein_coding
ENSG00000269846	ENSG00000269846	2	0	-0.804454	-0.824259	-0.2226	-0.488757	lncRNA
ENSG00000166446	CDYL2	2	0	-0.474681	-0.578155	-0.118875	-0.370342	protein_coding
ENSG00000138757	G3BP2	2	0	-0.702013	-0.627976	-0.382743	-0.508207	protein_coding
ENSG00000132002	DNAJB1	2	0	-1.11298	-1.31792	-0.583058	-1.00358	protein_coding
ENSG00000170385	SLC30A1	2	0	-0.369048	-0.351192	-0.297053	-0.370869	protein_coding
ENSG00000117133	RPF1	2	0	-0.49421	-0.515004	-0.256195	-0.441934	protein_coding
ENSG00000117036	ETV3	2	0	-0.872148	-0.942437	-0.447527	-0.634038	protein_coding
ENSG00000176407	KCMF1	2	0	-0.181305	-0.177129	-0.0957849	-0.114831	protein_coding
ENSG00000173011	TADA2B	2	0	-0.296423	-0.245081	-0.175409	-0.253873	protein_coding
ENSG00000185022	MAFF	2	0	-1.38033	-1.71211	-0.794727	-1.41724	protein_coding
ENSG00000116863	ADPRS	2	0	-0.632706	-0.518808	-0.222483	-0.473494	protein_coding
ENSG00000197329	PELI1	2	0	-1.04034	-1.07824	-0.644083	-1.02985	protein_coding
ENSG00000176018	LYSMD3	2	0	-0.612024	-0.59801	-0.309793	-0.4891	protein_coding
ENSG00000247595	SPTY2D1OS	2	0	-0.842881	-0.928853	-0.334034	-0.610391	protein_coding
ENSG00000123358	NR4A1	2	0	-2.39473	-3.74145	-2.09925	-2.59507	protein_coding
ENSG00000173276	ZBTB21	2	0	-1.08635	-1.04365	-0.330138	-0.879489	protein_coding
ENSG00000152778	IFIT5	2	0	-0.871849	-0.880645	-0.537861	-0.762347	protein_coding
ENSG00000198455	ZXDB	2	0	-0.544796	-0.736929	-0.32596	-0.5826	protein_coding
ENSG00000123505	AMD1	2	0	-0.707527	-0.875059	-0.385553	-0.607804	protein_coding
ENSG00000107560	RAB11FIP2	2	0	-0.369538	-0.487937	-0.250264	-0.390458	protein_coding
ENSG00000061656	SPAG4	2	0	-1.21465	-1.4596	-1.01814	-1.16674	protein_coding
ENSG00000096384	HSP90AB1	2	0	-0.313559	-0.398454	-0.199946	-0.270733	protein_coding
ENSG00000197223	C1D	2	0	-0.527612	-0.397518	-0.26505	-0.401062	protein_coding
ENSG00000172409	CLP1	2	0	-0.778874	-0.72957	-0.478618	-0.671612	protein_coding
ENSG00000203875	SNHG5	2	0	-0.270458	-0.28785	-0.149201	-0.275482	lncRNA
ENSG00000205189	ZBTB10	2	0	-1.3443	-1.73328	-0.715276	-1.28093	protein_coding
ENSG00000280138	ENSG00000280138	2	0	-0.965033	-1.2006	-0.523226	-0.899921	TEC
ENSG00000127528	KLF2	2	0	-0.878782	-0.816523	-0.36647	-0.626853	protein_coding
ENSG00000116786	PLEKHM2	2	0	-0.204861	-0.222097	-0.0949688	-0.244653	protein_coding
ENSG00000271787	ENSG00000271787	2	0	-1.05877	-1.18863	-0.716266	-1.0714	lncRNA
ENSG00000167747	C19orf48	2	0	-0.458235	-0.485176	-0.225304	-0.564064	transcribed_unitary_pseudogene
ENSG00000169100	SLC25A6_1	2	0	-0.204935	-0.159644	-0.0589452	-0.172173	protein_coding
ENSG00000169100	SLC25A6_2	2	0	-0.203822	-0.156281	-0.054063	-0.169851	protein_coding
ENSG00000170340	B3GNT2	2	0	-0.820279	-0.859039	-0.353377	-0.599606	protein_coding
ENSG00000204070	SYS1	2	0	-0.553157	-0.663818	-0.310289	-0.468986	protein_coding
ENSG00000162496	DHRS3	2	0	-0.526559	-0.558538	-0.343168	-0.532489	protein_coding
ENSG00000091542	ALKBH5	2	0	-0.213338	-0.151439	-0.0603333	-0.153807	protein_coding
ENSG00000163659	TIPARP	2	0	-1.5295	-1.80667	-0.969702	-1.63848	protein_coding
ENSG00000113013	HSPA9	2	0	-0.435138	-0.380994	-0.241233	-0.330008	protein_coding
ENSG00000253719	ATXN7L3B	2	0	-0.29547	-0.31586	-0.090566	-0.136482	protein_coding
ENSG00000163848	ZNF148	2	0	-0.349171	-0.287412	-0.208157	-0.294972	protein_coding
ENSG00000260657	ENSG00000260657	2	0	-0.73539	-0.789406	-0.458451	-0.733104	lncRNA
ENSG00000183684	ALYREF	2	0	-0.48214	-0.587982	-0.316584	-0.490283	protein_coding
ENSG00000112773	TENT5A	2	0	-0.777611	-0.718626	-0.477028	-0.744464	protein_coding
ENSG00000101695	RNF125	2	0	-0.56899	-0.675081	-0.354963	-0.63493	protein_coding
ENSG00000221963	APOL6	2	0	-0.32539	-0.391947	-0.216576	-0.21781	protein_coding
ENSG00000285531	ENSG00000285531	2	0	-1.07419	-1.05197	-0.550913	-0.903867	processed_pseudogene
ENSG00000114120	SLC25A36	2	0	-0.524789	-0.511818	-0.334353	-0.519811	protein_coding
ENSG00000214367	HAUS3	2	0	-0.819174	-0.98206	-0.52266	-0.805452	protein_coding
ENSG00000197558	SSPOP	2	0	-0.677253	-0.59699	-0.231007	-0.451039	transcribed_unitary_pseudogene
ENSG00000134686	PHC2	2	0	-0.250827	-0.174292	-0.102031	-0.266487	protein_coding
ENSG00000254473	ENSG00000254473	2	0	-0.275385	-0.192278	0.0102308	-0.13934	lncRNA
ENSG00000171617	ENC1	2	0	-1.80369	-1.83522	-1.20154	-1.79411	protein_coding
ENSG00000257921	ENSG00000257921	2	0	-0.491468	-0.455924	-0.326809	-0.331585	protein_coding
ENSG00000196233	LCOR	2	0	-0.344613	-0.50002	-0.209396	-0.325787	protein_coding
ENSG00000126804	ZBTB1	2	0	-0.578907	-0.685233	-0.317299	-0.471846	protein_coding
ENSG00000103194	USP10	2	0	-0.271319	-0.237283	-0.196546	-0.169485	protein_coding
ENSG00000186162	CIDECP1	2	0	-0.613959	-0.536394	-0.242588	-0.628937	transcribed_unprocessed_pseudogene
ENSG00000197063	MAFG	2	0	-0.469728	-0.373311	-0.207653	-0.245963	protein_coding
ENSG00000166716	ZNF592	2	0	-0.216452	-0.193915	-0.0685219	-0.100078	protein_coding
ENSG00000162775	RBM15	2	0	-0.429855	-0.411172	-0.156551	-0.269225	protein_coding
ENSG00000163635	ATXN7	2	0	-0.581138	-0.706091	-0.338946	-0.561011	protein_coding
ENSG00000143751	SDE2	2	0	-1.21648	-1.44155	-0.70745	-1.09801	protein_coding
ENSG00000283782	ENSG00000283782	2	0	-0.476651	-0.505486	-0.261028	-0.425134	protein_coding
ENSG00000287779	ENSG00000287779	2	0	-1.4002	-1.53772	-0.762819	-1.22256	transcribed_unprocessed_pseudogene
ENSG00000124496	TRERF1	2	0	-0.305352	-0.30814	-0.129075	-0.224774	protein_coding
ENSG00000123297	TSFM	2	0	-0.488561	-0.501309	-0.289132	-0.32848	protein_coding
ENSG00000260466	ENSG00000260466	2	0	-1.22228	-1.00497	-0.578391	-1.27594	lncRNA
ENSG00000213064	SFT2D2	2	0	-0.334877	-0.356794	-0.194696	-0.288888	protein_coding
ENSG00000154640	BTG3	2	0	-1.22143	-1.17236	-0.762561	-1.00667	protein_coding
ENSG00000134480	CCNH	2	0	-0.521592	-0.566706	-0.324118	-0.52274	protein_coding
ENSG00000186834	HEXIM1	2	0	-0.291632	-0.277909	-0.136425	-0.125589	protein_coding
ENSG00000167088	SNRPD1	2	0	-0.499945	-0.545534	-0.320504	-0.431939	protein_coding
ENSG00000279569	ENSG00000279569	2	0	-0.715357	-0.753032	-0.487769	-0.849354	TEC
ENSG00000143772	ITPKB	2	0	-0.401601	-0.474494	-0.165063	-0.388332	protein_coding
ENSG00000171222	SCAND1	2	0	-0.410361	-0.408931	-0.155372	-0.419655	protein_coding
ENSG00000034677	RNF19A	2	0	-0.502887	-0.512768	-0.248563	-0.411233	protein_coding
ENSG00000134294	SLC38A2	2	0	-0.306527	-0.33775	-0.143822	-0.182857	protein_coding
ENSG00000100225	FBXO7	2	0	-0.294051	-0.268873	-0.170486	-0.208763	protein_coding
ENSG00000257594	GALNT4	2	0	-0.421694	-0.455445	-0.385095	-0.443328	protein_coding
ENSG00000176438	SYNE3	2	0	-0.234087	-0.246275	-0.129593	-0.177722	protein_coding
ENSG00000213782	DDX47	2	0	-0.559209	-0.629476	-0.294968	-0.518488	protein_coding
ENSG00000145391	SETD7	2	0	-0.715331	-0.556435	-0.493225	-0.738102	protein_coding
ENSG00000106245	BUD31	2	0	-0.409139	-0.410814	-0.242156	-0.381044	protein_coding
ENSG00000173598	NUDT4	2	0	-0.473081	-0.566452	-0.258873	-0.36366	protein_coding
ENSG00000066654	THUMPD1	2	0	-0.483825	-0.56675	-0.251483	-0.354618	protein_coding
ENSG00000232112	TMA7	2	0	-0.226806	-0.201942	-0.171445	-0.25997	protein_coding
ENSG00000099783	HNRNPM	2	0	-0.191728	-0.190495	-0.128831	-0.19427	protein_coding
ENSG00000113580	NR3C1	2	0	-0.429806	-0.433387	-0.287122	-0.358718	protein_coding
ENSG00000170855	TRIAP1	2	0	-0.523889	-0.5214	-0.275322	-0.455494	protein_coding
ENSG00000155545	MIER3	2	0	-0.56942	-0.657589	-0.367756	-0.39698	protein_coding
ENSG00000070495	JMJD6	2	0	-0.781724	-0.80263	-0.39482	-0.686317	protein_coding
ENSG00000104381	GDAP1	2	0	-0.533673	-0.363632	-0.496586	-0.652626	protein_coding
ENSG00000236199	ENSG00000236199	2	0	-0.632111	-1.01587	-0.500758	-0.630133	lncRNA
ENSG00000132661	NXT1	2	0	-0.625574	-0.857628	-0.211695	-0.542913	protein_coding
ENSG00000144597	EAF1	2	0	-0.439328	-0.433827	-0.372107	-0.450811	protein_coding
ENSG00000185115	NSMCE3	2	0	-0.753405	-0.811883	-0.327053	-0.665045	protein_coding
ENSG00000163660	CCNL1	2	0	-0.724839	-0.960248	-0.478947	-0.764728	protein_coding
ENSG00000142599	RERE	2	0	-0.30083	-0.42662	-0.141011	-0.330205	protein_coding
ENSG00000130518	IQCN	2	0	-0.646107	-0.745007	-0.371039	-0.447753	protein_coding
ENSG00000213516	RBMXL1	2	0	-0.426351	-0.481288	-0.252273	-0.416195	protein_coding
ENSG00000225648	SBDSP1	2	0	-0.773822	-1.02258	-0.460488	-0.884981	transcribed_unprocessed_pseudogene
ENSG00000234545	FAM133B	2	0	-0.53983	-0.517328	-0.256075	-0.362417	protein_coding
ENSG00000148842	CNNM2	2	0	-0.223335	-0.205724	-0.135982	-0.11791	protein_coding
ENSG00000120519	SLC10A7	2	0	-0.421567	-0.400743	-0.238374	-0.426723	protein_coding
ENSG00000168003	SLC3A2	2	0	-0.310386	-0.359211	-0.14451	-0.316911	protein_coding
ENSG00000147050	KDM6A	2	0	-0.476577	-0.598296	-0.230253	-0.436873	protein_coding
ENSG00000154429	CCSAP	2	0	-0.402474	-0.503915	-0.326614	-0.465468	protein_coding
ENSG00000163376	KBTBD8	2	0	-0.848833	-0.865728	-0.477472	-0.695952	protein_coding
ENSG00000171453	POLR1C	2	0	-0.35857	-0.389025	-0.222086	-0.307584	protein_coding
ENSG00000185477	GPRIN3	2	0	-0.326742	-0.41354	-0.213458	-0.311612	protein_coding
ENSG00000063169	BICRA	2	0	-0.28385	-0.336424	-0.159009	-0.298344	protein_coding
ENSG00000286098	ENSG00000286098	2	0	-0.453511	-0.439848	-0.100625	-0.23623	protein_coding
ENSG00000107263	RAPGEF1	2	0	-0.202747	-0.197668	-0.0631843	-0.204346	protein_coding
ENSG00000165997	ARL5B	2	0	-0.640569	-0.738867	-0.370046	-0.635574	protein_coding
ENSG00000137040	RANBP6	2	0	-0.273025	-0.264277	-0.126077	-0.217287	protein_coding
ENSG00000104343	UBE2W	2	0	-0.537994	-0.500529	-0.46973	-0.32914	protein_coding
ENSG00000183878	UTY	2	0	-0.499156	-0.528616	-0.242388	-0.360163	protein_coding
ENSG00000197579	TOPORS	2	0	-0.5129	-0.732862	-0.328441	-0.519228	protein_coding
ENSG00000131263	RLIM	2	0	-0.770186	-0.85566	-0.424983	-0.661821	protein_coding
ENSG00000025293	PHF20	2	0	-0.275272	-0.293206	-0.171487	-0.118623	protein_coding
ENSG00000124193	SRSF6	2	0	-0.33968	-0.389252	-0.174801	-0.254333	protein_coding
ENSG00000198492	YTHDF2	2	0	-0.462957	-0.498732	-0.30408	-0.309556	protein_coding
ENSG00000135185	TMEM243	2	0	-0.353059	-0.396589	-0.145233	-0.279623	protein_coding
ENSG00000135048	CEMIP2	2	0	-0.409062	-0.540709	-0.216456	-0.331189	protein_coding
ENSG00000155330	C16orf87	2	0	-0.816392	-1.13901	-0.59965	-0.696777	protein_coding
ENSG00000162664	ZNF326	2	0	-0.559592	-0.577056	-0.277834	-0.561281	protein_coding
ENSG00000159388	BTG2	2	0	-1.48815	-2.02484	-0.982829	-1.37904	protein_coding
ENSG00000101367	MAPRE1	2	0	-0.390469	-0.393624	-0.221609	-0.36103	protein_coding
ENSG00000078177	N4BP2	2	0	-0.467797	-0.618932	-0.288247	-0.286926	protein_coding
ENSG00000186480	INSIG1	2	0	-0.364251	-0.369431	-0.266582	-0.382397	protein_coding
ENSG00000067334	DNTTIP2	2	0	-0.573789	-0.614059	-0.370156	-0.509865	protein_coding
ENSG00000121058	COIL	2	0	-0.643064	-0.685393	-0.230684	-0.537686	protein_coding
ENSG00000240230	COX19	2	0	-0.274864	-0.256737	-0.173778	-0.183083	protein_coding
ENSG00000260751	ENSG00000260751	2	0	-0.908757	-0.961139	-0.577513	-0.522765	lncRNA
ENSG00000071054	MAP4K4	2	0	-0.293072	-0.345109	-0.18622	-0.29095	protein_coding
ENSG00000284360	MIR6125	2	0	-0.572682	-0.62817	-0.506149	-0.518755	miRNA
ENSG00000107372	ZFAND5	2	0	-0.518497	-0.568626	-0.31455	-0.551093	protein_coding
ENSG00000134371	CDC73	2	0	-0.392645	-0.443829	-0.263303	-0.327578	protein_coding
ENSG00000196352	CD55	2	0	-0.253563	-0.294647	-0.142481	-0.18861	protein_coding
ENSG00000111877	MCM9	2	0	-0.390727	-0.421702	-0.191335	-0.279283	protein_coding
ENSG00000251867	ENSG00000251867	2	0	-0.73347	-0.900322	-0.400978	-0.607059	lncRNA
ENSG00000196396	PTPN1	2	0	-0.299649	-0.287366	-0.167249	-0.270825	protein_coding
ENSG00000272841	MAP3K4-AS1	2	0	-0.723267	-0.722618	-0.307649	-0.625818	lncRNA
ENSG00000174738	NR1D2	2	0	-0.543104	-0.584436	-0.333162	-0.639539	protein_coding
ENSG00000249252	C1QTNF7-AS1	2	0	-0.927565	-1.01622	-0.614085	-0.549907	lncRNA
ENSG00000081320	STK17B	2	0	-0.40523	-0.421991	-0.266732	-0.315163	protein_coding
ENSG00000130222	GADD45G	2	0	-1.1465	-1.62852	-0.682555	-1.17667	protein_coding
ENSG00000165244	ZNF367	2	0	-0.417534	-0.445125	-0.254702	-0.321985	protein_coding
ENSG00000228363	ENSG00000228363	2	0	-0.512863	-0.679883	-0.268321	-0.646306	lncRNA
ENSG00000137876	RSL24D1	2	0	-0.471453	-0.529562	-0.291787	-0.478047	protein_coding
ENSG00000105643	ARRDC2	2	0	-0.665679	-0.654289	-0.260444	-0.590409	protein_coding
ENSG00000067596	DHX8	2	0	-0.509099	-0.621482	-0.287745	-0.481025	protein_coding
ENSG00000124155	PIGT	2	0	-0.339685	-0.329918	-0.176152	-0.266881	protein_coding
ENSG00000200084	SNORD68	2	0	-0.785408	-0.974053	-0.451413	-0.856109	snoRNA
ENSG00000156232	WHAMM	2	0	-0.713767	-0.769191	-0.464145	-0.738714	protein_coding
ENSG00000169738	DCXR	2	0	-0.279508	-0.270757	-0.132928	-0.201244	protein_coding
ENSG00000152409	JMY	2	0	-0.462996	-0.5011	-0.319722	-0.491618	protein_coding
ENSG00000215712	TMEM242	2	0	-0.414259	-0.39829	-0.267196	-0.215111	protein_coding
ENSG00000083799	CYLD	2	0	-0.232932	-0.262953	-0.171835	-0.200834	protein_coding
ENSG00000178878	APOLD1	2	0	-0.481342	-0.515586	-0.23724	-0.454473	protein_coding
ENSG00000187555	USP7	2	0	-0.164753	-0.197112	-0.104775	-0.155594	protein_coding
ENSG00000173726	TOMM20	2	0	-0.428941	-0.482208	-0.251313	-0.466121	protein_coding
ENSG00000166200	COPS2	2	0	-0.817859	-0.891758	-0.499489	-0.853168	protein_coding
ENSG00000096746	HNRNPH3	2	0	-0.202568	-0.257136	-0.174213	-0.155277	protein_coding
ENSG00000103035	PSMD7	2	0	-0.331268	-0.351592	-0.26377	-0.33755	protein_coding
ENSG00000104883	PEX11G	2	0	-0.98623	-1.26317	-0.831985	-1.26503	protein_coding
ENSG00000225828	FAM229A	2	0	-0.280653	-0.314623	-0.217196	-0.325258	protein_coding
ENSG00000119950	MXI1	2	0	-0.61403	-0.61157	-0.285446	-0.671058	protein_coding
ENSG00000174871	CNIH2	2	0	-1.25964	-1.39106	-0.891499	-1.27453	protein_coding
ENSG00000287934	ENSG00000287934	2	0	-0.467539	-0.54734	-0.220793	-0.431341	lncRNA
ENSG00000150316	CWC15	2	0	-0.436603	-0.529999	-0.297818	-0.410326	protein_coding
ENSG00000099381	SETD1A	2	0	-0.256676	-0.248849	-0.0535378	-0.243798	protein_coding
ENSG00000238917	SNORD10	2	0	-0.759171	-1.14986	-0.52273	-0.9998	snoRNA
ENSG00000011566	MAP4K3	2	0	-0.432958	-0.530663	-0.305582	-0.356828	protein_coding
ENSG00000105835	NAMPT	2	0	-0.933735	-0.987631	-0.868835	-1.07736	protein_coding
ENSG00000126214	KLC1	2	0	-0.169316	-0.205015	-0.0814979	-0.0849896	protein_coding
ENSG00000165195	PIGA	2	0	-0.930717	-1.12771	-0.620776	-0.877661	protein_coding
ENSG00000279520	ENSG00000279520	2	0	-1.08763	-1.30715	-0.767185	-1.1636	TEC
ENSG00000174106	LEMD3	2	0	-0.446335	-0.553077	-0.249722	-0.413787	protein_coding
ENSG00000118515	SGK1	2	0	-1.7697	-2.22502	-1.21318	-1.8013	protein_coding
ENSG00000029363	BCLAF1	2	0	-0.53828	-0.581614	-0.290029	-0.443532	protein_coding
ENSG00000085274	MYNN	2	0	-0.390407	-0.373494	-0.206938	-0.230457	protein_coding
ENSG00000135521	LTV1	2	0	-0.331473	-0.368154	-0.20534	-0.198681	protein_coding
ENSG00000274012	RN7SL2	2	0	-0.451263	-0.295976	-0.225335	-0.663535	misc_RNA
ENSG00000282885	ENSG00000282885	2	0	-0.449945	-0.296432	-0.224635	-0.660517	lncRNA
ENSG00000130803	ZNF317	2	0	-0.451835	-0.513971	-0.230665	-0.435286	protein_coding
ENSG00000265840	ENSG00000265840	2	0	-1.12996	-1.3488	-0.72416	-1.4004	lncRNA
ENSG00000178307	TMEM11	2	0	-0.576839	-0.583749	-0.420261	-0.285183	protein_coding
ENSG00000174840	PDE12	2	0	-0.59715	-0.710159	-0.34287	-0.492523	protein_coding
ENSG00000165782	PIP4P1	2	0	-0.246943	-0.295186	-0.103142	-0.299542	protein_coding
ENSG00000233108	GLCCI1-DT	2	0	-0.760492	-0.836882	-0.528824	-0.668618	lncRNA
ENSG00000104825	NFKBIB	2	0	-0.410745	-0.429362	-0.201258	-0.448006	protein_coding
ENSG00000168036	CTNNB1	2	0	-0.36608	-0.444921	-0.235239	-0.273104	protein_coding
ENSG00000253882	ENSG00000253882	2	0	-0.347354	-0.408061	-0.201673	-0.300136	transcribed_unprocessed_pseudogene
ENSG00000159140	SON	2	0	-0.272212	-0.388514	-0.136696	-0.219238	protein_coding
ENSG00000161921	CXCL16	2	0	-0.891016	-0.671555	-0.596208	-1.02212	protein_coding
ENSG00000167378	IRGQ	2	0	-0.660316	-0.885518	-0.284357	-0.517085	protein_coding
ENSG00000151553	FAM160B1	2	0	-0.505142	-0.535452	-0.265668	-0.44019	protein_coding
ENSG00000252759	Y_RNA_121	2	0	-0.975023	-1.37501	-0.503876	-1.33527	misc_RNA
ENSG00000155849	ELMO1	2	0	-0.430055	-0.48436	-0.252983	-0.419044	protein_coding
ENSG00000165630	PRPF18	2	0	-0.419512	-0.418565	-0.217548	-0.27863	protein_coding
ENSG00000070759	TESK2	2	0	-0.377214	-0.393829	-0.145531	-0.333652	protein_coding
ENSG00000071073	MGAT4A	2	0	-0.457979	-0.559323	-0.286656	-0.438564	protein_coding
ENSG00000049618	ARID1B	2	0	-0.24884	-0.289941	-0.115779	-0.280938	protein_coding
ENSG00000170759	KIF5B	2	0	-0.417767	-0.510193	-0.262489	-0.482639	protein_coding
ENSG00000129315	CCNT1	2	0	-0.6451	-0.680554	-0.295583	-0.586146	protein_coding
ENSG00000269688	ENSG00000269688	2	0	-0.536544	-1.02122	-0.369847	-0.537346	lncRNA
ENSG00000077721	UBE2A	2	0	-0.210647	-0.271983	-0.203319	-0.123296	protein_coding
ENSG00000116752	BCAS2	2	0	-0.923771	-0.969461	-0.492635	-0.792365	protein_coding
ENSG00000180667	YOD1	2	0	-0.505358	-0.689436	-0.272654	-0.498993	protein_coding
ENSG00000145780	FEM1C	2	0	-0.581314	-0.645509	-0.390482	-0.515234	protein_coding
ENSG00000110852	CLEC2B	2	0	-0.373591	-0.511525	-0.37263	-0.402992	protein_coding
ENSG00000179218	CALR	2	0	-0.207164	-0.211418	-0.13756	-0.145335	protein_coding
ENSG00000163788	SNRK	2	0	-0.304497	-0.347665	-0.190398	-0.270746	protein_coding
ENSG00000196850	PPTC7	2	0	-0.343561	-0.394792	-0.232914	-0.41657	protein_coding
ENSG00000197892	KIF13B	2	0	-0.354323	-0.35468	-0.204286	-0.264979	protein_coding
ENSG00000261423	TMEM202-AS1	2	0	-0.300952	-0.33289	-0.221644	-0.211297	lncRNA
ENSG00000126067	PSMB2	2	0	-0.306239	-0.314657	-0.20216	-0.281573	protein_coding
ENSG00000076053	RBM7	2	0	-0.526189	-0.694447	-0.320272	-0.510656	protein_coding
ENSG00000048405	ZNF800	2	0	-0.406647	-0.407127	-0.237983	-0.475722	protein_coding
ENSG00000124766	SOX4	2	0	-1.39957	-1.85364	-0.579362	-1.03644	protein_coding
ENSG00000174010	KLHL15	2	0	-0.646836	-0.79074	-0.39024	-0.516308	protein_coding
ENSG00000181274	FRAT2	2	0	-0.533179	-0.522343	-0.242767	-0.547244	protein_coding
ENSG00000164056	SPRY1	2	0	-1.38813	-1.53783	-0.693048	-1.10429	protein_coding
ENSG00000113742	CPEB4	2	0	-0.428429	-0.555431	-0.335897	-0.407709	protein_coding
ENSG00000249971	ENSG00000249971	2	0	-0.611211	-0.605001	-0.437057	-0.515478	lncRNA
ENSG00000186395	KRT10	2	0	-0.294615	-0.316442	-0.194645	-0.256722	protein_coding
ENSG00000149646	CNBD2	2	0	-0.755766	-0.877502	-0.454741	-0.804914	protein_coding
ENSG00000196247	ZNF107	2	0	-0.284053	-0.344022	-0.186849	-0.256562	protein_coding
ENSG00000164463	CREBRF	2	0	-0.805302	-0.985986	-0.505061	-0.802755	protein_coding
ENSG00000213281	NRAS	2	0	-0.406915	-0.461299	-0.244005	-0.362848	protein_coding
ENSG00000121864	ZNF639	2	0	-0.502375	-0.652927	-0.352305	-0.529077	protein_coding
ENSG00000118503	TNFAIP3	2	0	-1.92358	-2.41569	-1.25429	-2.41717	protein_coding
ENSG00000007944	MYLIP	2	0	-0.886997	-1.16702	-0.576944	-1.01897	protein_coding
ENSG00000135679	MDM2	2	0	-0.402888	-0.48465	-0.23836	-0.396307	protein_coding
ENSG00000102218	RP2	2	0	-0.526656	-0.549984	-0.379175	-0.467938	protein_coding
ENSG00000114796	KLHL24	2	0	-0.539977	-0.663892	-0.310362	-0.477163	protein_coding
ENSG00000071462	BUD23	2	0	-0.282573	-0.349199	-0.118295	-0.259529	protein_coding
ENSG00000158813	EDA	2	0	-0.438117	-0.448796	-0.366371	-0.389547	protein_coding
ENSG00000276853	ENSG00000276853	2	0	-0.926743	-1.14151	-0.529139	-1.19129	lncRNA
ENSG00000130311	DDA1	2	0	-0.158857	-0.158952	-0.101994	-0.135845	protein_coding
ENSG00000175470	PPP2R2D	2	0	-0.277947	-0.341591	-0.126167	-0.253191	protein_coding
ENSG00000125245	GPR18	2	0	-0.99293	-1.06091	-0.513257	-0.592681	protein_coding
ENSG00000168495	POLR3D	2	0	-0.300052	-0.388599	-0.144848	-0.280477	protein_coding
ENSG00000285133	ENSG00000285133	2	0	-1.3919	-1.6341	-0.885294	-1.08133	protein_coding
ENSG00000175073	VCPIP1	2	0	-0.24218	-0.300904	-0.132591	-0.332688	protein_coding
ENSG00000109929	SC5D	2	0	-0.488125	-0.48156	-0.349906	-0.541613	protein_coding
ENSG00000270617	URGCP-MRPS24	2	0	-0.292216	-0.29324	-0.134398	-0.247147	protein_coding
ENSG00000131051	RBM39	2	0	-0.390703	-0.443102	-0.261655	-0.312866	protein_coding
ENSG00000158050	DUSP2	2	0	-1.70373	-2.28569	-1.30179	-2.0326	protein_coding
ENSG00000013441	CLK1	2	0	-0.777715	-0.879247	-0.447397	-0.727845	protein_coding
ENSG00000173653	RCE1	2	0	-0.421053	-0.515108	-0.183811	-0.469207	protein_coding
ENSG00000250539	KRT8P33	2	0	-0.772214	-0.985879	-0.544586	-0.68806	processed_pseudogene
ENSG00000186310	NAP1L3	2	0	-0.462034	-0.519199	-0.312433	-0.333485	protein_coding
ENSG00000143622	RIT1	2	0	-0.431349	-0.487602	-0.298394	-0.471371	protein_coding
ENSG00000117000	RLF	2	0	-0.366777	-0.47343	-0.275397	-0.37755	protein_coding
ENSG00000075415	SLC25A3	2	0	-0.304015	-0.32343	-0.163687	-0.32426	protein_coding
ENSG00000118620	ZNF430	2	0	-0.400718	-0.399326	-0.18447	-0.260211	protein_coding
ENSG00000083520	DIS3	2	0	-0.416131	-0.429037	-0.231281	-0.336357	protein_coding
ENSG00000171843	MLLT3	2	0	-0.387366	-0.482994	-0.27729	-0.419662	protein_coding
ENSG00000109917	ZPR1	2	0	-0.361765	-0.413678	-0.180765	-0.36221	protein_coding
ENSG00000171103	TRMT61B	2	0	-0.345295	-0.373211	-0.257994	-0.274982	protein_coding
ENSG00000272211	ENSG00000272211	2	0	-1.26738	-1.80097	-0.734226	-0.916436	lncRNA
ENSG00000196449	YRDC	2	0	-0.534284	-0.762299	-0.273181	-0.565508	protein_coding
ENSG00000108829	LRRC59	2	0	-0.482361	-0.534243	-0.214295	-0.511434	protein_coding
ENSG00000174437	ATP2A2	2	0	-0.234845	-0.291981	-0.191192	-0.257028	protein_coding
ENSG00000168675	LDLRAD4	2	0	-0.261296	-0.265141	-0.149396	-0.108771	protein_coding
ENSG00000130844	ZNF331	2	0	-0.928562	-1.03419	-0.565838	-0.932287	protein_coding
ENSG00000142867	BCL10	2	0	-0.788818	-1.14486	-0.420776	-0.702187	protein_coding
ENSG00000275741	ENSG00000275741	2	0	-1.49473	-1.8691	-0.659506	-1.16189	lncRNA
ENSG00000179119	SPTY2D1	2	0	-0.749331	-0.849626	-0.392481	-0.602429	protein_coding
ENSG00000164300	SERINC5	2	0	-0.489143	-0.633865	-0.196929	-0.446512	protein_coding
ENSG00000180979	LRRC57	2	0	-0.40588	-0.59307	-0.337516	-0.327447	protein_coding
ENSG00000269929	MIRLET7A1HG	2	0	-0.599516	-0.813554	-0.395171	-0.391502	lncRNA
ENSG00000276517	ENSG00000276517	2	0	-0.901087	-1.14497	-0.708523	-0.906702	lncRNA
ENSG00000169762	TAPT1	2	0	-0.266776	-0.268952	-0.0791318	-0.143436	protein_coding
ENSG00000259976	ENSG00000259976	2	0	-0.488134	-0.528408	-0.36383	-0.323602	lncRNA
ENSG00000271550	BNIP3P11	2	0	-0.905149	-1.24477	-0.688092	-0.769757	processed_pseudogene
ENSG00000091651	ORC6	2	0	-0.752118	-0.847167	-0.347628	-0.399293	protein_coding
ENSG00000172007	RAB33B	2	0	-0.429565	-0.437929	-0.21411	-0.357778	protein_coding
ENSG00000233261	FAM238A	2	0	-1.20303	-1.87687	-1.08113	-1.61431	transcribed_unprocessed_pseudogene
ENSG00000172534	HCFC1	2	0	-0.209502	-0.232388	-0.0694805	-0.0890368	protein_coding
ENSG00000090520	DNAJB11	2	0	-0.377625	-0.401816	-0.204006	-0.332399	protein_coding
ENSG00000237499	WAKMAR2	2	0	-1.07665	-1.3096	-0.446574	-1.29684	lncRNA
ENSG00000179833	SERTAD2	2	0	-0.484131	-0.595061	-0.349184	-0.456024	protein_coding
ENSG00000197019	SERTAD1	2	0	-1.01295	-1.10578	-0.549637	-0.752216	protein_coding
ENSG00000169826	CSGALNACT2	2	0	-0.27753	-0.313479	-0.236108	-0.297044	protein_coding
ENSG00000112996	MRPS30	2	0	-0.293835	-0.316439	-0.129703	-0.166191	protein_coding
ENSG00000267369	TAF5LP1	2	0	-0.301967	-0.332204	-0.310437	-0.235969	processed_pseudogene
ENSG00000258738	ENSG00000258738	2	0	-0.562705	-0.721493	-0.375427	-0.64015	lncRNA
ENSG00000169446	MMGT1	2	0	-0.373932	-0.463516	-0.282471	-0.379729	protein_coding
ENSG00000164758	MED30	2	0	-0.452297	-0.498835	-0.281513	-0.482404	protein_coding
ENSG00000136108	CKAP2	2	0	-0.515303	-0.64311	-0.358021	-0.573363	protein_coding
ENSG00000227155	ENSG00000227155	2	0	-0.760197	-0.974892	-0.506799	-0.698684	lncRNA
ENSG00000259115	ENSG00000259115	2	0	-0.492955	-0.60205	-0.166401	-0.341331	lncRNA
ENSG00000166848	TERF2IP	2	0	-0.40491	-0.431893	-0.221882	-0.409627	protein_coding
ENSG00000164615	CAMLG	2	0	-0.408108	-0.4892	-0.224211	-0.410315	protein_coding
ENSG00000095574	IKZF5	2	0	-0.535709	-0.660867	-0.312662	-0.617533	protein_coding
ENSG00000168646	AXIN2	2	0	-0.38241	-0.410008	-0.165918	-0.284284	protein_coding
ENSG00000173039	RELA	2	0	-0.291919	-0.294034	-0.109995	-0.268453	protein_coding
ENSG00000181773	GPR3	2	0	-1.04782	-1.51419	-0.693325	-1.3727	protein_coding
ENSG00000222043	ENSG00000222043	2	0	-0.67559	-1.10529	-0.558445	-0.554545	lncRNA
ENSG00000166377	ATP9B	2	0	-0.248835	-0.378035	-0.131539	-0.299384	protein_coding
ENSG00000087460	GNAS	2	0	-0.153614	-0.161002	-0.0960473	-0.0979347	protein_coding
ENSG00000177144	NUDT4B	2	0	-0.478053	-0.53684	-0.269861	-0.406541	protein_coding
ENSG00000119771	KLHL29	2	0	-0.391535	-0.637112	-0.127964	-0.172058	protein_coding
ENSG00000123728	RAP2C	2	0	-0.38651	-0.391847	-0.230492	-0.367497	protein_coding
ENSG00000010017	RANBP9	2	0	-0.226305	-0.242399	-0.169859	-0.176083	protein_coding
ENSG00000188199	NUTM2B	2	0	-0.341444	-0.449654	-0.177106	-0.180062	protein_coding
ENSG00000090615	GOLGA3	2	0	-0.161719	-0.209508	-0.145367	-0.0814822	protein_coding
ENSG00000185338	SOCS1	2	0	-1.67688	-1.98653	-1.09629	-2.00098	protein_coding
ENSG00000114439	BBX	2	0	-0.433381	-0.469137	-0.274479	-0.289749	protein_coding
ENSG00000283977	ENSG00000283977	2	0	-0.407081	-0.46209	-0.127951	-0.170991	protein_coding
ENSG00000166170	BAG5	2	0	-0.373004	-0.37654	-0.179283	-0.266507	protein_coding
ENSG00000160201	U2AF1	2	0	-0.502791	-0.667608	-0.265991	-0.411638	protein_coding
ENSG00000115896	PLCL1	2	0	-0.486576	-0.652269	-0.22752	-0.526473	protein_coding
ENSG00000175087	PDIK1L	2	0	-0.511359	-0.563341	-0.413904	-0.39977	protein_coding
ENSG00000084093	REST	2	0	-0.289402	-0.36362	-0.207454	-0.238872	protein_coding
ENSG00000174032	SLC25A30	2	0	-0.521228	-0.694336	-0.465112	-0.560075	protein_coding
ENSG00000234617	SNRK-AS1	2	0	-0.271602	-0.307579	-0.13531	-0.282673	lncRNA
ENSG00000285796	ENSG00000285796	2	0	-0.384855	-0.435459	-0.176721	-0.445889	lncRNA
ENSG00000286009	ENSG00000286009	2	0	-0.487468	-0.544751	-0.227411	-0.275972	lncRNA
ENSG00000279908	ENSG00000279908	2	0	-0.771929	-1.01687	-0.433468	-0.966162	TEC
ENSG00000258926	ENSG00000258926	2	0	-0.712792	-1.14645	-0.405927	-0.786481	lncRNA
ENSG00000089737	DDX24	2	0	-0.615238	-0.677867	-0.342	-0.561765	protein_coding
ENSG00000175106	TVP23C	2	0	-0.43196	-0.613458	-0.458656	-0.413078	protein_coding
ENSG00000244380	ENSG00000244380	2	0	-0.21598	-0.270196	-0.197604	-0.251877	lncRNA
ENSG00000162924	REL	2	0	-0.335871	-0.42476	-0.244919	-0.328757	protein_coding
ENSG00000147044	CASK	2	0	-0.284753	-0.302819	-0.170502	-0.27673	protein_coding
ENSG00000134970	TMED7	2	0	-0.541657	-0.563169	-0.213206	-0.409788	protein_coding
ENSG00000135999	EPC2	2	0	-0.344817	-0.454303	-0.21099	-0.403808	protein_coding
ENSG00000285827	ENSG00000285827	2	0	-0.164713	-0.219925	-0.0853802	-0.130935	protein_coding
ENSG00000101193	GID8	2	0	-0.194001	-0.235043	-0.148251	-0.113577	protein_coding
ENSG00000154124	OTULIN	2	0	-0.28458	-0.419283	-0.15664	-0.316004	protein_coding
ENSG00000173456	RNF26	2	0	-0.301678	-0.319975	-0.114408	-0.249622	protein_coding
ENSG00000144802	NFKBIZ	2	0	-0.954276	-1.34361	-0.699118	-1.04014	protein_coding
ENSG00000052749	RRP12	2	0	-0.510547	-0.521634	-0.391517	-0.42322	protein_coding
ENSG00000089094	KDM2B	2	0	-0.187268	-0.201893	-0.118311	-0.148344	protein_coding
ENSG00000100483	VCPKMT	2	0	-0.51491	-0.580175	-0.402716	-0.480254	protein_coding
ENSG00000134046	MBD2	2	0	-0.185565	-0.163081	-0.16048	-0.227101	protein_coding
ENSG00000170379	TCAF2	2	0	-0.333548	-0.332329	-0.192836	-0.47363	protein_coding
ENSG00000165632	TAF3	2	0	-0.425662	-0.545428	-0.265965	-0.349378	protein_coding
ENSG00000263826	ENSG00000263826	2	0	-0.282467	-0.470478	-0.0957018	-0.260818	lncRNA
ENSG00000101040	ZMYND8	2	0	-0.320443	-0.366582	-0.149928	-0.190478	protein_coding
ENSG00000272256	ENSG00000272256	2	0	-0.340034	-0.410902	-0.0900338	-0.349577	lncRNA
ENSG00000207496	SNORA7A	2	0	-0.431257	-0.72396	-0.371967	-0.600904	snoRNA
ENSG00000256690	ENSG00000256690	2	0	-0.430423	-0.523598	-0.266812	-0.547363	lncRNA
ENSG00000267157	ENSG00000267157	2	0	-0.413508	-0.40178	-0.198412	-0.616275	protein_coding
ENSG00000005889	ZFX	2	0	-0.230296	-0.265813	-0.156161	-0.138347	protein_coding
ENSG00000196470	SIAH1	2	0	-0.435085	-0.463828	-0.335205	-0.402928	protein_coding
ENSG00000109670	FBXW7	2	0	-0.320234	-0.369348	-0.176929	-0.241196	protein_coding
ENSG00000198964	SGMS1	2	0	-0.384294	-0.398745	-0.196327	-0.299146	protein_coding
ENSG00000130766	SESN2	2	0	-0.678986	-0.707861	-0.532107	-0.589776	protein_coding
ENSG00000271793	ENSG00000271793	2	0	-0.169959	-0.18338	-0.0865584	-0.145498	protein_coding
ENSG00000141252	VPS53	2	0	-0.268398	-0.307374	-0.186239	-0.140283	protein_coding
ENSG00000065548	ZC3H15	2	0	-0.386278	-0.402257	-0.257662	-0.343239	protein_coding
ENSG00000121741	ZMYM2	2	0	-0.314458	-0.384482	-0.253402	-0.315435	protein_coding
ENSG00000259623	ENSG00000259623	2	0	-0.604312	-0.836832	-0.339802	-0.592201	lncRNA
ENSG00000005339	CREBBP	2	0	-0.257927	-0.332885	-0.102865	-0.234705	protein_coding
ENSG00000153933	DGKE	2	0	-0.266802	-0.274592	-0.161716	-0.19826	protein_coding
ENSG00000283900	TPTEP2-CSNK1E	2	0	-0.236901	-0.26145	-0.109309	-0.241413	protein_coding
ENSG00000163584	RPL22L1	2	0	-0.451823	-0.583696	-0.317378	-0.519455	protein_coding
ENSG00000156650	KAT6B	2	0	-0.449715	-0.486995	-0.157812	-0.322164	protein_coding
ENSG00000167258	CDK12	2	0	-0.299458	-0.358094	-0.13798	-0.204488	protein_coding
ENSG00000138640	FAM13A	2	0	-0.33991	-0.377096	-0.319228	-0.210705	protein_coding
ENSG00000110075	PPP6R3	2	0	-0.236658	-0.298564	-0.173324	-0.218297	protein_coding
ENSG00000256683	ZNF350	2	0	-0.474408	-0.625908	-0.199881	-0.499129	protein_coding
ENSG00000128272	ATF4	2	0	-0.291604	-0.290787	-0.170601	-0.369246	protein_coding
ENSG00000233825	ENSG00000233825	2	0	-0.713919	-1.08049	-0.477007	-0.924218	lncRNA
ENSG00000168496	FEN1	2	0	-0.596393	-0.646065	-0.457683	-0.553088	protein_coding
ENSG00000146278	PNRC1	2	0	-0.653031	-0.829322	-0.335305	-0.618147	protein_coding
ENSG00000060138	YBX3	2	0	-0.604466	-0.65459	-0.534613	-0.684043	protein_coding
ENSG00000223547	ZNF844	2	0	-0.524675	-0.617805	-0.258338	-0.357816	protein_coding
ENSG00000140577	CRTC3	2	0	-0.235061	-0.303398	-0.148779	-0.277286	protein_coding
ENSG00000121966	CXCR4	2	0	-1.42038	-1.77333	-0.860862	-1.64689	protein_coding
ENSG00000181722	ZBTB20	2	0	-0.537144	-0.616695	-0.356871	-0.428194	protein_coding
ENSG00000235859	ENSG00000235859	2	0	-0.454207	-0.64279	-0.273266	-0.530393	processed_pseudogene
ENSG00000067082	KLF6	2	0	-0.790911	-0.975719	-0.483525	-0.714262	protein_coding
ENSG00000169905	TOR1AIP2	2	0	-0.304774	-0.467399	-0.267422	-0.245947	protein_coding
ENSG00000258890	CEP95	2	0	-0.248664	-0.418636	-0.20508	-0.242624	protein_coding
ENSG00000146676	PURB	2	0	-0.238636	-0.320758	-0.153057	-0.234684	protein_coding
ENSG00000102554	KLF5	2	0	-0.950039	-1.07315	-0.567792	-0.663355	protein_coding
ENSG00000205208	C4orf46	2	0	-0.495679	-0.685868	-0.270298	-0.422545	protein_coding
ENSG00000120158	RCL1	2	0	-0.449121	-0.52602	-0.325509	-0.356003	protein_coding
ENSG00000141682	PMAIP1	2	0	-1.32544	-1.66343	-0.877629	-1.48592	protein_coding
ENSG00000276753	MIR6821	2	0	-1.43564	-2.00006	-0.878504	-1.75514	miRNA
ENSG00000169567	HINT1	2	0	-0.205208	-0.234824	-0.0972482	-0.193554	protein_coding
ENSG00000141428	C18orf21	2	0	-0.427968	-0.472259	-0.340548	-0.423714	protein_coding
ENSG00000148429	USP6NL	2	0	-0.442322	-0.576353	-0.225244	-0.39898	protein_coding
ENSG00000258315	C17orf49	2	0	-0.20616	-0.141426	-0.0799074	-0.274609	protein_coding
ENSG00000196235	SUPT5H	2	0	-0.179513	-0.204832	-0.0720421	-0.18355	protein_coding
ENSG00000145632	PLK2	2	0	-1.47276	-1.9342	-0.626565	-1.26091	protein_coding
ENSG00000120616	EPC1	2	0	-0.360796	-0.477749	-0.232006	-0.348576	protein_coding
ENSG00000111011	RSRC2	2	0	-0.624061	-0.780121	-0.381089	-0.627124	protein_coding
ENSG00000076706	MCAM	2	0	-1.26689	-1.65038	-0.487453	-1.00404	protein_coding
ENSG00000232956	SNHG15	2	0	-0.689319	-0.931909	-0.415958	-0.742572	lncRNA
ENSG00000278341	ENSG00000278341	2	0	-0.387966	-0.43813	-0.1377	-0.320148	lncRNA
ENSG00000231607	DLEU2	2	0	-0.386367	-0.465647	-0.355519	-0.37415	lncRNA
ENSG00000125812	GZF1	2	0	-0.613198	-0.773949	-0.301217	-0.636723	protein_coding
ENSG00000139826	ABHD13	2	0	-0.434497	-0.527511	-0.321343	-0.364088	protein_coding
ENSG00000072364	AFF4	2	0	-0.321988	-0.437829	-0.227049	-0.286687	protein_coding
ENSG00000269621	ENSG00000269621	2	0	-0.483473	-0.54807	-0.328836	-0.453907	lncRNA
ENSG00000164219	PGGT1B	2	0	-0.265151	-0.41209	-0.247455	-0.302518	protein_coding
ENSG00000115548	KDM3A	2	0	-0.358131	-0.404652	-0.176054	-0.301459	protein_coding
ENSG00000168769	TET2	2	0	-0.332443	-0.452887	-0.289771	-0.323272	protein_coding
ENSG00000117614	SYF2	2	0	-0.312132	-0.394232	-0.235514	-0.375819	protein_coding
ENSG00000270075	ENSG00000270075	2	0	-1.21126	-1.46228	-0.744579	-1.19751	lncRNA
ENSG00000179988	PSTK	2	0	-0.557084	-0.746126	-0.296864	-0.478191	protein_coding
ENSG00000095066	HOOK2	2	0	-1.23839	-1.79092	-0.834543	-1.5782	protein_coding
ENSG00000163900	TMEM41A	2	0	-0.310127	-0.361376	-0.141591	-0.346856	protein_coding
ENSG00000066422	ZBTB11	2	0	-0.363797	-0.421059	-0.210923	-0.276429	protein_coding
ENSG00000259305	ZHX1-C8orf76	2	0	-0.319625	-0.428345	-0.189965	-0.23757	protein_coding
ENSG00000125740	FOSB	2	0	-2.17466	-2.79776	-1.36503	-2.1884	protein_coding
ENSG00000198205	ZXDA	2	0	-0.510795	-0.575101	-0.253946	-0.47251	protein_coding
ENSG00000043093	DCUN1D1	2	0	-0.354707	-0.410988	-0.272738	-0.322773	protein_coding
ENSG00000095794	CREM	2	0	-0.893843	-0.97592	-0.503148	-0.902189	protein_coding
ENSG00000270170	NCBP2AS2	2	0	-0.341257	-0.277457	-0.0970838	-0.416163	protein_coding
ENSG00000114861	FOXP1	2	0	-0.37815	-0.519585	-0.197795	-0.3447	protein_coding
ENSG00000072274	TFRC	2	0	-0.307384	-0.3863	-0.200369	-0.32819	protein_coding
ENSG00000132286	TIMM10B	2	0	-0.392883	-0.491202	-0.171326	-0.248789	protein_coding
ENSG00000251675	ENSG00000251675	2	0	-0.557112	-0.75882	-0.150366	-0.377843	lncRNA
ENSG00000225850	ENSG00000225850	2	0	-0.746514	-0.984658	-0.446093	-0.610156	lncRNA
ENSG00000166669	ATF7IP2	2	0	-0.286005	-0.347333	-0.211721	-0.2682	protein_coding
ENSG00000197024	ZNF398	2	0	-0.322936	-0.435561	-0.202778	-0.335546	protein_coding
ENSG00000250251	PKD1P6	2	0	-0.232107	-0.290485	-0.0692642	-0.201796	transcribed_unprocessed_pseudogene
ENSG00000101343	CRNKL1	2	0	-0.539847	-0.604259	-0.305939	-0.465204	protein_coding
ENSG00000100354	TNRC6B	2	0	-0.353138	-0.511461	-0.186619	-0.221963	protein_coding
ENSG00000006459	KDM7A	2	0	-0.37486	-0.432589	-0.207188	-0.303984	protein_coding
ENSG00000196150	ZNF250	2	0	-0.567797	-0.764188	-0.375702	-0.557759	protein_coding
ENSG00000110321	EIF4G2	2	0	-0.161063	-0.198118	-0.0998992	-0.128077	protein_coding
ENSG00000154359	LONRF1	2	0	-0.539701	-0.629093	-0.129389	-0.566362	protein_coding
ENSG00000139597	N4BP2L1	2	0	-0.261879	-0.342421	-0.242986	-0.285871	protein_coding
ENSG00000212607	SNORA3B	2	0	-1.17099	-1.51538	-0.54134	-1.15455	snoRNA
ENSG00000227218	ENSG00000227218	2	0	-0.335278	-0.458425	-0.314139	-0.411243	lncRNA
ENSG00000069956	MAPK6	2	0	-0.423163	-0.534661	-0.283987	-0.452558	protein_coding
ENSG00000171223	JUNB	2	0	-1.29158	-1.91665	-0.903894	-1.66166	protein_coding
[truncated: 526 more rows]
