# Supplementary material for: Exposure of volunteers to microgravity by dry immersion bed over 21 days results in gene expression changes and adaptation of T cells
Source: Sci Adv. 2023 Aug 25;9(34):eadg1610. doi: 10.1126/sciadv.adg1610 (PMC10456848; doi:10.1126/sciadv.adg1610)
Supplement: Supplementary file 2 — Data S1 to S8 [file sciadv.adg1610_data_s1_to_s8.zip › adg1610_Data_S5.xlsx]

## Sheet: ORA_results
gene_set	cluster	label	description	geneset	overlap	overlap_ratio	pval	fdr	hits
GO_BP	2	GO:0000122	Negative regulation of transcription by rna polymerase ii	616	115	0.186688	3.5e-14	4.3e-10	CBX4,SUPT5H,SDCBP,BHLHE40,BACH1,KLF11,SMAD7,MDM4,PER1,MAFK,DEAF1,KLF7,HEXIM1,TNF,IFNG,NR3C1,NFIC,ATXN1L,HIVEP1,YBX3,CEBPB,EGR1,ATF4,NR1D1,SFPQ,ZBTB25,GADD45A,YY1,ZFP36,CALR,CTNNB1,DDIT3,VHL,ETV3,BCL6,NR4A2,MXI1,SMARCA2,HCFC1,ZNF136,FOSB,KLF3,UBE2D3,COPS2,UBE2I,BTG2,FOXK1,MDM2,SP3,CREM,RELA,EP300,KLF10,REST,GPS2,KLF5,MXD4,ARID5B,NFIL3,CRY2,AKIRIN2,TAF3,NIPBL,CDC73,AEBP2,IRF2BP2,ZBTB33,MCPH1,KDM2B,…
GO_BP	2	GO:0006357	Regulation of transcription by rna polymerase ii	1057	164	0.155156	2.4e-12	1.5e-08	ZNF195,CHD2,TSC22D2,ZBTB11,TNF,SOD2,CEBPB,DDIT3,AHR,RFX2,SMARCA2,SUB1,ZNF92,ELOA,ZNF460,ELF2,ZNF628,ADNP2,MED27,ZNF367,JMY,ZNF430,ZNF331,MED17,MED9,TRAK1,KLF13,ZNF398,NKX3-1,TADA1,HSF2,MED13L,JUNB,RLF,ZBTB25,KLF2,ZNF587B,ZNF570,HIVEP1,ATF4,MED6,YY1,PLAGL2,RORA,PHIP,RELA,IRF2BP2,CCNH,FOXK1,EPC1,ZNF689,NFYA,BACH1,MAFK,GPS2,CCNL1,MAFF,ZNF394,ZXDB,ZBTB10,PHF20,ZSCAN25,NFE2L2,ATF6,ZNF165,RREB1,KLF5,ZN…
GO_BP	2	GO:0045892	Negative regulation of transcription, dna-templated	389	75	0.192802	2.6e-10	1.1e-06	CBX4,BHLHE40,PER1,SIAH2,DNAJB6,DEAF1,HEXIM1,TNF,IFNG,NR3C1,IRF1,NR1D1,BCL3,SFPQ,GATA3,CALR,CTNNB1,DDIT3,AHR,BCL6,TNFRSF4,CDKN1B,SMARCA2,ATXN1,NR1H2,UBE2I,FOXK1,MDM2,RELB,SP3,MAP3K10,RELA,KLF10,REST,C1D,ARID5B,NR1D2,SF1,NFIL3,CRY2,NIPBL,ZBTB33,CDYL2,KAT6B,KAT6A,JARID2,SIRT1,HIC2,RBM15,NKX3-1,ZNF350,GZF1,EPC1,FOXP1,PATZ1,KMT5A,RLIM,BCLAF1,RERE,MBD2,KDM5B,ZNF639,RCOR1,ZMYND8,ZNF148,TRAF6,ZNF706,NCOR…
GO_BP	2	GO:0045893	Positive regulation of transcription, dna-templated	460	84	0.182609	3.7e-10	1.1e-06	MAP2K7,TRIM13,DEAF1,SEC14L2,BCL10,TNF,GLI1,IRF1,CEBPB,EGR1,ATF4,NR1D1,BCL3,NFYA,GATA3,KDM5A,CTNNB1,RORA,DDIT3,AHR,VHL,BUD31,MLLT3,SMARCA2,HCFC1,NR1H2,SCAND1,FOXK1,ZXDA,TFAM,SP3,RELA,SOX4,EP300,ILF2,REST,RLF,ARID5B,NR1D2,NFKBIB,ELF2,NFIL3,ZXDC,JADE1,RGMB,JMJD6,MED27,KDM7A,PHF5A,TADA2B,CASZ1,TP53INP2,JMY,ZNF398,SETD7,PHIP,KAT6B,ESR2,RREB1,CREBBP,KAT6A,TADA1,RBMXL1,MED30,GPATCH3,NSD1,TRERF1,KLF6,NKX…
GO_BP	2	GO:0045944	Positive regulation of transcription by rna polymerase ii	721	110	0.152566	3.4e-08	8.4e-05	ZNF814,SUPT5H,DLL1,DDX3X,BACH1,CASK,KDM6B,MAFG,PER1,TET3,TRIAP1,CCNT1,CCNT2,MED6,KLF7,KAT7,TNF,NR3C1,GLI1,NFIC,IRF1,OSM,FOSL2,HIVEP1,JUNB,JUND,CEBPB,EGR1,ATF4,ATF6,BCL3,S1PR1,NR4A1,SFPQ,GATA3,YY1,NFKBIA,TNFSF8,CTNNB1,RORA,DDIT3,AHR,NR4A2,NAMPT,SMARCA2,HCFC1,FOSB,NR1H2,EIF5A,SP3,HSF2,RELA,REL,SOX4,EP300,KLF10,RLF,GPS2,MED21,KLF5,ZNF267,MEF2D,NFE2L2,ZC3H12A,IER5,NIPBL,TET2,JMJD6,CASZ1,CREBRF,AHI1,Z…
GO_MF	1	GO:0005515	Protein binding	8620	664	0.0770302	2.5e-10	1.1e-06	GATD3B,TMEM218,GTPBP10,FAM83G,SDHAF1,ZNF785,ZBTB42,TMEM250,GPR25,MYO1F,SNAP23,CLIC1,TRAF5,HMGN4,KRIT1,TOR1A,TOR1B,APAF1,SLC9A3R1,ZNF213,APOL1,AIM2,BCKDK,AURKA,RAB29,VPS26C,AREL1,SCAMP2,ZBTB7B,CETN3,ATP6V0E1,STX7,TLR3,ARPC5,CYB5B,ZW10,MAP3K7,EPB41L2,TNFSF14,PLRG1,SLC25A20,SLC37A4,AHCYL1,ORC5,DHX16,TBC1D4,CREBL2,LPXN,MRPS14,CCDC22,EIF5B,SH2D1A,TBL1X,PPP1R11,FAM20B,COQ9,ZNF780A,SLC43A1,SEC22B,NME6,P…
GO_MF	1	GO:0042802	Identical protein binding	1059	114	0.107649	1.4e-07	0.00032	TRAF5,TOR1A,TOR1B,APAF1,AIM2,TLR3,MAP3K7,AHCYL1,UGDH,SLC25A12,IDH1,RNF8,PRPF6,PDGFB,CD4,CAT,TP53,LCK,FYN,CD2,ANXA2,EPRS1,ANXA6,CD3G,PARP1,ADH5,MS4A1,ALAS1,APEH,TRIM27,ETS1,CD53,ALOX5AP,MMUT,PAICS,TGM1,IVD,TARS1,STOM,ADORA2A,CASP1,PRDX3,CD79B,CSK,CCR2,ACADSB,VPS41,CLK2,TNFSF10,CCR5,CTSC,ALDH18A1,ACTB,DYNLL1,ACTG1,CBX1,SP4,ACY1,YWHAH,PRDX1,CRYZ,INCA1,TMEM115,TRIM32,PRDX4,MTMR2,KEAP1,NFE2L1,MESD,QPR…
GO_MF	1	GO:0005525	Gtp binding	282	39	0.138298	1.1e-05	0.016	FPGT,RAB29,EIF5B,MFN2,ANXA6,RAP2A,RALA,RAC2,RAB6A,ADSS2,MTIF2,RAB7A,RAB27A,SRP54,RAB4B,RAB5B,RAB10,ARFRP1,SEPTIN2,RABL3,NUGGC,GIMAP6,GIMAP8,GIMAP7,GIMAP1,RAB37,NUDT16,GIMAP5,RCC1L,AGAP2,RAB1B,EHD1,GIMAP4,SEPTIN11,GIMAP2,GBP3,RHOU,RHOBTB2,GTPBP10
GO_MF	2	GO:0003723	Rna binding	1261	183	0.145123	4.2e-11	1.9e-07	NUDT4B,DDX39A,SUPT5H,DDX3X,CHD2,SETD1A,SYNJ2,HMGB3,BUD23,AKAP8,HBP1,EIF1B,RNASEH1,SRSF10,BAG4,CNOT4,SYF2,TFRC,NR3C1,HNRNPC,SLC3A2,HSP90AB1,HNRNPA1,SNRPA1,IFIT2,ATXN1L,RO60,SNRPB,HNRNPL,YBX3,PTPN1,SON,SFPQ,YY1,ZFP36,CALR,HNRNPH3,HSPA9,EIF4A3,EIF1,TSFM,ZFP36L2,FASN,CSNK1E,CLK3,HNRNPM,KPNA2,SUB1,EIF5,HNRNPH2,EIF4A1,RPL37A,YWHAE,SNRPD1,ETF1,H4-16,TRA2B,EIF5A,UBE2I,EIF4G2,ARF1,SRSF3,RBM3,TFAM,U2AF1,SP…
GO_MF	2	GO:0000978	Rna polymerase ii cis-regulatory region sequence-specific dna binding	740	117	0.158108	1.4e-09	3.2e-06	CHD2,PER1,KLF7,NR3C1,NFIC,IRF1,SKIL,ATF4,ATF6,NR1D1,NFYA,GATA3,YY1,RORA,DDIT3,RFX2,SUB1,RAD23B,NR1H2,RELB,HSF2,RELA,REL,SOX4,KLF10,REST,KLF5,NR1D2,NFIL3,KDM2B,ESR2,RREB1,SIRT1,NSD1,KLF6,NKX3-1,GZF1,DHX36,ZNF644,CHD7,ZNF639,ZNF148,DNMT3A,HBP1,ZNF107,HIVEP1,HIC2,ZBTB25,CREM,ZNF195,GMEB2,KLF13,BCL6,FOXP1,ZNF689,ZNF394,IKZF5,JUNB,ZNF570,MEF2D,FOXK1,ZNF92,UTY,MAFG,ZNF565,MAFK,EGR1,KDM6A,ZNF26,KLF3,ZNF…
GO_MF	2	GO:0005515	Protein binding	8620	882	0.10232	4.1e-09	6e-06	SIK1B,TMEM262,SGK1,DDX39A,NFKBIE,RNF103,CBX4,SUPT5H,DLL1,SDCBP,DDX3X,BHLHE40,SOCS7,SOCS3,CHD2,STX16,ENC1,MAP2K7,TSPAN4,BACH1,KLF11,CASK,AZIN1,SETD1A,KDM6B,SYNJ2,GARRE1,ANKRD28,SMAD7,MDM4,POLR1C,PGRMC2,ATXN7,SIVA1,HMGB3,INSIG1,SOCS1,MAFG,PER1,KDM6A,TET3,ZBTB24,PHF1,SIAH2,XPOT,SPRY1,BUD23,TRIAP1,AP1G1,AKAP8,MAPKBP1,HBP1,RANBP6,CCNT1,CCNT2,MAFK,EIF1B,TRIM13,RNASEH1,DNAJB6,GADD45B,ZPR1,USP12,ATP6V1G1…
GO_MF	2	GO:1990837	Sequence-specific double-stranded dna binding	247	51	0.206478	1.9e-08	2.1e-05	BHLHE40,KLF11,MAFG,ZNF821,NR3C1,NFIC,ZNF250,HIVEP1,JUNB,JUND,CEBPB,EGR1,ATF4,ATF6,NR1D1,NR4A1,GATA3,YY1,AHR,ETV3,BCL6,NR4A2,RFX2,FOSB,KLF3,FOXK1,SP3,CREM,HSF2,SOX4,KLF10,KLF5,ZNF460,MEF2D,NR1D2,ELF2,ZBTB33,ZNF784,BBX,KLF6,NKX3-1,KLF16,BACH2,BCL11B,FOXP1,ZBTB20,KDM5B,GMEB2,MAFF,KLF13,KLF2
GO_MF	2	GO:0000976	Transcription regulatory region sequence-specific dna binding	142	35	0.246479	3.5e-08	3.1e-05	CBX4,KLF11,CCNT1,MAFK,TNF,GLI1,IRF1,HNRNPL,JUND,CEBPB,EGR1,ATF4,ATF6,NR1D1,SFPQ,NFYA,GATA3,YY1,KDM5A,DDIT3,AHR,SMARCA2,FOXK1,RELA,SOX4,REST,ARID5B,NFE2L2,CRY2,NKX3-1,DHX36,ZBTB20,ZNF639,PER1,TFAM
GO_MF	2	GO:0003677	Dna binding	699	105	0.150215	1.6e-07	0.00012	DDX3X,CHD2,SMAD7,POLR1C,DDX3Y,CCNT1,DNAJB6,MED6,ZFAND5,ZFPL1,SOD2,POLR3D,GLI1,ATXN1L,IRF1,H2AX,ZNF8,JUNB,CEBPB,EGR1,SON,ATF4,TNFAIP3,NR4A1,SFPQ,NFYA,GATA3,YY1,ZFP36,CALR,KDM5A,RORA,DDIT3,AHR,FEN1,MLLT3,NR4A2,RFX2,FOSB,ATXN1,TERF1,NR1H2,H4-16,CREM,CENPC,RELA,EP300,ILF2,ARID5B,TAF13,TSN,NFE2L2,ZNF800,CRY2,ZNF326,ZC3H12A,SPTY2D1,USF3,ADNP2,TET2,MIDEAS,AEBP2,PHF5A,POLN,PHC2,SUPV3L1,CERS5,TENT4B,PHC3,…
GO_MF	2	GO:0001227	Dna-binding transcription repressor activity, rna polymerase ii-specific	213	41	0.192488	3.1e-06	0.002	BHLHE40,BACH1,MAFK,DEAF1,NR3C1,SKIL,HIVEP1,CEBPB,NR1D1,GATA3,YY1,ETV3,MXI1,FOXK1,SP3,CREM,RELA,REST,NR1D2,NFIL3,AEBP2,PURB,MNT,KLF16,BACH2,ZNF350,GZF1,IKZF5,ZBTB21,ZNF148,ZBTB20,BCL6,ZNF669,HIC2,ZNF398,ZBTB1,ZNF587B,ZBTB33,ZBTB25,FOXP1,PATZ1
GO_MF	2	GO:0000981	Dna-binding transcription factor activity, rna polymerase ii-specific	728	103	0.141484	3.5e-06	0.002	BHLHE40,BACH1,KLF11,HBP1,MAFK,DEAF1,KLF7,NR3C1,NFIC,IRF1,FOSL2,JUNB,JUND,CEBPB,EGR1,ATF4,ATF6,NR1D1,NR4A1,NFYA,GATA3,RORA,DDIT3,AHR,ETV3,NR4A2,RFX2,MXI1,FOSB,NR1H2,KLF3,FOXK1,RELB,SP3,CREM,HSF2,RELA,REL,SOX4,KLF10,KLF5,MXD4,MEF2D,NR1D2,ELF2,NFE2L2,NFIL3,ADNP2,ZBTB33,BBX,ESR2,CSRNP1,MNT,KLF6,NKX3-1,KLF16,BACH2,FOXP1,ZNF644,HES4,GMEB2,MAFF,KLF13,KLF2,CREBRF,ZNF195,ZNF628,RLF,ZNF367,ZBTB11,PURB,ZNF2…
GO_MF	2	GO:0032452	Histone demethylase activity	21	10	0.47619	5.3e-06	0.0026	UTY,KDM6B,KDM6A,KDM5A,JMJD6,KDM7A,KDM2B,JARID2,KDM5B,KDM2A
GO_MF	2	GO:0001228	Dna-binding transcription activator activity, rna polymerase ii-specific	249	45	0.180723	6.1e-06	0.0027	BACH1,MAFG,KLF7,NR3C1,GLI1,NFIC,IRF1,FOSL2,JUNB,JUND,CEBPB,EGR1,ATF6,NR4A1,GATA3,YY1,DDIT3,NR4A2,FOSB,NR1H2,HSF2,RELA,REL,SOX4,KLF10,RLF,KLF5,MEF2D,NFE2L2,CASZ1,CREBRF,RREB1,CSRNP1,KLF6,BCL11B,ZNF639,GMEB2,MAFF,PLAGL2,KLF13,ZNF814,ATF4,ZNF107,ZNF267,ZNF784
GO_MF	2	GO:0003700	Dna-binding transcription factor activity	259	45	0.173745	1.7e-05	0.007	BHLHE40,BACH1,KLF11,MAFG,MAFK,NR3C1,NFIC,FOSL2,CEBPB,EGR1,ATF4,ATF6,NFYA,GATA3,ZBTB25,RORA,DDIT3,AHR,BCL6,RFX2,KLF3,FOXK1,ZNF92,RELA,REL,SOX4,KLF10,REST,MEF2D,NFE2L2,NFIL3,ZNF367,CSRNP1,MNT,NKX3-1,ZNF639,PLAGL2,KLF2,ZNF148,ZBTB24,ZNF821,ZNF350,HSF2,BCL11B,IKZF5
GO_MF	2	GO:0002039	P53 binding	56	16	0.285714	2.6e-05	0.0095	TRIAP1,MDM2,EP300,USP10,TAF3,MAPKAPK5,SETD7,CREBBP,USP7,MUL1,SIRT1,RNF125,PLK3,KMT5A,CDKN2AIP,MDM4
GO_MF	2	GO:0004843	Thiol-dependent ubiquitin-specific protease activity	85	20	0.235294	5.9e-05	0.02	USP12,TNFAIP3,OTUD4,USP10,JOSD1,ZC3H12A,OTUD1,YOD1,USP30,USP31,MINDY2,UFD1,USP7,OTULIN,OTUB2,VCPIP1,USP42,CYLD,USP15,USP48
GO_MF	2	GO:0008270	Zinc ion binding	568	79	0.139085	8.8e-05	0.028	ZNF195,MDM4,TET3,SIAH2,AKAP8,TRIM13,ZPR1,KLF7,ZFAND5,ZFPL1,KAT7,SEC24B,MT2A,NR3C1,ZNF8,PRKCA,PTPN1,EGR1,NR1D1,TNFAIP3,NR4A1,GATA3,CALR,KDM5A,RORA,TRIM23,NR4A2,PGGT1B,RABGGTB,NR1H2,RPS29,GTF2B,MDM2,ZNF92,EP300,MORC3,NR1D2,SF1,SRSF7,TUT4,TET2,KDM7A,PHF5A,RBBP6,TADA2B,FBXO11,SIAH1,PHC2,ZCCHC7,ZFAND2A,PHC3,KDM2B,RNF139,ESR2,CREBBP,KAT6A,RNF125,NSD1,TRAF4,RNF26,IFIH1,ZCCHC2,RBSN,IKZF5,ZDBF2,CYLD,ZNF33…
GO_MF	2	GO:0003682	Chromatin binding	324	50	0.154321	0.00015	0.041	CBX4,SUPT5H,TNRC18,CCNT1,CCNT2,POLR3D,GLI1,SKIL,FOSL2,CEBPB,RCC1,SFPQ,YY1,CTNNB1,BCL6,MLLT3,SMARCA2,HCFC1,TFAM,SP3,RELA,EP300,REST,ZC3H12A,KMT5C,RNF168,SETD7,CREBBP,JARID2,NSD1,MNT,PATZ1,MCM9,CHD7,RERE,RCOR1,NCOR2,DNMT3A,TSPYL1,REC8,PHC3,PHC2,TSPYL2,TSPYL4,PHF1,NAP1L5,NIPBL,SCML1,TADA2B,NAP1L3
GO_MF	2	GO:0004860	Protein kinase inhibitor activity	29	10	0.344828	0.00015	0.041	SOCS3,SOCS1,HEXIM1,CDKN1A,CDKN1B,GMFB,SMCR8,MBIP,MAPK8IP1,ITPRIP
GO_MF	2	GO:0003714	Transcription corepressor activity	156	29	0.185897	0.00016	0.041	CBX4,SIAH2,BCL3,DNAJB1,COPS2,BTG2,MAP3K10,GPS2,C1D,SF1,IRF2BP2,CREBBP,SIRT1,LCOR,NSD1,TCF25,KMT5A,RLIM,KDM5B,ZMYND8,NCOR2,DNMT3A,MIER3,TRERF1,CDYL2,MIDEAS,RCOR1,RERE,MIER1
GO_CC	1	GO:0070062	Extracellular exosome	1438	160	0.111266	2e-11	3.4e-08	SNAP23,CLIC1,TOR1A,TOR1B,APAF1,SLC9A3R1,RAB29,SCAMP2,STX7,ARPC5,EPB41L2,AHCYL1,UGDH,WDR1,IDH1,LYPLA2,AHSA1,IGHV3-7,IGHD,CAT,GBA,LCK,ENO1,ANXA2,CAPN1,FH,ANXA6,ABCB1,DERPC,CTSA,RALA,ADH5,MS4A1,LCP1,APEH,PKM,AKR1B1,RAC2,GNS,SPN,CBR1,MYL12A,CD53,RAB6A,NT5E,PCMT1,PAICS,PRKACB,TGM1,ITGA3,ITGB7,MSN,MGAT1,TARS1,STOM,CD82,PSMA5,PTPN6,ADSS2,CORO1A,S100A11,SHMT2,MPI,GLRX,PGM1,CCT6A,CD79B,CSK,IARS1,PRKCI,GNP…
GO_CC	1	GO:0009897	External side of plasma membrane	196	35	0.178571	7.3e-08	6.4e-05	IL2RA,CD4,CD2,MS4A1,IL2RB,IL7R,NT5E,ITGA3,CCR5,FCRL6,HLA-F,SLAMF7,CCR10,PDCD1,SPN,IL6R,TRGV3,CX3CR1,LY9,SLAMF6,CD27,IGHD,TRGC1,IGHV3-7,TRGV1,CCR2,CLEC2D,CD79B,TRBC1,TRDC,TRGV10,CD3G,TRGV4,KLRK1,TRGC2
GO_CC	1	GO:0016020	Membrane	1736	166	0.0956221	5.3e-07	0.00031	CLIC1,SLC33A1,TOR1A,SLC9A3R1,TLR3,CYB5B,ZW10,SLC37A4,LPXN,ARL6IP5,MTA2,PRPF6,STBD1,TRBC1,CAT,RPN1,ENO1,ANXA2,CAPN1,EPRS1,ANXA6,ABCB1,PARP1,CTSA,UBL4A,XRCC5,ICAM2,IL2RB,SPN,ALOX5AP,TNFRSF1B,RAB6A,M6PR,CAST,NT5E,PAICS,TGM1,ATP5PB,MCM3,ITGB7,MGAT1,STOM,ADORA2A,PTPN6,OAS2,HLA-F,CORO1A,INPP5B,HPCAL1,TXLNA,IARS1,LRPPRC,MSH2,RECQL,STT3A,CAPZB,ARCN1,AARS1,GDI2,SERPINB9,PEX5,GALK1,HSD17B4,HNRNPF,ACLY,COPA…
GO_CC	1	GO:0005768	Endosome	226	34	0.150442	6.5e-06	0.0028	STX7,ARPC5,CCDC22,FYN,ANXA2,TRIM27,IL2RB,M6PR,PRKCI,GPR15,CCR5,RAB5B,RAB10,SNX17,VPS36,STING1,VPS35,RUFY1,AGAP2,TM9SF2,TSG101,THSD1,ATP8A2,TMEM106B,BET1L,SCOC,WASHC2C,AP1AR,PI4K2B,RAB37,RAB4B,PACSIN2,VPS26C,WASHC5
GO_CC	1	GO:0005886	Plasma membrane	2340	202	0.0863248	3e-05	0.011	ZBTB42,GPR25,SNAP23,CLIC1,KRIT1,GPR171,RAB29,RTL8C,STX7,MAP3K7,EPB41L2,TNFSF14,LPXN,WDR1,SLC43A1,SKAP2,ARL6IP5,RTN3,STBD1,IL18RAP,CRTAM,CD160,S1PR4,ACTL6A,IL2RA,IGLV2-11,CD4,IGHV3-7,TRAC,TRBC1,IGHD,TRGV3,CAT,TRAV29DV5,LCK,FYN,HLA-DOA,CD2,ENO1,ANXA2,CAPN1,EPRS1,ABCB1,IL6R,CD3G,RAP2A,EPB41,RALA,MS4A1,XRCC5,ICAM2,LCP1,SELL,HCLS1,IL2RB,RAC2,SPN,IL7R,CD53,TNFRSF1B,RAB6A,M6PR,NT5E,EPHA1,PRKACB,TGM1,ITG…
GO_CC	1	GO:0016021	Integral component of membrane	1816	161	0.0886564	6.1e-05	0.018	TMEM223,TMEM218,SMIM30,TRDC,TMEM250,GPR171,SCAMP2,ATP6V0E1,CYB5B,TNFSF14,SLC25A20,SLC37A4,FCMR,FAM20B,SEC22B,ERLIN1,SLC25A12,ARL6IP5,MFN2,RTN3,CRTAM,B3GALT4,TRAC,TRBC1,IGHD,RPN1,HLA-DOA,ABHD2,TRGC1,ST6GAL1,IL7R,ALOX5AP,TNFRSF1B,EVI2A,MGAT1,KLRK1,INPP5B,KDELR2,CCR2,STT3A,CYB561,ALDH3A2,TMBIM6,UCP2,REEP5,MGAT2,FUT7,TMEM115,PTGDR,PDE3B,SERINC3,MLEC,SELPLG,NFE2L1,TMEM187,PTPRCAP,PDCD1,OR4D1,TIGIT,HSD…
GO_CC	1	GO:0042101	T cell receptor complex	119	20	0.168067	0.00011	0.027	TRGV10,TRGV1,TRAV8-3,TRAV13-1,TRAV3,TRAV41,TRAV4,TRAV21,TRGV4,TRBV27,TRDV2,TRDC,CD4,TRAC,TRBC1,TRGV3,TRGC2,TRAV29DV5,TRGC1,APBB1IP
GO_CC	1	GO:0035579	Specific granule membrane	62	13	0.209677	0.00018	0.04	SNAP23,CD53,TNFRSF1B,STOM,MLEC,C3AR1,MOSPD2,TMBIM1,RAB37,HVCN1,VAMP8,DNAJC5,TMEM30A
GO_CC	1	GO:0005739	Mitochondrion	1129	105	0.0930027	0.00025	0.048	SDHAF1,SNAP23,CLIC1,AIM2,BCKDK,RAB29,SLC25A20,MRPS14,COQ9,NME6,SLC25A12,MFN2,H6PD,S1PR4,OAS1,TP53,FYN,CAPN1,FH,ANXA6,MRPL3,PARP1,PDHB,RALA,ADH5,ALAS1,HCLS1,PKM,MMUT,ATP5PB,STOM,CASP1,PRDX3,ECHS1,NMT1,ADSS2,ALDH1B1,SHMT2,CPOX,LRPPRC,ACADSB,MTIF2,NDUFA8,HCCS,POLG,ALDH18A1,UCP2,DYNLL1,MRPS6,MRPS9,XPC,SLC25A11,NBR1,MAPK14,MRPL51,SLC27A3,MRM1,HIBCH,HSDL2,COX15,EEF1AKNMT,GIMAP8,NOC3L,TBRG4,PYCR2,TRNT1,…
GO_CC	2	GO:0005634	Nucleus	4011	512	0.127649	2.4e-20	4.2e-17	ZNF587B,DDX39A,CBX4,SUPT5H,SDCBP,DDX3X,BHLHE40,SOCS7,ZNF195,CHD2,ENC1,MAP2K7,BACH1,KLF11,AZIN1,SETD1A,KDM6B,SMAD7,MDM4,ATXN7,HMGB3,KDM6A,ZBTB24,PHF1,CCNT1,CCNT2,DNAJB6,GADD45B,ZPR1,SRSF10,ZNF821,MED6,KLF7,BCAS2,SEC14L2,STK17B,HEXIM1,REC8,ZFPL1,KAT7,GADD45G,BAG4,MPC2,CNOT4,SYF2,BCL10,LDHA,LMNA,FTH1,MT2A,NR3C1,PTMA,HNRNPC,GLI1,HSP90AB1,HNRNPA1,SNRPA1,IRF1,HSPA5,SLC25A6,KRT10,SNRPB,HNRNPL,HIVEP1,H2A…
GO_CC	2	GO:0005654	Nucleoplasm	3190	426	0.133542	8.1e-20	7.1e-17	ANKRD61,SGK1,DDX39A,NFKBIE,CBX4,SUPT5H,SDCBP,DDX3X,UTY,ENC1,BACH1,KLF11,SETD1A,KDM6B,ANKRD28,SMAD7,MDM4,POLR1C,ATXN7,SIVA1,TNRC18,DDX3Y,SOCS1,MAFG,PER1,KDM6A,PHF1,SIAH2,XPOT,SPRY1,BUD23,TRIAP1,AKAP8,MAPKBP1,HBP1,CCNT1,CCNT2,MAFK,DNAJB6,ZPR1,USP12,DEAF1,SRSF10,MED6,RP2,KLF7,BCAS2,SEC14L2,UBXN7,HEXIM1,KAT7,ZBTB11,SYF2,LMNA,NR3C1,POLR3D,PTMA,HNRNPC,GLI1,SLC3A2,HSP90AB1,NFIC,HNRNPA1,SNRPA1,ATXN1L,NPI…
GO_CC	2	GO:0000785	Chromatin	522	94	0.180077	6.9e-11	4.1e-08	BHLHE40,ENC1,BACH1,KLF11,SETD1A,SMAD7,HBP1,MAFK,DEAF1,KLF7,NR3C1,HNRNPC,NFIC,IRF1,FOSL2,JUNB,JUND,CEBPB,EGR1,RCC1,ATF4,ATF6,NR1D1,NR4A1,SFPQ,NFYA,GATA3,CCND2,RORA,DDIT3,AHR,ETV3,BUD31,NR4A2,RFX2,UBE2A,MXI1,SMARCA2,FOSB,NR1H2,KLF3,FOXK1,RELB,SP3,CREM,HSF2,RELA,REL,SOX4,KLF10,KLF5,MXD4,MEF2D,NR1D2,ELF2,NFE2L2,NFIL3,ADNP2,NIPBL,AEBP2,ZBTB33,CASZ1,SMCR8,BBX,ESR2,CREBBP,SIRT1,CSRNP1,MNT,KLF6,NKX3-1,KL…
GO_CC	2	GO:0016607	Nuclear speck	362	62	0.171271	7.9e-07	0.00035	SGK1,DDX39A,CBX4,SETD1A,HBP1,SRSF10,BCAS2,SYF2,LMNA,NR3C1,SNRPA1,U2AF1L5,H2AX,SON,ATF4,SFPQ,GADD45A,EIF4A3,NR4A2,NAMPT,CLK3,SRSF3,U2AF1,CKAP4,SRSF6,CDK13,RBM39,CPSF6,CRY2,FAM76B,JADE1,PPP4R3A,SDE2,ALKBH5,PHF5A,RBBP6,ALYREF,HIPK1,ASCC3,RREB1,KAT6A,TOE1,EAF1,RBM15,PRPF18,NFKBIZ,CRNKL1,SPRTN,DHX36,NRDE2,TOPORS,GPATCH2,BCLAF1,CDK12,CWC15,MORF4L1,NXF1,CCNL1,NXT1,SETD1B,DUSP10,SRSF7
GO_CC	2	GO:0005681	Spliceosomal complex	89	23	0.258427	3.2e-06	0.0011	BCAS2,HNRNPC,HNRNPA1,SNRPA1,SNRPB,HNRNPH3,HNRNPM,TRA2B,U2AF1,DHX8,SF1,HNRNPA1L2,PRPF18,CRNKL1,CWC15,AAR2,U2AF1L5,TRA2A,RBM3,RBMXL1,BUD31,C9orf78,WBP11
GO_CC	2	GO:0005730	Nucleolus	752	99	0.131649	0.0001	0.03	ENC1,CASK,ATXN7,BUD23,AKAP8,MAPKBP1,CCNT1,ZPR1,BCAS2,KAT7,ZBTB11,ATXN1L,ZFX,DNAJB1,KDM5A,CCND2,COIL,HSPA9,CDKN1A,FEN1,ARL4A,BCL6,RGS2,PIK3CB,MXI1,HNRNPM,TTC3,SUB1,ATXN1,TERF1,PAFAH1B2,MDM2,SPTBN1,RELA,GOLGA3,ILF2,TRA2A,EXOSC2,C1D,TAF13,MIDN,NOM1,RRP12,DNTTIP2,NOL9,TUT4,IER5,SPTY2D1,JMJD6,MED27,WDR74,KDM7A,POLN,RBBP6,ZBTB33,FBXO11,ZCCHC7,DDX51,TENT4B,NGDN,KDM2B,DDX55,BRIX1,UTP15,SETD7,PHLDA1,KAT6A…
GO_CC	2	GO:0005667	Transcription regulator complex	117	24	0.205128	0.00012	0.03	CTNNB1,DDIT3,AHR,SUB1,RELA,REL,SOX4,KLF5,MED27,NAA15,MED17,EP300,NR4A2,JUND,TRERF1,JUNB,CREBBP,GPS2,MIDEAS,YY1,NR4A1,SKIL,CREM,RCOR1
GO_CC	2	GO:0000123	Histone acetyltransferase complex	24	9	0.375	0.00016	0.034	KAT7,HCFC1,JADE1,KANSL1,PHF20,KANSL2,EP300,CREBBP,MORF4L1
GO_CC	2	GO:0071007	U2-type catalytic step 2 spliceosome	30	10	0.333333	0.00021	0.041	BCAS2,SYF2,SNRPA1,SNRPB,BUD31,SNRPD1,DHX8,CRNKL1,RBM22,CWC15
REACT	1	R-HSA-6798695	Neutrophil degranulation	368	57	0.154891	1.7e-09	3.5e-06	CAPN1,TNFRSF1B,AGA,GDI2,CTSA,CNN2,PKM,RAB27A,RAB7A,TOLLIP,XRCC5,PGM1,RAB10,DYNLL1,SNAP23,DNAJC5,CTSC,MLEC,RAB5B,PTPN6,MAPK14,TMEM30A,VAMP8,STBD1,APAF1,CAT,HVCN1,PRDX4,NCKAP1L,MOSPD2,CAP1,ACLY,GNS,TMBIM1,CAB39,ACTR2,IDH1,PSMA5,CD53,STOM,ARPC5,S100A11,APEH,RAB4B,CD300A,PA2G4,C3AR1,RAB37,PSMD1,PSMD2,RAB6A,ANXA2,STING1,METTL7A,PSMD13,SELL,CPNE1
REACT	1	R-HSA-198933	Immunoregulatory interactions between a Lymphoid and a non-Lymphoid cell	86	19	0.22093	2.8e-06	0.0029	SLAMF7,CLEC2D,ICAM2,CRTAM,CD160,HCST,HLA-F,KLRG1,ITGB7,JAML,CD3G,SLAMF6,CD300A,SH2D1A,SELL,IGLV2-11,TRAV29DV5,IGHV3-7,KLRK1
REACT	2	R-HSA-3214842	HDMs demethylate histones	30	13	0.433333	7.7e-07	0.0016	KDM7A,JMJD6,KDM5A,KDM2B,KDM3A,KDM5B,KDM6B,KDM6A,ARID5B,KDM2A,UTY,H4-16,H4C12

## Sheet: GSEA_immune
label	description	comparison	group	p_geomean	enrichment_score	set_size	DEG_overlap	overlap_ratio	exp1	pval	qval	hits
CD4 Naive vs CD8 Naive: UP	GSE22886_CD8_VS_CD4_NAIVE_TCELL_UP	day7Vsday0	greater	9.47461e-10	6.15387	194	43	0.221649	9.47461e-10	9.47461e-10	1.24307e-06	NEK7,NME6,PIGV,C1orf174,MID1IP1,NEK4,SDAD1,MMUT,TRAF5,CD8B,AREL1,CRTAM,TMCO1,INTS14,TBC1D10B,RAB22A,LPXN,DAXX,GLT8D1,ABCF1,ZMPSTE24,USP11,SDF2,EHBP1,PDCD10,WDR7,RNF170,PDCD6,ADAT1,OGFOD1,PEX13,CKLF,DPY19L4,ZMYM6,DPP8,PMS1,NCK1,SPATA7,SH2D1A,LRIF1,HPS5,ERGIC2,DYNLT3,DNAL4,ATP8A1,DKC1,GTF2E1,SLC26A2,NME7,ALG5,YBX3,CD8A,SLC39A14,CARS1,PRR5,ARL6IP1,ZFAND6,PGM1,SYNRG,CDC42EP3,SNAPC5,PRKCH,CHSY1,EXOC2,…
72h untr. CD4: DN	GSE17974_1H_VS_72H_UNTREATED_IN_VITRO_CD4_TCELL_DN	day7Vsday0	greater	5.13379e-08	5.42777	189	37	0.195767	5.13379e-08	5.13379e-08	3.36776e-05	LMNB2,ORC3,PPIH,VDAC1,BLM,TMEM97,SEC11A,MAP2K1,PPA2,PSMG1,MICA,NEMP1,HMGB2,GNPAT,GFM2,AGO3,CLPB,DTD1,STAP2,SLC25A20,TIMM29,DENND10,PKN3,ZDHHC12,CGAS,APAF1,STARD3NL,RBX1,STYXL1,MYCBP,NUP37,MAD2L1,RIC8B,TFB1M,PXMP4,CLNS1A,EDC3,AP3M1,TBCD,CCT8,ZNF672,SASH3,CHAF1B,GLT8D1,YWHAQ,MPHOSPH9,TRAFD1,JPT2,SLC25A11,ANXA11,ACP5,CMSS1,MRI1,P4HA1,ETFDH,C4orf46,PRDX4,CCNA2,NCAPD3,EED,HDAC3,SKP2,ATP5F1B,CTCF,COA6,…
Activated CD4: DN	GSE17974_CTRL_VS_ACT_IL4_AND_ANTI_IL12_72H_CD4_TCELL_DN	day7Vsday0	greater	2.31091e-06	4.65023	186	44	0.236559	2.31091e-06	2.31091e-06	0.00101064	PTPN22,HOMER2,NSD2,PSMG1,FUT11,C12orf75,POLD3,MEOX1,ATP6V1F,DHPS,IGSF8,TMEM120A,HDHD5,CPNE2,MGAT1,MTA3,NUP42,HMGB3,STXBP1,RNGTT,ANKZF1,RCC1,DHRS1,SLC25A43,KEAP1,ISCA2,TCEA1,IMMT,MAP3K6,C1orf21,PAM,HNRNPA2B1,SND1,BRIP1,MAP3K21,GNGT2,RAD51D,YARS2,EHHADH,TMEM273,FUCA2,SNX12,RECQL4,ZNF232,MRPL18,GBP2,MPG,DPAGT1,ATP23,RHEBL1,NCKAP1L,CDK2,PSMB2,CEP152,CAP1,ITM2C,TWF2,TXNRD1,SYT11,ATG7,IARS2,SLC39A8,FGG…
Activated CD4: DN	GSE17974_0H_VS_24H_IN_VITRO_ACT_CD4_TCELL_DN	day7Vsday0	greater	3.17218e-06	4.58368	178	36	0.202247	3.17218e-06	3.17218e-06	0.00104047	FAR2,MLKL,ATOX1,ZNF232,PRMT1,SLC29A1,PDCD2L,COA7,SMG9,CHAF1B,SLC19A1,MOCS3,DPAGT1,CENPM,GFOD1,LYAR,HCP5,SLC39A14,EIF2B2,RCC1,UCK2,B3GNTL1,CCNA2,BCAT2,WDR77,TIMM8A,NAB2,GALE,POLR3D,MRPL17,ZDHHC13,LRWD1,ACOT13,GEMIN6,LZTR1,SMKR1,SCFD2,PRC1,DNAJC17,BDH1,PAM,NEMP1,POLA2,PARS2,BLM,FSCN1,ALYREF,PRPF38A,MRPL12,CDK5,ID3,PNO1,TMEM106C,WDR41,UBE2M,CTPS1,RBM14,PGBD2,TRIM69,RNASEH2A,MYBL2,CENPJ,ELP5,CMSS1,TP…
72h untr. CD4: DN	GSE17974_0.5H_VS_72H_UNTREATED_IN_VITRO_CD4_TCELL_DN	day7Vsday0	greater	5.98712e-06	4.43859	186	36	0.193548	5.98712e-06	5.98712e-06	0.00157102	CCDC34,GPX7,PPIH,ZNF691,SASH3,MLH1,RAN,COA6,STAP2,MSH6,DPAGT1,INVS,CYB5R3,ZNF672,NPC1,TMUB1,CLPP,PPP1CC,PLP2,PHF19,BEND5,LRPPRC,PRCP,METTL8,PEX3,PRKAG1,CLPB,PDHA1,PIGX,CRTAP,MICA,RBBP8,ATP5MC3,STX4,APAF1,TMEM116,GUK1,PSMA5,SLC25A11,TRIB3,RNPEP,DYNLL1,RAB24,STARD3NL,CCNE2,TIFA,CGAS,GALK2,SCAMP3,CEP72,CORO1B,CAPG,MOV10,TFB1M,RFC5,NAT10,MZB1,ZNF175,ELP5,CCDC28B,PRDX4,FBXO22,DCTN2,MRPL43,TMEM237,SEC2…
Activated CD4: DN	GSE17974_2.5H_VS_72H_IL4_AND_ANTI_IL12_ACT_CD4_TCELL_DN	day7Vsday0	greater	8.29066e-06	4.36545	183	23	0.125683	8.29066e-06	8.29066e-06	0.00174154	ACADVL,PSMB10,EIF2AK1,ZSCAN22,ETHE1,GPANK1,SQLE,SLC66A3,RNF144A,HSDL2,DBI,MTA3,LSM2,DPAGT1,TXNIP,DGKH,SFXN1,TMEM218,NUDT2,STYXL1,DHX32,CUTA,BUB3,STMN1,CDK5,PINLYP,TCEAL3,PRPSAP1,UNC45A,CLNS1A,NUP85,C12orf75,CRYL1,TMEM273,SYNE4,INTS2,STOML2,MTIF2,CAMK2G,CD9,PARP2,PDP2,PRIMPOL,ADK,NLRX1,PTAR1,HSD17B8,MGAT1,HIRIP3,PARVB,CUEDC2,IL10RB,GSDMB,HPDL,ARF5,POLD3,RAD51C,KYAT1,LETMD1,OXSM,NOL3,TCEA1,CMAS,MAP…
Activated CD4 Memory: DN	GSE36476_CTRL_VS_TSST_ACT_40H_MEMORY_CD4_TCELL_OLD_DN	day7Vsday0	greater	9.29177e-06	4.34337	170	33	0.194118	9.29177e-06	9.29177e-06	0.00174154	SLCO4A1,IRF4,MSRB2,AURKB,PAICS,BDH1,CKS1B,ZNF189,FANCI,NCBP1,IER3,AARS1,TUBB6,RNASEH2A,PSMD2,GMPPB,SMC2,STMN1,MCM7,LXN,NME1,MRPL11,SLC39A14,PGAM1,GART,EBNA1BP2,SNUPN,TMEM106C,TUBA1B,AIMP2,TUBG1,CENPM,IARS1,CCNB1,CENPU,NCAPG2,GOT2,RRM2,WARS1,UCK2,FEN1,ACTG1,TBC1D8,FH,CREG1,MCM4,WDR76,KIF2C,TYMP,SEPHS2,CSTF2,SPDL1,TK1,JPT2,CCT3,EMC9,MRPL15,LAMP3,EIF2B4,STIP1,ZWINT,BLM,GSTO1,UBE2A,CKAP5,POLR2H,CDK4,…
Activated CD4: DN	GSE17974_CTRL_VS_ACT_IL4_AND_ANTI_IL12_12H_CD4_TCELL_DN	day7Vsday0	greater	1.64207e-05	4.2043	187	36	0.192513	1.64207e-05	1.64207e-05	0.00269299	ANKS1A,GOT2,OSBPL3,PAICS,FEN1,VBP1,ATOX1,TMEM126B,SEC11C,TBL2,TRIB3,KEAP1,RRP9,IFRD2,RAP1A,GLS,GTDC1,PSMG1,RCC1L,SSNA1,CLIC4,NEMP1,SFT2D1,TIAM1,ID3,SMG9,PUS10,MIR17HG,GPR183,TMEM121,GPN3,PAM,RXYLT1,UCK2,TARBP2,MED20,BDH1,SLC7A1,ERG28,TP53BP1,PPP1R14B,SPAG1,SLC38A5,HCP5,INTS13,SMKR1,SLC19A1,ATP1B3,AARS1,BAZ1B,CSTF3,NUP42,HAUS7,SNRNP25,GAR1,MCM5,MLEC,PDCD2L,C1orf216,GGCT,PIGM,RBM28,APIP,IER3,DNAJA3…
Activated CD4: DN	GSE17974_CTRL_VS_ACT_IL4_AND_ANTI_IL12_48H_CD4_TCELL_DN	day7Vsday0	greater	1.87508e-05	4.17198	190	40	0.210526	1.87508e-05	1.87508e-05	0.00273345	SLC29A1,HSCB,RCC1L,HDHD5,POP4,OST4,PRIM1,LSM4,ECI1,HMGB3,SFT2D1,LZIC,C1GALT1C1,POLR3D,ISCA2,GLB1,ZWILCH,METTL8,GSTO1,WDR54,SLC7A1,HSPB11,POLD2,MCM5,CRNKL1,ZNF780A,PPID,DNAJC17,ARF6,MED20,EZH2,TP53BP1,MRPL17,SPC24,TXNL4A,SLC25A43,TDP1,ERG28,NEMP1,HCP5,UCK2,WDR92,DYNLT2B,FPGT,TMEM121,ELOVL4,GPN3,NFE2L3,TMEM53,CSTF3,BCAT2,EGLN3,WRAP53,DHPS,APOBEC3G,ATOX1,TMEM99,C12orf75,TBC1D19,TMEM106C,WDHD1,ARMT1,…
Activated CD4 Memory: DN	GSE36476_CTRL_VS_TSST_ACT_72H_MEMORY_CD4_TCELL_OLD_DN	day7Vsday0	greater	2.88717e-05	4.07231	174	36	0.206897	2.88717e-05	2.88717e-05	0.00378797	CSTF2,AURKB,PAICS,GBP2,RRM2,PSMB5,CLCC1,GATB,SLCO4A1,SMC2,STMN1,CLTC,TUBB,ZWINT,ACOT13,TUBA1B,GART,HMGN2,FAH,ACOT7,IL1R1,SEPHS2,COL6A3,NCBP1,APOL1,MCM4,AURKA,MTHFD1,BLM,TOP2A,UCK2,CENPU,NUP93,JPT2,CORO1C,RAD51,KEAP1,IRF4,RAB33A,GMPPB,GTF2H4,SHMT1,TUBG1,CCNB1,COMMD4,FOCAD,LYRM4,NCAPH,PSMD2,GTDC1,JPT1,AARS1,EMC9,EBNA1BP2,CYC1,MACROH2A1,FANCI,GLA,RNASEH2A,TPX2,IL2RA,RACGAP1,RAD51C,SPAG5,ZNF189,PSMG1…
Activated CD4: DN	GSE17974_0.5H_VS_72H_IL4_AND_ANTI_IL12_ACT_CD4_TCELL_DN	day7Vsday0	greater	3.65344e-05	4.0129	180	37	0.205556	3.65344e-05	3.65344e-05	0.00435756	FUCA2,FBXO36,ATP6V1F,HPDL,NSD2,POLD3,SQLE,TMEM120A,TXN2,STN1,TRIB3,EXOC3,ZSCAN22,SBF2-AS1,COA6,EMC9,SLC39A8,FOXM1,ZNF322P1,LSM2,ATP23,TMEM273,EYA3,ETHE1,BTF3,CTDSPL,PFKM,SNAPIN,ACADVL,CCDC32,FUT11,RDX,ISCA2,RLN2,HEXIM2,ASTN2,NAA38,SURF4,CNOT1,PPIL3,CD9,TRAFD1,STXBP1,CD109,CD320,SHMT1,UHRF1,UNG,MGAT1,AK3,MEOX1,PAM,AGPAT2,GNPDA1,GBP2,RCCD1,FANCA,ZNF672,MYCBP,CAMK1,ANKZF1,FXR1,PAGR1,HMGCL,SARS2,NPC1…
Activated CD4 Memory: DN	GSE36476_CTRL_VS_TSST_ACT_40H_MEMORY_CD4_TCELL_YOUNG_DN	day7Vsday0	greater	4.96189e-05	3.94104	165	31	0.187879	4.96189e-05	4.96189e-05	0.00489205	CENPM,AURKB,FAH,WDR77,DHFR,HILPDA,TMEM106C,TALDO1,TP53BP1,CENPS,GBAP1,NCAPH,AIMP2,SLC43A3,MCM5,PXMP2,BYSL,RPA3,RAD51D,PCLAF,LAMP3,FEN1,PPCDC,PXMP4,IPO5,CCNE1,IL2RA,NCAPG2,BRCA1,PCNA,MCM2,RAD54L,NME1,ACTG1,GINS2,LMNB2,HPRT1,WARS1,TXN,STMN1,CHAF1A,TARS1,TUBG1,GINS3,GALE,GRK3,ACOT7,CKS1B,CTLA4,IFI30,CKAP5,TYMS,VANGL1,CENPU,MRPL35,IRF4,STT3A,POLA2,LIG3,DHCR24,ALDH2,NUSAP1,SPATA5L1,KCNK5,DNAJB6,UCK2,M…
Activated CD4 Memory: DN	GSE36476_CTRL_VS_TSST_ACT_16H_MEMORY_CD4_TCELL_OLD_DN	day7Vsday0	greater	4.98583e-05	3.93563	180	34	0.188889	4.98583e-05	4.98583e-05	0.00489205	TUBG1,TALDO1,ERH,RCN1,ALAS1,DESI1,GNPDA1,AARS1,MARS1,TUBA1C,SLCO4A1,ZNF189,PDCD11,ALDH2,KDELR2,TUBB,UBE2A,GLA,IARS1,IRF4,PHB,NCBP1,GMPPB,LAMP3,PGAM1,SLC43A3,CDK4,PSMD2,GART,MRPL12,JPT2,CD40,SLC39A14,STAT1,STT3A,CDK2AP1,CLTC,ACOT13,GOT2,C1orf216,MIPEP,IL1R1,PDIA5,ACOX1,NOP16,CREG1,CTPS1,TXNL1,SLC15A3,NDUFAF4,BTBD3,ATP6V0A2,PITRM1,EIF2B4,IL2RA,MRPL15,CCT3,ATF6,GORASP2,CLCC1,SEH1L,MREG,EXOSC10,GADD4…
Activated CD4: DN	GSE17974_CTRL_VS_ACT_IL4_AND_ANTI_IL12_24H_CD4_TCELL_DN	day7Vsday0	greater	5.29245e-05	3.91787	192	37	0.192708	5.29245e-05	5.29245e-05	0.00489205	VRK1,ORC5,WDR3,TMEM106C,NIF3L1,STOML2,SNRNP25,ZMYM6,TTC26,TMEM126B,MIPEP,WRAP53,LMNB1,TPRN,POLA2,DTYMK,CCDC34,WSB2,GOT2,ACY1,SF3B3,ZNF787,TBC1D19,INTS13,PSMB2,CREB3,PHF19,QDPR,PAICS,DCLRE1B,TMEM14A,MED31,C20orf27,SLC19A1,EZH2,COA3,DNPH1,PSMD8,SH2D2A,ATG7,DESI1,ATOX1,SLC7A1,GSTP1,RUVBL2,PAF1,LSM4,ACOX1,CKS1B,CDK5,CLPP,SLC25A15,PRDX4,RFC2,DCPS,PSMG1,MIR3142HG,PI4K2B,POLR2F,MFSD4B,RPP25,SRPK1,MTHFD1…
Conv. Treg vs CD4 Naive: DN	GSE24634_NAIVE_CD4_TCELL_VS_DAY10_IL4_CONV_TREG_DN	day7Vsday0	greater	5.59304e-05	3.90552	185	45	0.243243	5.59304e-05	5.59304e-05	0.00489205	CASP9,IMMT,RAP2A,PDE4A,DCUN1D1,ATP6V1C1,PDXK,PTGER2,B2M,GTF2H1,CD2,TALDO1,WSB2,RRM2,SLC5A3,B3GALT4,POP7,CD58,PRC1,ZMIZ1,POLD3,SMC4,GLRX2,TMED5,SP110,TMEM9B,DHRS7B,AGPAT5,PAPSS1,PRCP,CFLAR,H2BC12,NAB1,PPP1CB,RAD50,NDUFA8,WDR5B,CASP3,ACAT1,MFHAS1,METTL7A,SPATS2L,PYCARD,ARHGAP19,RAB11A,GPR137B,ANXA5,HMGCL,AKR1A1,GORASP2,MBOAT7,SERPINB1,PCLAF,SRGAP2,CD38,NUSAP1,SMARCAL1,UBE2K,TMEM43,ABTB2,TNFSF10,PTT…
Activated CD4: DN	GSE17974_0H_VS_48H_IN_VITRO_ACT_CD4_TCELL_DN	day7Vsday0	greater	7.62184e-05	3.82544	192	38	0.197917	7.62184e-05	7.62184e-05	0.00624991	CENPF,FANCB,SASS6,PPID,FAF1,NEMP1,NFXL1,TMEM120A,LSM4,GM2A,LEAP2,ZNF232,WRAP53,NSD2,HDAC1,WDR54,ALCAM,KHDC1,FAR2,CKLF,CRNKL1,LRRC42,CSTF3,FAH,MED20,DHPS,TDP1,ATP5MF,GCSAM,IDH2,CHMP5,UCK2,SMG9,ORAI3,RUVBL2,SYNE4,DCP1B,ACAA2,MIR3142HG,LRRFIP2,TP53BP1,LIMK2,METTL15,GBE1,TBC1D19,EFNA4,HNRNPA2B1,PP7080,INTS2,FGF11,CCDC34,ROMO1,PCCB,MTHFD2,ZMYM6,SGCB,CMSS1,WDR92,DYM,CCT4,TBX21,PSMD8,COX8A,ACY1,PLIN2,RE…
Activated CD4: DN	GSE17974_1.5H_VS_72H_IL4_AND_ANTI_IL12_ACT_CD4_TCELL_DN	day7Vsday0	greater	0.000108327	3.73726	180	28	0.155556	0.000108327	0.000108327	0.00753873	FUCA2,IRF2,CBY1,ACADM,ALDH18A1,CPNE2,ACADVL,ATIC,NCAPD3,EYA3,TMEM187,TRAPPC5,DHX58,TBC1D31,NHP2,SBF2-AS1,FAM219B,RAD51C,C12orf75,POLA1,MRPS15,CDK5,DHPS,NSD2,BRIP1,CDK2,ORC3,ZC3H6,RDH11,F8,ACAT1,ETHE1,DBI,ZNF232,ELOA-AS1,BRI3BP,ACLY,DDAH2,CENPM,ABRAXAS1,POLR3K,MRPS31,MRPS34,DDB2,HLTF,OXSM,STX10,RCCD1,ZNF775,EIF3J-DT,ABHD10,TMEM120A,ANKZF1,RABEPK,HPDL,PCMT1,ITPR3,B3GNTL1,FNTB,SLC25A20,VCL,ANXA4,TWF…
CD8 Naive vs CD8 Stem Memory: DN	GSE23321_CD8_STEM_CELL_MEMORY_VS_NAIVE_CD8_TCELL_DN	day7Vsday0	greater	0.000109174	3.73184	196	31	0.158163	0.000109174	0.000109174	0.00753873	PGPEP1,PCNT,CSK,AIDA,ZNF33A,MCUB,PDCD4-AS1,RETREG3,OSTF1,NUDT16L1,MAN1B1,DNASE1L1,THEMIS2,SIDT2,RBL1,HNRNPU,PRMT2,SSH2,CCPG1,TSNAX,RPS6KA5,UQCR10,TMEM179B,CD99L2,ZFP62,FAM8A1,YIPF1,INO80E,EPB41,MGAT4A,LBR,SLC30A6,TADA3,FBXL17,PDE6D,NCKAP1L,CEP192,GATD3A,AP1G2,BTN3A2,ZZEF1,B3GALT4,TRIM38,ABCC5,DGLUCY,CBX5,UBA7,ZFYVE28,BTN3A1,ITGA4,ZFAND2B,METTL15,EDEM2,TAS2R14,PDE3B,NMT2,PRIM1,CHMP3,GSDMB,GTF2A1,R…
Activated CD4: UP	GSE17974_0H_VS_0.5H_IN_VITRO_ACT_CD4_TCELL_UP	day7Vsday0	greater	0.00011773	3.73512	120	16	0.133333	0.00011773	0.00011773	0.0077231	SUSD4,PGAP3,ZNF337,DDA1,SALL2,RPS6KL1,ARMC2,CYB561D1,CEP170B,AHDC1,CASP4LP,NME6,TGFB3,TCAP,BPNT1,SYNGAP1,GLYCTK,CTDSPL,AMOT,JOSD2,CFLAR-AS1,ZFYVE28,CD14,RTP5,TADA3,TFPT,SNUPN,FLAD1,MECR,KXD1,ZNF731P,ZBTB45,SLC25A23,AGPAT1,STK16,SCN8A,CLIP2,EMC9,TENM1,LRRC61,TTLL12,NCF1C,IL17RE,GAL3ST4,SNX17,LMF2,SUSD3,MCOLN1,TEPP,OGFOD1,UQCC3,IL17RC,NCKIPSD,NUDT18,PDE4DIP,GABBR1,SMARCC2,NUDT22,ALG12,FAAP20,NDOR1,…
Activated CD4: DN	GSE17974_0H_VS_12H_IN_VITRO_ACT_CD4_TCELL_DN	day7Vsday0	greater	0.00012802	3.69049	194	30	0.154639	0.00012802	0.00012802	0.00799819	PKNOX1,MMACHC,NEMP1,PUS10,C9orf40,POP4,RCC1L,MIPEP,DNAJC17,RBM6,INTS2,TBL2,GTDC1,GGH,HYOU1,GRK3,TRIB3,GFOD1,PEPD,CD200,WDR36,IMMT,FEN1,IL15RA,ANKS1A,MCOLN2,MICOS13,METTL2B,ORC5,POGLUT1,ISCA2,RECQL4,RRP9,CLIC4,ZNF787,OSBPL3,SLC7A1,MITD1,FNTB,C1GALT1C1,POLD2,SH2D2A,SRM,PPCDC,GPN3,EIF4EBP1,SNRNP35,RAB27A,EFNA4,NHP2,C14orf119,EIF3J,NFXL1,RBM28,GGCT,TCF19,ARMC6,PUS3,MTHFD2,PEMT,MICA,IFRD2,FAM241A,LIMK…
Activated CD4: DN	GSE17974_0H_VS_4H_IN_VITRO_ACT_CD4_TCELL_DN	day7Vsday0	greater	0.000199967	3.57339	183	43	0.234973	0.000199967	0.000199967	0.0109315	POLD2,PRELID1,EIF2B2,SRM,PDCD2L,CD200,C14orf119,CMSS1,ZNF232,MMACHC,PRMT1,LINC01128,MRPL17,DSE,ABAT,ZPR1,MIR3142HG,PSMB2,LYST,LYAR,PRDX1,PKNOX1,NAB2,NUDCD1,CHMP2A,POLR3D,CDK4,DUSP18,BYSL,ANKS3,LTBP4,NAGK,RNF34,GLMN,MLYCD,GADD45GIP1,NUBP1,TNF,RRP9,ZNF71,SF3B3,LTA,ALG3,ELP5,PNO1,SLAMF1,PKIA,FKBP2,NASP,MIR17HG,MFAP1,ZNF165,PRDX4,NT5E,C11orf24,UTP11,WDR12,POGLUT1,S1PR2,ZNF443,FTSJ3,PSMB5,HAX1,ZMYM6,G…
Activated CD4: DN	GSE17974_CTRL_VS_ACT_IL4_AND_ANTI_IL12_6H_CD4_TCELL_DN	day7Vsday0	greater	0.000210832	3.56228	167	42	0.251497	0.000210832	0.000210832	0.0110645	ZNF709,POLR1G,LYAR,EIF4EBP1,MED20,TREML2,CD200,METTL2B,SCFD2,JMJD8,CD84,NFKBID,HPDL,AEBP1,HCP5,SLC39A14,UCK2,PHLDA1,CD8A,ZNF239,ARMC6,CHN2,TRPV1,MLEC,POLR3D,FBXL18,MED21,CLN6,SH2D2A,HOMER1,LAMP3,ZC3H10,SLC19A1,LARP4B,BAZ1B,ZPR1,PCBP3,GFOD1,COA7,FADD,RIF1,RBBP8,ENDOG,MRPL35,NAB2,PHF23,POP1,FASLG,LRWD1,TEX30,HNRNPUL2,CCDC86,CD38,GON7,TSEN2,JMJD4,RBM28,TNFRSF9,POLR1A,PDCD2L,PFAS,DUSP14,ZNF232,INO80B…
Activated CD4: DN	GSE17974_0H_VS_72H_IN_VITRO_ACT_CD4_TCELL_DN	day7Vsday0	greater	0.000656023	3.23824	185	42	0.227027	0.000656023	0.000656023	0.0307393	HPRT1,BCKDK,SNRPD3,DNMT1,RCC1L,VBP1,RNGTT,MRRF,MRPL18,PSMG1,KDM7A-DT,LINC01128,DNAJC17,CCDC34,VPS26C,DUT,KEAP1,PTPN22,RAB20,DTD1,RUVBL2,GALK1,C10orf88,CRNKL1,ZNF410,RECQL4,TRIP10,FPGT,GPR157,DDIT4,RFC2,CHMP5,INTS6,KTN1,DPAGT1,LEPR,LTA,CCT4,SPAG16,VDAC1,HNRNPA2B1,NFXL1,PSMB2,HCP5,SPINT2,MAD2L2,FHOD1,POLR2H,COMMD8,MAP2K1,COX5A,BLM,DCP1B,TMEM263,SUPT20H,PDHA1,PPID,MCM5,CYTIP,TRIB3,LSM4,POLR3D,CCNF,H…
Activated CD4: DN	GSE17974_0H_VS_2H_IN_VITRO_ACT_CD4_TCELL_DN	day7Vsday0	greater	0.000711185	3.21482	184	50	0.271739	0.000711185	0.000711185	0.032175	PKNOX1,ST8SIA4,LYAR,BRIX1,NUBP1,FAM83G,ZSWIM6,DSE,C1GALT1C1,ZNF234,GRAPL,RAB39B,WDR3,MED21,KCTD21,CTSL,NIFK,PUS3,PIGM,UMPS,RBBP8,CAAP1,POLR3D,GON7,MOB3C,CEP19,FASLG,ZNF416,UTP14C,SNX16,GHRLOS,PPIL1,LAMP3,LINC01128,CDK4,IMP3,SLC17A5,NR4A1,MIR3142HG,KANSL1L,C17orf80,ZNF276,GEMIN6,CRNKL1,ZFP69B,NT5E,TXLNA,DNAJB6,MTO1,MLYCD,ZNF583,CD58,FBXO22,MRPL35,DUSP14,FYCO1,DLAT,TRDMT1,SDF2,TUBE1,TMEM251,CCNH,SH…
Conv. Treg vs CD4 Naive: DN	GSE24634_NAIVE_CD4_TCELL_VS_DAY7_IL4_CONV_TREG_DN	day7Vsday0	greater	0.00152871	2.98214	181	36	0.198895	0.00152871	0.00152871	0.0607779	NME1,MTHFD1,LAPTM4B,ACP2,ALDOA,IMMT,SERPINB1,HMGCL,PDCL,SMARCD2,DDB2,GNG5,PPIA,GMPPB,COASY,GSTO1,NUP62,SEC14L1,PSMA5,DNM1L,LSM4,MYL6B,CYB561D2,B3GALT4,ACOT8,NFIL3,SQLE,TMEM106C,PSMB2,PUDP,CFLAR,EIF2B2,SPATS2L,NCKAP1L,IFI16,ENTPD1,DERL1,PPP4R1,FANCL,PPP4C,C1orf112,KEAP1,UQCRQ,GABPB1,ANXA5,CDC7,GOLGB1,DHFR,MRPS12,PSMD14,FEN1,NDUFAB1,DHTKD1,VCP,NASP,PDIA6,CENPE,RAD51,NDUFA7,KNTC1,GFI1,RAB27A,CNP,DPP…
Activated CD4: DN	GSE40274_CTRL_VS_FOXP3_AND_HELIOS_TRANSDUCED_ACTIVATED_CD4_TCELL_DN	day7Vsday0	greater	0.00168216	2.95244	177	28	0.158192	0.00168216	0.00168216	0.0649116	PYCR2,SND1,NUDCD1,SARAF,CDK5RAP3,DUT,STARD5,TOP1,ITFG1,DMAC1,NIBAN1,LMO4,TIMM21,ATP2A2,C15orf39,PDIA6,STARD3NL,PARPBP,SCFD2,DAD1,LGALS1,RFC4,TTLL12,ARMCX3,TCF19,NUDT4,DUSP22,PLP2,CENPK,PSMC3IP,RPS6KA2,MAGT1,TMEM214,DPAGT1,CTH,ATF6,ARL5A,MPP6,NBEA,CIP2A,TBL2,TMEM39A,NCAPH2,PPP3CC,PGK1,ENTPD7,PNPO,CCND2,CXCR3,APMAP,TMEM184B,ATF5,UBAC2,PLOD3,NANS,TFG,REXO2,CDV3,POLD2,YIF1B,GANAB,TM9SF1,LSS,KIF11,UBA…
Activated CD4: DN	GSE17974_CTRL_VS_ACT_IL4_AND_ANTI_IL12_2H_CD4_TCELL_DN	day7Vsday0	greater	0.00224409	2.85916	188	51	0.271277	0.00224409	0.00224409	0.0795742	KCTD12,CCT4,RPGR,PSMD8,SDHAF2,ZNF470,CARS1,DSE,NUBP1,MTHFD2,NEMP1,AARS1,SLC7A1,NT5E,MIR17HG,RAB27A,TIMM8A,DNAJA3,FASLG,MED21,MRPS16,NAA30,DNAJC17,PIGM,ALG13,EED,GBP2,SPINT2,CDK4,NUP88,SNRNP35,MRPL17,GPR183,FBXO22,TXNRD1,SHMT2,RING1,TP53BP1,NLE1,UTP14C,C1orf216,DLAT,RBBP8,PRDX1,LAMP3,EIF3J,SH2D2A,CSNK2B,SLC25A32,YWHAE,JMJD4,CEP19,MIR3142HG,NCBP1,GON7,MRPS28,CRNKL1,EIF2B2,TMBIM1,IMP3,TXNDC15,ZNF780…
Activated CD4: UP	GSE40274_CTRL_VS_GATA1_TRANSDUCED_ACTIVATED_CD4_TCELL_UP	day7Vsday0	greater	0.00302396	2.77086	116	21	0.181034	0.00302396	0.00302396	0.0991858	DDX17,TEDC1,GDPGP1,CD7,NTPCR,PYCARD,STARD5,SUSD3,GIMAP8,EVL,MRPL40,TLN1,RETSAT,IFIT1,DCST1,CBX7,CTSC,HGS,PML,CCDC167,PLA2G15,MT-CYB,HTATIP2,SIRT6,SNX32,CSF3R,CFH,DTD2,PLXNA1,PYM1,IGSF8,MAPK13,SHLD1,SNX27,ADGRE4P,DPYSL2,FCER1G,PLCD1,TCP11L1,FAM193B,UBA3,IRF2,UBL7,KLHL5,CIITA,IL15RA,RNF13,FMNL1,XKRX,TWF2,CD55,SPINT1,MYO1F,SETMAR,CCND1,ARHGAP45,CD300A,RHBDF2,MFAP3,NCKAP1L,FBXL8,PHF7,SLC26A6,RAB3D,C6…
Activated CD4: DN	GSE17974_CTRL_VS_ACT_IL4_AND_ANTI_IL12_4H_CD4_TCELL_DN	day7Vsday0	greater	0.00407996	2.65941	191	40	0.209424	0.00407996	0.00407996	0.124486	ITGB1BP1,LTA,GLS,RAP1A,YWHAE,ZMYM6,MRRF,XBP1,ELMO3,OSBPL3,YARS2,WIZ,PRDX1,MRPL17,C1orf216,LPIN2,MAP7D3,SPAG1,RAB27A,DNAJA3,IL1R1,GBP2,IFRD2,ELP5,GAR1,TMEM177,MAP2K3,ZPR1,SLC39A8,RRP9,PPP1R14B,ERP44,RAB11A,SLC29A1,FUNDC2,TAF1A,CLN6,PER2,PSMD8,XPOT,PKIA,CACYBP,VPS35,TIMM50,MED21,IMMT,DDX10,BBS12,ANKS3,UBL5,URB2,ZNF234,HOMER1,POP1,GGCT,ASNS,RANBP1,RUVBL2,BTLA,PDCD2L,STX6,LYST,CMSS1,DUSP14,NEMP1,TIMM…
72h untr. CD4: DN	GSE17974_2H_VS_72H_UNTREATED_IN_VITRO_CD4_TCELL_DN	day7Vsday0	greater	0.00459786	2.61797	193	31	0.160622	0.00459786	0.00459786	0.1371	GNPAT,C4orf3,CHCHD3,CLNS1A,STAP2,ANO6,ZMIZ1,PLEKHJ1,POU2F1,DLEU1,CTNNA1,ITGB2,DDIT4,TMEM101,COMMD10,MCEE,CZIB,ANXA11,SDHAF3,RECQL4,GALK1,COX5A,PHKB,MLH1,KDM7A-DT,GFM2,DTD1,SAPCD1,INVS,COPG2,DNMT1,POLR3GL,FIG4,C4orf46,ORC3,RWDD2A,ARHGAP11A,CBX1,CETN3,CCDC25,SRGAP2C,CAPG,JPT1,ATP5IF1,GLRX3,MPV17,APAF1,MTA3,DRAM2,PRKAG1,PRDX4,EIF2D,PHPT1,TRAF3IP2,MAPKAPK3,TMEM65,TATDN1,UBE2L6,PSD4,SLC39A4,SLC2A3,MAG…
Activated CD4 Memory: DN	GSE36476_CTRL_VS_TSST_ACT_72H_MEMORY_CD4_TCELL_YOUNG_DN	day7Vsday0	greater	0.00673946	2.4844	164	27	0.164634	0.00673946	0.00673946	0.176843	NME1,GBAP1,FEN1,SLC43A3,CENPM,STT3A,RBM4B,TPM4,MRPL35,HILPDA,LGMN,TARS1,RAD51,TK1,PSEN2,PTTG1,TXN,IL2RA,PCLAF,MCUR1,DHX32,ACTG1,APOLD1,TYMS,DHFR,CKAP5,PXMP2,AURKA,CENPS,RAD51D,SRSF1,MYL6B,SPAG5,GK,GPR19,KIFC1,MEAK7,TNFAIP1,SFT2D2,FBXO5,TMEM106C,IL1R1,HSPA1A,FABP5,PCK2,RAD54L,UBFD1,DUT,MCM5,FH,MCM7,ACO1,MED14,BDH1,ACOT7,CORO1C,TALDO1,GGH,RBBP8,TIMM10,SMC1A,GMNN,NCAPG,FOXM1,MYB,TUBG1,EXTL2,DSN1,ACA…
Activated CD4: DN	GSE40274_FOXP3_VS_FOXP3_AND_IRF4_TRANSDUCED_ACTIVATED_CD4_TCELL_DN	day7Vsday0	greater	0.0112228	2.29373	164	34	0.207317	0.0112228	0.0112228	0.252991	CPT1A,CLIP1,SLC22A5,KLHL6,IQGAP2,AVEN,JADE1,RNF43,CERS4,CDC25B,PABPC1L,SLC25A20,ATP10D,CEMIP2,S100A11,MMD,LIG4,PDE2A,GCNT1,H1-0,PDE4DIP,MATK,TAF5L,MTHFD1L,CRIP1,TKTL1,TMEM154,S1PR4,AREL1,S100A6,ITGA4,RFLNB,EVI2B,TRAF5,AP3M2,SLAMF6,C15orf39,TMED5,GALM,FBXL14,CDKN2C,SLC35C2,IKZF3,GLRX,SLBP,CASS4,FAM89A,CCR4,MAF,ARSB,TAF9B,P2RX7,HSPB1,IL10RA,FITM2,TRAF3IP2,TEC,VTI1B,PLEK,THTPA,ARRDC4,CC2D2A,TOR4A,FA…
Conv. Treg vs CD4 Naive: DN	GSE24634_NAIVE_CD4_TCELL_VS_DAY5_IL4_CONV_TREG_DN	day7Vsday0	greater	0.0112684	2.29047	193	35	0.181347	0.0112684	0.0112684	0.252991	KNTC1,CCT7,NAT10,ACTB,UBE2K,PPP1R14B,HSPA14,CSNK2A1,AVEN,KIF3A,RCC1,RAD50,ILVBL,CCT3,BATF,TRAF1,GTPBP4,ACOT13,GTDC1,FHL2,BRCA1,LARS2,PLPP1,DKC1,DOHH,GPN3,NTHL1,DDX39A,CYB5B,ARL3,G3BP1,MPP6,CD38,PRKAG1,TIMM17A,NAA10,CNP,CRELD2,CASP3,ANAPC1,KPNB1,HK1,RWDD2B,TBL2,NDUFA8,ORMDL2,NARS2,DNM1L,NDUFC2,MRPS2,MREG,UTP14A,PAGR1,ATP6V0B,SLC25A32,PPP1R8,KDELR2,ALDH3A2,UBE2S,COASY,ATP6V1D,LONP1,RRP15,CASP7,NUDT…
CD4 HDAC inhibitor: DN	GSE15735_CTRL_VS_HDAC_INHIBITOR_TREATED_CD4_TCELL_2H_DN	day7Vsday0	greater	0.0137368	2.21526	155	25	0.16129	0.0137368	0.0137368	0.300379	FAM241A,FCGRT,NKG7,HLA-DOA,CD79B,KCNC3,SLC35E3,CTSW,DNAJC15,GLIPR2,EOMES,RACGAP1,SCFD2,CST7,PIM2,ADAM19,ZNF600,FRMD4A,IQSEC1,ENG,STX2,CXXC5,SELPLG,BAIAP3,CDC14B,CAPRIN2,CRTAM,CD72,USP11,SLC25A4,PLAC8,PIGP,HPCAL1,GAB3,GPR68,ITGAE,ZNF2,POLR1B,SEMA4A,ZYX,XRN2,COX8A,PDE2A,RECK,MCOLN2,FAM189B,PRF1,TRMT10A,CCR9,PEAK1,FBF1,SLC35G1,SLC16A1,ADGRG5,RHOQ,USP20,SYTL3,SIDT1,RSAD1,NCF1,RRAS2,BACE1,EXOC4,SNAI3,…
Activated CD4: UP	GSE40274_CTRL_VS_IRF4_TRANSDUCED_ACTIVATED_CD4_TCELL_UP	day7Vsday0	greater	0.0154266	2.17108	128	21	0.164062	0.0154266	0.0154266	0.325537	AGAP1,FNDC11,KCTD11,SEC22C,MRPL49,CTBP2,ELOVL1,FAM161A,TMEM50A,S1PR4,PSAP,YY1,DUSP7,GPR155,PPP1R9B,NMI,MRPL11,LRP5,SULF2,CCPG1,ASB7,SLC8B1,PTRH2,BLOC1S3,SERPINB8,SPCS1,AP2S1,RAB31,CASP9,ARL6IP1,ALOX5AP,LIPA,SLC46A3,MCEE,PDLIM2,MRPL57,CTSS,SLC27A4,PDGFB,CCND1,UBE2L6,SCAMP1,CLIC1,ALPK1,MLEC,CD48,SLC41A3,PRDX2,POFUT1,PAFAH1B3,TMEM106A,EDEM2,TPM1,CTSD,NOD1,MGAT1,NPL,TBC1D8,IMP3,TMEM229B,UBTD1,TACO1,H…
Activated CD4: DN	GSE28726_NAIVE_VS_ACTIVATED_CD4_TCELL_DN	day7Vsday0	greater	0.0156317	2.16268	171	34	0.19883	0.0156317	0.0156317	0.325537	NME1,NRAS,CDK4,LDHA,EIF2S1,AARS1,COMT,RAD54L,BHLHE40,SHMT2,AURKB,GPX1,DUSP4,HSPH1,PAICS,SAP30,COX6A1,STX11,FANCL,CYB5B,CCNA2,PHGDH,PRDX1,GSTP1,NEFH,CCNB1,MYBL2,EBNA1BP2,CLIC1,CIT,SEPTIN8,AHCY,KIF11,TYMS,CENPF,CCT5,CYFIP1,TMEM106C,RUVBL2,LTA,SERPINE2,MRPL28,CTNNA1,DOK1,PTTG1,RLN2,PKM,PSMG1,MAP2K3,GPI,PRDX3,PCLAF,MCM4,VWA5A,PCK2,MCM5,TNFRSF9,DHCR24,PNP,CENPS,GNG5,HMGN2,PLAGL2,MIF,TOMM40,AP4M1,PGK1,…
Activated CD4: DN	GSE17974_0H_VS_6H_IN_VITRO_ACT_CD4_TCELL_DN	day7Vsday0	greater	0.0175909	2.11384	192	45	0.234375	0.0175909	0.0175909	0.352524	TP53BP1,SLC7A1,PAICS,PKIA,B4GALT5,PEAK1,GRK3,PTPN22,WDR3,TMEM126B,MRPL20,GTDC1,QDPR,HAUS7,POLR2H,PRMT1,LCP2,SEC11C,NFXL1,TXNL4A,TIAM1,BACH2,STX6,POLR3H,PITPNA,CSTF3,PRDX4,PHLDA1,RAB27A,NAXE,NUBP1,PGD,FAM114A2,ADO,ATP1B3,C14orf119,NT5E,PTK2,SLC29A1,PSMG1,UTP18,EIF4E2,CCT6A,TBCCD1,PPIL1,IMP3,UTP11,MOB3C,FLAD1,HOMER1,TBL2,TOP1MT,CCDC86,POLR1G,YARS2,XPOT,OSBPL3,PIGM,SFT2D2,TOMM5,GMPPB,SLC25A32,MFSD3,…
Activated CD4 Memory: DN	GSE36476_CTRL_VS_TSST_ACT_16H_MEMORY_CD4_TCELL_YOUNG_DN	day7Vsday0	greater	0.0187778	2.08755	178	41	0.230337	0.0187778	0.0187778	0.362301	DNAJB6,CCL4,WDR46,BYSL,EXOSC4,SRM,HILPDA,TALDO1,SERBP1,WDR77,CD200,ATF5,TBL3,ALAS1,AIMP2,NPL,ZWILCH,NME1,GCNT1,TUBG1,MRPL35,MGLL,IPO5,SLC43A3,TNFRSF4,SOCS1,AGO2,HRAS,FABP5,IL12RB2,MSMO1,PUS7,YBX3,STAT5A,GK,LAMP3,CYCS,ZNF248,TNF,SEPHS2,UCK2,ATP6V0B,ADO,TXN,CISH,SLCO4A1,CDK2AP1,PGAM1,RAD51C,TUBA1C,PRR3,FH,IER3,TARS1,ALDH2,GCLM,GNG5,UMPS,MCUR1,SNX5,TYROBP,POP1,NETO2,MFSD5,PTPRK,CLN5,FLII,MRPL20,TUBB…
Activated CD4: DN	GSE2770_UNTREATED_VS_IL12_TREATED_ACT_CD4_TCELL_2H_DN	day7Vsday0	greater	0.0199541	2.06173	193	34	0.176166	0.0199541	0.0199541	0.372369	VAT1,RREB1,BPNT1,KPNA2,USP21,RNF11,FTX,GRSF1,PEX26,TUBG1,C1orf109,YWHAH,SPTSSA,AKR1B1,JPT1,CAMKK1,HOPX,TRIP10,TMBIM6,MRPS35,RPN1,RALB,CHST2,SCP2,LDLR,GIPC1,PRDX2,RPP30,C11orf24,TUBA1A,SEPHS2,ATPAF1,C11orf68,CARNMT1,MTIF2,FAM102A,CBX6,C12orf43,SFR1,EID1,FHOD1,SLC9A3R1,TENT5C,MMD,C2orf69,TSC22D4,NFXL1,ZNHIT2,INCENP,FCSK,HPCAL1,SCARB1,TMEM109,ZNF708,MBNL3,SAC3D1,TFG,PSMC3,DNAJA1,CCNG1,DNAJB1,DFFB,SG…
CD4 HDAC inhibitor: DN	GSE15735_CTRL_VS_HDAC_INHIBITOR_TREATED_CD4_TCELL_12H_DN	day7Vsday0	greater	0.021142	2.03823	176	34	0.193182	0.021142	0.021142	0.385253	METTL27,SEPTIN9,GALNT7,CDKN1A,DCUN1D3,LGALS3BP,RAP2B,IFIT1,HCST,LPIN1,PPP2R5A,SMC4,SMURF1,PIWIL4,ACCS,P2RX7,RINL,ADGRL1,CAMKK1,BAIAP3,EML5,TESC,TTLL12,TIMELESS,CNN2,ESYT2,SLC20A1,STXBP5,CCDC102A,RAB37,GOSR1,ZNF623,B3GALT4,KCNC3,ZC3HAV1L,RNASEL,RORA,CCND3,SRPK1,CCS,PDHA1,CACNA2D4,METTL9,ADGRG5,TUBB,BACE1,RAB8B,TGFA,LDLRAP1,MACROD1,BICDL1,CEP97,CLIP1,PTGER2,SLCO3A1,STAT4,POLR1B,DDX60,PELI1,ATP8B2,C…
Activated CD4: UP	GSE2770_IL4_ACT_VS_ACT_CD4_TCELL_2H_UP	day7Vsday0	greater	0.0328812	1.84516	199	34	0.170854	0.0328812	0.0328812	0.522521	F2R,CSNK2B,TRIOBP,GM2A,PPP1R21,NSF,CORO1B,PTRH1,HDDC2,DDIT4,PPP1CA,TRAPPC2L,BLOC1S1,DNAJC15,TUBB2B,SBK1,RXYLT1,SPATA13,MACROD1,COX6B1,WDR13,BST2,SLF1,AK3,TRAPPC2,ARHGAP21,PXN,SUMF1,PAPSS1,MANBA,NAE1,NAA20,HES6,VPS28,PRXL2B,PTDSS2,NAA10,MPC2,BACH2,VOPP1,SH3BP1,MPHOSPH6,RGS10,SLC25A14,RBL2,PGP,STAM,SEC11C,CDC34,NCAPH2,ZFP64,ACO1,GUK1,ORMDL2,UQCC3,NME7,ADH5,RFWD3,NCF4,TUBG1,GTPBP3,NUDT1,SLAIN1,MPV17…
Activated CD4: UP	GSE40274_CTRL_VS_SATB1_TRANSDUCED_ACTIVATED_CD4_TCELL_UP	day7Vsday0	greater	0.0380085	1.78066	146	23	0.157534	0.0380085	0.0380085	0.56156	MYO18A,MAN2A1,KMO,TAPBP,PDE1B,RASGRP1,FMNL2,PDE6D,POLD1,CEBPA,OAS3,SLC66A3,COMMD3,CBX8,DUSP7,PXK,PSMB9,KHK,ABLIM1,ENPP4,GMCL1,ANKS6,LCMT1,FMN1,CDC25B,AP3M2,CHD9,PPP6R2,ALOX5,NPC2,CTSC,RNASEL,HIGD2A,CORO1A,RHBDF2,FERMT3,ANAPC5,ERP27,ITPRIPL1,TCP11L2,PARP3,HELZ2,HSD17B10,SLAMF1,FAM193B,PPP3CC,KLF2,SRPK3,ARHGEF18,H2AW,TPMT,LIPA,FRY,CYSLTR1,FMO5,ASB1,ARSK,WDCP,MAPK14,ALDOC,ANTXR2,MBD5,SOAT1,PSMB8,SLC…
Activated CD4: UP	GSE40274_CTRL_VS_HELIOS_TRANSDUCED_ACTIVATED_CD4_TCELL_UP	day7Vsday0	greater	0.0540775	1.61205	132	17	0.128788	0.0540775	0.0540775	0.663436	TSPAN17,TBC1D1,AGAP1,GRHPR,RFC2,ADAM15,KMO,ALPK1,ST6GAL1,SLC25A53,EIF1B,KIZ,PLXNA1,FBXL8,EVI5L,ASAH1,ST3GAL4,NCOA7,STX2,MAN2A1,TNFAIP8,LIPA,KHK,CPOX,SLC14A1,KCNA2,MATK,PPP1R21,MARVELD1,MCTP2,KIF21B,SERINC5,SHLD2,RGS14,PSAP,CD99L2,CREBBP,UBAC2,HDAC10,ST3GAL3,ECH1,IL27RA,RASSF4,PSD4,SPOP,RPUSD1,SRPK3,IQGAP2,SDCCAG8,TKTL1,AMPD3,H2AZ1,ANKRD44,CEBPA,HIP1,NUDT7,TSEN34,TMX3,CARNS1,MYO18A,PRKD2,NDUFS2,PP…
Activated CD4: UP	GSE40274_FOXP3_VS_FOXP3_AND_PBX1_TRANSDUCED_ACTIVATED_CD4_TCELL_UP	day7Vsday0	greater	0.0749235	1.44331	173	37	0.213873	0.0749235	0.0749235	0.744694	CASS4,TKTL1,SLBP,SLC25A33,CCR4,ZNF764,ICOS,LGALS1,CCR10,RAP1A,CRIP1,TEC,SSR1,MST1,NCK2,CPM,PPP2R5A,CCR2,CD48,ADGRB2,ECI1,IKZF3,GLRX,CLIP1,KCNK6,CRTC3,MYADM,M6PR,MAF,PRDM1,FAM89A,KLHL6,ATXN1L,PPP4R1,S100A6,S100A11,CERKL,HSPB1,RNF146,PLPP1,CCDC126,MEIOC,TIPARP,KLRG1,SDAD1,SEC24D,PTPN4,PLEK,SESN1,CHD7,LRBA,SMYD4,EIF4EBP2,SERPINB1,EPB41L4A,PPAT,CPSF3,CCNG1,UBASH3B,PDE2A,PTPRE,VAMP5,ASB2,CD79B,AKAP7,I…
72h untr. CD4: UP	GSE17974_0.5H_VS_72H_UNTREATED_IN_VITRO_CD4_TCELL_UP	day7Vsday0	less	3.91109e-17	-8.75995	182	75	0.412088	3.91109e-17	3.91109e-17	5.13135e-14	ZNF791,CCNY,DAZAP2,SF1,CLUH,TMEM183A,RRP15,TIMM23,BACH1,KDM6A,QTRT2,KBTBD2,VCPKMT,ALG13,DDX21,SUCO,TADA2B,ZNF805,RBM19,ATG2A,SYNM,SFPQ,CXCL16,SLC25A33,IQSEC1,KLF11,FCMR,NSMCE3,ANXA1,ZHX1,PLEKHM1,RYK,COQ10A,JOSD1,SIK1,CAST,KANSL2,L3MBTL3,NOL6,JMY,FRS2,SLC11A2,ID2,BTG2,NCOA5,DDX19B,ITGA6,GADD45B,LEF1-AS1,EIF5,CD83,SLC25A32,RNF220,GABBR1,BTBD9,TENT5A,PTGER4,RBSN,DNAJC25,IKZF5,LAPTM4A,TAF1C,ZXDA,SOX6…
Activated CD4: UP	GSE17974_0.5H_VS_72H_IL4_AND_ANTI_IL12_ACT_CD4_TCELL_UP	day7Vsday0	less	1.27118e-16	-8.57404	192	71	0.369792	1.27118e-16	1.27118e-16	8.33896e-14	TMEM243,AHCTF1,SOX4,CCDC66,CSRNP1,TRAPPC13,GTF2B,MOAP1,JADE1,NOL8,PELI1,SMURF1,HIF1A,JMY,PSTK,ATMIN,NELL2,NUP214,TCF7L2,CUX1,NAP1L5,WDR91,ELMO2,CTSO,SPATA2,ZXDB,RAB11FIP2,LEPROTL1,LYSMD2,USPL1,NGRN,VAV3,KDM6A,CRTC3,ULK1,SAMD4B,RPP38,IQSEC1,PARP6,ZNF571,WNT7A,ZHX1,ZSCAN32,LSM14A,JMJD1C,PDZD8,SERPINA1,CSGALNACT1,OGFRL1,AZIN1,FAM160B2,NRIP1,SRSF6,AKR1C1,USP3,MTHFD2L,CCNY,PRKAA1,PIGW,FXYD5,SETMAR,CHD…
Activated CD4 Memory: UP	GSE36476_CTRL_VS_TSST_ACT_72H_MEMORY_CD4_TCELL_YOUNG_UP	day7Vsday0	less	7.21994e-15	-8.00405	193	88	0.455959	7.21994e-15	7.21994e-15	3.15752e-12	DUSP1,FAM13A,CD69,YTHDF3,SERINC5,PTGER4,TNFAIP3,YPEL5,TMX4,PIK3R1,SLC2A3,NR4A2,FOS,USP34,JADE1,SIK1,CCNL1,RAB11FIP2,ADD3,ARL4A,KANSL2,MXI1,CFH,SH2B3,HECA,CIRBP,DYRK2,PIK3IP1,USP3,PELI1,PRKCB,IRS2,ARL4C,LYPD3,TSC22D3,RGCC,TMEM127,RLF,RAP1GAP2,KAT6B,IL11RA,TTC17,IFITM1,MGAT4A,NR3C2,PER1,ARHGEF18,PLCL2,EPHA4,MARCHF8,TENT5A,TSPYL4,RIPOR2,CHD1,CRY2,MOAP1,DYRK1A,AMT,SORL1,MX2,TOB1,RNF11,PFN2,NKTR,CRTC3…
72h untr. CD4: UP	GSE17974_1H_VS_72H_UNTREATED_IN_VITRO_CD4_TCELL_UP	day7Vsday0	less	9.55001e-14	-7.63317	189	71	0.375661	9.55001e-14	9.55001e-14	3.1324e-11	SCYL2,PTP4A1,ALG13,ELF2,ZFP36,TRMT12,SLC25A32,QTRT2,SYNCRIP,FCMR,RYK,ATP6V1G1,BLOC1S4,CTSL,CTU2,VPS37B,RBSN,FAM53C,TIMM23,NSMCE3,ERP27,RAB30,BCL2L11,KANSL2,JADE1,TSPYL2,DNAJB9,SIK1,JMY,CCDC86,MOAP1,RAPGEF6,FAM222B,TNIP2,TMEM201,IP6K2,MYNN,DNAJB12,SECISBP2,DGCR11,GORAB,MAT2A,PHF20L1,NOL6,DUSP11,ERLEC1,FKRP,SURF2,ZHX1,TMEM243,IQSEC1,CEMIP2,NXT1,CUL3,ZNF281,ANXA1,ZNF3,SNX9,RPP38,MYC,WDR47,SLC25A33,C…
Activated CD4: UP	GSE17974_CTRL_VS_ACT_IL4_AND_ANTI_IL12_12H_CD4_TCELL_UP	day7Vsday0	less	1.40585e-12	-7.23726	180	69	0.383333	1.40585e-12	1.40585e-12	3.68895e-10	PTPRJ,RFX3,MEF2D,ARRDC3,PARP8,ZFYVE28,SYNM,TNRC6B,SLC9A9,BNIP3L,DNAJB9,TCF7L2,NDRG1,RAP1GAP2,ATXN1L,TOB1,JUNB,TSPAN32,YOD1,CAPN2,ZFAND2A,AHNAK,GPR65,C16orf54,LPAR2,PKIG,IRF2BP2,SOCS3,NR4A2,GADD45B,TNFSF8,BIN2,SLC2A3,YPEL2,PELI2,TTC32,FAM228B,SC5D,NSMCE3,TMEM156,BAG3,ANKDD1A,MAP4K4,PGAP3,UCP2,STAG3L4,MDS2,PDE4D,AMOT,HAUS3,MIR646HG,HSD17B11,SGK1,COQ10B,MYO1G,ZNF34,KIFC2,CSGALNACT1,KCNA3,MXI1,CDKN2A…
Activated CD4: UP	GSE17974_CTRL_VS_ACT_IL4_AND_ANTI_IL12_48H_CD4_TCELL_UP	day7Vsday0	less	1.8264e-12	-7.21289	170	58	0.341176	1.8264e-12	1.8264e-12	3.99373e-10	LCOR,C9orf72,TPRG1L,SNX29,GPATCH2,PTP4A1,GSAP,PCSK5,KLF2,MEF2D,TSPAN32,ZNF101,PAIP1,GPRASP2,TOB1,LMTK2,JMY,ATXN1L,CUX1,OVGP1,SC5D,NFKBIZ,OTUD1,ITGA6,WHAMM,RIMKLB,KRT73,FNDC3B,SNN,AHDC1,DPEP2,FBXL20,MUL1,TMEM254-AS1,FAM204A,IL11RA,SOX6,SGK1,KCNA3,KIFC2,SOCS3,GPRASP1,TPM2,VAV3,TXK,TRIB2,MAP4K4,ZBTB20,SLC7A6,TNFSF8,PIM1,ARHGAP21,FAM8A1,IER2,ERO1B,VCPKMT,ATP2B1-AS1,ATG14,LYZ,TRAPPC13,SECISBP2L,MARCHF…
Activated CD4: UP	GSE17974_CTRL_VS_ACT_IL4_AND_ANTI_IL12_24H_CD4_TCELL_UP	day7Vsday0	less	1.75324e-11	-6.82742	188	67	0.356383	1.75324e-11	1.75324e-11	3.07877e-09	ARRDC3,JMY,ATXN1L,MEF2D,VIPR1,TPRG1L,NAP1L5,ITGA6,BIN2,JUNB,ZFAND3,MAP4K4,DPEP2,C9orf72,ITGA4,PCSK5,MORC2-AS1,MIR22HG,VPS9D1,IL11RA,ASAH1,FBXL5,ZXDB,CD4,GPRASP2,FAM8A1,IL7R,RALGPS2,ST3GAL5,FBXO33,YPEL5,PELI2,RREB1,TOX,FAM204A,ARMC12,IRF2BP2,LCOR,SOX4,KRT73,ZNF101,SECISBP2L,C16orf54,CRYBG1,ITGAM,KAT6A,TNFSF8,PDCD4-AS1,PNPLA8,PARP8,LYZ,FAM214A,TXK,FAM117A,STAG3L4,NDRG1,CTBS,SENP7,RNF10,TTC32,INPP5A…
Activated CD4: UP	GSE17974_0H_VS_48H_IN_VITRO_ACT_CD4_TCELL_UP	day7Vsday0	less	1.8773e-11	-6.83598	172	64	0.372093	1.8773e-11	1.8773e-11	3.07877e-09	SNX29,COQ10A,FAM200B,PCNT,PTP4A1,NAAA,ZNF329,SYNM,TRAPPC10,USF3,TPRG1L,TSPYL4,IL11RA,KLF2,ERO1B,ATXN1L,MIR22HG,PTPRJ,PARP8,TPM2,FAM8A1,ETV3,FNDC3B,NFKBIZ,ZNF256,PGAP3,TENM1,TIGD1,SELL,GPRASP2,RNF125,ENC1,GABBR1,PELI2,AUTS2,ZNF592,MAN2B2,PDCL,VPS9D1,LYZ,KRT73,TOX,NR4A2,FBXL5,ITGA6,MARCHF8,DPEP2,MEF2D,ITPRIP,ANXA1,ZRANB1,EPHA4,AK5,TRIB2,MORC2-AS1,YPEL5,IFT20,SPTY2D1,GPATCH2,GPRASP1,KANSL2,MAP3K5,BI…
Activated CD4: UP	GSE17974_0H_VS_72H_IN_VITRO_ACT_CD4_TCELL_UP	day7Vsday0	less	2.63319e-11	-6.77676	175	65	0.371429	2.63319e-11	2.63319e-11	3.8386e-09	ANKRD36C,ZNF805,VPS9D1,MAN2B2,FAM200B,ANKRD52,IRS2,PTP4A1,SLC25A33,COQ10A,NSMCE3,NOM1,KLF4,USF3,MARCHF8,ID2,RNF125,PCSK5,SYNM,ZBTB20,AK5,RFX3,EGR1,FBXL5,MIR22HG,RAPGEF1,PARP8,EPHA4,FHIT,IL11RA,SKIL,TPM2,TSSC4,CHD9,SIK1,VIPR1,KANSL2,ITGA6,JUN,GABBR1,VCPKMT,ANXA1,TRIB1,SNX29,COQ10B,ENC1,PGAP3,RARS2,SAMD4B,MARCHF2,SLC12A9,DGKQ,RGS2,CIRBP,TNFSF8,UTP15,GABARAPL1,TSPYL4,WDR53,TRIM16L,ZNF8,ZNF394,ATXN1L…
Activated CD4: UP	GSE17974_0H_VS_24H_IN_VITRO_ACT_CD4_TCELL_UP	day7Vsday0	less	3.81907e-11	-6.71366	177	56	0.316384	3.81907e-11	3.81907e-11	5.01062e-09	DPEP2,ZNF8,BIN2,VPS9D1,TXK,ITPRIP,IRS2,JUNB,GPR65,ENC1,RASGRP2,JMY,ZNF34,ARRDC3,KCNA3,ZFAND3,ZNF805,NFYC-AS1,DUSP1,TOB1,TCF7L2,SYNM,ZNF394,SPON2,YPEL5,PPP1R12B,ITGA6,PLXDC1,ZNF10,CFP,KRT73,ATG14,SGK1,FAM228B,PELI2,GADD45A,MYLIP,YPEL2,TMEM156,MORC2-AS1,ERO1B,TNFRSF10D,ERP27,AK5,MDS2,PARP8,LINC02035,ZDHHC11,MAFF,TSC22D3,ZNF101,GABBR1,SAMD4B,ITGAM,BAG3,YPEL3,WASF2,KLF2,EPHA4,KAT6A,HYKK,RALGPS2,CLEC1…
Activated CD4 Memory: UP	GSE36476_CTRL_VS_TSST_ACT_40H_MEMORY_CD4_TCELL_YOUNG_UP	day7Vsday0	less	9.06793e-11	-6.55529	191	69	0.361257	9.06793e-11	9.06793e-11	1.08156e-08	SERINC5,CIRBP,TSC22D3,DUSP1,JUN,NR3C2,HSD17B11,YPEL5,KLF2,HIC2,TOB1,CD69,KLRB1,AQP3,TCTA,SMAGP,FOS,RORA,CRTC3,IL11RA,SETD2,CFH,CCNL1,ADD3,PIK3R1,USP34,TNFAIP3,SIK1,JADE1,DYRK2,KANSL2,RAB11FIP2,CTSF,ARL4A,PIK3IP1,MARCHF8,IRS2,MAPRE2,SEMA4C,PTGER4,ARL4C,FRAT1,RIPOR2,RAP1GAP2,RASGRP2,ARHGEF18,LEPROTL1,SIGIRR,MXI1,EPHA4,DNAJB1,TTC17,MGAT4A,TRIB2,FGF9,GOLGA4,RRN3P1,EZH1,CLK1,USP3,ZNF131,MTMR10,RLF,TPT…
Activated CD4: UP	GSE17974_CTRL_VS_ACT_IL4_AND_ANTI_IL12_72H_CD4_TCELL_UP	day7Vsday0	less	1.67563e-10	-6.4584	185	61	0.32973	1.67563e-10	1.67563e-10	1.83202e-08	ASAH1,TPRG1L,JADE1,IL7R,C9orf78,CTSO,DPEP2,ZNF8,ITPRIP,VPS9D1,MFSD1,VAV3,MAP4K4,EID3,NAAA,TRAPPC10,SYNM,COQ10B,PCSK5,LMF2,IPCEF1,PARP8,SAMD4B,CUX1,TRAPPC13,ZNF805,GSAP,CSGALNACT1,MAN2B2,PCNX2,NFKBIZ,BMPR2,PELI2,TRIB1,TMEM9B,GNPTG,TYROBP,POLR3E,IQCE,LCOR,WHAMM,USF3,NRIP1,SKIL,HERC6,MAFF,PSTK,SAMHD1,MARCHF8,CCDC66,RAPGEF1,CD69,ITGA6,MTUS1,ZXDB,MARCHF2,TCF7L2,CNST,LATS1,FAM200B,ZNF552,RIOK1,NAP1L5,A…
TCF1 KO: UP	GSE20754_WT_VS_TCF1_KO_MEMORY_CD8_TCELL_UP	day7Vsday0	less	1.23276e-09	-6.12139	178	63	0.353933	1.23276e-09	1.23276e-09	1.24414e-07	SWAP70,NFKBIB,HSPA1B,ERCC1,ARID5A,FRS2,RAB1A,ATP6V1C1,MRPL32,CWC25,BCL2L11,SRC,KLHL26,WBP2,PDRG1,ATF5,VAMP2,MAIP1,DUSP1,PPP1R15A,NR4A1,C3AR1,UBE2B,CDIP1,ABL2,ZEB1,ADNP2,TNIP1,TIMM10,SQSTM1,CCDC86,ASB1,HBS1L,RAB20,KCMF1,NOCT,BTG3,ZNF830,ZBTB39,CHD2,SERTAD1,PTPN2,SMG5,CHTOP,THAP6,ATOX1,BDP1,NDRG1,HS6ST1,ADAM17,IRS2,ZNF436,PDGFB,MLLT6,TMEM256,ZNF546,C3orf38,SNORD104,AMZ2,POGK,SLC7A1,RELB,KLF7,MOAP1,…
Activated CD4: UP	GSE17974_CTRL_VS_ACT_IL4_AND_ANTI_IL12_6H_CD4_TCELL_UP	day7Vsday0	less	4.86835e-09	-5.87562	178	56	0.314607	4.86835e-09	4.86835e-09	4.53675e-07	BIN2,PARP8,H1-10-AS1,AGTPBP1,MARCHF2,DOK2,FHIT,NSMCE3,DIAPH2,HKDC1,H1-2,SLC12A7,IRS2,SLC2A3,PELI2,ZNF34,H2AW,SAMHD1,IRF2BP2,RAP1GAP2,MORC2-AS1,ISG20,PSTK,NAP1L5,PCSK5,MLLT11,JUNB,TCEA3,IQGAP2,PRKCB,DUSP1,SOCS3,SUSD3,PDE4D,C16orf74,KCNA3,PTP4A1,SC5D,DDIT4,ITPRIP,ERP27,ANKDD1A,YPEL5,ZNF669,HMGB2,ZFP36L2,SIK1,MEF2D,RETREG1,H1-10,TTC32,ENPP2,RFX3,TSC22D1,RNF139,TBC1D5,SKIL,NDRG1,MAP4K4,PIEZO1,ARHGEF1…
Activated CD4: UP	GSE17974_1.5H_VS_72H_IL4_AND_ANTI_IL12_ACT_CD4_TCELL_UP	day7Vsday0	less	5.18683e-09	-5.85366	192	65	0.338542	5.18683e-09	5.18683e-09	4.53675e-07	MTMR6,CCDC146,RNF38,ELMO2,PIGW,RBMXL1,TNF,MED13L,CD69,ZXDA,DPP8,GPM6B,CDK12,GRAMD4,MTUS1,DDX27,PELI1,ZXDB,PSTK,PUS3,LEPROTL1,PON2,MAST4,PIK3CA,EMC8,TRPS1,C6orf120,MED19,SETD1B,SNORD89,DCTN6,ATMIN,KTI12,SEC62,SPATA2,CEBPZ,CD83,EPB41L4A,ZNF641,RPP38,IL7R,SMCR8,INPP5K,PELI2,LINC01260,SDE2,PRMT6,CHMP7,B4GALT7,MPP7,USP27X,PLK3,ADPRM,CERK,SLU7,THAP7,SCARB2,JADE2,SLC9A8,CKAP4,STRIP1,RAPGEF6,IL23A,PLK2,R…
Activated CD4: UP	GSE17974_0H_VS_12H_IN_VITRO_ACT_CD4_TCELL_UP	day7Vsday0	less	9.24318e-09	-5.75224	186	62	0.333333	9.24318e-09	9.24318e-09	7.57941e-07	ITGA4,YPEL5,ZNF34,DPEP2,GPRASP2,ST3GAL5,NDRG1,UTRN,ARRDC3,AGTPBP1,RBM33,HEG1,NET1,RASGRP2,TCF7L2,ZNF101,OVGP1,SLC2A3,MYO1G,GPR65,GABBR1,KRT73,PLEK,AK5,AQP3,KCTD3,IRF2BP2,PARP8,PDCD4-AS1,ZNF256,ZNF329,ZNF552,NR4A2,HELZ,IER2,BIN2,TXK,NAP1L5,RNF125,ATXN1L,CKAP2,EPHA4,MEF2D,PDE4D,SCARNA17,SOCS3,FAM8A1,SPTBN1,FAM200B,ASAH1,MXI1,COQ10B,PPP3CC,ZNF8,PTP4A1,PERP,SYTL1,RBSN,MYLIP,SKIL,CRIP1,TENM1,CERS6,HYK…
Activated CD4 Memory: UP	GSE36476_CTRL_VS_TSST_ACT_72H_MEMORY_CD4_TCELL_OLD_UP	day7Vsday0	less	1.91942e-08	-5.64372	152	44	0.289474	1.91942e-08	1.91942e-08	1.40709e-06	FAM13A,DUSP1,RAD52,PDZD8,TSC22D3,LINC00667,NLRP3,STOM,ARL4A,NR3C2,SLC16A10,FCGRT,RPL23AP53,USP3,RAP1GAP2,SLC5A5,ACTR5,INPP5A,IQSEC1,RASGRP1,TBC1D5,THUMPD1,PLCL2,SIK1,YPEL5,IRS2,ATMIN,PTCH1,SAR1A,DNAJB1,TOB1,NR4A2,RLF,SORL1,ANXA1,DGKD,SCARB2,MNT,PCBP3,OSER1,ZNF529,CEBPD,ZNF37BP,ZFP36L2,SECISBP2,CRY2,FOS,DCAF4,LARS1,LIPT1,CHN2,CD69,ZBTB43,MXI1,DAZAP2,KAT6B,CIRBP,NOMO3,PFN2,MOAP1,RPS29,IGFBP3,JUN,CX…
BCL6 Low: DN	GSE24574_BCL6_HIGH_TFH_VS_TFH_CD4_TCELL_DN	day7Vsday0	less	1.93046e-08	-5.61152	192	53	0.276042	1.93046e-08	1.93046e-08	1.40709e-06	RPL37,DDX5,DAZAP2,LEPROTL1,UBXN1,TDRD3,TLE5,CYTH1,AKAP8,RBMS1,RPS8,RCE1,SYNE1,CHD3,SPAG9,HLA-E,CCNI,CTSO,SGSM2,ZFP36L2,EIF3G,SRSF6,CALM1,ADD3,RGS1,FASN,FAM168A,RPS15A,BTG2,RPL36A,CIRBP,TPP1,ZBTB1,MFGE8,SH3YL1,RGS10,STK17A,CXCR4,RPS20,EIF1,LAMP1,SORL1,JOSD1,CASP4,NCOA1,OSER1,SEC31B,RBM39,DNAJB6,DGKA,POU6F1,PER1,RANBP2,ABLIM1,CTSW,RBM38,ATG13,H3-3B,FCGRT,AXIN1,SGK1,NUCB2,PIK3IP1,DNAJB2,USP34,RUNX1,…
Activated CD4: DN	GSE17974_CTRL_VS_ACT_IL4_AND_ANTI_IL12_0.5H_CD4_TCELL_DN	day7Vsday0	less	3.13282e-08	-5.54458	158	58	0.367089	3.13282e-08	3.13282e-08	2.16329e-06	BTG2,GPR183,BCL2A1,TCAF1,ITGA3,SH3RF3-AS1,DNAJB4,RASGEF1B,MED21,CYTIP,ETV3,BCOR,TMEM243,EGR1,SNHG3,IER2,NR4A1,SPRY1,NFKBID,SLC31A1,EXOSC3,EVI2A,HCP5,FAM220A,GMNN,TP53RK,TXNDC15,ZNF184,PTRH2,SNRNP35,KPNA2,GGACT,KLHL18,DUSP2,C17orf100,RNF113A,MRPS18A,CRNKL1,C6orf120,ZNF331,SRSF1,ZNF701,ZNF850,S1PR1,ZNF569,MRPL42,GPR18,IBA57,CCNH,CSTF2T,CENPL,ZNF571,AP5S1,JAGN1,TNF,FAM98A,SELENOK,PPM1D,SELENOS,FUT4,…
Activated CD4: UP	GSE17974_CTRL_VS_ACT_IL4_AND_ANTI_IL12_4H_CD4_TCELL_UP	day7Vsday0	less	1.10514e-07	-5.28689	174	51	0.293103	1.10514e-07	1.10514e-07	7.2497e-06	KIFC2,TPM2,TCEA3,LCOR,ANKRD36C,GPRASP2,NAAA,BIN2,IQGAP2,MYO1G,ZNF101,KCNA3,GABBR1,IRF2BP2,SAMHD1,GPATCH2,TOB1,BBS9,ST3GAL5,ACAP1,PCNT,HAUS3,DUSP1,DTD1,RFX3,SUCLG2,GADD45A,DPEP2,BIN1,PELI2,EPHX2,FAM204A,SP140L,PTPRM,TARBP1,CKAP2,H2AW,ARRDC3,MEF2D,LIMD1,ASAH1,HAUS5,NSMCE3,REC8,TJP2,MARCHF2,MPP7,SNN,STK16,SUSD4,SMYD3,TAGLN2,FAM8A1,PLAC8,RBM33,PTP4A1,SUGT1P3,TBC1D5,LMO7,HSD17B11,ITGA4,FBXL12,S100A6,F…
Conv. Treg vs CD4 Naive: UP	GSE24634_NAIVE_CD4_TCELL_VS_DAY7_IL4_CONV_TREG_UP	day7Vsday0	less	1.45402e-07	-5.22259	192	59	0.307292	1.45402e-07	1.45402e-07	9.08416e-06	SMURF2,RNF38,SPEN,SGSH,LRPAP1,ZNF34,RNF125,VPS51,SPECC1L,TENT5C,PRKAB2,MTCH1,ITGA5,KANK1,KLF13,ABCA7,BRD9,ATG9A,SLC16A6,COQ10B,SEMA4F,TCTA,ARL4C,PTGER4,TSC22D1,TNFAIP3,CYFIP2,SECISBP2L,DBP,SAMHD1,GADD45B,MED13L,SGF29,ZBTB40,GOLGA8H,SMAD7,TCF7,JADE1,RELA,FAM53C,PDP1,DCAF16,HLA-F,SLC25A16,NGDN,KLHL28,ZNF510,SLC7A6,TGFBRAP1,CEP68,MSL2,TOE1,REX1BD,ZNF516,TMEM185B,LPCAT3,E4F1,STRN3,SC5D,PTPRA,SF1,DGKZ…
Activated CD4 Memory: UP	GSE36476_CTRL_VS_TSST_ACT_40H_MEMORY_CD4_TCELL_OLD_UP	day7Vsday0	less	3.54654e-07	-5.06666	151	47	0.311258	3.54654e-07	3.54654e-07	2.02307e-05	RPS27,FAM204A,DGKD,NKTR,ARL4C,MYH11,VCPIP1,NR3C2,ATXN7,RORA,THUMPD1,NR4A2,WNT10B,MOAP1,ATMIN,ZNF395,PDZD8,TSC22D3,DYRK2,RPL23AP53,ADD3,TLR3,EEF1D,NLRP3,SUN2,CHD1,ELF2,YPEL5,KCNH2,USPL1,DUSP1,JUN,KAT6B,RASGRP2,MYBL1,SORL1,ITGB1,IPCEF1,RIPOR2,KLF2,RALGAPA1,RAP1GAP2,PTCH1,ZBTB20,TENT5C,MCF2L,BAIAP2L2,TMX4,USP19,SIK1,KIAA1614,FAM8A1,ASIC1,IRS2,MXI1,JOSD1,DPEP2,AQP3,ITGB2,MYEF2,CR2,USP36,UBE2G2,TSPYL1…
Activated CD4: DN	GSE40274_CTRL_VS_GATA1_TRANSDUCED_ACTIVATED_CD4_TCELL_DN	day7Vsday0	less	3.7592e-07	-5.06815	135	40	0.296296	3.7592e-07	3.7592e-07	2.05503e-05	TOB2,RASSF3,DPH3,RBM7,IL21R,TOP1,TMEM167B,STK38L,ZC3H12A,STAP1,KLHDC4,MAFK,KPNA4,DDX54,PLK4,PTP4A1,CAMK2N1,PMF1,CCSAP,DGKD,DNAJA2,APTX,MIR17HG,DTWD2,XPNPEP3,VPS18,ATF4,HIC2,COQ8A,IGF2R,USP31,CBX4,GCH1,RELB,NUP54,GTF2E2,LINC-PINT,SCPEP1,ARRDC3,IRF2BP2,CNOT6L,UQCRFS1,USP44,H1-10,ARID5A,SIAH2,H1-2,KLF6,DENND2C,RBM8A,TRIB1,PLK3,EIF3A,ZC3H10,MOB2,ZBTB25,BTG1,PIK3IP1,ITK,RHEB,MED7,SLC16A6,TMEM251,MIR7-…
Conv. Treg vs CD4 Naive: UP	GSE24634_NAIVE_CD4_TCELL_VS_DAY5_IL4_CONV_TREG_UP	day7Vsday0	less	5.76209e-07	-4.94818	181	48	0.265193	5.76209e-07	5.76209e-07	2.90764e-05	TOB1,TP73-AS1,TCTA,CHKB,CDK6,ATP6V1G2,ZNF669,RNF139,NGRN,ADGRL1,NOL12,LITAF,RNF125,RPL35A,ABCA7,MX2,PACS1,ZNF34,ANKRD12,PRKAB2,RPL28,JADE1,SLC16A6,ABLIM1,RNF38,ZC3H12A,FOXN3,BCL11B,BCL2,LEPROTL1,ECHDC2,ZBTB40,HAUS3,ZBTB1,HECA,CYTH1,TRIM22,ZNF551,TPST1,RPL11,SRSF5,CYTIP,ANKRD6,IFT20,SGSH,TENT5A,ATP8A1,FAM53C,IQCK,ATXN7,SNN,MTERF4,KANSL2,FHIT,ZSWIM8,SETD2,PARP16,CBFA2T2,RHOH,TRAPPC6A,STX16,IL23A,RP…
Activated CD4: DN	GSE17974_0H_VS_0.5H_IN_VITRO_ACT_CD4_TCELL_DN	day7Vsday0	less	1.3308e-06	-4.79967	134	54	0.402985	1.3308e-06	1.3308e-06	6.31395e-05	PAF1,IER2,BCOR,YOD1,EGR1,BTG2,GLTPD2,NFKBID,HCP5,EXOC2,YIPF4,NR4A1,ZNF184,AP5B1,RASGEF1B,DUSP4,ZNF331,GPR183,DUSP2,ANKHD1,KLF10,TNF,ISG20L2,FYCO1,ETV3,GPR18,IBA57,SLC31A1,EVI2A,SLC30A1,SESN3,KPNA2,TEX30,HSF5,YRDC,FAM200A,SLC9A5,GMNN,SLCO4C1,DCTN4,PPAN,PTRH2,RAD54B,RABIF,ZNF571,PPM1D,NUDT15,GCK,SAP30L-AS1,FAM98A,TMEM126A,C16orf91,PFKFB3,RBSN,NR4A2,CNTNAP1,LGALS4,CMC2,SRSF1,TRMT10C,PANX1,TASL,GGACT…
Conv. Treg vs CD4 Naive: UP	GSE24634_NAIVE_CD4_TCELL_VS_DAY10_IL4_CONV_TREG_UP	day7Vsday0	less	1.34749e-06	-4.78828	145	33	0.227586	1.34749e-06	1.34749e-06	6.31395e-05	ZNF510,CDC37L1,PDK1,ULK2,CD248,SNHG17,FHIT,OSER1,RPS15A,TGFBR2,PNRC1,RPL35A,SUSD4,RHOBTB3,LYRM9,FAU,KLF13,MAP2K6,RPL19,ASPH,ZFP2,GALNT11,MCTP1,UXT,NAP1L3,SLC16A6,AK5,ZNF669,TGFA,PLEKHB1,TSPYL2,APBA2,PRICKLE3,UPK2,TPST1,ICOSLG,FASTK,JOSD1,PIK3IP1,JADE1,PLXNB1,RASA3,C19orf53,NAA15,NBPF10,ADAM22,ARHGAP32,COL11A2,SMAD7,XKR8,GPR153,ATG14,UBIAD1,RPL38,BIN1,OVGP1,TNNT3,DGKZ,RPL27,SELL,RNFT2,INCENP,DCAF4…
Activated CD4 Memory: UP	GSE36476_CTRL_VS_TSST_ACT_16H_MEMORY_CD4_TCELL_YOUNG_UP	day7Vsday0	less	1.02947e-05	-4.31263	193	67	0.34715	1.02947e-05	1.02947e-05	0.000435698	ITM2B,TOB1,S100A4,HMGB2,HSD17B11,RASGRP2,DPYD,DYRK2,KAT6B,FOS,CRTC3,SIGIRR,NR4A2,SERINC5,SETD2,ARHGEF18,HERC5,RIPOR2,YPEL5,PLCL2,MED6,RPS27,EVI2B,MGAT4A,TMX4,ADD3,CHD1,SLC2A3,ARL4C,KLF2,MYO1F,FYB1,TSC22D3,MXI1,NR3C2,RAP1GAP2,JUN,CD69,TOP2A,ARL4A,USP34,CFH,IRS2,ITGB2,PCNP,ARHGAP15,SIK1,DNAJB1,KANSL2,PTPN4,SLC35D2,MCUB,LEF1,LYPD3,UQCRB,ANAPC15,CMC4,TRMO,SYNJ2,FRAT1,MX2,NUCB2,PIK3R1,PIK3CA,SH3BGRL,C…
Activated CD4: UP	GSE17974_2.5H_VS_72H_IL4_AND_ANTI_IL12_ACT_CD4_TCELL_UP	day7Vsday0	less	1.08142e-05	-4.30091	194	59	0.304124	1.08142e-05	1.08142e-05	0.000443384	FKRP,NOP16,SH2B3,SLC7A1,ZNF2,HIC2,TMBIM1,MTMR6,MTUS1,DDX27,GTPBP4,VAV3,R3HDM4,ZXDA,RASSF2,MAST4,IL7R,TEX261,IER2,NIPA2,C9orf78,NFX1,GAR1,TAF9B,SLC25A44,CD6,CAST,RRAGC,SDHAF2,ICOS,PSMA3-AS1,NUP98,ATMIN,HERC6,TRIM39,PLEKHB2,CBLB,SMURF1,TRAPPC4,NXT1,CHMP7,LZTS3,TPRG1L,ZNF200,CDC42EP3,POLR3B,ZNF350,TMEM33,REL,NUFIP1,CTSO,SHISAL2A,MRPS23,DERL1,IWS1,MTHFD2L,NGRN,CENATAC,CDK12,LINC01260,PTGER4,ZNF263,TM…
Conv. Treg vs CD4 Naive: UP	GSE24634_NAIVE_CD4_TCELL_VS_DAY3_IL4_CONV_TREG_UP	day7Vsday0	less	2.6539e-05	-4.09135	180	52	0.288889	2.6539e-05	2.6539e-05	0.00102409	HKDC1,KLHL3,PSPN,PIK3R1,VCPIP1,TOB1,GARRE1,TCTA,VPS51,FHIT,ITGA6,CYTH1,FYB1,CD6,MCUB,ZNF862,KBTBD2,RPL35A,SERINC5,ZNF211,ZNF329,SPSB3,BTG2,CEMIP2,MTERF4,ASPH,PLEKHA5,NLRP1,KAT2B,SGSM2,ELF2,MAN2B2,BNIP2,BTN3A1,DAZAP2,CTSF,RABGAP1L,CLK1,RPL11,BCL11B,RPS27,DPEP2,PDCD4-AS1,CACFD1,OSER1,FAM66D,FGF9,LITAF,TENT5A,ACSM3,CDR2,OPTN,PLEKHB1,ATP6V1G2,TMEM185B,SLC2A4RG,CUTA,SNX6,STK38,S1PR1,PLEKHA1,IQCK,PAX6,…
Activated CD4: UP	GSE17974_0H_VS_6H_IN_VITRO_ACT_CD4_TCELL_UP	day7Vsday0	less	3.11953e-05	-4.05314	176	50	0.284091	3.11953e-05	3.11953e-05	0.00116938	HEBP2,FAM8A1,C9orf72,RBM33,PTP4A1,TSPAN32,PARP8,MAN2B2,SLC9A9,ZNF101,SNN,KCTD3,ASB16-AS1,TCEA3,TSPYL4,ARHGEF11,LINC00173,DDIT4,DCTN3,SYNM,ITPRIP,PTPRM,DPEP2,FAM200B,SOCS3,HSD17B11,HYKK,VIPR1,FBXO33,H1-10,MEF2D,RNF125,MDS2,AKTIP,PSTK,SPON2,EPHX2,TTC28,ZNF592,ROGDI,KAT6B,SRD5A1,BIN2,ZBTB20,GABBR1,SKIL,FNIP1,KLF7,IL10RA,RETREG1,CCDC69,CD4,ZDHHC11,IRF2BPL,FAM24B,FHIT,SOX4,AK5,RFX3,SUCLG2,ZNF34,ZBTB4,…
Activated CD4: DN	GSE40274_CTRL_VS_IRF4_TRANSDUCED_ACTIVATED_CD4_TCELL_DN	day7Vsday0	less	6.92549e-05	-3.86802	134	40	0.298507	6.92549e-05	6.92549e-05	0.00252396	PLK3,OPA3,BATF,CCR4,PNPO,DNAJB6,UBE2S,IL21R,YRDC,TAF4B,OASL,BSDC1,ITK,EXTL2,ZSWIM4,MORF4L2,PSD,DEGS1,IL3RA,VPS18,OSGIN2,UBQLN1,SLC3A2,TENT5C,PRKX,MANEA,FAM76A,SNX18,PSKH1,WNK1,SGSM1,FBXO6,TRIP10,PPP1R10,APOBEC2,MAP3K1,MAP3K8,CD274,IRF2BP2,CWC25,PGM1,B4GALT1,PPP1R16B,MED10,TBC1D15,SATB1,BCL2L13,IFT140,ATP6V0D1,SELENOK,BHLHE40,SLC25A38,SIDT2,CCDC9,PVR,TMEM120B,KLF11,GNB5,UBXN4,IRAK1BP1,TNFRSF9,FOS,…
Activated CD4: DN	GSE2770_TGFB_AND_IL4_VS_IL12_TREATED_ACT_CD4_TCELL_48H_DN	day7Vsday0	less	0.000113626	-3.7228	192	58	0.302083	0.000113626	0.000113626	0.00382249	ARID3B,WDR74,QSER1,CLIP1,GPR137B,SUN2,NUP50,DDX6,EPHX2,CBR3,PLOD3,SV2A,U2AF2,SOCS1,ARHGAP17,SGK1,DPF2,PLEKHO2,DLL1,PATL2,CCNH,DNAJC9,BACH2,DNAJB11,KDM6A,CCR9,TUBB,ZNF827,MICALL1,BTG2,RABGAP1L,YY1AP1,ATP8B2,LPP,EIF3A,PSMG4,OTUB1,MIDN,PJA1,NCK2,TOR1A,ELL,RCBTB2,PTMA,C12orf75,ITCH,ALG8,FOXP1,CTPS1,MTHFD2,RHOG,RNF19B,ABHD17B,TICAM1,SIK1,TEX10,TRBV24-1,CDK12,ATP10A,TP53INP2,NSMAF,DDX39A,PHLDA1,MAN2A1,…
CD8 Naive vs CD8 Stem Memory: UP	GSE23321_CD8_STEM_CELL_MEMORY_VS_NAIVE_CD8_TCELL_UP	day7Vsday0	less	0.000292704	-3.47102	171	37	0.216374	0.000292704	0.000292704	0.00846076	USP16,TMA16,GCN1,POLR1A,CCT6A,THOP1,DPM1,SNHG1,MCOLN2,HNRNPA1,GCNA,PELP1,UBE2E3,ZBTB21,HSPH1,PRKDC,MLF1,GRIN2C,USP37,YBX1,AGFG1,NFYA,AFG3L2,GPN2,NAA25,NFIL3,MIR23AHG,LETM1,RPIA,SLC35B1,EXTL2,STX6,IKBIP,PSMD2,TBX6,MRAP,NANP,NDUFAF3,RHOB,C12orf29,PTPMT1,FAM107B,PKIA,MFSD14A,CD226,SREBF1,NFAT5,RELB,SUCO,VPS72,DDX27,TNFAIP3,ABCF3,MRPL20,CKS2,RBM17,COX20,NOL10,YIF1A,SLC17A5,PANX1,FDX1,PHF6,FAM210A,TNF…
Activated CD4 Memory: UP	GSE36476_CTRL_VS_TSST_ACT_16H_MEMORY_CD4_TCELL_OLD_UP	day7Vsday0	less	0.000464622	-3.34092	170	48	0.282353	0.000464622	0.000464622	0.0124826	LINC01260,YPEL5,TLR3,ARL4C,MSRA,FAM8A1,RIPOR2,ACACB,TMX4,TSC22D3,DGKD,SUN2,C11orf21,SORL1,S100A4,BEX3,ITM2B,GNB5,DNAJB1,MOAP1,RASGRP2,ARHGEF6,ZNF711,CR2,CHD1,ARGLU1,AQP3,ZNF529,CRYL1,RALGAPA1,TNFAIP3,ADD3,TNIK,PDZD8,SIK1,PLCD1,MCF2L,GABPB1-IT1,PDK1,ZNF226,ATF7IP2,ADCY7,ZFP36L2,MAPRE2,SLC2A3,PLCG1,FOS,RBM48,FCGRT,LONP2,TOB1,PTP4A1,WNT7A,BIN1,VNN2,CHI3L2,NFYA,ELAPOR1,LEF1,TENT5C,NR3C2,RAP1GAP2,PIK3…
Activated CD4: DN	GSE20198_IL12_IL18_VS_IFNA_TREATED_ACT_CD4_TCELL_DN	day7Vsday0	less	0.000951331	-3.12922	174	44	0.252874	0.000951331	0.000951331	0.0244735	SLC22A5,SRP54,CCND2,TRIM23,TRIM27,FAM43A,MOSMO,SUPT5H,CPLANE1,STAT4,MAP3K1,FAM209A,SIGMAR1,UBOX5,VCPKMT,HSF4,ALKBH5,PCLAF,ZDHHC14,NRG4,ADAM10,PDCD6,GPR153,CRNKL1,YIPF5,ZNF7,RCC2,SON,EHD1,EIF4E,NRBF2,RAB10,WDR37,RRP9,RPS6KA5,CGAS,LMNA,VPS33B,CD164,NUP107,SNHG17,NFYC,JAK1,ACKR4,CMTM6,PPP2R1B,DDX19B,CENPJ,PLEKHA3,NUP133,TRAK1,FAM204A,TES,MED17,SRCAP,RELB,GADD45A,PDCD6IP,AGBL5,PGRMC2,RNF19A,MAGT1,MTF…
CD4 Naive vs CD8 Naive: DN	GSE22886_CD8_VS_CD4_NAIVE_TCELL_DN	day7Vsday0	less	0.000997946	-3.12156	135	26	0.192593	0.000997946	0.000997946	0.0251789	MXI1,ATP1A1,LZTS3,CLASRP,CSGALNACT1,AP3M2,IL4R,TENT4A,TIAM1,SH2B1,MAPT,CD4,CTSL,RAB40C,RARA,DENND2A,LMTK2,SLC6A8,MFGE8,TNS2,ENTPD4,MPP1,POMT2,ANK1,LIPE,MAP3K1,CACNA1I,NKTR,LMBR1L,ZNF587,MAP4K2,TAF15,OAZ3,C1orf54,GP1BA,ATXN7L3B,WWP1,WNT7A,GNG11,ATG9A,HECA,SCAND2P,GARRE1,CARD9,SPG7,RERE,UPP1,TLE2,SORBS3,SCAF4,F5,RAB5C,GABBR1,FAM13A,P2RX4,VAT1,NLRP1,INTS1,ZBTB20,E2F2,PELI1,ARMC6,GORASP1,TRIM25,NFKBI…
Activated CD4: DN	GSE2770_TGFB_AND_IL4_VS_IL12_TREATED_ACT_CD4_TCELL_2H_DN	day7Vsday0	less	0.00191815	-2.91243	163	42	0.257669	0.00191815	0.00191815	0.0438053	GNA12,IL2RB,RABAC1,ITPKC,TNFRSF9,FAM114A2,AP5Z1,GNAS,STX1A,ARFGAP1,LAG3,ZNF439,RAP1A,LTC4S,ZNF329,PHLDA1,ITPR2,PLAUR,CSRNP1,DCUN1D3,PDE4D,IRAK2,TNFRSF18,LACC1,CD6,CMTM1,SLC25A44,ADAM8,TMED9,PPM1F,DBH-AS1,CYP20A1,PLXNA1,ZNF557,DNAJB2,IRGQ,ZNF549,CAB39L,MAEA,NR4A2,SAMSN1,CEBPB,CYSLTR1,SH2D2A,TUBB2A,CMPK2,ZNF563,MIR663AHG,DDIT4,NFE2L1,ANXA7,TANK,DUSP4,TOB2,SLC7A5,DENND1B,ETV6,AACS,HGSNAT,INPP5A,DEF8…
Activated CD4: UP	GSE17974_0H_VS_2H_IN_VITRO_ACT_CD4_TCELL_UP	day7Vsday0	less	0.0313712	-1.8667	186	48	0.258065	0.0313712	0.0313712	0.27588	ZDHHC11,SLC2A3,NFKBIZ,SNN,ARRDC3,PSTK,CAMK2D,R3HDM2,HEMK1,DHRS7,ANKRD36C,MDS2,SAMHD1,FAM200B,TARBP1,RFXANK,ACAP1,TMIGD2,SOCS3,ANAPC15,PTPN13,JUN,RGS2,WAS,NFIL3,ZBED6CL,ABCA2,ITGB7,TPRN,KIFC2,CDCA7,MCOLN1,LMF2,PCIF1,FBXO33,MAN2B2,VAMP5,KCTD3,ATP6V0E2,RGS1,S100A6,LINC00173,POLR3GL,ZDHHC14,FYB1,TRABD2A,BMP1,IRF1-AS1,ARHGAP32,FAM78A,RNPEP,ETHE1,DLG3,CASP1,PIGA,PNKP,SC5D,SLC16A5,ASAH1,ANKRD39,VPS26B,C…
CD4 Naive vs CD8 Naive: UP	GSE22886_CD8_VS_CD4_NAIVE_TCELL_UP	day14Vsday0	greater	5.67175e-12	7.00182	194	43	0.221649	5.67175e-12	5.67175e-12	7.44134e-09	NEK7,NME6,PIGV,C1orf174,MID1IP1,NEK4,SDAD1,MMUT,TRAF5,CD8B,AREL1,CRTAM,TMCO1,INTS14,TBC1D10B,RAB22A,LPXN,DAXX,GLT8D1,ABCF1,ZMPSTE24,USP11,SDF2,EHBP1,PDCD10,WDR7,RNF170,PDCD6,ADAT1,OGFOD1,PEX13,CKLF,DPY19L4,ZMYM6,DPP8,PMS1,NCK1,SPATA7,SH2D1A,LRIF1,HPS5,ERGIC2,DYNLT3,DNAL4,ATP8A1,DKC1,GTF2E1,SLC26A2,NME7,ALG5,YBX3,CD8A,SLC39A14,CARS1,PRR5,ARL6IP1,ZFAND6,PGM1,SYNRG,CDC42EP3,SNAPC5,PRKCH,CHSY1,EXOC2,…
Activated CD4: DN	GSE17974_CTRL_VS_ACT_IL4_AND_ANTI_IL12_72H_CD4_TCELL_DN	day14Vsday0	greater	3.54504e-09	5.92722	186	44	0.236559	3.54504e-09	3.54504e-09	1.58329e-06	PTPN22,HOMER2,NSD2,PSMG1,FUT11,C12orf75,POLD3,MEOX1,ATP6V1F,DHPS,IGSF8,TMEM120A,HDHD5,CPNE2,MGAT1,MTA3,NUP42,HMGB3,STXBP1,RNGTT,ANKZF1,RCC1,DHRS1,SLC25A43,KEAP1,ISCA2,TCEA1,IMMT,MAP3K6,C1orf21,PAM,HNRNPA2B1,SND1,BRIP1,MAP3K21,GNGT2,RAD51D,YARS2,EHHADH,TMEM273,FUCA2,SNX12,RECQL4,ZNF232,MRPL18,GBP2,MPG,DPAGT1,ATP23,RHEBL1,NCKAP1L,CDK2,PSMB2,CEP152,CAP1,ITM2C,TWF2,TXNRD1,SYT11,ATG7,IARS2,SLC39A8,FGG…
Conv. Treg vs CD4 Naive: DN	GSE24634_NAIVE_CD4_TCELL_VS_DAY10_IL4_CONV_TREG_DN	day14Vsday0	greater	4.82711e-09	5.87187	185	45	0.243243	4.82711e-09	4.82711e-09	1.58329e-06	CASP9,IMMT,RAP2A,PDE4A,DCUN1D1,ATP6V1C1,PDXK,PTGER2,B2M,GTF2H1,CD2,TALDO1,WSB2,RRM2,SLC5A3,B3GALT4,POP7,CD58,PRC1,ZMIZ1,POLD3,SMC4,GLRX2,TMED5,SP110,TMEM9B,DHRS7B,AGPAT5,PAPSS1,PRCP,CFLAR,H2BC12,NAB1,PPP1CB,RAD50,NDUFA8,WDR5B,CASP3,ACAT1,MFHAS1,METTL7A,SPATS2L,PYCARD,ARHGAP19,RAB11A,GPR137B,ANXA5,HMGCL,AKR1A1,GORASP2,MBOAT7,SERPINB1,PCLAF,SRGAP2,CD38,NUSAP1,SMARCAL1,UBE2K,TMEM43,ABTB2,TNFSF10,PTT…
Activated CD4: DN	GSE17974_CTRL_VS_ACT_IL4_AND_ANTI_IL12_24H_CD4_TCELL_DN	day14Vsday0	greater	1.51026e-08	5.65868	192	37	0.192708	1.51026e-08	1.51026e-08	3.96293e-06	VRK1,ORC5,WDR3,TMEM106C,NIF3L1,STOML2,SNRNP25,ZMYM6,TTC26,TMEM126B,MIPEP,WRAP53,LMNB1,TPRN,POLA2,DTYMK,CCDC34,WSB2,GOT2,ACY1,SF3B3,ZNF787,TBC1D19,INTS13,PSMB2,CREB3,PHF19,QDPR,PAICS,DCLRE1B,TMEM14A,MED31,C20orf27,SLC19A1,EZH2,COA3,DNPH1,PSMD8,SH2D2A,ATG7,DESI1,ATOX1,SLC7A1,GSTP1,RUVBL2,PAF1,LSM4,ACOX1,CKS1B,CDK5,CLPP,SLC25A15,PRDX4,RFC2,DCPS,PSMG1,MIR3142HG,PI4K2B,POLR2F,MFSD4B,RPP25,SRPK1,MTHFD1…
72h untr. CD4: DN	GSE17974_1H_VS_72H_UNTREATED_IN_VITRO_CD4_TCELL_DN	day14Vsday0	greater	2.21639e-08	5.58786	189	37	0.195767	2.21639e-08	2.21639e-08	4.8465e-06	LMNB2,ORC3,PPIH,VDAC1,BLM,TMEM97,SEC11A,MAP2K1,PPA2,PSMG1,MICA,NEMP1,HMGB2,GNPAT,GFM2,AGO3,CLPB,DTD1,STAP2,SLC25A20,TIMM29,DENND10,PKN3,ZDHHC12,CGAS,APAF1,STARD3NL,RBX1,STYXL1,MYCBP,NUP37,MAD2L1,RIC8B,TFB1M,PXMP4,CLNS1A,EDC3,AP3M1,TBCD,CCT8,ZNF672,SASH3,CHAF1B,GLT8D1,YWHAQ,MPHOSPH9,TRAFD1,JPT2,SLC25A11,ANXA11,ACP5,CMSS1,MRI1,P4HA1,ETFDH,C4orf46,PRDX4,CCNA2,NCAPD3,EED,HDAC3,SKP2,ATP5F1B,CTCF,COA6,…
Activated CD4: DN	GSE17974_CTRL_VS_ACT_IL4_AND_ANTI_IL12_48H_CD4_TCELL_DN	day14Vsday0	greater	4.35742e-08	5.45878	190	40	0.210526	4.35742e-08	4.35742e-08	7.14617e-06	SLC29A1,HSCB,RCC1L,HDHD5,POP4,OST4,PRIM1,LSM4,ECI1,HMGB3,SFT2D1,LZIC,C1GALT1C1,POLR3D,ISCA2,GLB1,ZWILCH,METTL8,GSTO1,WDR54,SLC7A1,HSPB11,POLD2,MCM5,CRNKL1,ZNF780A,PPID,DNAJC17,ARF6,MED20,EZH2,TP53BP1,MRPL17,SPC24,TXNL4A,SLC25A43,TDP1,ERG28,NEMP1,HCP5,UCK2,WDR92,DYNLT2B,FPGT,TMEM121,ELOVL4,GPN3,NFE2L3,TMEM53,CSTF3,BCAT2,EGLN3,WRAP53,DHPS,APOBEC3G,ATOX1,TMEM99,C12orf75,TBC1D19,TMEM106C,WDHD1,ARMT1,…
Activated CD4: DN	GSE17974_0H_VS_12H_IN_VITRO_ACT_CD4_TCELL_DN	day14Vsday0	greater	6.76275e-08	5.37319	194	30	0.154639	6.76275e-08	6.76275e-08	9.22333e-06	PKNOX1,MMACHC,NEMP1,PUS10,C9orf40,POP4,RCC1L,MIPEP,DNAJC17,RBM6,INTS2,TBL2,GTDC1,GGH,HYOU1,GRK3,TRIB3,GFOD1,PEPD,CD200,WDR36,IMMT,FEN1,IL15RA,ANKS1A,MCOLN2,MICOS13,METTL2B,ORC5,POGLUT1,ISCA2,RECQL4,RRP9,CLIC4,ZNF787,OSBPL3,SLC7A1,MITD1,FNTB,C1GALT1C1,POLD2,SH2D2A,SRM,PPCDC,GPN3,EIF4EBP1,SNRNP35,RAB27A,EFNA4,NHP2,C14orf119,EIF3J,NFXL1,RBM28,GGCT,TCF19,ARMC6,PUS3,MTHFD2,PEMT,MICA,IFRD2,FAM241A,LIMK…
Activated CD4: DN	GSE17974_0H_VS_24H_IN_VITRO_ACT_CD4_TCELL_DN	day14Vsday0	greater	8.45491e-08	5.33788	178	36	0.202247	8.45491e-08	8.45491e-08	1.00844e-05	FAR2,MLKL,ATOX1,ZNF232,PRMT1,SLC29A1,PDCD2L,COA7,SMG9,CHAF1B,SLC19A1,MOCS3,DPAGT1,CENPM,GFOD1,LYAR,HCP5,SLC39A14,EIF2B2,RCC1,UCK2,B3GNTL1,CCNA2,BCAT2,WDR77,TIMM8A,NAB2,GALE,POLR3D,MRPL17,ZDHHC13,LRWD1,ACOT13,GEMIN6,LZTR1,SMKR1,SCFD2,PRC1,DNAJC17,BDH1,PAM,NEMP1,POLA2,PARS2,BLM,FSCN1,ALYREF,PRPF38A,MRPL12,CDK5,ID3,PNO1,TMEM106C,WDR41,UBE2M,CTPS1,RBM14,PGBD2,TRIM69,RNASEH2A,MYBL2,CENPJ,ELP5,CMSS1,TP…
Activated CD4: DN	GSE17974_CTRL_VS_ACT_IL4_AND_ANTI_IL12_12H_CD4_TCELL_DN	day14Vsday0	greater	1.12955e-07	5.27515	187	36	0.192513	1.12955e-07	1.12955e-07	1.22369e-05	ANKS1A,GOT2,OSBPL3,PAICS,FEN1,VBP1,ATOX1,TMEM126B,SEC11C,TBL2,TRIB3,KEAP1,RRP9,IFRD2,RAP1A,GLS,GTDC1,PSMG1,RCC1L,SSNA1,CLIC4,NEMP1,SFT2D1,TIAM1,ID3,SMG9,PUS10,MIR17HG,GPR183,TMEM121,GPN3,PAM,RXYLT1,UCK2,TARBP2,MED20,BDH1,SLC7A1,ERG28,TP53BP1,PPP1R14B,SPAG1,SLC38A5,HCP5,INTS13,SMKR1,SLC19A1,ATP1B3,AARS1,BAZ1B,CSTF3,NUP42,HAUS7,SNRNP25,GAR1,MCM5,MLEC,PDCD2L,C1orf216,GGCT,PIGM,RBM28,APIP,IER3,DNAJA3…
72h untr. CD4: DN	GSE17974_0.5H_VS_72H_UNTREATED_IN_VITRO_CD4_TCELL_DN	day14Vsday0	greater	1.21249e-07	5.26209	186	36	0.193548	1.21249e-07	1.21249e-07	1.22369e-05	CCDC34,GPX7,PPIH,ZNF691,SASH3,MLH1,RAN,COA6,STAP2,MSH6,DPAGT1,INVS,CYB5R3,ZNF672,NPC1,TMUB1,CLPP,PPP1CC,PLP2,PHF19,BEND5,LRPPRC,PRCP,METTL8,PEX3,PRKAG1,CLPB,PDHA1,PIGX,CRTAP,MICA,RBBP8,ATP5MC3,STX4,APAF1,TMEM116,GUK1,PSMA5,SLC25A11,TRIB3,RNPEP,DYNLL1,RAB24,STARD3NL,CCNE2,TIFA,CGAS,GALK2,SCAMP3,CEP72,CORO1B,CAPG,MOV10,TFB1M,RFC5,NAT10,MZB1,ZNF175,ELP5,CCDC28B,PRDX4,FBXO22,DCTN2,MRPL43,TMEM237,SEC2…
Activated CD4: DN	GSE17974_2.5H_VS_72H_IL4_AND_ANTI_IL12_ACT_CD4_TCELL_DN	day14Vsday0	greater	2.13203e-07	5.15221	183	23	0.125683	2.13203e-07	2.13203e-07	1.99802e-05	ACADVL,PSMB10,EIF2AK1,ZSCAN22,ETHE1,GPANK1,SQLE,SLC66A3,RNF144A,HSDL2,DBI,MTA3,LSM2,DPAGT1,TXNIP,DGKH,SFXN1,TMEM218,NUDT2,STYXL1,DHX32,CUTA,BUB3,STMN1,CDK5,PINLYP,TCEAL3,PRPSAP1,UNC45A,CLNS1A,NUP85,C12orf75,CRYL1,TMEM273,SYNE4,INTS2,STOML2,MTIF2,CAMK2G,CD9,PARP2,PDP2,PRIMPOL,ADK,NLRX1,PTAR1,HSD17B8,MGAT1,HIRIP3,PARVB,CUEDC2,IL10RB,GSDMB,HPDL,ARF5,POLD3,RAD51C,KYAT1,LETMD1,OXSM,NOL3,TCEA1,CMAS,MAP…
Activated CD4: DN	GSE17974_0.5H_VS_72H_IL4_AND_ANTI_IL12_ACT_CD4_TCELL_DN	day14Vsday0	greater	3.54803e-07	5.049	180	37	0.205556	3.54803e-07	3.54803e-07	3.10335e-05	FUCA2,FBXO36,ATP6V1F,HPDL,NSD2,POLD3,SQLE,TMEM120A,TXN2,STN1,TRIB3,EXOC3,ZSCAN22,SBF2-AS1,COA6,EMC9,SLC39A8,FOXM1,ZNF322P1,LSM2,ATP23,TMEM273,EYA3,ETHE1,BTF3,CTDSPL,PFKM,SNAPIN,ACADVL,CCDC32,FUT11,RDX,ISCA2,RLN2,HEXIM2,ASTN2,NAA38,SURF4,CNOT1,PPIL3,CD9,TRAFD1,STXBP1,CD109,CD320,SHMT1,UHRF1,UNG,MGAT1,AK3,MEOX1,PAM,AGPAT2,GNPDA1,GBP2,RCCD1,FANCA,ZNF672,MYCBP,CAMK1,ANKZF1,FXR1,PAGR1,HMGCL,SARS2,NPC1…
Activated CD4: DN	GSE17974_1.5H_VS_72H_IL4_AND_ANTI_IL12_ACT_CD4_TCELL_DN	day14Vsday0	greater	9.63011e-07	4.84134	180	28	0.155556	9.63011e-07	9.63011e-07	7.60857e-05	FUCA2,IRF2,CBY1,ACADM,ALDH18A1,CPNE2,ACADVL,ATIC,NCAPD3,EYA3,TMEM187,TRAPPC5,DHX58,TBC1D31,NHP2,SBF2-AS1,FAM219B,RAD51C,C12orf75,POLA1,MRPS15,CDK5,DHPS,NSD2,BRIP1,CDK2,ORC3,ZC3H6,RDH11,F8,ACAT1,ETHE1,DBI,ZNF232,ELOA-AS1,BRI3BP,ACLY,DDAH2,CENPM,ABRAXAS1,POLR3K,MRPS31,MRPS34,DDB2,HLTF,OXSM,STX10,RCCD1,ZNF775,EIF3J-DT,ABHD10,TMEM120A,ANKZF1,RABEPK,HPDL,PCMT1,ITPR3,B3GNTL1,FNTB,SLC25A20,VCL,ANXA4,TWF…
Activated CD4 Memory: DN	GSE36476_CTRL_VS_TSST_ACT_16H_MEMORY_CD4_TCELL_OLD_DN	day14Vsday0	greater	1.38473e-06	4.76348	180	34	0.188889	1.38473e-06	1.38473e-06	9.24652e-05	TUBG1,TALDO1,ERH,RCN1,ALAS1,DESI1,GNPDA1,AARS1,MARS1,TUBA1C,SLCO4A1,ZNF189,PDCD11,ALDH2,KDELR2,TUBB,UBE2A,GLA,IARS1,IRF4,PHB,NCBP1,GMPPB,LAMP3,PGAM1,SLC43A3,CDK4,PSMD2,GART,MRPL12,JPT2,CD40,SLC39A14,STAT1,STT3A,CDK2AP1,CLTC,ACOT13,GOT2,C1orf216,MIPEP,IL1R1,PDIA5,ACOX1,NOP16,CREG1,CTPS1,TXNL1,SLC15A3,NDUFAF4,BTBD3,ATP6V0A2,PITRM1,EIF2B4,IL2RA,MRPL15,CCT3,ATF6,GORASP2,CLCC1,SEH1L,MREG,EXOSC10,GADD4…
Activated CD4: DN	GSE17974_0H_VS_48H_IN_VITRO_ACT_CD4_TCELL_DN	day14Vsday0	greater	1.75315e-06	4.70804	192	38	0.197917	1.75315e-06	1.75315e-06	0.00010953	CENPF,FANCB,SASS6,PPID,FAF1,NEMP1,NFXL1,TMEM120A,LSM4,GM2A,LEAP2,ZNF232,WRAP53,NSD2,HDAC1,WDR54,ALCAM,KHDC1,FAR2,CKLF,CRNKL1,LRRC42,CSTF3,FAH,MED20,DHPS,TDP1,ATP5MF,GCSAM,IDH2,CHMP5,UCK2,SMG9,ORAI3,RUVBL2,SYNE4,DCP1B,ACAA2,MIR3142HG,LRRFIP2,TP53BP1,LIMK2,METTL15,GBE1,TBC1D19,EFNA4,HNRNPA2B1,PP7080,INTS2,FGF11,CCDC34,ROMO1,PCCB,MTHFD2,ZMYM6,SGCB,CMSS1,WDR92,DYM,CCT4,TBX21,PSMD8,COX8A,ACY1,PLIN2,RE…
Activated CD4 Memory: DN	GSE36476_CTRL_VS_TSST_ACT_40H_MEMORY_CD4_TCELL_OLD_DN	day14Vsday0	greater	3.07503e-06	4.59411	170	33	0.194118	3.07503e-06	3.07503e-06	0.00017541	SLCO4A1,IRF4,MSRB2,AURKB,PAICS,BDH1,CKS1B,ZNF189,FANCI,NCBP1,IER3,AARS1,TUBB6,RNASEH2A,PSMD2,GMPPB,SMC2,STMN1,MCM7,LXN,NME1,MRPL11,SLC39A14,PGAM1,GART,EBNA1BP2,SNUPN,TMEM106C,TUBA1B,AIMP2,TUBG1,CENPM,IARS1,CCNB1,CENPU,NCAPG2,GOT2,RRM2,WARS1,UCK2,FEN1,ACTG1,TBC1D8,FH,CREG1,MCM4,WDR76,KIF2C,TYMP,SEPHS2,CSTF2,SPDL1,TK1,JPT2,CCT3,EMC9,MRPL15,LAMP3,EIF2B4,STIP1,ZWINT,BLM,GSTO1,UBE2A,CKAP5,POLR2H,CDK4,…
Activated CD4: DN	GSE17974_0H_VS_72H_IN_VITRO_ACT_CD4_TCELL_DN	day14Vsday0	greater	3.93731e-06	4.53302	185	42	0.227027	3.93731e-06	3.93731e-06	0.00021524	HPRT1,BCKDK,SNRPD3,DNMT1,RCC1L,VBP1,RNGTT,MRRF,MRPL18,PSMG1,KDM7A-DT,LINC01128,DNAJC17,CCDC34,VPS26C,DUT,KEAP1,PTPN22,RAB20,DTD1,RUVBL2,GALK1,C10orf88,CRNKL1,ZNF410,RECQL4,TRIP10,FPGT,GPR157,DDIT4,RFC2,CHMP5,INTS6,KTN1,DPAGT1,LEPR,LTA,CCT4,SPAG16,VDAC1,HNRNPA2B1,NFXL1,PSMB2,HCP5,SPINT2,MAD2L2,FHOD1,POLR2H,COMMD8,MAP2K1,COX5A,BLM,DCP1B,TMEM263,SUPT20H,PDHA1,PPID,MCM5,CYTIP,TRIB3,LSM4,POLR3D,CCNF,H…
Activated CD4: DN	GSE17974_CTRL_VS_ACT_IL4_AND_ANTI_IL12_6H_CD4_TCELL_DN	day14Vsday0	greater	4.18959e-06	4.52622	167	42	0.251497	4.18959e-06	4.18959e-06	0.000219869	ZNF709,POLR1G,LYAR,EIF4EBP1,MED20,TREML2,CD200,METTL2B,SCFD2,JMJD8,CD84,NFKBID,HPDL,AEBP1,HCP5,SLC39A14,UCK2,PHLDA1,CD8A,ZNF239,ARMC6,CHN2,TRPV1,MLEC,POLR3D,FBXL18,MED21,CLN6,SH2D2A,HOMER1,LAMP3,ZC3H10,SLC19A1,LARP4B,BAZ1B,ZPR1,PCBP3,GFOD1,COA7,FADD,RIF1,RBBP8,ENDOG,MRPL35,NAB2,PHF23,POP1,FASLG,LRWD1,TEX30,HNRNPUL2,CCDC86,CD38,GON7,TSEN2,JMJD4,RBM28,TNFRSF9,POLR1A,PDCD2L,PFAS,DUSP14,ZNF232,INO80B…
Activated CD4: DN	GSE17974_0H_VS_4H_IN_VITRO_ACT_CD4_TCELL_DN	day14Vsday0	greater	5.58038e-06	4.45541	183	43	0.234973	5.58038e-06	5.58038e-06	0.000279999	POLD2,PRELID1,EIF2B2,SRM,PDCD2L,CD200,C14orf119,CMSS1,ZNF232,MMACHC,PRMT1,LINC01128,MRPL17,DSE,ABAT,ZPR1,MIR3142HG,PSMB2,LYST,LYAR,PRDX1,PKNOX1,NAB2,NUDCD1,CHMP2A,POLR3D,CDK4,DUSP18,BYSL,ANKS3,LTBP4,NAGK,RNF34,GLMN,MLYCD,GADD45GIP1,NUBP1,TNF,RRP9,ZNF71,SF3B3,LTA,ALG3,ELP5,PNO1,SLAMF1,PKIA,FKBP2,NASP,MIR17HG,MFAP1,ZNF165,PRDX4,NT5E,C11orf24,UTP11,WDR12,POGLUT1,S1PR2,ZNF443,FTSJ3,PSMB5,HAX1,ZMYM6,G…
Activated CD4 Memory: DN	GSE36476_CTRL_VS_TSST_ACT_72H_MEMORY_CD4_TCELL_OLD_DN	day14Vsday0	greater	9.13292e-06	4.3458	174	36	0.206897	9.13292e-06	9.13292e-06	0.000427943	CSTF2,AURKB,PAICS,GBP2,RRM2,PSMB5,CLCC1,GATB,SLCO4A1,SMC2,STMN1,CLTC,TUBB,ZWINT,ACOT13,TUBA1B,GART,HMGN2,FAH,ACOT7,IL1R1,SEPHS2,COL6A3,NCBP1,APOL1,MCM4,AURKA,MTHFD1,BLM,TOP2A,UCK2,CENPU,NUP93,JPT2,CORO1C,RAD51,KEAP1,IRF4,RAB33A,GMPPB,GTF2H4,SHMT1,TUBG1,CCNB1,COMMD4,FOCAD,LYRM4,NCAPH,PSMD2,GTDC1,JPT1,AARS1,EMC9,EBNA1BP2,CYC1,MACROH2A1,FANCI,GLA,RNASEH2A,TPX2,IL2RA,RACGAP1,RAD51C,SPAG5,ZNF189,PSMG1…
Activated CD4 Memory: DN	GSE36476_CTRL_VS_TSST_ACT_40H_MEMORY_CD4_TCELL_YOUNG_DN	day14Vsday0	greater	1.35781e-05	4.25683	165	31	0.187879	1.35781e-05	1.35781e-05	0.000602589	CENPM,AURKB,FAH,WDR77,DHFR,HILPDA,TMEM106C,TALDO1,TP53BP1,CENPS,GBAP1,NCAPH,AIMP2,SLC43A3,MCM5,PXMP2,BYSL,RPA3,RAD51D,PCLAF,LAMP3,FEN1,PPCDC,PXMP4,IPO5,CCNE1,IL2RA,NCAPG2,BRCA1,PCNA,MCM2,RAD54L,NME1,ACTG1,GINS2,LMNB2,HPRT1,WARS1,TXN,STMN1,CHAF1A,TARS1,TUBG1,GINS3,GALE,GRK3,ACOT7,CKS1B,CTLA4,IFI30,CKAP5,TYMS,VANGL1,CENPU,MRPL35,IRF4,STT3A,POLA2,LIG3,DHCR24,ALDH2,NUSAP1,SPATA5L1,KCNK5,DNAJB6,UCK2,M…
Activated CD4: UP	GSE17974_0H_VS_0.5H_IN_VITRO_ACT_CD4_TCELL_UP	day14Vsday0	greater	1.37787e-05	4.27696	120	16	0.133333	1.37787e-05	1.37787e-05	0.000602589	SUSD4,PGAP3,ZNF337,DDA1,SALL2,RPS6KL1,ARMC2,CYB561D1,CEP170B,AHDC1,CASP4LP,NME6,TGFB3,TCAP,BPNT1,SYNGAP1,GLYCTK,CTDSPL,AMOT,JOSD2,CFLAR-AS1,ZFYVE28,CD14,RTP5,TADA3,TFPT,SNUPN,FLAD1,MECR,KXD1,ZNF731P,ZBTB45,SLC25A23,AGPAT1,STK16,SCN8A,CLIP2,EMC9,TENM1,LRRC61,TTLL12,NCF1C,IL17RE,GAL3ST4,SNX17,LMF2,SUSD3,MCOLN1,TEPP,OGFOD1,UQCC3,IL17RC,NCKIPSD,NUDT18,PDE4DIP,GABBR1,SMARCC2,NUDT22,ALG12,FAAP20,NDOR1,…
Activated CD4: UP	GSE40274_CTRL_VS_IRF4_TRANSDUCED_ACTIVATED_CD4_TCELL_UP	day14Vsday0	greater	1.47303e-05	4.25537	128	21	0.164062	1.47303e-05	1.47303e-05	0.000623426	AGAP1,FNDC11,KCTD11,SEC22C,MRPL49,CTBP2,ELOVL1,FAM161A,TMEM50A,S1PR4,PSAP,YY1,DUSP7,GPR155,PPP1R9B,NMI,MRPL11,LRP5,SULF2,CCPG1,ASB7,SLC8B1,PTRH2,BLOC1S3,SERPINB8,SPCS1,AP2S1,RAB31,CASP9,ARL6IP1,ALOX5AP,LIPA,SLC46A3,MCEE,PDLIM2,MRPL57,CTSS,SLC27A4,PDGFB,CCND1,UBE2L6,SCAMP1,CLIC1,ALPK1,MLEC,CD48,SLC41A3,PRDX2,POFUT1,PAFAH1B3,TMEM106A,EDEM2,TPM1,CTSD,NOD1,MGAT1,NPL,TBC1D8,IMP3,TMEM229B,UBTD1,TACO1,H…
Conv. Treg vs CD4 Naive: DN	GSE24634_NAIVE_CD4_TCELL_VS_DAY7_IL4_CONV_TREG_DN	day14Vsday0	greater	1.83714e-05	4.1794	181	36	0.198895	1.83714e-05	1.83714e-05	0.000753228	NME1,MTHFD1,LAPTM4B,ACP2,ALDOA,IMMT,SERPINB1,HMGCL,PDCL,SMARCD2,DDB2,GNG5,PPIA,GMPPB,COASY,GSTO1,NUP62,SEC14L1,PSMA5,DNM1L,LSM4,MYL6B,CYB561D2,B3GALT4,ACOT8,NFIL3,SQLE,TMEM106C,PSMB2,PUDP,CFLAR,EIF2B2,SPATS2L,NCKAP1L,IFI16,ENTPD1,DERL1,PPP4R1,FANCL,PPP4C,C1orf112,KEAP1,UQCRQ,GABPB1,ANXA5,CDC7,GOLGB1,DHFR,MRPS12,PSMD14,FEN1,NDUFAB1,DHTKD1,VCP,NASP,PDIA6,CENPE,RAD51,NDUFA7,KNTC1,GFI1,RAB27A,CNP,DPP…
Activated CD4: UP	GSE40274_CTRL_VS_GATA1_TRANSDUCED_ACTIVATED_CD4_TCELL_UP	day14Vsday0	greater	5.57657e-05	3.93226	116	21	0.181034	5.57657e-05	5.57657e-05	0.00203235	DDX17,TEDC1,GDPGP1,CD7,NTPCR,PYCARD,STARD5,SUSD3,GIMAP8,EVL,MRPL40,TLN1,RETSAT,IFIT1,DCST1,CBX7,CTSC,HGS,PML,CCDC167,PLA2G15,MT-CYB,HTATIP2,SIRT6,SNX32,CSF3R,CFH,DTD2,PLXNA1,PYM1,IGSF8,MAPK13,SHLD1,SNX27,ADGRE4P,DPYSL2,FCER1G,PLCD1,TCP11L1,FAM193B,UBA3,IRF2,UBL7,KLHL5,CIITA,IL15RA,RNF13,FMNL1,XKRX,TWF2,CD55,SPINT1,MYO1F,SETMAR,CCND1,ARHGAP45,CD300A,RHBDF2,MFAP3,NCKAP1L,FBXL8,PHF7,SLC26A6,RAB3D,C6…
Activated CD4: DN	GSE40274_CTRL_VS_FOXP3_AND_HELIOS_TRANSDUCED_ACTIVATED_CD4_TCELL_DN	day14Vsday0	greater	0.000100871	3.75635	177	28	0.158192	0.000100871	0.000100871	0.00348269	PYCR2,SND1,NUDCD1,SARAF,CDK5RAP3,DUT,STARD5,TOP1,ITFG1,DMAC1,NIBAN1,LMO4,TIMM21,ATP2A2,C15orf39,PDIA6,STARD3NL,PARPBP,SCFD2,DAD1,LGALS1,RFC4,TTLL12,ARMCX3,TCF19,NUDT4,DUSP22,PLP2,CENPK,PSMC3IP,RPS6KA2,MAGT1,TMEM214,DPAGT1,CTH,ATF6,ARL5A,MPP6,NBEA,CIP2A,TBL2,TMEM39A,NCAPH2,PPP3CC,PGK1,ENTPD7,PNPO,CCND2,CXCR3,APMAP,TMEM184B,ATF5,UBAC2,PLOD3,NANS,TFG,REXO2,CDV3,POLD2,YIF1B,GANAB,TM9SF1,LSS,KIF11,UBA…
Activated CD4 Memory: DN	GSE36476_CTRL_VS_TSST_ACT_16H_MEMORY_CD4_TCELL_YOUNG_DN	day14Vsday0	greater	0.000128185	3.69324	178	41	0.230337	0.000128185	0.000128185	0.00420448	DNAJB6,CCL4,WDR46,BYSL,EXOSC4,SRM,HILPDA,TALDO1,SERBP1,WDR77,CD200,ATF5,TBL3,ALAS1,AIMP2,NPL,ZWILCH,NME1,GCNT1,TUBG1,MRPL35,MGLL,IPO5,SLC43A3,TNFRSF4,SOCS1,AGO2,HRAS,FABP5,IL12RB2,MSMO1,PUS7,YBX3,STAT5A,GK,LAMP3,CYCS,ZNF248,TNF,SEPHS2,UCK2,ATP6V0B,ADO,TXN,CISH,SLCO4A1,CDK2AP1,PGAM1,RAD51C,TUBA1C,PRR3,FH,IER3,TARS1,ALDH2,GCLM,GNG5,UMPS,MCUR1,SNX5,TYROBP,POP1,NETO2,MFSD5,PTPRK,CLN5,FLII,MRPL20,TUBB…
Activated CD4: DN	GSE17974_CTRL_VS_ACT_IL4_AND_ANTI_IL12_2H_CD4_TCELL_DN	day14Vsday0	greater	0.000219071	3.54783	188	51	0.271277	0.000219071	0.000219071	0.0064274	KCTD12,CCT4,RPGR,PSMD8,SDHAF2,ZNF470,CARS1,DSE,NUBP1,MTHFD2,NEMP1,AARS1,SLC7A1,NT5E,MIR17HG,RAB27A,TIMM8A,DNAJA3,FASLG,MED21,MRPS16,NAA30,DNAJC17,PIGM,ALG13,EED,GBP2,SPINT2,CDK4,NUP88,SNRNP35,MRPL17,GPR183,FBXO22,TXNRD1,SHMT2,RING1,TP53BP1,NLE1,UTP14C,C1orf216,DLAT,RBBP8,PRDX1,LAMP3,EIF3J,SH2D2A,CSNK2B,SLC25A32,YWHAE,JMJD4,CEP19,MIR3142HG,NCBP1,GON7,MRPS28,CRNKL1,EIF2B2,TMBIM1,IMP3,TXNDC15,ZNF780…
Activated CD4: DN	GSE17974_0H_VS_2H_IN_VITRO_ACT_CD4_TCELL_DN	day14Vsday0	greater	0.000262551	3.499	184	50	0.271739	0.000262551	0.000262551	0.00732908	PKNOX1,ST8SIA4,LYAR,BRIX1,NUBP1,FAM83G,ZSWIM6,DSE,C1GALT1C1,ZNF234,GRAPL,RAB39B,WDR3,MED21,KCTD21,CTSL,NIFK,PUS3,PIGM,UMPS,RBBP8,CAAP1,POLR3D,GON7,MOB3C,CEP19,FASLG,ZNF416,UTP14C,SNX16,GHRLOS,PPIL1,LAMP3,LINC01128,CDK4,IMP3,SLC17A5,NR4A1,MIR3142HG,KANSL1L,C17orf80,ZNF276,GEMIN6,CRNKL1,ZFP69B,NT5E,TXLNA,DNAJB6,MTO1,MLYCD,ZNF583,CD58,FBXO22,MRPL35,DUSP14,FYCO1,DLAT,TRDMT1,SDF2,TUBE1,TMEM251,CCNH,SH…
72h untr. CD4: DN	GSE17974_2H_VS_72H_UNTREATED_IN_VITRO_CD4_TCELL_DN	day14Vsday0	greater	0.000464694	3.33706	193	31	0.160622	0.000464694	0.000464694	0.0108871	GNPAT,C4orf3,CHCHD3,CLNS1A,STAP2,ANO6,ZMIZ1,PLEKHJ1,POU2F1,DLEU1,CTNNA1,ITGB2,DDIT4,TMEM101,COMMD10,MCEE,CZIB,ANXA11,SDHAF3,RECQL4,GALK1,COX5A,PHKB,MLH1,KDM7A-DT,GFM2,DTD1,SAPCD1,INVS,COPG2,DNMT1,POLR3GL,FIG4,C4orf46,ORC3,RWDD2A,ARHGAP11A,CBX1,CETN3,CCDC25,SRGAP2C,CAPG,JPT1,ATP5IF1,GLRX3,MPV17,APAF1,MTA3,DRAM2,PRKAG1,PRDX4,EIF2D,PHPT1,TRAF3IP2,MAPKAPK3,TMEM65,TATDN1,UBE2L6,PSD4,SLC39A4,SLC2A3,MAG…
Activated CD4: DN	GSE17974_CTRL_VS_ACT_IL4_AND_ANTI_IL12_4H_CD4_TCELL_DN	day14Vsday0	greater	0.000529694	3.29969	191	40	0.209424	0.000529694	0.000529694	0.0119342	ITGB1BP1,LTA,GLS,RAP1A,YWHAE,ZMYM6,MRRF,XBP1,ELMO3,OSBPL3,YARS2,WIZ,PRDX1,MRPL17,C1orf216,LPIN2,MAP7D3,SPAG1,RAB27A,DNAJA3,IL1R1,GBP2,IFRD2,ELP5,GAR1,TMEM177,MAP2K3,ZPR1,SLC39A8,RRP9,PPP1R14B,ERP44,RAB11A,SLC29A1,FUNDC2,TAF1A,CLN6,PER2,PSMD8,XPOT,PKIA,CACYBP,VPS35,TIMM50,MED21,IMMT,DDX10,BBS12,ANKS3,UBL5,URB2,ZNF234,HOMER1,POP1,GGCT,ASNS,RANBP1,RUVBL2,BTLA,PDCD2L,STX6,LYST,CMSS1,DUSP14,NEMP1,TIMM…
Activated CD4: UP	GSE2770_IL4_ACT_VS_ACT_CD4_TCELL_2H_UP	day14Vsday0	greater	0.000536675	3.29488	199	34	0.170854	0.000536675	0.000536675	0.0119342	F2R,CSNK2B,TRIOBP,GM2A,PPP1R21,NSF,CORO1B,PTRH1,HDDC2,DDIT4,PPP1CA,TRAPPC2L,BLOC1S1,DNAJC15,TUBB2B,SBK1,RXYLT1,SPATA13,MACROD1,COX6B1,WDR13,BST2,SLF1,AK3,TRAPPC2,ARHGAP21,PXN,SUMF1,PAPSS1,MANBA,NAE1,NAA20,HES6,VPS28,PRXL2B,PTDSS2,NAA10,MPC2,BACH2,VOPP1,SH3BP1,MPHOSPH6,RGS10,SLC25A14,RBL2,PGP,STAM,SEC11C,CDC34,NCAPH2,ZFP64,ACO1,GUK1,ORMDL2,UQCC3,NME7,ADH5,RFWD3,NCF4,TUBG1,GTPBP3,NUDT1,SLAIN1,MPV17…
Activated CD4: DN	GSE17974_0H_VS_6H_IN_VITRO_ACT_CD4_TCELL_DN	day14Vsday0	greater	0.00062369	3.25215	192	45	0.234375	0.00062369	0.00062369	0.0134145	TP53BP1,SLC7A1,PAICS,PKIA,B4GALT5,PEAK1,GRK3,PTPN22,WDR3,TMEM126B,MRPL20,GTDC1,QDPR,HAUS7,POLR2H,PRMT1,LCP2,SEC11C,NFXL1,TXNL4A,TIAM1,BACH2,STX6,POLR3H,PITPNA,CSTF3,PRDX4,PHLDA1,RAB27A,NAXE,NUBP1,PGD,FAM114A2,ADO,ATP1B3,C14orf119,NT5E,PTK2,SLC29A1,PSMG1,UTP18,EIF4E2,CCT6A,TBCCD1,PPIL1,IMP3,UTP11,MOB3C,FLAD1,HOMER1,TBL2,TOP1MT,CCDC86,POLR1G,YARS2,XPOT,OSBPL3,PIGM,SFT2D2,TOMM5,GMPPB,SLC25A32,MFSD3,…
Activated CD4: DN	GSE28726_NAIVE_VS_ACTIVATED_CD4_TCELL_DN	day14Vsday0	greater	0.000655541	3.24053	171	34	0.19883	0.000655541	0.000655541	0.0138721	NME1,NRAS,CDK4,LDHA,EIF2S1,AARS1,COMT,RAD54L,BHLHE40,SHMT2,AURKB,GPX1,DUSP4,HSPH1,PAICS,SAP30,COX6A1,STX11,FANCL,CYB5B,CCNA2,PHGDH,PRDX1,GSTP1,NEFH,CCNB1,MYBL2,EBNA1BP2,CLIC1,CIT,SEPTIN8,AHCY,KIF11,TYMS,CENPF,CCT5,CYFIP1,TMEM106C,RUVBL2,LTA,SERPINE2,MRPL28,CTNNA1,DOK1,PTTG1,RLN2,PKM,PSMG1,MAP2K3,GPI,PRDX3,PCLAF,MCM4,VWA5A,PCK2,MCM5,TNFRSF9,DHCR24,PNP,CENPS,GNG5,HMGN2,PLAGL2,MIF,TOMM40,AP4M1,PGK1,…
CD4 HDAC inhibitor: DN	GSE15735_CTRL_VS_HDAC_INHIBITOR_TREATED_CD4_TCELL_2H_DN	day14Vsday0	greater	0.000804036	3.18271	155	25	0.16129	0.000804036	0.000804036	0.0164827	FAM241A,FCGRT,NKG7,HLA-DOA,CD79B,KCNC3,SLC35E3,CTSW,DNAJC15,GLIPR2,EOMES,RACGAP1,SCFD2,CST7,PIM2,ADAM19,ZNF600,FRMD4A,IQSEC1,ENG,STX2,CXXC5,SELPLG,BAIAP3,CDC14B,CAPRIN2,CRTAM,CD72,USP11,SLC25A4,PLAC8,PIGP,HPCAL1,GAB3,GPR68,ITGAE,ZNF2,POLR1B,SEMA4A,ZYX,XRN2,COX8A,PDE2A,RECK,MCOLN2,FAM189B,PRF1,TRMT10A,CCR9,PEAK1,FBF1,SLC35G1,SLC16A1,ADGRG5,RHOQ,USP20,SYTL3,SIDT1,RSAD1,NCF1,RRAS2,BACE1,EXOC4,SNAI3,…
CD4 HDAC inhibitor: DN	GSE15735_CTRL_VS_HDAC_INHIBITOR_TREATED_CD4_TCELL_12H_DN	day14Vsday0	greater	0.00106749	3.09387	176	34	0.193182	0.00106749	0.00106749	0.0208794	METTL27,SEPTIN9,GALNT7,CDKN1A,DCUN1D3,LGALS3BP,RAP2B,IFIT1,HCST,LPIN1,PPP2R5A,SMC4,SMURF1,PIWIL4,ACCS,P2RX7,RINL,ADGRL1,CAMKK1,BAIAP3,EML5,TESC,TTLL12,TIMELESS,CNN2,ESYT2,SLC20A1,STXBP5,CCDC102A,RAB37,GOSR1,ZNF623,B3GALT4,KCNC3,ZC3HAV1L,RNASEL,RORA,CCND3,SRPK1,CCS,PDHA1,CACNA2D4,METTL9,ADGRG5,TUBB,BACE1,RAB8B,TGFA,LDLRAP1,MACROD1,BICDL1,CEP97,CLIP1,PTGER2,SLCO3A1,STAT4,POLR1B,DDX60,PELI1,ATP8B2,C…
Conv. Treg vs CD4 Naive: DN	GSE24634_NAIVE_CD4_TCELL_VS_DAY5_IL4_CONV_TREG_DN	day14Vsday0	greater	0.00108069	3.08802	193	35	0.181347	0.00108069	0.00108069	0.0208794	KNTC1,CCT7,NAT10,ACTB,UBE2K,PPP1R14B,HSPA14,CSNK2A1,AVEN,KIF3A,RCC1,RAD50,ILVBL,CCT3,BATF,TRAF1,GTPBP4,ACOT13,GTDC1,FHL2,BRCA1,LARS2,PLPP1,DKC1,DOHH,GPN3,NTHL1,DDX39A,CYB5B,ARL3,G3BP1,MPP6,CD38,PRKAG1,TIMM17A,NAA10,CNP,CRELD2,CASP3,ANAPC1,KPNB1,HK1,RWDD2B,TBL2,NDUFA8,ORMDL2,NARS2,DNM1L,NDUFC2,MRPS2,MREG,UTP14A,PAGR1,ATP6V0B,SLC25A32,PPP1R8,KDELR2,ALDH3A2,UBE2S,COASY,ATP6V1D,LONP1,RRP15,CASP7,NUDT…
Activated CD4: DN	GSE40274_FOXP3_VS_FOXP3_AND_IRF4_TRANSDUCED_ACTIVATED_CD4_TCELL_DN	day14Vsday0	greater	0.00108216	3.09151	164	34	0.207317	0.00108216	0.00108216	0.0208794	CPT1A,CLIP1,SLC22A5,KLHL6,IQGAP2,AVEN,JADE1,RNF43,CERS4,CDC25B,PABPC1L,SLC25A20,ATP10D,CEMIP2,S100A11,MMD,LIG4,PDE2A,GCNT1,H1-0,PDE4DIP,MATK,TAF5L,MTHFD1L,CRIP1,TKTL1,TMEM154,S1PR4,AREL1,S100A6,ITGA4,RFLNB,EVI2B,TRAF5,AP3M2,SLAMF6,C15orf39,TMED5,GALM,FBXL14,CDKN2C,SLC35C2,IKZF3,GLRX,SLBP,CASS4,FAM89A,CCR4,MAF,ARSB,TAF9B,P2RX7,HSPB1,IL10RA,FITM2,TRAF3IP2,TEC,VTI1B,PLEK,THTPA,ARRDC4,CC2D2A,TOR4A,FA…
CD8 Naive vs CD8 Stem Memory: DN	GSE23321_CD8_STEM_CELL_MEMORY_VS_NAIVE_CD8_TCELL_DN	day14Vsday0	greater	0.00127799	3.03629	196	31	0.158163	0.00127799	0.00127799	0.0239532	PGPEP1,PCNT,CSK,AIDA,ZNF33A,MCUB,PDCD4-AS1,RETREG3,OSTF1,NUDT16L1,MAN1B1,DNASE1L1,THEMIS2,SIDT2,RBL1,HNRNPU,PRMT2,SSH2,CCPG1,TSNAX,RPS6KA5,UQCR10,TMEM179B,CD99L2,ZFP62,FAM8A1,YIPF1,INO80E,EPB41,MGAT4A,LBR,SLC30A6,TADA3,FBXL17,PDE6D,NCKAP1L,CEP192,GATD3A,AP1G2,BTN3A2,ZZEF1,B3GALT4,TRIM38,ABCC5,DGLUCY,CBX5,UBA7,ZFYVE28,BTN3A1,ITGA4,ZFAND2B,METTL15,EDEM2,TAS2R14,PDE3B,NMT2,PRIM1,CHMP3,GSDMB,GTF2A1,R…
Activated CD4: UP	GSE40274_CTRL_VS_SATB1_TRANSDUCED_ACTIVATED_CD4_TCELL_UP	day14Vsday0	greater	0.00164961	2.96299	146	23	0.157534	0.00164961	0.00164961	0.0288572	MYO18A,MAN2A1,KMO,TAPBP,PDE1B,RASGRP1,FMNL2,PDE6D,POLD1,CEBPA,OAS3,SLC66A3,COMMD3,CBX8,DUSP7,PXK,PSMB9,KHK,ABLIM1,ENPP4,GMCL1,ANKS6,LCMT1,FMN1,CDC25B,AP3M2,CHD9,PPP6R2,ALOX5,NPC2,CTSC,RNASEL,HIGD2A,CORO1A,RHBDF2,FERMT3,ANAPC5,ERP27,ITPRIPL1,TCP11L2,PARP3,HELZ2,HSD17B10,SLAMF1,FAM193B,PPP3CC,KLF2,SRPK3,ARHGEF18,H2AW,TPMT,LIPA,FRY,CYSLTR1,FMO5,ASB1,ARSK,WDCP,MAPK14,ALDOC,ANTXR2,MBD5,SOAT1,PSMB8,SLC…
Activated CD4 Memory: DN	GSE36476_CTRL_VS_TSST_ACT_72H_MEMORY_CD4_TCELL_YOUNG_DN	day14Vsday0	greater	0.00206936	2.88785	164	27	0.164634	0.00206936	0.00206936	0.0348077	NME1,GBAP1,FEN1,SLC43A3,CENPM,STT3A,RBM4B,TPM4,MRPL35,HILPDA,LGMN,TARS1,RAD51,TK1,PSEN2,PTTG1,TXN,IL2RA,PCLAF,MCUR1,DHX32,ACTG1,APOLD1,TYMS,DHFR,CKAP5,PXMP2,AURKA,CENPS,RAD51D,SRSF1,MYL6B,SPAG5,GK,GPR19,KIFC1,MEAK7,TNFAIP1,SFT2D2,FBXO5,TMEM106C,IL1R1,HSPA1A,FABP5,PCK2,RAD54L,UBFD1,DUT,MCM5,FH,MCM7,ACO1,MED14,BDH1,ACOT7,CORO1C,TALDO1,GGH,RBBP8,TIMM10,SMC1A,GMNN,NCAPG,FOXM1,MYB,TUBG1,EXTL2,DSN1,ACA…
Activated CD4: UP	GSE40274_FOXP3_VS_FOXP3_AND_PBX1_TRANSDUCED_ACTIVATED_CD4_TCELL_UP	day14Vsday0	greater	0.00236768	2.84314	173	37	0.213873	0.00236768	0.00236768	0.0379029	CASS4,TKTL1,SLBP,SLC25A33,CCR4,ZNF764,ICOS,LGALS1,CCR10,RAP1A,CRIP1,TEC,SSR1,MST1,NCK2,CPM,PPP2R5A,CCR2,CD48,ADGRB2,ECI1,IKZF3,GLRX,CLIP1,KCNK6,CRTC3,MYADM,M6PR,MAF,PRDM1,FAM89A,KLHL6,ATXN1L,PPP4R1,S100A6,S100A11,CERKL,HSPB1,RNF146,PLPP1,CCDC126,MEIOC,TIPARP,KLRG1,SDAD1,SEC24D,PTPN4,PLEK,SESN1,CHD7,LRBA,SMYD4,EIF4EBP2,SERPINB1,EPB41L4A,PPAT,CPSF3,CCNG1,UBASH3B,PDE2A,PTPRE,VAMP5,ASB2,CD79B,AKAP7,I…
Activated CD4: DN	GSE2770_UNTREATED_VS_IL12_TREATED_ACT_CD4_TCELL_2H_DN	day14Vsday0	greater	0.00273874	2.79344	193	34	0.176166	0.00273874	0.00273874	0.0417605	VAT1,RREB1,BPNT1,KPNA2,USP21,RNF11,FTX,GRSF1,PEX26,TUBG1,C1orf109,YWHAH,SPTSSA,AKR1B1,JPT1,CAMKK1,HOPX,TRIP10,TMBIM6,MRPS35,RPN1,RALB,CHST2,SCP2,LDLR,GIPC1,PRDX2,RPP30,C11orf24,TUBA1A,SEPHS2,ATPAF1,C11orf68,CARNMT1,MTIF2,FAM102A,CBX6,C12orf43,SFR1,EID1,FHOD1,SLC9A3R1,TENT5C,MMD,C2orf69,TSC22D4,NFXL1,ZNHIT2,INCENP,FCSK,HPCAL1,SCARB1,TMEM109,ZNF708,MBNL3,SAC3D1,TFG,PSMC3,DNAJA1,CCNG1,DNAJB1,DFFB,SG…
Activated CD4: UP	GSE40274_CTRL_VS_HELIOS_TRANSDUCED_ACTIVATED_CD4_TCELL_UP	day14Vsday0	greater	0.00276314	2.79786	132	17	0.128788	0.00276314	0.00276314	0.0417605	TSPAN17,TBC1D1,AGAP1,GRHPR,RFC2,ADAM15,KMO,ALPK1,ST6GAL1,SLC25A53,EIF1B,KIZ,PLXNA1,FBXL8,EVI5L,ASAH1,ST3GAL4,NCOA7,STX2,MAN2A1,TNFAIP8,LIPA,KHK,CPOX,SLC14A1,KCNA2,MATK,PPP1R21,MARVELD1,MCTP2,KIF21B,SERINC5,SHLD2,RGS14,PSAP,CD99L2,CREBBP,UBAC2,HDAC10,ST3GAL3,ECH1,IL27RA,RASSF4,PSD4,SPOP,RPUSD1,SRPK3,IQGAP2,SDCCAG8,TKTL1,AMPD3,H2AZ1,ANKRD44,CEBPA,HIP1,NUDT7,TSEN34,TMX3,CARNS1,MYO18A,PRKD2,NDUFS2,PP…
72h untr. CD4: UP	GSE17974_0.5H_VS_72H_UNTREATED_IN_VITRO_CD4_TCELL_UP	day14Vsday0	less	1.61187e-18	-9.19497	182	75	0.412088	1.61187e-18	1.61187e-18	2.11478e-15	ZNF791,CCNY,DAZAP2,SF1,CLUH,TMEM183A,RRP15,TIMM23,BACH1,KDM6A,QTRT2,KBTBD2,VCPKMT,ALG13,DDX21,SUCO,TADA2B,ZNF805,RBM19,ATG2A,SYNM,SFPQ,CXCL16,SLC25A33,IQSEC1,KLF11,FCMR,NSMCE3,ANXA1,ZHX1,PLEKHM1,RYK,COQ10A,JOSD1,SIK1,CAST,KANSL2,L3MBTL3,NOL6,JMY,FRS2,SLC11A2,ID2,BTG2,NCOA5,DDX19B,ITGA6,GADD45B,LEF1-AS1,EIF5,CD83,SLC25A32,RNF220,GABBR1,BTBD9,TENT5A,PTGER4,RBSN,DNAJC25,IKZF5,LAPTM4A,TAF1C,ZXDA,SOX6…
Activated CD4: UP	GSE17974_0.5H_VS_72H_IL4_AND_ANTI_IL12_ACT_CD4_TCELL_UP	day14Vsday0	less	9.25321e-17	-8.61812	192	71	0.369792	9.25321e-17	9.25321e-17	6.0701e-14	TMEM243,AHCTF1,SOX4,CCDC66,CSRNP1,TRAPPC13,GTF2B,MOAP1,JADE1,NOL8,PELI1,SMURF1,HIF1A,JMY,PSTK,ATMIN,NELL2,NUP214,TCF7L2,CUX1,NAP1L5,WDR91,ELMO2,CTSO,SPATA2,ZXDB,RAB11FIP2,LEPROTL1,LYSMD2,USPL1,NGRN,VAV3,KDM6A,CRTC3,ULK1,SAMD4B,RPP38,IQSEC1,PARP6,ZNF571,WNT7A,ZHX1,ZSCAN32,LSM14A,JMJD1C,PDZD8,SERPINA1,CSGALNACT1,OGFRL1,AZIN1,FAM160B2,NRIP1,SRSF6,AKR1C1,USP3,MTHFD2L,CCNY,PRKAA1,PIGW,FXYD5,SETMAR,CHD…
Activated CD4: UP	GSE17974_CTRL_VS_ACT_IL4_AND_ANTI_IL12_48H_CD4_TCELL_UP	day14Vsday0	less	5.52391e-15	-8.09215	170	58	0.341176	5.52391e-15	5.52391e-15	2.41579e-12	LCOR,C9orf72,TPRG1L,SNX29,GPATCH2,PTP4A1,GSAP,PCSK5,KLF2,MEF2D,TSPAN32,ZNF101,PAIP1,GPRASP2,TOB1,LMTK2,JMY,ATXN1L,CUX1,OVGP1,SC5D,NFKBIZ,OTUD1,ITGA6,WHAMM,RIMKLB,KRT73,FNDC3B,SNN,AHDC1,DPEP2,FBXL20,MUL1,TMEM254-AS1,FAM204A,IL11RA,SOX6,SGK1,KCNA3,KIFC2,SOCS3,GPRASP1,TPM2,VAV3,TXK,TRIB2,MAP4K4,ZBTB20,SLC7A6,TNFSF8,PIM1,ARHGAP21,FAM8A1,IER2,ERO1B,VCPKMT,ATP2B1-AS1,ATG14,LYZ,TRAPPC13,SECISBP2L,MARCHF…
Activated CD4 Memory: UP	GSE36476_CTRL_VS_TSST_ACT_72H_MEMORY_CD4_TCELL_YOUNG_UP	day14Vsday0	less	1.75928e-14	-7.87557	193	88	0.455959	1.75928e-14	1.75928e-14	5.77044e-12	DUSP1,FAM13A,CD69,YTHDF3,SERINC5,PTGER4,TNFAIP3,YPEL5,TMX4,PIK3R1,SLC2A3,NR4A2,FOS,USP34,JADE1,SIK1,CCNL1,RAB11FIP2,ADD3,ARL4A,KANSL2,MXI1,CFH,SH2B3,HECA,CIRBP,DYRK2,PIK3IP1,USP3,PELI1,PRKCB,IRS2,ARL4C,LYPD3,TSC22D3,RGCC,TMEM127,RLF,RAP1GAP2,KAT6B,IL11RA,TTC17,IFITM1,MGAT4A,NR3C2,PER1,ARHGEF18,PLCL2,EPHA4,MARCHF8,TENT5A,TSPYL4,RIPOR2,CHD1,CRY2,MOAP1,DYRK1A,AMT,SORL1,MX2,TOB1,RNF11,PFN2,NKTR,CRTC3…
Activated CD4: UP	GSE17974_CTRL_VS_ACT_IL4_AND_ANTI_IL12_24H_CD4_TCELL_UP	day14Vsday0	less	4.83339e-14	-7.7356	188	67	0.356383	4.83339e-14	4.83339e-14	1.26828e-11	ARRDC3,JMY,ATXN1L,MEF2D,VIPR1,TPRG1L,NAP1L5,ITGA6,BIN2,JUNB,ZFAND3,MAP4K4,DPEP2,C9orf72,ITGA4,PCSK5,MORC2-AS1,MIR22HG,VPS9D1,IL11RA,ASAH1,FBXL5,ZXDB,CD4,GPRASP2,FAM8A1,IL7R,RALGPS2,ST3GAL5,FBXO33,YPEL5,PELI2,RREB1,TOX,FAM204A,ARMC12,IRF2BP2,LCOR,SOX4,KRT73,ZNF101,SECISBP2L,C16orf54,CRYBG1,ITGAM,KAT6A,TNFSF8,PDCD4-AS1,PNPLA8,PARP8,LYZ,FAM214A,TXK,FAM117A,STAG3L4,NDRG1,CTBS,SENP7,RNF10,TTC32,INPP5A…
Activated CD4: UP	GSE17974_0H_VS_72H_IN_VITRO_ACT_CD4_TCELL_UP	day14Vsday0	less	8.66331e-14	-7.67109	175	65	0.371429	8.66331e-14	8.66331e-14	1.89438e-11	ANKRD36C,ZNF805,VPS9D1,MAN2B2,FAM200B,ANKRD52,IRS2,PTP4A1,SLC25A33,COQ10A,NSMCE3,NOM1,KLF4,USF3,MARCHF8,ID2,RNF125,PCSK5,SYNM,ZBTB20,AK5,RFX3,EGR1,FBXL5,MIR22HG,RAPGEF1,PARP8,EPHA4,FHIT,IL11RA,SKIL,TPM2,TSSC4,CHD9,SIK1,VIPR1,KANSL2,ITGA6,JUN,GABBR1,VCPKMT,ANXA1,TRIB1,SNX29,COQ10B,ENC1,PGAP3,RARS2,SAMD4B,MARCHF2,SLC12A9,DGKQ,RGS2,CIRBP,TNFSF8,UTP15,GABARAPL1,TSPYL4,WDR53,TRIM16L,ZNF8,ZNF394,ATXN1L…
Activated CD4: UP	GSE17974_0H_VS_24H_IN_VITRO_ACT_CD4_TCELL_UP	day14Vsday0	less	1.1544e-13	-7.62555	177	56	0.316384	1.1544e-13	1.1544e-13	2.16367e-11	DPEP2,ZNF8,BIN2,VPS9D1,TXK,ITPRIP,IRS2,JUNB,GPR65,ENC1,RASGRP2,JMY,ZNF34,ARRDC3,KCNA3,ZFAND3,ZNF805,NFYC-AS1,DUSP1,TOB1,TCF7L2,SYNM,ZNF394,SPON2,YPEL5,PPP1R12B,ITGA6,PLXDC1,ZNF10,CFP,KRT73,ATG14,SGK1,FAM228B,PELI2,GADD45A,MYLIP,YPEL2,TMEM156,MORC2-AS1,ERO1B,TNFRSF10D,ERP27,AK5,MDS2,PARP8,LINC02035,ZDHHC11,MAFF,TSC22D3,ZNF101,GABBR1,SAMD4B,ITGAM,BAG3,YPEL3,WASF2,KLF2,EPHA4,KAT6A,HYKK,RALGPS2,CLEC1…
Activated CD4: UP	GSE17974_CTRL_VS_ACT_IL4_AND_ANTI_IL12_12H_CD4_TCELL_UP	day14Vsday0	less	2.15422e-13	-7.525	180	69	0.383333	2.15422e-13	2.15422e-13	3.53292e-11	PTPRJ,RFX3,MEF2D,ARRDC3,PARP8,ZFYVE28,SYNM,TNRC6B,SLC9A9,BNIP3L,DNAJB9,TCF7L2,NDRG1,RAP1GAP2,ATXN1L,TOB1,JUNB,TSPAN32,YOD1,CAPN2,ZFAND2A,AHNAK,GPR65,C16orf54,LPAR2,PKIG,IRF2BP2,SOCS3,NR4A2,GADD45B,TNFSF8,BIN2,SLC2A3,YPEL2,PELI2,TTC32,FAM228B,SC5D,NSMCE3,TMEM156,BAG3,ANKDD1A,MAP4K4,PGAP3,UCP2,STAG3L4,MDS2,PDE4D,AMOT,HAUS3,MIR646HG,HSD17B11,SGK1,COQ10B,MYO1G,ZNF34,KIFC2,CSGALNACT1,KCNA3,MXI1,CDKN2A…
Activated CD4: UP	GSE17974_0H_VS_48H_IN_VITRO_ACT_CD4_TCELL_UP	day14Vsday0	less	9.87806e-13	-7.30481	172	64	0.372093	9.87806e-13	9.87806e-13	1.44e-10	SNX29,COQ10A,FAM200B,PCNT,PTP4A1,NAAA,ZNF329,SYNM,TRAPPC10,USF3,TPRG1L,TSPYL4,IL11RA,KLF2,ERO1B,ATXN1L,MIR22HG,PTPRJ,PARP8,TPM2,FAM8A1,ETV3,FNDC3B,NFKBIZ,ZNF256,PGAP3,TENM1,TIGD1,SELL,GPRASP2,RNF125,ENC1,GABBR1,PELI2,AUTS2,ZNF592,MAN2B2,PDCL,VPS9D1,LYZ,KRT73,TOX,NR4A2,FBXL5,ITGA6,MARCHF8,DPEP2,MEF2D,ITPRIP,ANXA1,ZRANB1,EPHA4,AK5,TRIB2,MORC2-AS1,YPEL5,IFT20,SPTY2D1,GPATCH2,GPRASP1,KANSL2,MAP3K5,BI…
72h untr. CD4: UP	GSE17974_1H_VS_72H_UNTREATED_IN_VITRO_CD4_TCELL_UP	day14Vsday0	less	3.26343e-12	-7.09372	189	71	0.375661	3.26343e-12	3.26343e-12	4.28162e-10	SCYL2,PTP4A1,ALG13,ELF2,ZFP36,TRMT12,SLC25A32,QTRT2,SYNCRIP,FCMR,RYK,ATP6V1G1,BLOC1S4,CTSL,CTU2,VPS37B,RBSN,FAM53C,TIMM23,NSMCE3,ERP27,RAB30,BCL2L11,KANSL2,JADE1,TSPYL2,DNAJB9,SIK1,JMY,CCDC86,MOAP1,RAPGEF6,FAM222B,TNIP2,TMEM201,IP6K2,MYNN,DNAJB12,SECISBP2,DGCR11,GORAB,MAT2A,PHF20L1,NOL6,DUSP11,ERLEC1,FKRP,SURF2,ZHX1,TMEM243,IQSEC1,CEMIP2,NXT1,CUL3,ZNF281,ANXA1,ZNF3,SNX9,RPP38,MYC,WDR47,SLC25A33,C…
Activated CD4: UP	GSE17974_CTRL_VS_ACT_IL4_AND_ANTI_IL12_72H_CD4_TCELL_UP	day14Vsday0	less	4.80079e-12	-7.03798	185	61	0.32973	4.80079e-12	4.80079e-12	5.72604e-10	ASAH1,TPRG1L,JADE1,IL7R,C9orf78,CTSO,DPEP2,ZNF8,ITPRIP,VPS9D1,MFSD1,VAV3,MAP4K4,EID3,NAAA,TRAPPC10,SYNM,COQ10B,PCSK5,LMF2,IPCEF1,PARP8,SAMD4B,CUX1,TRAPPC13,ZNF805,GSAP,CSGALNACT1,MAN2B2,PCNX2,NFKBIZ,BMPR2,PELI2,TRIB1,TMEM9B,GNPTG,TYROBP,POLR3E,IQCE,LCOR,WHAMM,USF3,NRIP1,SKIL,HERC6,MAFF,PSTK,SAMHD1,MARCHF8,CCDC66,RAPGEF1,CD69,ITGA6,MTUS1,ZXDB,MARCHF2,TCF7L2,CNST,LATS1,FAM200B,ZNF552,RIOK1,NAP1L5,A…
Activated CD4 Memory: UP	GSE36476_CTRL_VS_TSST_ACT_40H_MEMORY_CD4_TCELL_YOUNG_UP	day14Vsday0	less	1.53669e-11	-6.84535	191	69	0.361257	1.53669e-11	1.53669e-11	1.68011e-09	SERINC5,CIRBP,TSC22D3,DUSP1,JUN,NR3C2,HSD17B11,YPEL5,KLF2,HIC2,TOB1,CD69,KLRB1,AQP3,TCTA,SMAGP,FOS,RORA,CRTC3,IL11RA,SETD2,CFH,CCNL1,ADD3,PIK3R1,USP34,TNFAIP3,SIK1,JADE1,DYRK2,KANSL2,RAB11FIP2,CTSF,ARL4A,PIK3IP1,MARCHF8,IRS2,MAPRE2,SEMA4C,PTGER4,ARL4C,FRAT1,RIPOR2,RAP1GAP2,RASGRP2,ARHGEF18,LEPROTL1,SIGIRR,MXI1,EPHA4,DNAJB1,TTC17,MGAT4A,TRIB2,FGF9,GOLGA4,RRN3P1,EZH1,CLK1,USP3,ZNF131,MTMR10,RLF,TPT…
Activated CD4: UP	GSE17974_0H_VS_12H_IN_VITRO_ACT_CD4_TCELL_UP	day14Vsday0	less	2.55554e-10	-6.38617	186	62	0.333333	2.55554e-10	2.55554e-10	2.57913e-08	ITGA4,YPEL5,ZNF34,DPEP2,GPRASP2,ST3GAL5,NDRG1,UTRN,ARRDC3,AGTPBP1,RBM33,HEG1,NET1,RASGRP2,TCF7L2,ZNF101,OVGP1,SLC2A3,MYO1G,GPR65,GABBR1,KRT73,PLEK,AK5,AQP3,KCTD3,IRF2BP2,PARP8,PDCD4-AS1,ZNF256,ZNF329,ZNF552,NR4A2,HELZ,IER2,BIN2,TXK,NAP1L5,RNF125,ATXN1L,CKAP2,EPHA4,MEF2D,PDE4D,SCARNA17,SOCS3,FAM8A1,SPTBN1,FAM200B,ASAH1,MXI1,COQ10B,PPP3CC,ZNF8,PTP4A1,PERP,SYTL1,RBSN,MYLIP,SKIL,CRIP1,TENM1,CERS6,HYK…
Activated CD4: UP	GSE17974_1.5H_VS_72H_IL4_AND_ANTI_IL12_ACT_CD4_TCELL_UP	day14Vsday0	less	3.27229e-10	-6.33857	192	65	0.338542	3.27229e-10	3.27229e-10	3.0666e-08	MTMR6,CCDC146,RNF38,ELMO2,PIGW,RBMXL1,TNF,MED13L,CD69,ZXDA,DPP8,GPM6B,CDK12,GRAMD4,MTUS1,DDX27,PELI1,ZXDB,PSTK,PUS3,LEPROTL1,PON2,MAST4,PIK3CA,EMC8,TRPS1,C6orf120,MED19,SETD1B,SNORD89,DCTN6,ATMIN,KTI12,SEC62,SPATA2,CEBPZ,CD83,EPB41L4A,ZNF641,RPP38,IL7R,SMCR8,INPP5K,PELI2,LINC01260,SDE2,PRMT6,CHMP7,B4GALT7,MPP7,USP27X,PLK3,ADPRM,CERK,SLU7,THAP7,SCARB2,JADE2,SLC9A8,CKAP4,STRIP1,RAPGEF6,IL23A,PLK2,R…
Conv. Treg vs CD4 Naive: UP	GSE24634_NAIVE_CD4_TCELL_VS_DAY7_IL4_CONV_TREG_UP	day14Vsday0	less	1.10457e-09	-6.12873	192	59	0.307292	1.10457e-09	1.10457e-09	9.66128e-08	SMURF2,RNF38,SPEN,SGSH,LRPAP1,ZNF34,RNF125,VPS51,SPECC1L,TENT5C,PRKAB2,MTCH1,ITGA5,KANK1,KLF13,ABCA7,BRD9,ATG9A,SLC16A6,COQ10B,SEMA4F,TCTA,ARL4C,PTGER4,TSC22D1,TNFAIP3,CYFIP2,SECISBP2L,DBP,SAMHD1,GADD45B,MED13L,SGF29,ZBTB40,GOLGA8H,SMAD7,TCF7,JADE1,RELA,FAM53C,PDP1,DCAF16,HLA-F,SLC25A16,NGDN,KLHL28,ZNF510,SLC7A6,TGFBRAP1,CEP68,MSL2,TOE1,REX1BD,ZNF516,TMEM185B,LPCAT3,E4F1,STRN3,SC5D,PTPRA,SF1,DGKZ…
Activated CD4: UP	GSE17974_CTRL_VS_ACT_IL4_AND_ANTI_IL12_4H_CD4_TCELL_UP	day14Vsday0	less	1.60445e-08	-5.65837	174	51	0.293103	1.60445e-08	1.60445e-08	1.31565e-06	KIFC2,TPM2,TCEA3,LCOR,ANKRD36C,GPRASP2,NAAA,BIN2,IQGAP2,MYO1G,ZNF101,KCNA3,GABBR1,IRF2BP2,SAMHD1,GPATCH2,TOB1,BBS9,ST3GAL5,ACAP1,PCNT,HAUS3,DUSP1,DTD1,RFX3,SUCLG2,GADD45A,DPEP2,BIN1,PELI2,EPHX2,FAM204A,SP140L,PTPRM,TARBP1,CKAP2,H2AW,ARRDC3,MEF2D,LIMD1,ASAH1,HAUS5,NSMCE3,REC8,TJP2,MARCHF2,MPP7,SNN,STK16,SUSD4,SMYD3,TAGLN2,FAM8A1,PLAC8,RBM33,PTP4A1,SUGT1P3,TBC1D5,LMO7,HSD17B11,ITGA4,FBXL12,S100A6,F…
BCL6 Low: DN	GSE24574_BCL6_HIGH_TFH_VS_TFH_CD4_TCELL_DN	day14Vsday0	less	2.7287e-08	-5.54634	192	53	0.276042	2.7287e-08	2.7287e-08	2.10591e-06	RPL37,DDX5,DAZAP2,LEPROTL1,UBXN1,TDRD3,TLE5,CYTH1,AKAP8,RBMS1,RPS8,RCE1,SYNE1,CHD3,SPAG9,HLA-E,CCNI,CTSO,SGSM2,ZFP36L2,EIF3G,SRSF6,CALM1,ADD3,RGS1,FASN,FAM168A,RPS15A,BTG2,RPL36A,CIRBP,TPP1,ZBTB1,MFGE8,SH3YL1,RGS10,STK17A,CXCR4,RPS20,EIF1,LAMP1,SORL1,JOSD1,CASP4,NCOA1,OSER1,SEC31B,RBM39,DNAJB6,DGKA,POU6F1,PER1,RANBP2,ABLIM1,CTSW,RBM38,ATG13,H3-3B,FCGRT,AXIN1,SGK1,NUCB2,PIK3IP1,DNAJB2,USP34,RUNX1,…
Activated CD4 Memory: UP	GSE36476_CTRL_VS_TSST_ACT_40H_MEMORY_CD4_TCELL_OLD_UP	day14Vsday0	less	3.50249e-08	-5.52909	151	47	0.311258	3.50249e-08	3.50249e-08	2.55293e-06	RPS27,FAM204A,DGKD,NKTR,ARL4C,MYH11,VCPIP1,NR3C2,ATXN7,RORA,THUMPD1,NR4A2,WNT10B,MOAP1,ATMIN,ZNF395,PDZD8,TSC22D3,DYRK2,RPL23AP53,ADD3,TLR3,EEF1D,NLRP3,SUN2,CHD1,ELF2,YPEL5,KCNH2,USPL1,DUSP1,JUN,KAT6B,RASGRP2,MYBL1,SORL1,ITGB1,IPCEF1,RIPOR2,KLF2,RALGAPA1,RAP1GAP2,PTCH1,ZBTB20,TENT5C,MCF2L,BAIAP2L2,TMX4,USP19,SIK1,KIAA1614,FAM8A1,ASIC1,IRS2,MXI1,JOSD1,DPEP2,AQP3,ITGB2,MYEF2,CR2,USP36,UBE2G2,TSPYL1…
Conv. Treg vs CD4 Naive: UP	GSE24634_NAIVE_CD4_TCELL_VS_DAY5_IL4_CONV_TREG_UP	day14Vsday0	less	4.5249e-08	-5.45675	181	48	0.265193	4.5249e-08	4.5249e-08	3.04061e-06	TOB1,TP73-AS1,TCTA,CHKB,CDK6,ATP6V1G2,ZNF669,RNF139,NGRN,ADGRL1,NOL12,LITAF,RNF125,RPL35A,ABCA7,MX2,PACS1,ZNF34,ANKRD12,PRKAB2,RPL28,JADE1,SLC16A6,ABLIM1,RNF38,ZC3H12A,FOXN3,BCL11B,BCL2,LEPROTL1,ECHDC2,ZBTB40,HAUS3,ZBTB1,HECA,CYTH1,TRIM22,ZNF551,TPST1,RPL11,SRSF5,CYTIP,ANKRD6,IFT20,SGSH,TENT5A,ATP8A1,FAM53C,IQCK,ATXN7,SNN,MTERF4,KANSL2,FHIT,ZSWIM8,SETD2,PARP16,CBFA2T2,RHOH,TRAPPC6A,STX16,IL23A,RP…
Activated CD4: UP	GSE17974_CTRL_VS_ACT_IL4_AND_ANTI_IL12_6H_CD4_TCELL_UP	day14Vsday0	less	4.63507e-08	-5.45438	178	56	0.314607	4.63507e-08	4.63507e-08	3.04061e-06	BIN2,PARP8,H1-10-AS1,AGTPBP1,MARCHF2,DOK2,FHIT,NSMCE3,DIAPH2,HKDC1,H1-2,SLC12A7,IRS2,SLC2A3,PELI2,ZNF34,H2AW,SAMHD1,IRF2BP2,RAP1GAP2,MORC2-AS1,ISG20,PSTK,NAP1L5,PCSK5,MLLT11,JUNB,TCEA3,IQGAP2,PRKCB,DUSP1,SOCS3,SUSD3,PDE4D,C16orf74,KCNA3,PTP4A1,SC5D,DDIT4,ITPRIP,ERP27,ANKDD1A,YPEL5,ZNF669,HMGB2,ZFP36L2,SIK1,MEF2D,RETREG1,H1-10,TTC32,ENPP2,RFX3,TSC22D1,RNF139,TBC1D5,SKIL,NDRG1,MAP4K4,PIEZO1,ARHGEF1…
Activated CD4 Memory: UP	GSE36476_CTRL_VS_TSST_ACT_72H_MEMORY_CD4_TCELL_OLD_UP	day14Vsday0	less	7.34424e-08	-5.3836	152	44	0.289474	7.34424e-08	7.34424e-08	4.5884e-06	FAM13A,DUSP1,RAD52,PDZD8,TSC22D3,LINC00667,NLRP3,STOM,ARL4A,NR3C2,SLC16A10,FCGRT,RPL23AP53,USP3,RAP1GAP2,SLC5A5,ACTR5,INPP5A,IQSEC1,RASGRP1,TBC1D5,THUMPD1,PLCL2,SIK1,YPEL5,IRS2,ATMIN,PTCH1,SAR1A,DNAJB1,TOB1,NR4A2,RLF,SORL1,ANXA1,DGKD,SCARB2,MNT,PCBP3,OSER1,ZNF529,CEBPD,ZNF37BP,ZFP36L2,SECISBP2,CRY2,FOS,DCAF4,LARS1,LIPT1,CHN2,CD69,ZBTB43,MXI1,DAZAP2,KAT6B,CIRBP,NOMO3,PFN2,MOAP1,RPS29,IGFBP3,JUN,CX…
TCF1 KO: UP	GSE20754_WT_VS_TCF1_KO_MEMORY_CD8_TCELL_UP	day14Vsday0	less	9.08567e-08	-5.32348	178	63	0.353933	9.08567e-08	9.08567e-08	5.41836e-06	SWAP70,NFKBIB,HSPA1B,ERCC1,ARID5A,FRS2,RAB1A,ATP6V1C1,MRPL32,CWC25,BCL2L11,SRC,KLHL26,WBP2,PDRG1,ATF5,VAMP2,MAIP1,DUSP1,PPP1R15A,NR4A1,C3AR1,UBE2B,CDIP1,ABL2,ZEB1,ADNP2,TNIP1,TIMM10,SQSTM1,CCDC86,ASB1,HBS1L,RAB20,KCMF1,NOCT,BTG3,ZNF830,ZBTB39,CHD2,SERTAD1,PTPN2,SMG5,CHTOP,THAP6,ATOX1,BDP1,NDRG1,HS6ST1,ADAM17,IRS2,ZNF436,PDGFB,MLLT6,TMEM256,ZNF546,C3orf38,SNORD104,AMZ2,POGK,SLC7A1,RELB,KLF7,MOAP1,…
Conv. Treg vs CD4 Naive: UP	GSE24634_NAIVE_CD4_TCELL_VS_DAY10_IL4_CONV_TREG_UP	day14Vsday0	less	2.31954e-07	-5.15886	145	33	0.227586	2.31954e-07	2.31954e-07	1.32315e-05	ZNF510,CDC37L1,PDK1,ULK2,CD248,SNHG17,FHIT,OSER1,RPS15A,TGFBR2,PNRC1,RPL35A,SUSD4,RHOBTB3,LYRM9,FAU,KLF13,MAP2K6,RPL19,ASPH,ZFP2,GALNT11,MCTP1,UXT,NAP1L3,SLC16A6,AK5,ZNF669,TGFA,PLEKHB1,TSPYL2,APBA2,PRICKLE3,UPK2,TPST1,ICOSLG,FASTK,JOSD1,PIK3IP1,JADE1,PLXNB1,RASA3,C19orf53,NAA15,NBPF10,ADAM22,ARHGAP32,COL11A2,SMAD7,XKR8,GPR153,ATG14,UBIAD1,RPL38,BIN1,OVGP1,TNNT3,DGKZ,RPL27,SELL,RNFT2,INCENP,DCAF4…
Activated CD4: DN	GSE17974_CTRL_VS_ACT_IL4_AND_ANTI_IL12_0.5H_CD4_TCELL_DN	day14Vsday0	less	1.25282e-06	-4.79655	158	58	0.367089	1.25282e-06	1.25282e-06	6.57481e-05	BTG2,GPR183,BCL2A1,TCAF1,ITGA3,SH3RF3-AS1,DNAJB4,RASGEF1B,MED21,CYTIP,ETV3,BCOR,TMEM243,EGR1,SNHG3,IER2,NR4A1,SPRY1,NFKBID,SLC31A1,EXOSC3,EVI2A,HCP5,FAM220A,GMNN,TP53RK,TXNDC15,ZNF184,PTRH2,SNRNP35,KPNA2,GGACT,KLHL18,DUSP2,C17orf100,RNF113A,MRPS18A,CRNKL1,C6orf120,ZNF331,SRSF1,ZNF701,ZNF850,S1PR1,ZNF569,MRPL42,GPR18,IBA57,CCNH,CSTF2T,CENPL,ZNF571,AP5S1,JAGN1,TNF,FAM98A,SELENOK,PPM1D,SELENOS,FUT4,…
Conv. Treg vs CD4 Naive: UP	GSE24634_NAIVE_CD4_TCELL_VS_DAY3_IL4_CONV_TREG_UP	day14Vsday0	less	1.82163e-06	-4.70437	180	52	0.288889	1.82163e-06	1.82163e-06	9.19224e-05	HKDC1,KLHL3,PSPN,PIK3R1,VCPIP1,TOB1,GARRE1,TCTA,VPS51,FHIT,ITGA6,CYTH1,FYB1,CD6,MCUB,ZNF862,KBTBD2,RPL35A,SERINC5,ZNF211,ZNF329,SPSB3,BTG2,CEMIP2,MTERF4,ASPH,PLEKHA5,NLRP1,KAT2B,SGSM2,ELF2,MAN2B2,BNIP2,BTN3A1,DAZAP2,CTSF,RABGAP1L,CLK1,RPL11,BCL11B,RPS27,DPEP2,PDCD4-AS1,CACFD1,OSER1,FAM66D,FGF9,LITAF,TENT5A,ACSM3,CDR2,OPTN,PLEKHB1,ATP6V1G2,TMEM185B,SLC2A4RG,CUTA,SNX6,STK38,S1PR1,PLEKHA1,IQCK,PAX6,…
Activated CD4: DN	GSE40274_CTRL_VS_GATA1_TRANSDUCED_ACTIVATED_CD4_TCELL_DN	day14Vsday0	less	2.26464e-06	-4.68191	135	40	0.296296	2.26464e-06	2.26464e-06	0.000110045	TOB2,RASSF3,DPH3,RBM7,IL21R,TOP1,TMEM167B,STK38L,ZC3H12A,STAP1,KLHDC4,MAFK,KPNA4,DDX54,PLK4,PTP4A1,CAMK2N1,PMF1,CCSAP,DGKD,DNAJA2,APTX,MIR17HG,DTWD2,XPNPEP3,VPS18,ATF4,HIC2,COQ8A,IGF2R,USP31,CBX4,GCH1,RELB,NUP54,GTF2E2,LINC-PINT,SCPEP1,ARRDC3,IRF2BP2,CNOT6L,UQCRFS1,USP44,H1-10,ARID5A,SIAH2,H1-2,KLF6,DENND2C,RBM8A,TRIB1,PLK3,EIF3A,ZC3H10,MOB2,ZBTB25,BTG1,PIK3IP1,ITK,RHEB,MED7,SLC16A6,TMEM251,MIR7-…
Activated CD4: UP	GSE17974_0H_VS_6H_IN_VITRO_ACT_CD4_TCELL_UP	day14Vsday0	less	9.41691e-06	-4.33825	176	50	0.284091	9.41691e-06	9.41691e-06	0.000411833	HEBP2,FAM8A1,C9orf72,RBM33,PTP4A1,TSPAN32,PARP8,MAN2B2,SLC9A9,ZNF101,SNN,KCTD3,ASB16-AS1,TCEA3,TSPYL4,ARHGEF11,LINC00173,DDIT4,DCTN3,SYNM,ITPRIP,PTPRM,DPEP2,FAM200B,SOCS3,HSD17B11,HYKK,VIPR1,FBXO33,H1-10,MEF2D,RNF125,MDS2,AKTIP,PSTK,SPON2,EPHX2,TTC28,ZNF592,ROGDI,KAT6B,SRD5A1,BIN2,ZBTB20,GABBR1,SKIL,FNIP1,KLF7,IL10RA,RETREG1,CCDC69,CD4,ZDHHC11,IRF2BPL,FAM24B,FHIT,SOX4,AK5,RFX3,SUCLG2,ZNF34,ZBTB4,…
Activated CD4: DN	GSE17974_0H_VS_0.5H_IN_VITRO_ACT_CD4_TCELL_DN	day14Vsday0	less	1.12445e-05	-4.3161	134	54	0.402985	1.12445e-05	1.12445e-05	0.000475894	PAF1,IER2,BCOR,YOD1,EGR1,BTG2,GLTPD2,NFKBID,HCP5,EXOC2,YIPF4,NR4A1,ZNF184,AP5B1,RASGEF1B,DUSP4,ZNF331,GPR183,DUSP2,ANKHD1,KLF10,TNF,ISG20L2,FYCO1,ETV3,GPR18,IBA57,SLC31A1,EVI2A,SLC30A1,SESN3,KPNA2,TEX30,HSF5,YRDC,FAM200A,SLC9A5,GMNN,SLCO4C1,DCTN4,PPAN,PTRH2,RAD54B,RABIF,ZNF571,PPM1D,NUDT15,GCK,SAP30L-AS1,FAM98A,TMEM126A,C16orf91,PFKFB3,RBSN,NR4A2,CNTNAP1,LGALS4,CMC2,SRSF1,TRMT10C,PANX1,TASL,GGACT…
Activated CD4 Memory: UP	GSE36476_CTRL_VS_TSST_ACT_16H_MEMORY_CD4_TCELL_YOUNG_UP	day14Vsday0	less	1.78999e-05	-4.18306	193	67	0.34715	1.78999e-05	1.78999e-05	0.000733894	ITM2B,TOB1,S100A4,HMGB2,HSD17B11,RASGRP2,DPYD,DYRK2,KAT6B,FOS,CRTC3,SIGIRR,NR4A2,SERINC5,SETD2,ARHGEF18,HERC5,RIPOR2,YPEL5,PLCL2,MED6,RPS27,EVI2B,MGAT4A,TMX4,ADD3,CHD1,SLC2A3,ARL4C,KLF2,MYO1F,FYB1,TSC22D3,MXI1,NR3C2,RAP1GAP2,JUN,CD69,TOP2A,ARL4A,USP34,CFH,IRS2,ITGB2,PCNP,ARHGAP15,SIK1,DNAJB1,KANSL2,PTPN4,SLC35D2,MCUB,LEF1,LYPD3,UQCRB,ANAPC15,CMC4,TRMO,SYNJ2,FRAT1,MX2,NUCB2,PIK3R1,PIK3CA,SH3BGRL,C…
Activated CD4: UP	GSE17974_2.5H_VS_72H_IL4_AND_ANTI_IL12_ACT_CD4_TCELL_UP	day14Vsday0	less	7.93242e-05	-3.81527	194	59	0.304124	7.93242e-05	7.93242e-05	0.00297352	FKRP,NOP16,SH2B3,SLC7A1,ZNF2,HIC2,TMBIM1,MTMR6,MTUS1,DDX27,GTPBP4,VAV3,R3HDM4,ZXDA,RASSF2,MAST4,IL7R,TEX261,IER2,NIPA2,C9orf78,NFX1,GAR1,TAF9B,SLC25A44,CD6,CAST,RRAGC,SDHAF2,ICOS,PSMA3-AS1,NUP98,ATMIN,HERC6,TRIM39,PLEKHB2,CBLB,SMURF1,TRAPPC4,NXT1,CHMP7,LZTS3,TPRG1L,ZNF200,CDC42EP3,POLR3B,ZNF350,TMEM33,REL,NUFIP1,CTSO,SHISAL2A,MRPS23,DERL1,IWS1,MTHFD2L,NGRN,CENATAC,CDK12,LINC01260,PTGER4,ZNF263,TM…
Activated CD4: DN	GSE40274_CTRL_VS_IRF4_TRANSDUCED_ACTIVATED_CD4_TCELL_DN	day14Vsday0	less	0.00032371	-3.45266	134	40	0.298507	0.00032371	0.00032371	0.0102475	PLK3,OPA3,BATF,CCR4,PNPO,DNAJB6,UBE2S,IL21R,YRDC,TAF4B,OASL,BSDC1,ITK,EXTL2,ZSWIM4,MORF4L2,PSD,DEGS1,IL3RA,VPS18,OSGIN2,UBQLN1,SLC3A2,TENT5C,PRKX,MANEA,FAM76A,SNX18,PSKH1,WNK1,SGSM1,FBXO6,TRIP10,PPP1R10,APOBEC2,MAP3K1,MAP3K8,CD274,IRF2BP2,CWC25,PGM1,B4GALT1,PPP1R16B,MED10,TBC1D15,SATB1,BCL2L13,IFT140,ATP6V0D1,SELENOK,BHLHE40,SLC25A38,SIDT2,CCDC9,PVR,TMEM120B,KLF11,GNB5,UBXN4,IRAK1BP1,TNFRSF9,FOS,…
Activated CD4 Memory: UP	GSE36476_CTRL_VS_TSST_ACT_16H_MEMORY_CD4_TCELL_OLD_UP	day14Vsday0	less	0.000330625	-3.43738	170	48	0.282353	0.000330625	0.000330625	0.0102475	LINC01260,YPEL5,TLR3,ARL4C,MSRA,FAM8A1,RIPOR2,ACACB,TMX4,TSC22D3,DGKD,SUN2,C11orf21,SORL1,S100A4,BEX3,ITM2B,GNB5,DNAJB1,MOAP1,RASGRP2,ARHGEF6,ZNF711,CR2,CHD1,ARGLU1,AQP3,ZNF529,CRYL1,RALGAPA1,TNFAIP3,ADD3,TNIK,PDZD8,SIK1,PLCD1,MCF2L,GABPB1-IT1,PDK1,ZNF226,ATF7IP2,ADCY7,ZFP36L2,MAPRE2,SLC2A3,PLCG1,FOS,RBM48,FCGRT,LONP2,TOB1,PTP4A1,WNT7A,BIN1,VNN2,CHI3L2,NFYA,ELAPOR1,LEF1,TENT5C,NR3C2,RAP1GAP2,PIK3…
CD4 Naive vs CD8 Naive: DN	GSE22886_CD8_VS_CD4_NAIVE_TCELL_DN	day14Vsday0	less	0.00153749	-2.98734	135	26	0.192593	0.00153749	0.00153749	0.0403437	MXI1,ATP1A1,LZTS3,CLASRP,CSGALNACT1,AP3M2,IL4R,TENT4A,TIAM1,SH2B1,MAPT,CD4,CTSL,RAB40C,RARA,DENND2A,LMTK2,SLC6A8,MFGE8,TNS2,ENTPD4,MPP1,POMT2,ANK1,LIPE,MAP3K1,CACNA1I,NKTR,LMBR1L,ZNF587,MAP4K2,TAF15,OAZ3,C1orf54,GP1BA,ATXN7L3B,WWP1,WNT7A,GNG11,ATG9A,HECA,SCAND2P,GARRE1,CARD9,SPG7,RERE,UPP1,TLE2,SORBS3,SCAF4,F5,RAB5C,GABBR1,FAM13A,P2RX4,VAT1,NLRP1,INTS1,ZBTB20,E2F2,PELI1,ARMC6,GORASP1,TRIM25,NFKBI…
CD8 Naive vs CD8 Stem Memory: UP	GSE23321_CD8_STEM_CELL_MEMORY_VS_NAIVE_CD8_TCELL_UP	day14Vsday0	less	0.00215053	-2.87456	171	37	0.216374	0.00215053	0.00215053	0.0542596	USP16,TMA16,GCN1,POLR1A,CCT6A,THOP1,DPM1,SNHG1,MCOLN2,HNRNPA1,GCNA,PELP1,UBE2E3,ZBTB21,HSPH1,PRKDC,MLF1,GRIN2C,USP37,YBX1,AGFG1,NFYA,AFG3L2,GPN2,NAA25,NFIL3,MIR23AHG,LETM1,RPIA,SLC35B1,EXTL2,STX6,IKBIP,PSMD2,TBX6,MRAP,NANP,NDUFAF3,RHOB,C12orf29,PTPMT1,FAM107B,PKIA,MFSD14A,CD226,SREBF1,NFAT5,RELB,SUCO,VPS72,DDX27,TNFAIP3,ABCF3,MRPL20,CKS2,RBM17,COX20,NOL10,YIF1A,SLC17A5,PANX1,FDX1,PHF6,FAM210A,TNF…
Activated CD4: DN	GSE2770_TGFB_AND_IL4_VS_IL12_TREATED_ACT_CD4_TCELL_48H_DN	day14Vsday0	less	0.00323755	-2.73811	192	58	0.302083	0.00323755	0.00323755	0.0758756	ARID3B,WDR74,QSER1,CLIP1,GPR137B,SUN2,NUP50,DDX6,EPHX2,CBR3,PLOD3,SV2A,U2AF2,SOCS1,ARHGAP17,SGK1,DPF2,PLEKHO2,DLL1,PATL2,CCNH,DNAJC9,BACH2,DNAJB11,KDM6A,CCR9,TUBB,ZNF827,MICALL1,BTG2,RABGAP1L,YY1AP1,ATP8B2,LPP,EIF3A,PSMG4,OTUB1,MIDN,PJA1,NCK2,TOR1A,ELL,RCBTB2,PTMA,C12orf75,ITCH,ALG8,FOXP1,CTPS1,MTHFD2,RHOG,RNF19B,ABHD17B,TICAM1,SIK1,TEX10,TRBV24-1,CDK12,ATP10A,TP53INP2,NSMAF,DDX39A,PHLDA1,MAN2A1,…
Activated CD4: DN	GSE20198_IL12_IL18_VS_IFNA_TREATED_ACT_CD4_TCELL_DN	day14Vsday0	less	0.00508902	-2.58395	174	44	0.252874	0.00508902	0.00508902	0.115117	SLC22A5,SRP54,CCND2,TRIM23,TRIM27,FAM43A,MOSMO,SUPT5H,CPLANE1,STAT4,MAP3K1,FAM209A,SIGMAR1,UBOX5,VCPKMT,HSF4,ALKBH5,PCLAF,ZDHHC14,NRG4,ADAM10,PDCD6,GPR153,CRNKL1,YIPF5,ZNF7,RCC2,SON,EHD1,EIF4E,NRBF2,RAB10,WDR37,RRP9,RPS6KA5,CGAS,LMNA,VPS33B,CD164,NUP107,SNHG17,NFYC,JAK1,ACKR4,CMTM6,PPP2R1B,DDX19B,CENPJ,PLEKHA3,NUP133,TRAK1,FAM204A,TES,MED17,SRCAP,RELB,GADD45A,PDCD6IP,AGBL5,PGRMC2,RNF19A,MAGT1,MTF…
Activated CD4: UP	GSE17974_0H_VS_2H_IN_VITRO_ACT_CD4_TCELL_UP	day14Vsday0	less	0.0174919	-2.11638	186	48	0.258065	0.0174919	0.0174919	0.273207	ZDHHC11,SLC2A3,NFKBIZ,SNN,ARRDC3,PSTK,CAMK2D,R3HDM2,HEMK1,DHRS7,ANKRD36C,MDS2,SAMHD1,FAM200B,TARBP1,RFXANK,ACAP1,TMIGD2,SOCS3,ANAPC15,PTPN13,JUN,RGS2,WAS,NFIL3,ZBED6CL,ABCA2,ITGB7,TPRN,KIFC2,CDCA7,MCOLN1,LMF2,PCIF1,FBXO33,MAN2B2,VAMP5,KCTD3,ATP6V0E2,RGS1,S100A6,LINC00173,POLR3GL,ZDHHC14,FYB1,TRABD2A,BMP1,IRF1-AS1,ARHGAP32,FAM78A,RNPEP,ETHE1,DLG3,CASP1,PIGA,PNKP,SC5D,SLC16A5,ASAH1,ANKRD39,VPS26B,C…
Activated CD4: DN	GSE2770_TGFB_AND_IL4_VS_IL12_TREATED_ACT_CD4_TCELL_2H_DN	day14Vsday0	less	0.0378957	-1.78139	163	42	0.257669	0.0378957	0.0378957	0.44792	GNA12,IL2RB,RABAC1,ITPKC,TNFRSF9,FAM114A2,AP5Z1,GNAS,STX1A,ARFGAP1,LAG3,ZNF439,RAP1A,LTC4S,ZNF329,PHLDA1,ITPR2,PLAUR,CSRNP1,DCUN1D3,PDE4D,IRAK2,TNFRSF18,LACC1,CD6,CMTM1,SLC25A44,ADAM8,TMED9,PPM1F,DBH-AS1,CYP20A1,PLXNA1,ZNF557,DNAJB2,IRGQ,ZNF549,CAB39L,MAEA,NR4A2,SAMSN1,CEBPB,CYSLTR1,SH2D2A,TUBB2A,CMPK2,ZNF563,MIR663AHG,DDIT4,NFE2L1,ANXA7,TANK,DUSP4,TOB2,SLC7A5,DENND1B,ETV6,AACS,HGSNAT,INPP5A,DEF8…
CD4 Naive vs CD8 Naive: UP	GSE22886_CD8_VS_CD4_NAIVE_TCELL_UP	day21Vsday0	greater	1.91699e-06	4.68793	194	43	0.221649	1.91699e-06	1.91699e-06	0.00251509	NEK7,NME6,PIGV,C1orf174,MID1IP1,NEK4,SDAD1,MMUT,TRAF5,CD8B,AREL1,CRTAM,TMCO1,INTS14,TBC1D10B,RAB22A,LPXN,DAXX,GLT8D1,ABCF1,ZMPSTE24,USP11,SDF2,EHBP1,PDCD10,WDR7,RNF170,PDCD6,ADAT1,OGFOD1,PEX13,CKLF,DPY19L4,ZMYM6,DPP8,PMS1,NCK1,SPATA7,SH2D1A,LRIF1,HPS5,ERGIC2,DYNLT3,DNAL4,ATP8A1,DKC1,GTF2E1,SLC26A2,NME7,ALG5,YBX3,CD8A,SLC39A14,CARS1,PRR5,ARL6IP1,ZFAND6,PGM1,SYNRG,CDC42EP3,SNAPC5,PRKCH,CHSY1,EXOC2,…
72h untr. CD4: DN	GSE17974_0.5H_VS_72H_UNTREATED_IN_VITRO_CD4_TCELL_DN	day21Vsday0	greater	1.0815e-05	4.30269	186	36	0.193548	1.0815e-05	1.0815e-05	0.00408858	CCDC34,GPX7,PPIH,ZNF691,SASH3,MLH1,RAN,COA6,STAP2,MSH6,DPAGT1,INVS,CYB5R3,ZNF672,NPC1,TMUB1,CLPP,PPP1CC,PLP2,PHF19,BEND5,LRPPRC,PRCP,METTL8,PEX3,PRKAG1,CLPB,PDHA1,PIGX,CRTAP,MICA,RBBP8,ATP5MC3,STX4,APAF1,TMEM116,GUK1,PSMA5,SLC25A11,TRIB3,RNPEP,DYNLL1,RAB24,STARD3NL,CCNE2,TIFA,CGAS,GALK2,SCAMP3,CEP72,CORO1B,CAPG,MOV10,TFB1M,RFC5,NAT10,MZB1,ZNF175,ELP5,CCDC28B,PRDX4,FBXO22,DCTN2,MRPL43,TMEM237,SEC2…
72h untr. CD4: DN	GSE17974_1H_VS_72H_UNTREATED_IN_VITRO_CD4_TCELL_DN	day21Vsday0	greater	1.24652e-05	4.26865	189	37	0.195767	1.24652e-05	1.24652e-05	0.00408858	LMNB2,ORC3,PPIH,VDAC1,BLM,TMEM97,SEC11A,MAP2K1,PPA2,PSMG1,MICA,NEMP1,HMGB2,GNPAT,GFM2,AGO3,CLPB,DTD1,STAP2,SLC25A20,TIMM29,DENND10,PKN3,ZDHHC12,CGAS,APAF1,STARD3NL,RBX1,STYXL1,MYCBP,NUP37,MAD2L1,RIC8B,TFB1M,PXMP4,CLNS1A,EDC3,AP3M1,TBCD,CCT8,ZNF672,SASH3,CHAF1B,GLT8D1,YWHAQ,MPHOSPH9,TRAFD1,JPT2,SLC25A11,ANXA11,ACP5,CMSS1,MRI1,P4HA1,ETFDH,C4orf46,PRDX4,CCNA2,NCAPD3,EED,HDAC3,SKP2,ATP5F1B,CTCF,COA6,…
Activated CD4: DN	GSE17974_CTRL_VS_ACT_IL4_AND_ANTI_IL12_6H_CD4_TCELL_DN	day21Vsday0	greater	3.10957e-05	4.05631	167	42	0.251497	3.10957e-05	3.10957e-05	0.00815951	ZNF709,POLR1G,LYAR,EIF4EBP1,MED20,TREML2,CD200,METTL2B,SCFD2,JMJD8,CD84,NFKBID,HPDL,AEBP1,HCP5,SLC39A14,UCK2,PHLDA1,CD8A,ZNF239,ARMC6,CHN2,TRPV1,MLEC,POLR3D,FBXL18,MED21,CLN6,SH2D2A,HOMER1,LAMP3,ZC3H10,SLC19A1,LARP4B,BAZ1B,ZPR1,PCBP3,GFOD1,COA7,FADD,RIF1,RBBP8,ENDOG,MRPL35,NAB2,PHF23,POP1,FASLG,LRWD1,TEX30,HNRNPUL2,CCDC86,CD38,GON7,TSEN2,JMJD4,RBM28,TNFRSF9,POLR1A,PDCD2L,PFAS,DUSP14,ZNF232,INO80B…
Activated CD4: DN	GSE17974_CTRL_VS_ACT_IL4_AND_ANTI_IL12_72H_CD4_TCELL_DN	day21Vsday0	greater	4.35784e-05	3.96775	186	44	0.236559	4.35784e-05	4.35784e-05	0.00952914	PTPN22,HOMER2,NSD2,PSMG1,FUT11,C12orf75,POLD3,MEOX1,ATP6V1F,DHPS,IGSF8,TMEM120A,HDHD5,CPNE2,MGAT1,MTA3,NUP42,HMGB3,STXBP1,RNGTT,ANKZF1,RCC1,DHRS1,SLC25A43,KEAP1,ISCA2,TCEA1,IMMT,MAP3K6,C1orf21,PAM,HNRNPA2B1,SND1,BRIP1,MAP3K21,GNGT2,RAD51D,YARS2,EHHADH,TMEM273,FUCA2,SNX12,RECQL4,ZNF232,MRPL18,GBP2,MPG,DPAGT1,ATP23,RHEBL1,NCKAP1L,CDK2,PSMB2,CEP152,CAP1,ITM2C,TWF2,TXNRD1,SYT11,ATG7,IARS2,SLC39A8,FGG…
Activated CD4: DN	GSE17974_CTRL_VS_ACT_IL4_AND_ANTI_IL12_48H_CD4_TCELL_DN	day21Vsday0	greater	5.33391e-05	3.91631	190	40	0.210526	5.33391e-05	5.33391e-05	0.00999727	SLC29A1,HSCB,RCC1L,HDHD5,POP4,OST4,PRIM1,LSM4,ECI1,HMGB3,SFT2D1,LZIC,C1GALT1C1,POLR3D,ISCA2,GLB1,ZWILCH,METTL8,GSTO1,WDR54,SLC7A1,HSPB11,POLD2,MCM5,CRNKL1,ZNF780A,PPID,DNAJC17,ARF6,MED20,EZH2,TP53BP1,MRPL17,SPC24,TXNL4A,SLC25A43,TDP1,ERG28,NEMP1,HCP5,UCK2,WDR92,DYNLT2B,FPGT,TMEM121,ELOVL4,GPN3,NFE2L3,TMEM53,CSTF3,BCAT2,EGLN3,WRAP53,DHPS,APOBEC3G,ATOX1,TMEM99,C12orf75,TBC1D19,TMEM106C,WDHD1,ARMT1,…
Activated CD4: DN	GSE17974_0H_VS_24H_IN_VITRO_ACT_CD4_TCELL_DN	day21Vsday0	greater	6.82271e-05	3.85681	178	36	0.202247	6.82271e-05	6.82271e-05	0.0109209	FAR2,MLKL,ATOX1,ZNF232,PRMT1,SLC29A1,PDCD2L,COA7,SMG9,CHAF1B,SLC19A1,MOCS3,DPAGT1,CENPM,GFOD1,LYAR,HCP5,SLC39A14,EIF2B2,RCC1,UCK2,B3GNTL1,CCNA2,BCAT2,WDR77,TIMM8A,NAB2,GALE,POLR3D,MRPL17,ZDHHC13,LRWD1,ACOT13,GEMIN6,LZTR1,SMKR1,SCFD2,PRC1,DNAJC17,BDH1,PAM,NEMP1,POLA2,PARS2,BLM,FSCN1,ALYREF,PRPF38A,MRPL12,CDK5,ID3,PNO1,TMEM106C,WDR41,UBE2M,CTPS1,RBM14,PGBD2,TRIM69,RNASEH2A,MYBL2,CENPJ,ELP5,CMSS1,TP…
Activated CD4 Memory: DN	GSE36476_CTRL_VS_TSST_ACT_40H_MEMORY_CD4_TCELL_OLD_DN	day21Vsday0	greater	7.61752e-05	3.83062	170	33	0.194118	7.61752e-05	7.61752e-05	0.0109209	SLCO4A1,IRF4,MSRB2,AURKB,PAICS,BDH1,CKS1B,ZNF189,FANCI,NCBP1,IER3,AARS1,TUBB6,RNASEH2A,PSMD2,GMPPB,SMC2,STMN1,MCM7,LXN,NME1,MRPL11,SLC39A14,PGAM1,GART,EBNA1BP2,SNUPN,TMEM106C,TUBA1B,AIMP2,TUBG1,CENPM,IARS1,CCNB1,CENPU,NCAPG2,GOT2,RRM2,WARS1,UCK2,FEN1,ACTG1,TBC1D8,FH,CREG1,MCM4,WDR76,KIF2C,TYMP,SEPHS2,CSTF2,SPDL1,TK1,JPT2,CCT3,EMC9,MRPL15,LAMP3,EIF2B4,STIP1,ZWINT,BLM,GSTO1,UBE2A,CKAP5,POLR2H,CDK4,…
Activated CD4: DN	GSE17974_CTRL_VS_ACT_IL4_AND_ANTI_IL12_24H_CD4_TCELL_DN	day21Vsday0	greater	8.32383e-05	3.80284	192	37	0.192708	8.32383e-05	8.32383e-05	0.0109209	VRK1,ORC5,WDR3,TMEM106C,NIF3L1,STOML2,SNRNP25,ZMYM6,TTC26,TMEM126B,MIPEP,WRAP53,LMNB1,TPRN,POLA2,DTYMK,CCDC34,WSB2,GOT2,ACY1,SF3B3,ZNF787,TBC1D19,INTS13,PSMB2,CREB3,PHF19,QDPR,PAICS,DCLRE1B,TMEM14A,MED31,C20orf27,SLC19A1,EZH2,COA3,DNPH1,PSMD8,SH2D2A,ATG7,DESI1,ATOX1,SLC7A1,GSTP1,RUVBL2,PAF1,LSM4,ACOX1,CKS1B,CDK5,CLPP,SLC25A15,PRDX4,RFC2,DCPS,PSMG1,MIR3142HG,PI4K2B,POLR2F,MFSD4B,RPP25,SRPK1,MTHFD1…
Activated CD4: DN	GSE17974_CTRL_VS_ACT_IL4_AND_ANTI_IL12_12H_CD4_TCELL_DN	day21Vsday0	greater	0.000191494	3.5844	187	36	0.192513	0.000191494	0.000191494	0.020066	ANKS1A,GOT2,OSBPL3,PAICS,FEN1,VBP1,ATOX1,TMEM126B,SEC11C,TBL2,TRIB3,KEAP1,RRP9,IFRD2,RAP1A,GLS,GTDC1,PSMG1,RCC1L,SSNA1,CLIC4,NEMP1,SFT2D1,TIAM1,ID3,SMG9,PUS10,MIR17HG,GPR183,TMEM121,GPN3,PAM,RXYLT1,UCK2,TARBP2,MED20,BDH1,SLC7A1,ERG28,TP53BP1,PPP1R14B,SPAG1,SLC38A5,HCP5,INTS13,SMKR1,SLC19A1,ATP1B3,AARS1,BAZ1B,CSTF3,NUP42,HAUS7,SNRNP25,GAR1,MCM5,MLEC,PDCD2L,C1orf216,GGCT,PIGM,RBM28,APIP,IER3,DNAJA3…
Activated CD4: DN	GSE17974_0H_VS_48H_IN_VITRO_ACT_CD4_TCELL_DN	day21Vsday0	greater	0.000198825	3.57328	192	38	0.197917	0.000198825	0.000198825	0.020066	CENPF,FANCB,SASS6,PPID,FAF1,NEMP1,NFXL1,TMEM120A,LSM4,GM2A,LEAP2,ZNF232,WRAP53,NSD2,HDAC1,WDR54,ALCAM,KHDC1,FAR2,CKLF,CRNKL1,LRRC42,CSTF3,FAH,MED20,DHPS,TDP1,ATP5MF,GCSAM,IDH2,CHMP5,UCK2,SMG9,ORAI3,RUVBL2,SYNE4,DCP1B,ACAA2,MIR3142HG,LRRFIP2,TP53BP1,LIMK2,METTL15,GBE1,TBC1D19,EFNA4,HNRNPA2B1,PP7080,INTS2,FGF11,CCDC34,ROMO1,PCCB,MTHFD2,ZMYM6,SGCB,CMSS1,WDR92,DYM,CCT4,TBX21,PSMD8,COX8A,ACY1,PLIN2,RE…
Activated CD4 Memory: DN	GSE36476_CTRL_VS_TSST_ACT_16H_MEMORY_CD4_TCELL_OLD_DN	day21Vsday0	greater	0.000285889	3.47594	180	34	0.188889	0.000285889	0.000285889	0.0250057	TUBG1,TALDO1,ERH,RCN1,ALAS1,DESI1,GNPDA1,AARS1,MARS1,TUBA1C,SLCO4A1,ZNF189,PDCD11,ALDH2,KDELR2,TUBB,UBE2A,GLA,IARS1,IRF4,PHB,NCBP1,GMPPB,LAMP3,PGAM1,SLC43A3,CDK4,PSMD2,GART,MRPL12,JPT2,CD40,SLC39A14,STAT1,STT3A,CDK2AP1,CLTC,ACOT13,GOT2,C1orf216,MIPEP,IL1R1,PDIA5,ACOX1,NOP16,CREG1,CTPS1,TXNL1,SLC15A3,NDUFAF4,BTBD3,ATP6V0A2,PITRM1,EIF2B4,IL2RA,MRPL15,CCT3,ATF6,GORASP2,CLCC1,SEH1L,MREG,EXOSC10,GADD4…
Activated CD4: DN	GSE17974_0.5H_VS_72H_IL4_AND_ANTI_IL12_ACT_CD4_TCELL_DN	day21Vsday0	greater	0.000382767	3.39415	180	37	0.205556	0.000382767	0.000382767	0.0313869	FUCA2,FBXO36,ATP6V1F,HPDL,NSD2,POLD3,SQLE,TMEM120A,TXN2,STN1,TRIB3,EXOC3,ZSCAN22,SBF2-AS1,COA6,EMC9,SLC39A8,FOXM1,ZNF322P1,LSM2,ATP23,TMEM273,EYA3,ETHE1,BTF3,CTDSPL,PFKM,SNAPIN,ACADVL,CCDC32,FUT11,RDX,ISCA2,RLN2,HEXIM2,ASTN2,NAA38,SURF4,CNOT1,PPIL3,CD9,TRAFD1,STXBP1,CD109,CD320,SHMT1,UHRF1,UNG,MGAT1,AK3,MEOX1,PAM,AGPAT2,GNPDA1,GBP2,RCCD1,FANCA,ZNF672,MYCBP,CAMK1,ANKZF1,FXR1,PAGR1,HMGCL,SARS2,NPC1…
Activated CD4: DN	GSE17974_1.5H_VS_72H_IL4_AND_ANTI_IL12_ACT_CD4_TCELL_DN	day21Vsday0	greater	0.000423387	3.36554	180	28	0.155556	0.000423387	0.000423387	0.0326755	FUCA2,IRF2,CBY1,ACADM,ALDH18A1,CPNE2,ACADVL,ATIC,NCAPD3,EYA3,TMEM187,TRAPPC5,DHX58,TBC1D31,NHP2,SBF2-AS1,FAM219B,RAD51C,C12orf75,POLA1,MRPS15,CDK5,DHPS,NSD2,BRIP1,CDK2,ORC3,ZC3H6,RDH11,F8,ACAT1,ETHE1,DBI,ZNF232,ELOA-AS1,BRI3BP,ACLY,DDAH2,CENPM,ABRAXAS1,POLR3K,MRPS31,MRPS34,DDB2,HLTF,OXSM,STX10,RCCD1,ZNF775,EIF3J-DT,ABHD10,TMEM120A,ANKZF1,RABEPK,HPDL,PCMT1,ITPR3,B3GNTL1,FNTB,SLC25A20,VCL,ANXA4,TWF…
Activated CD4: DN	GSE17974_0H_VS_4H_IN_VITRO_ACT_CD4_TCELL_DN	day21Vsday0	greater	0.000488547	3.32414	183	43	0.234973	0.000488547	0.000488547	0.0342359	POLD2,PRELID1,EIF2B2,SRM,PDCD2L,CD200,C14orf119,CMSS1,ZNF232,MMACHC,PRMT1,LINC01128,MRPL17,DSE,ABAT,ZPR1,MIR3142HG,PSMB2,LYST,LYAR,PRDX1,PKNOX1,NAB2,NUDCD1,CHMP2A,POLR3D,CDK4,DUSP18,BYSL,ANKS3,LTBP4,NAGK,RNF34,GLMN,MLYCD,GADD45GIP1,NUBP1,TNF,RRP9,ZNF71,SF3B3,LTA,ALG3,ELP5,PNO1,SLAMF1,PKIA,FKBP2,NASP,MIR17HG,MFAP1,ZNF165,PRDX4,NT5E,C11orf24,UTP11,WDR12,POGLUT1,S1PR2,ZNF443,FTSJ3,PSMB5,HAX1,ZMYM6,G…
Activated CD4: DN	GSE17974_0H_VS_12H_IN_VITRO_ACT_CD4_TCELL_DN	day21Vsday0	greater	0.000521888	3.30359	194	30	0.154639	0.000521888	0.000521888	0.0342359	PKNOX1,MMACHC,NEMP1,PUS10,C9orf40,POP4,RCC1L,MIPEP,DNAJC17,RBM6,INTS2,TBL2,GTDC1,GGH,HYOU1,GRK3,TRIB3,GFOD1,PEPD,CD200,WDR36,IMMT,FEN1,IL15RA,ANKS1A,MCOLN2,MICOS13,METTL2B,ORC5,POGLUT1,ISCA2,RECQL4,RRP9,CLIC4,ZNF787,OSBPL3,SLC7A1,MITD1,FNTB,C1GALT1C1,POLD2,SH2D2A,SRM,PPCDC,GPN3,EIF4EBP1,SNRNP35,RAB27A,EFNA4,NHP2,C14orf119,EIF3J,NFXL1,RBM28,GGCT,TCF19,ARMC6,PUS3,MTHFD2,PEMT,MICA,IFRD2,FAM241A,LIMK…
Activated CD4 Memory: DN	GSE36476_CTRL_VS_TSST_ACT_40H_MEMORY_CD4_TCELL_YOUNG_DN	day21Vsday0	greater	0.000579193	3.2778	165	31	0.187879	0.000579193	0.000579193	0.0348483	CENPM,AURKB,FAH,WDR77,DHFR,HILPDA,TMEM106C,TALDO1,TP53BP1,CENPS,GBAP1,NCAPH,AIMP2,SLC43A3,MCM5,PXMP2,BYSL,RPA3,RAD51D,PCLAF,LAMP3,FEN1,PPCDC,PXMP4,IPO5,CCNE1,IL2RA,NCAPG2,BRCA1,PCNA,MCM2,RAD54L,NME1,ACTG1,GINS2,LMNB2,HPRT1,WARS1,TXN,STMN1,CHAF1A,TARS1,TUBG1,GINS3,GALE,GRK3,ACOT7,CKS1B,CTLA4,IFI30,CKAP5,TYMS,VANGL1,CENPU,MRPL35,IRF4,STT3A,POLA2,LIG3,DHCR24,ALDH2,NUSAP1,SPATA5L1,KCNK5,DNAJB6,UCK2,M…
CD8 Naive vs CD8 Stem Memory: DN	GSE23321_CD8_STEM_CELL_MEMORY_VS_NAIVE_CD8_TCELL_DN	day21Vsday0	greater	0.000718819	3.20993	196	31	0.158163	0.000718819	0.000718819	0.0395584	PGPEP1,PCNT,CSK,AIDA,ZNF33A,MCUB,PDCD4-AS1,RETREG3,OSTF1,NUDT16L1,MAN1B1,DNASE1L1,THEMIS2,SIDT2,RBL1,HNRNPU,PRMT2,SSH2,CCPG1,TSNAX,RPS6KA5,UQCR10,TMEM179B,CD99L2,ZFP62,FAM8A1,YIPF1,INO80E,EPB41,MGAT4A,LBR,SLC30A6,TADA3,FBXL17,PDE6D,NCKAP1L,CEP192,GATD3A,AP1G2,BTN3A2,ZZEF1,B3GALT4,TRIM38,ABCC5,DGLUCY,CBX5,UBA7,ZFYVE28,BTN3A1,ITGA4,ZFAND2B,METTL15,EDEM2,TAS2R14,PDE3B,NMT2,PRIM1,CHMP3,GSDMB,GTF2A1,R…
Conv. Treg vs CD4 Naive: DN	GSE24634_NAIVE_CD4_TCELL_VS_DAY10_IL4_CONV_TREG_DN	day21Vsday0	greater	0.000723628	3.20934	185	45	0.243243	0.000723628	0.000723628	0.0395584	CASP9,IMMT,RAP2A,PDE4A,DCUN1D1,ATP6V1C1,PDXK,PTGER2,B2M,GTF2H1,CD2,TALDO1,WSB2,RRM2,SLC5A3,B3GALT4,POP7,CD58,PRC1,ZMIZ1,POLD3,SMC4,GLRX2,TMED5,SP110,TMEM9B,DHRS7B,AGPAT5,PAPSS1,PRCP,CFLAR,H2BC12,NAB1,PPP1CB,RAD50,NDUFA8,WDR5B,CASP3,ACAT1,MFHAS1,METTL7A,SPATS2L,PYCARD,ARHGAP19,RAB11A,GPR137B,ANXA5,HMGCL,AKR1A1,GORASP2,MBOAT7,SERPINB1,PCLAF,SRGAP2,CD38,NUSAP1,SMARCAL1,UBE2K,TMEM43,ABTB2,TNFSF10,PTT…
Activated CD4: UP	GSE17974_0H_VS_0.5H_IN_VITRO_ACT_CD4_TCELL_UP	day21Vsday0	greater	0.00126042	3.05328	120	16	0.133333	0.00126042	0.00126042	0.0661466	SUSD4,PGAP3,ZNF337,DDA1,SALL2,RPS6KL1,ARMC2,CYB561D1,CEP170B,AHDC1,CASP4LP,NME6,TGFB3,TCAP,BPNT1,SYNGAP1,GLYCTK,CTDSPL,AMOT,JOSD2,CFLAR-AS1,ZFYVE28,CD14,RTP5,TADA3,TFPT,SNUPN,FLAD1,MECR,KXD1,ZNF731P,ZBTB45,SLC25A23,AGPAT1,STK16,SCN8A,CLIP2,EMC9,TENM1,LRRC61,TTLL12,NCF1C,IL17RE,GAL3ST4,SNX17,LMF2,SUSD3,MCOLN1,TEPP,OGFOD1,UQCC3,IL17RC,NCKIPSD,NUDT18,PDE4DIP,GABBR1,SMARCC2,NUDT22,ALG12,FAAP20,NDOR1,…
Activated CD4 Memory: DN	GSE36476_CTRL_VS_TSST_ACT_16H_MEMORY_CD4_TCELL_YOUNG_DN	day21Vsday0	greater	0.0014617	2.99663	178	41	0.230337	0.0014617	0.0014617	0.0710278	DNAJB6,CCL4,WDR46,BYSL,EXOSC4,SRM,HILPDA,TALDO1,SERBP1,WDR77,CD200,ATF5,TBL3,ALAS1,AIMP2,NPL,ZWILCH,NME1,GCNT1,TUBG1,MRPL35,MGLL,IPO5,SLC43A3,TNFRSF4,SOCS1,AGO2,HRAS,FABP5,IL12RB2,MSMO1,PUS7,YBX3,STAT5A,GK,LAMP3,CYCS,ZNF248,TNF,SEPHS2,UCK2,ATP6V0B,ADO,TXN,CISH,SLCO4A1,CDK2AP1,PGAM1,RAD51C,TUBA1C,PRR3,FH,IER3,TARS1,ALDH2,GCLM,GNG5,UMPS,MCUR1,SNX5,TYROBP,POP1,NETO2,MFSD5,PTPRK,CLN5,FLII,MRPL20,TUBB…
Activated CD4: DN	GSE17974_0H_VS_72H_IN_VITRO_ACT_CD4_TCELL_DN	day21Vsday0	greater	0.00291089	2.77395	185	42	0.227027	0.00291089	0.00291089	0.136396	HPRT1,BCKDK,SNRPD3,DNMT1,RCC1L,VBP1,RNGTT,MRRF,MRPL18,PSMG1,KDM7A-DT,LINC01128,DNAJC17,CCDC34,VPS26C,DUT,KEAP1,PTPN22,RAB20,DTD1,RUVBL2,GALK1,C10orf88,CRNKL1,ZNF410,RECQL4,TRIP10,FPGT,GPR157,DDIT4,RFC2,CHMP5,INTS6,KTN1,DPAGT1,LEPR,LTA,CCT4,SPAG16,VDAC1,HNRNPA2B1,NFXL1,PSMB2,HCP5,SPINT2,MAD2L2,FHOD1,POLR2H,COMMD8,MAP2K1,COX5A,BLM,DCP1B,TMEM263,SUPT20H,PDHA1,PPID,MCM5,CYTIP,TRIB3,LSM4,POLR3D,CCNF,H…
Activated CD4: DN	GSE17974_CTRL_VS_ACT_IL4_AND_ANTI_IL12_4H_CD4_TCELL_DN	day21Vsday0	greater	0.00336915	2.7245	191	40	0.209424	0.00336915	0.00336915	0.143141	ITGB1BP1,LTA,GLS,RAP1A,YWHAE,ZMYM6,MRRF,XBP1,ELMO3,OSBPL3,YARS2,WIZ,PRDX1,MRPL17,C1orf216,LPIN2,MAP7D3,SPAG1,RAB27A,DNAJA3,IL1R1,GBP2,IFRD2,ELP5,GAR1,TMEM177,MAP2K3,ZPR1,SLC39A8,RRP9,PPP1R14B,ERP44,RAB11A,SLC29A1,FUNDC2,TAF1A,CLN6,PER2,PSMD8,XPOT,PKIA,CACYBP,VPS35,TIMM50,MED21,IMMT,DDX10,BBS12,ANKS3,UBL5,URB2,ZNF234,HOMER1,POP1,GGCT,ASNS,RANBP1,RUVBL2,BTLA,PDCD2L,STX6,LYST,CMSS1,DUSP14,NEMP1,TIMM…
Activated CD4: DN	GSE17974_0H_VS_2H_IN_VITRO_ACT_CD4_TCELL_DN	day21Vsday0	greater	0.00349979	2.71239	184	50	0.271739	0.00349979	0.00349979	0.143141	PKNOX1,ST8SIA4,LYAR,BRIX1,NUBP1,FAM83G,ZSWIM6,DSE,C1GALT1C1,ZNF234,GRAPL,RAB39B,WDR3,MED21,KCTD21,CTSL,NIFK,PUS3,PIGM,UMPS,RBBP8,CAAP1,POLR3D,GON7,MOB3C,CEP19,FASLG,ZNF416,UTP14C,SNX16,GHRLOS,PPIL1,LAMP3,LINC01128,CDK4,IMP3,SLC17A5,NR4A1,MIR3142HG,KANSL1L,C17orf80,ZNF276,GEMIN6,CRNKL1,ZFP69B,NT5E,TXLNA,DNAJB6,MTO1,MLYCD,ZNF583,CD58,FBXO22,MRPL35,DUSP14,FYCO1,DLAT,TRDMT1,SDF2,TUBE1,TMEM251,CCNH,SH…
Activated CD4: DN	GSE17974_0H_VS_6H_IN_VITRO_ACT_CD4_TCELL_DN	day21Vsday0	greater	0.00369393	2.69332	192	45	0.234375	0.00369393	0.00369393	0.143141	TP53BP1,SLC7A1,PAICS,PKIA,B4GALT5,PEAK1,GRK3,PTPN22,WDR3,TMEM126B,MRPL20,GTDC1,QDPR,HAUS7,POLR2H,PRMT1,LCP2,SEC11C,NFXL1,TXNL4A,TIAM1,BACH2,STX6,POLR3H,PITPNA,CSTF3,PRDX4,PHLDA1,RAB27A,NAXE,NUBP1,PGD,FAM114A2,ADO,ATP1B3,C14orf119,NT5E,PTK2,SLC29A1,PSMG1,UTP18,EIF4E2,CCT6A,TBCCD1,PPIL1,IMP3,UTP11,MOB3C,FLAD1,HOMER1,TBL2,TOP1MT,CCDC86,POLR1G,YARS2,XPOT,OSBPL3,PIGM,SFT2D2,TOMM5,GMPPB,SLC25A32,MFSD3,…
CD4 HDAC inhibitor: DN	GSE15735_CTRL_VS_HDAC_INHIBITOR_TREATED_CD4_TCELL_12H_DN	day21Vsday0	greater	0.00427141	2.64484	176	34	0.193182	0.00427141	0.00427141	0.153778	METTL27,SEPTIN9,GALNT7,CDKN1A,DCUN1D3,LGALS3BP,RAP2B,IFIT1,HCST,LPIN1,PPP2R5A,SMC4,SMURF1,PIWIL4,ACCS,P2RX7,RINL,ADGRL1,CAMKK1,BAIAP3,EML5,TESC,TTLL12,TIMELESS,CNN2,ESYT2,SLC20A1,STXBP5,CCDC102A,RAB37,GOSR1,ZNF623,B3GALT4,KCNC3,ZC3HAV1L,RNASEL,RORA,CCND3,SRPK1,CCS,PDHA1,CACNA2D4,METTL9,ADGRG5,TUBB,BACE1,RAB8B,TGFA,LDLRAP1,MACROD1,BICDL1,CEP97,CLIP1,PTGER2,SLCO3A1,STAT4,POLR1B,DDX60,PELI1,ATP8B2,C…
Activated CD4 Memory: DN	GSE36476_CTRL_VS_TSST_ACT_72H_MEMORY_CD4_TCELL_OLD_DN	day21Vsday0	greater	0.00440758	2.63411	174	36	0.206897	0.00440758	0.00440758	0.153778	CSTF2,AURKB,PAICS,GBP2,RRM2,PSMB5,CLCC1,GATB,SLCO4A1,SMC2,STMN1,CLTC,TUBB,ZWINT,ACOT13,TUBA1B,GART,HMGN2,FAH,ACOT7,IL1R1,SEPHS2,COL6A3,NCBP1,APOL1,MCM4,AURKA,MTHFD1,BLM,TOP2A,UCK2,CENPU,NUP93,JPT2,CORO1C,RAD51,KEAP1,IRF4,RAB33A,GMPPB,GTF2H4,SHMT1,TUBG1,CCNB1,COMMD4,FOCAD,LYRM4,NCAPH,PSMD2,GTDC1,JPT1,AARS1,EMC9,EBNA1BP2,CYC1,MACROH2A1,FANCI,GLA,RNASEH2A,TPX2,IL2RA,RACGAP1,RAD51C,SPAG5,ZNF189,PSMG1…
Activated CD4: DN	GSE17974_2.5H_VS_72H_IL4_AND_ANTI_IL12_ACT_CD4_TCELL_DN	day21Vsday0	greater	0.00445394	2.62973	183	23	0.125683	0.00445394	0.00445394	0.153778	ACADVL,PSMB10,EIF2AK1,ZSCAN22,ETHE1,GPANK1,SQLE,SLC66A3,RNF144A,HSDL2,DBI,MTA3,LSM2,DPAGT1,TXNIP,DGKH,SFXN1,TMEM218,NUDT2,STYXL1,DHX32,CUTA,BUB3,STMN1,CDK5,PINLYP,TCEAL3,PRPSAP1,UNC45A,CLNS1A,NUP85,C12orf75,CRYL1,TMEM273,SYNE4,INTS2,STOML2,MTIF2,CAMK2G,CD9,PARP2,PDP2,PRIMPOL,ADK,NLRX1,PTAR1,HSD17B8,MGAT1,HIRIP3,PARVB,CUEDC2,IL10RB,GSDMB,HPDL,ARF5,POLD3,RAD51C,KYAT1,LETMD1,OXSM,NOL3,TCEA1,CMAS,MAP…
Activated CD4: DN	GSE17974_CTRL_VS_ACT_IL4_AND_ANTI_IL12_2H_CD4_TCELL_DN	day21Vsday0	greater	0.0053069	2.56828	188	51	0.271277	0.0053069	0.0053069	0.165777	KCTD12,CCT4,RPGR,PSMD8,SDHAF2,ZNF470,CARS1,DSE,NUBP1,MTHFD2,NEMP1,AARS1,SLC7A1,NT5E,MIR17HG,RAB27A,TIMM8A,DNAJA3,FASLG,MED21,MRPS16,NAA30,DNAJC17,PIGM,ALG13,EED,GBP2,SPINT2,CDK4,NUP88,SNRNP35,MRPL17,GPR183,FBXO22,TXNRD1,SHMT2,RING1,TP53BP1,NLE1,UTP14C,C1orf216,DLAT,RBBP8,PRDX1,LAMP3,EIF3J,SH2D2A,CSNK2B,SLC25A32,YWHAE,JMJD4,CEP19,MIR3142HG,NCBP1,GON7,MRPS28,CRNKL1,EIF2B2,TMBIM1,IMP3,TXNDC15,ZNF780…
Conv. Treg vs CD4 Naive: DN	GSE24634_NAIVE_CD4_TCELL_VS_DAY7_IL4_CONV_TREG_DN	day21Vsday0	greater	0.00547419	2.55762	181	36	0.198895	0.00547419	0.00547419	0.167027	NME1,MTHFD1,LAPTM4B,ACP2,ALDOA,IMMT,SERPINB1,HMGCL,PDCL,SMARCD2,DDB2,GNG5,PPIA,GMPPB,COASY,GSTO1,NUP62,SEC14L1,PSMA5,DNM1L,LSM4,MYL6B,CYB561D2,B3GALT4,ACOT8,NFIL3,SQLE,TMEM106C,PSMB2,PUDP,CFLAR,EIF2B2,SPATS2L,NCKAP1L,IFI16,ENTPD1,DERL1,PPP4R1,FANCL,PPP4C,C1orf112,KEAP1,UQCRQ,GABPB1,ANXA5,CDC7,GOLGB1,DHFR,MRPS12,PSMD14,FEN1,NDUFAB1,DHTKD1,VCP,NASP,PDIA6,CENPE,RAD51,NDUFA7,KNTC1,GFI1,RAB27A,CNP,DPP…
Activated CD4: DN	GSE2770_UNTREATED_VS_IL12_TREATED_ACT_CD4_TCELL_2H_DN	day21Vsday0	greater	0.00667955	2.4856	193	34	0.176166	0.00667955	0.00667955	0.189181	VAT1,RREB1,BPNT1,KPNA2,USP21,RNF11,FTX,GRSF1,PEX26,TUBG1,C1orf109,YWHAH,SPTSSA,AKR1B1,JPT1,CAMKK1,HOPX,TRIP10,TMBIM6,MRPS35,RPN1,RALB,CHST2,SCP2,LDLR,GIPC1,PRDX2,RPP30,C11orf24,TUBA1A,SEPHS2,ATPAF1,C11orf68,CARNMT1,MTIF2,FAM102A,CBX6,C12orf43,SFR1,EID1,FHOD1,SLC9A3R1,TENT5C,MMD,C2orf69,TSC22D4,NFXL1,ZNHIT2,INCENP,FCSK,HPCAL1,SCARB1,TMEM109,ZNF708,MBNL3,SAC3D1,TFG,PSMC3,DNAJA1,CCNG1,DNAJB1,DFFB,SG…
Activated CD4: DN	GSE40274_CTRL_VS_FOXP3_AND_HELIOS_TRANSDUCED_ACTIVATED_CD4_TCELL_DN	day21Vsday0	greater	0.00752991	2.44292	177	28	0.158192	0.00752991	0.00752991	0.201617	PYCR2,SND1,NUDCD1,SARAF,CDK5RAP3,DUT,STARD5,TOP1,ITFG1,DMAC1,NIBAN1,LMO4,TIMM21,ATP2A2,C15orf39,PDIA6,STARD3NL,PARPBP,SCFD2,DAD1,LGALS1,RFC4,TTLL12,ARMCX3,TCF19,NUDT4,DUSP22,PLP2,CENPK,PSMC3IP,RPS6KA2,MAGT1,TMEM214,DPAGT1,CTH,ATF6,ARL5A,MPP6,NBEA,CIP2A,TBL2,TMEM39A,NCAPH2,PPP3CC,PGK1,ENTPD7,PNPO,CCND2,CXCR3,APMAP,TMEM184B,ATF5,UBAC2,PLOD3,NANS,TFG,REXO2,CDV3,POLD2,YIF1B,GANAB,TM9SF1,LSS,KIF11,UBA…
Conv. Treg vs CD4 Naive: DN	GSE24634_NAIVE_CD4_TCELL_VS_DAY5_IL4_CONV_TREG_DN	day21Vsday0	greater	0.00825049	2.40823	193	35	0.181347	0.00825049	0.00825049	0.216493	KNTC1,CCT7,NAT10,ACTB,UBE2K,PPP1R14B,HSPA14,CSNK2A1,AVEN,KIF3A,RCC1,RAD50,ILVBL,CCT3,BATF,TRAF1,GTPBP4,ACOT13,GTDC1,FHL2,BRCA1,LARS2,PLPP1,DKC1,DOHH,GPN3,NTHL1,DDX39A,CYB5B,ARL3,G3BP1,MPP6,CD38,PRKAG1,TIMM17A,NAA10,CNP,CRELD2,CASP3,ANAPC1,KPNB1,HK1,RWDD2B,TBL2,NDUFA8,ORMDL2,NARS2,DNM1L,NDUFC2,MRPS2,MREG,UTP14A,PAGR1,ATP6V0B,SLC25A32,PPP1R8,KDELR2,ALDH3A2,UBE2S,COASY,ATP6V1D,LONP1,RRP15,CASP7,NUDT…
Activated CD4: UP	GSE40274_CTRL_VS_IRF4_TRANSDUCED_ACTIVATED_CD4_TCELL_UP	day21Vsday0	greater	0.00944915	2.3627	128	21	0.164062	0.00944915	0.00944915	0.233911	AGAP1,FNDC11,KCTD11,SEC22C,MRPL49,CTBP2,ELOVL1,FAM161A,TMEM50A,S1PR4,PSAP,YY1,DUSP7,GPR155,PPP1R9B,NMI,MRPL11,LRP5,SULF2,CCPG1,ASB7,SLC8B1,PTRH2,BLOC1S3,SERPINB8,SPCS1,AP2S1,RAB31,CASP9,ARL6IP1,ALOX5AP,LIPA,SLC46A3,MCEE,PDLIM2,MRPL57,CTSS,SLC27A4,PDGFB,CCND1,UBE2L6,SCAMP1,CLIC1,ALPK1,MLEC,CD48,SLC41A3,PRDX2,POFUT1,PAFAH1B3,TMEM106A,EDEM2,TPM1,CTSD,NOD1,MGAT1,NPL,TBC1D8,IMP3,TMEM229B,UBTD1,TACO1,H…
Activated CD4: UP	GSE40274_CTRL_VS_GATA1_TRANSDUCED_ACTIVATED_CD4_TCELL_UP	day21Vsday0	greater	0.0150973	2.18105	116	21	0.181034	0.0150973	0.0150973	0.326373	DDX17,TEDC1,GDPGP1,CD7,NTPCR,PYCARD,STARD5,SUSD3,GIMAP8,EVL,MRPL40,TLN1,RETSAT,IFIT1,DCST1,CBX7,CTSC,HGS,PML,CCDC167,PLA2G15,MT-CYB,HTATIP2,SIRT6,SNX32,CSF3R,CFH,DTD2,PLXNA1,PYM1,IGSF8,MAPK13,SHLD1,SNX27,ADGRE4P,DPYSL2,FCER1G,PLCD1,TCP11L1,FAM193B,UBA3,IRF2,UBL7,KLHL5,CIITA,IL15RA,RNF13,FMNL1,XKRX,TWF2,CD55,SPINT1,MYO1F,SETMAR,CCND1,ARHGAP45,CD300A,RHBDF2,MFAP3,NCKAP1L,FBXL8,PHF7,SLC26A6,RAB3D,C6…
72h untr. CD4: DN	GSE17974_2H_VS_72H_UNTREATED_IN_VITRO_CD4_TCELL_DN	day21Vsday0	greater	0.0159335	2.15394	193	31	0.160622	0.0159335	0.0159335	0.331822	GNPAT,C4orf3,CHCHD3,CLNS1A,STAP2,ANO6,ZMIZ1,PLEKHJ1,POU2F1,DLEU1,CTNNA1,ITGB2,DDIT4,TMEM101,COMMD10,MCEE,CZIB,ANXA11,SDHAF3,RECQL4,GALK1,COX5A,PHKB,MLH1,KDM7A-DT,GFM2,DTD1,SAPCD1,INVS,COPG2,DNMT1,POLR3GL,FIG4,C4orf46,ORC3,RWDD2A,ARHGAP11A,CBX1,CETN3,CCDC25,SRGAP2C,CAPG,JPT1,ATP5IF1,GLRX3,MPV17,APAF1,MTA3,DRAM2,PRKAG1,PRDX4,EIF2D,PHPT1,TRAF3IP2,MAPKAPK3,TMEM65,TATDN1,UBE2L6,PSD4,SLC39A4,SLC2A3,MAG…
Activated CD4: UP	GSE2770_IL4_ACT_VS_ACT_CD4_TCELL_2H_UP	day21Vsday0	greater	0.0206592	2.047	199	34	0.170854	0.0206592	0.0206592	0.392824	F2R,CSNK2B,TRIOBP,GM2A,PPP1R21,NSF,CORO1B,PTRH1,HDDC2,DDIT4,PPP1CA,TRAPPC2L,BLOC1S1,DNAJC15,TUBB2B,SBK1,RXYLT1,SPATA13,MACROD1,COX6B1,WDR13,BST2,SLF1,AK3,TRAPPC2,ARHGAP21,PXN,SUMF1,PAPSS1,MANBA,NAE1,NAA20,HES6,VPS28,PRXL2B,PTDSS2,NAA10,MPC2,BACH2,VOPP1,SH3BP1,MPHOSPH6,RGS10,SLC25A14,RBL2,PGP,STAM,SEC11C,CDC34,NCAPH2,ZFP64,ACO1,GUK1,ORMDL2,UQCC3,NME7,ADH5,RFWD3,NCF4,TUBG1,GTPBP3,NUDT1,SLAIN1,MPV17…
Activated CD4: DN	GSE28726_NAIVE_VS_ACTIVATED_CD4_TCELL_DN	day21Vsday0	greater	0.0233105	1.99701	171	34	0.19883	0.0233105	0.0233105	0.43305	NME1,NRAS,CDK4,LDHA,EIF2S1,AARS1,COMT,RAD54L,BHLHE40,SHMT2,AURKB,GPX1,DUSP4,HSPH1,PAICS,SAP30,COX6A1,STX11,FANCL,CYB5B,CCNA2,PHGDH,PRDX1,GSTP1,NEFH,CCNB1,MYBL2,EBNA1BP2,CLIC1,CIT,SEPTIN8,AHCY,KIF11,TYMS,CENPF,CCT5,CYFIP1,TMEM106C,RUVBL2,LTA,SERPINE2,MRPL28,CTNNA1,DOK1,PTTG1,RLN2,PKM,PSMG1,MAP2K3,GPI,PRDX3,PCLAF,MCM4,VWA5A,PCK2,MCM5,TNFRSF9,DHCR24,PNP,CENPS,GNG5,HMGN2,PLAGL2,MIF,TOMM40,AP4M1,PGK1,…
Activated CD4: DN	GSE40274_FOXP3_VS_FOXP3_AND_IRF4_TRANSDUCED_ACTIVATED_CD4_TCELL_DN	day21Vsday0	greater	0.0253793	1.96082	164	34	0.207317	0.0253793	0.0253793	0.462467	CPT1A,CLIP1,SLC22A5,KLHL6,IQGAP2,AVEN,JADE1,RNF43,CERS4,CDC25B,PABPC1L,SLC25A20,ATP10D,CEMIP2,S100A11,MMD,LIG4,PDE2A,GCNT1,H1-0,PDE4DIP,MATK,TAF5L,MTHFD1L,CRIP1,TKTL1,TMEM154,S1PR4,AREL1,S100A6,ITGA4,RFLNB,EVI2B,TRAF5,AP3M2,SLAMF6,C15orf39,TMED5,GALM,FBXL14,CDKN2C,SLC35C2,IKZF3,GLRX,SLBP,CASS4,FAM89A,CCR4,MAF,ARSB,TAF9B,P2RX7,HSPB1,IL10RA,FITM2,TRAF3IP2,TEC,VTI1B,PLEK,THTPA,ARRDC4,CC2D2A,TOR4A,FA…
Activated CD4 Memory: DN	GSE36476_CTRL_VS_TSST_ACT_72H_MEMORY_CD4_TCELL_YOUNG_DN	day21Vsday0	greater	0.0367083	1.79602	164	27	0.164634	0.0367083	0.0367083	0.578516	NME1,GBAP1,FEN1,SLC43A3,CENPM,STT3A,RBM4B,TPM4,MRPL35,HILPDA,LGMN,TARS1,RAD51,TK1,PSEN2,PTTG1,TXN,IL2RA,PCLAF,MCUR1,DHX32,ACTG1,APOLD1,TYMS,DHFR,CKAP5,PXMP2,AURKA,CENPS,RAD51D,SRSF1,MYL6B,SPAG5,GK,GPR19,KIFC1,MEAK7,TNFAIP1,SFT2D2,FBXO5,TMEM106C,IL1R1,HSPA1A,FABP5,PCK2,RAD54L,UBFD1,DUT,MCM5,FH,MCM7,ACO1,MED14,BDH1,ACOT7,CORO1C,TALDO1,GGH,RBBP8,TIMM10,SMC1A,GMNN,NCAPG,FOXM1,MYB,TUBG1,EXTL2,DSN1,ACA…
CD4 HDAC inhibitor: DN	GSE15735_CTRL_VS_HDAC_INHIBITOR_TREATED_CD4_TCELL_2H_DN	day21Vsday0	greater	0.0465932	1.68406	155	25	0.16129	0.0465932	0.0465932	0.63021	FAM241A,FCGRT,NKG7,HLA-DOA,CD79B,KCNC3,SLC35E3,CTSW,DNAJC15,GLIPR2,EOMES,RACGAP1,SCFD2,CST7,PIM2,ADAM19,ZNF600,FRMD4A,IQSEC1,ENG,STX2,CXXC5,SELPLG,BAIAP3,CDC14B,CAPRIN2,CRTAM,CD72,USP11,SLC25A4,PLAC8,PIGP,HPCAL1,GAB3,GPR68,ITGAE,ZNF2,POLR1B,SEMA4A,ZYX,XRN2,COX8A,PDE2A,RECK,MCOLN2,FAM189B,PRF1,TRMT10A,CCR9,PEAK1,FBF1,SLC35G1,SLC16A1,ADGRG5,RHOQ,USP20,SYTL3,SIDT1,RSAD1,NCF1,RRAS2,BACE1,EXOC4,SNAI3,…
Activated CD4: UP	GSE40274_CTRL_VS_HELIOS_TRANSDUCED_ACTIVATED_CD4_TCELL_UP	day21Vsday0	greater	0.0597234	1.56221	132	17	0.128788	0.0597234	0.0597234	0.711811	TSPAN17,TBC1D1,AGAP1,GRHPR,RFC2,ADAM15,KMO,ALPK1,ST6GAL1,SLC25A53,EIF1B,KIZ,PLXNA1,FBXL8,EVI5L,ASAH1,ST3GAL4,NCOA7,STX2,MAN2A1,TNFAIP8,LIPA,KHK,CPOX,SLC14A1,KCNA2,MATK,PPP1R21,MARVELD1,MCTP2,KIF21B,SERINC5,SHLD2,RGS14,PSAP,CD99L2,CREBBP,UBAC2,HDAC10,ST3GAL3,ECH1,IL27RA,RASSF4,PSD4,SPOP,RPUSD1,SRPK3,IQGAP2,SDCCAG8,TKTL1,AMPD3,H2AZ1,ANKRD44,CEBPA,HIP1,NUDT7,TSEN34,TMX3,CARNS1,MYO18A,PRKD2,NDUFS2,PP…
Activated CD4: UP	GSE40274_CTRL_VS_SATB1_TRANSDUCED_ACTIVATED_CD4_TCELL_UP	day21Vsday0	greater	0.0606595	1.55383	146	23	0.157534	0.0606595	0.0606595	0.711811	MYO18A,MAN2A1,KMO,TAPBP,PDE1B,RASGRP1,FMNL2,PDE6D,POLD1,CEBPA,OAS3,SLC66A3,COMMD3,CBX8,DUSP7,PXK,PSMB9,KHK,ABLIM1,ENPP4,GMCL1,ANKS6,LCMT1,FMN1,CDC25B,AP3M2,CHD9,PPP6R2,ALOX5,NPC2,CTSC,RNASEL,HIGD2A,CORO1A,RHBDF2,FERMT3,ANAPC5,ERP27,ITPRIPL1,TCP11L2,PARP3,HELZ2,HSD17B10,SLAMF1,FAM193B,PPP3CC,KLF2,SRPK3,ARHGEF18,H2AW,TPMT,LIPA,FRY,CYSLTR1,FMO5,ASB1,ARSK,WDCP,MAPK14,ALDOC,ANTXR2,MBD5,SOAT1,PSMB8,SLC…
Activated CD4: UP	GSE40274_FOXP3_VS_FOXP3_AND_PBX1_TRANSDUCED_ACTIVATED_CD4_TCELL_UP	day21Vsday0	greater	0.145327	1.05832	173	37	0.213873	0.145327	0.145327	0.932125	CASS4,TKTL1,SLBP,SLC25A33,CCR4,ZNF764,ICOS,LGALS1,CCR10,RAP1A,CRIP1,TEC,SSR1,MST1,NCK2,CPM,PPP2R5A,CCR2,CD48,ADGRB2,ECI1,IKZF3,GLRX,CLIP1,KCNK6,CRTC3,MYADM,M6PR,MAF,PRDM1,FAM89A,KLHL6,ATXN1L,PPP4R1,S100A6,S100A11,CERKL,HSPB1,RNF146,PLPP1,CCDC126,MEIOC,TIPARP,KLRG1,SDAD1,SEC24D,PTPN4,PLEK,SESN1,CHD7,LRBA,SMYD4,EIF4EBP2,SERPINB1,EPB41L4A,PPAT,CPSF3,CCNG1,UBASH3B,PDE2A,PTPRE,VAMP5,ASB2,CD79B,AKAP7,I…
72h untr. CD4: UP	GSE17974_0.5H_VS_72H_UNTREATED_IN_VITRO_CD4_TCELL_UP	day21Vsday0	less	8.90442e-14	-7.65564	182	75	0.412088	8.90442e-14	8.90442e-14	1.16826e-10	ZNF791,CCNY,DAZAP2,SF1,CLUH,TMEM183A,RRP15,TIMM23,BACH1,KDM6A,QTRT2,KBTBD2,VCPKMT,ALG13,DDX21,SUCO,TADA2B,ZNF805,RBM19,ATG2A,SYNM,SFPQ,CXCL16,SLC25A33,IQSEC1,KLF11,FCMR,NSMCE3,ANXA1,ZHX1,PLEKHM1,RYK,COQ10A,JOSD1,SIK1,CAST,KANSL2,L3MBTL3,NOL6,JMY,FRS2,SLC11A2,ID2,BTG2,NCOA5,DDX19B,ITGA6,GADD45B,LEF1-AS1,EIF5,CD83,SLC25A32,RNF220,GABBR1,BTBD9,TENT5A,PTGER4,RBSN,DNAJC25,IKZF5,LAPTM4A,TAF1C,ZXDA,SOX6…
Activated CD4 Memory: UP	GSE36476_CTRL_VS_TSST_ACT_72H_MEMORY_CD4_TCELL_YOUNG_UP	day21Vsday0	less	7.13537e-13	-7.32405	193	88	0.455959	7.13537e-13	7.13537e-13	4.6808e-10	DUSP1,FAM13A,CD69,YTHDF3,SERINC5,PTGER4,TNFAIP3,YPEL5,TMX4,PIK3R1,SLC2A3,NR4A2,FOS,USP34,JADE1,SIK1,CCNL1,RAB11FIP2,ADD3,ARL4A,KANSL2,MXI1,CFH,SH2B3,HECA,CIRBP,DYRK2,PIK3IP1,USP3,PELI1,PRKCB,IRS2,ARL4C,LYPD3,TSC22D3,RGCC,TMEM127,RLF,RAP1GAP2,KAT6B,IL11RA,TTC17,IFITM1,MGAT4A,NR3C2,PER1,ARHGEF18,PLCL2,EPHA4,MARCHF8,TENT5A,TSPYL4,RIPOR2,CHD1,CRY2,MOAP1,DYRK1A,AMT,SORL1,MX2,TOB1,RNF11,PFN2,NKTR,CRTC3…
Activated CD4: UP	GSE17974_CTRL_VS_ACT_IL4_AND_ANTI_IL12_12H_CD4_TCELL_UP	day21Vsday0	less	1.33374e-12	-7.24563	180	69	0.383333	1.33374e-12	1.33374e-12	5.83287e-10	PTPRJ,RFX3,MEF2D,ARRDC3,PARP8,ZFYVE28,SYNM,TNRC6B,SLC9A9,BNIP3L,DNAJB9,TCF7L2,NDRG1,RAP1GAP2,ATXN1L,TOB1,JUNB,TSPAN32,YOD1,CAPN2,ZFAND2A,AHNAK,GPR65,C16orf54,LPAR2,PKIG,IRF2BP2,SOCS3,NR4A2,GADD45B,TNFSF8,BIN2,SLC2A3,YPEL2,PELI2,TTC32,FAM228B,SC5D,NSMCE3,TMEM156,BAG3,ANKDD1A,MAP4K4,PGAP3,UCP2,STAG3L4,MDS2,PDE4D,AMOT,HAUS3,MIR646HG,HSD17B11,SGK1,COQ10B,MYO1G,ZNF34,KIFC2,CSGALNACT1,KCNA3,MXI1,CDKN2A…
Activated CD4: UP	GSE17974_0.5H_VS_72H_IL4_AND_ANTI_IL12_ACT_CD4_TCELL_UP	day21Vsday0	less	1.39226e-11	-6.86041	192	71	0.369792	1.39226e-11	1.39226e-11	4.5666e-09	TMEM243,AHCTF1,SOX4,CCDC66,CSRNP1,TRAPPC13,GTF2B,MOAP1,JADE1,NOL8,PELI1,SMURF1,HIF1A,JMY,PSTK,ATMIN,NELL2,NUP214,TCF7L2,CUX1,NAP1L5,WDR91,ELMO2,CTSO,SPATA2,ZXDB,RAB11FIP2,LEPROTL1,LYSMD2,USPL1,NGRN,VAV3,KDM6A,CRTC3,ULK1,SAMD4B,RPP38,IQSEC1,PARP6,ZNF571,WNT7A,ZHX1,ZSCAN32,LSM14A,JMJD1C,PDZD8,SERPINA1,CSGALNACT1,OGFRL1,AZIN1,FAM160B2,NRIP1,SRSF6,AKR1C1,USP3,MTHFD2L,CCNY,PRKAA1,PIGW,FXYD5,SETMAR,CHD…
Activated CD4: UP	GSE17974_CTRL_VS_ACT_IL4_AND_ANTI_IL12_48H_CD4_TCELL_UP	day21Vsday0	less	1.89637e-11	-6.83758	170	58	0.341176	1.89637e-11	1.89637e-11	4.97607e-09	LCOR,C9orf72,TPRG1L,SNX29,GPATCH2,PTP4A1,GSAP,PCSK5,KLF2,MEF2D,TSPAN32,ZNF101,PAIP1,GPRASP2,TOB1,LMTK2,JMY,ATXN1L,CUX1,OVGP1,SC5D,NFKBIZ,OTUD1,ITGA6,WHAMM,RIMKLB,KRT73,FNDC3B,SNN,AHDC1,DPEP2,FBXL20,MUL1,TMEM254-AS1,FAM204A,IL11RA,SOX6,SGK1,KCNA3,KIFC2,SOCS3,GPRASP1,TPM2,VAV3,TXK,TRIB2,MAP4K4,ZBTB20,SLC7A6,TNFSF8,PIM1,ARHGAP21,FAM8A1,IER2,ERO1B,VCPKMT,ATP2B1-AS1,ATG14,LYZ,TRAPPC13,SECISBP2L,MARCHF…
Activated CD4: UP	GSE17974_CTRL_VS_ACT_IL4_AND_ANTI_IL12_24H_CD4_TCELL_UP	day21Vsday0	less	1.96862e-10	-6.42834	188	67	0.356383	1.96862e-10	1.96862e-10	4.30471e-08	ARRDC3,JMY,ATXN1L,MEF2D,VIPR1,TPRG1L,NAP1L5,ITGA6,BIN2,JUNB,ZFAND3,MAP4K4,DPEP2,C9orf72,ITGA4,PCSK5,MORC2-AS1,MIR22HG,VPS9D1,IL11RA,ASAH1,FBXL5,ZXDB,CD4,GPRASP2,FAM8A1,IL7R,RALGPS2,ST3GAL5,FBXO33,YPEL5,PELI2,RREB1,TOX,FAM204A,ARMC12,IRF2BP2,LCOR,SOX4,KRT73,ZNF101,SECISBP2L,C16orf54,CRYBG1,ITGAM,KAT6A,TNFSF8,PDCD4-AS1,PNPLA8,PARP8,LYZ,FAM214A,TXK,FAM117A,STAG3L4,NDRG1,CTBS,SENP7,RNF10,TTC32,INPP5A…
Activated CD4: UP	GSE17974_CTRL_VS_ACT_IL4_AND_ANTI_IL12_72H_CD4_TCELL_UP	day21Vsday0	less	3.28112e-10	-6.34442	185	61	0.32973	3.28112e-10	3.28112e-10	6.14975e-08	ASAH1,TPRG1L,JADE1,IL7R,C9orf78,CTSO,DPEP2,ZNF8,ITPRIP,VPS9D1,MFSD1,VAV3,MAP4K4,EID3,NAAA,TRAPPC10,SYNM,COQ10B,PCSK5,LMF2,IPCEF1,PARP8,SAMD4B,CUX1,TRAPPC13,ZNF805,GSAP,CSGALNACT1,MAN2B2,PCNX2,NFKBIZ,BMPR2,PELI2,TRIB1,TMEM9B,GNPTG,TYROBP,POLR3E,IQCE,LCOR,WHAMM,USF3,NRIP1,SKIL,HERC6,MAFF,PSTK,SAMHD1,MARCHF8,CCDC66,RAPGEF1,CD69,ITGA6,MTUS1,ZXDB,MARCHF2,TCF7L2,CNST,LATS1,FAM200B,ZNF552,RIOK1,NAP1L5,A…
Activated CD4: UP	GSE17974_0H_VS_72H_IN_VITRO_ACT_CD4_TCELL_UP	day21Vsday0	less	5.3383e-10	-6.27039	175	65	0.371429	5.3383e-10	5.3383e-10	8.7548e-08	ANKRD36C,ZNF805,VPS9D1,MAN2B2,FAM200B,ANKRD52,IRS2,PTP4A1,SLC25A33,COQ10A,NSMCE3,NOM1,KLF4,USF3,MARCHF8,ID2,RNF125,PCSK5,SYNM,ZBTB20,AK5,RFX3,EGR1,FBXL5,MIR22HG,RAPGEF1,PARP8,EPHA4,FHIT,IL11RA,SKIL,TPM2,TSSC4,CHD9,SIK1,VIPR1,KANSL2,ITGA6,JUN,GABBR1,VCPKMT,ANXA1,TRIB1,SNX29,COQ10B,ENC1,PGAP3,RARS2,SAMD4B,MARCHF2,SLC12A9,DGKQ,RGS2,CIRBP,TNFSF8,UTP15,GABARAPL1,TSPYL4,WDR53,TRIM16L,ZNF8,ZNF394,ATXN1L…
72h untr. CD4: UP	GSE17974_1H_VS_72H_UNTREATED_IN_VITRO_CD4_TCELL_UP	day21Vsday0	less	2.9424e-09	-5.95776	189	71	0.375661	2.9424e-09	2.9424e-09	3.86044e-07	SCYL2,PTP4A1,ALG13,ELF2,ZFP36,TRMT12,SLC25A32,QTRT2,SYNCRIP,FCMR,RYK,ATP6V1G1,BLOC1S4,CTSL,CTU2,VPS37B,RBSN,FAM53C,TIMM23,NSMCE3,ERP27,RAB30,BCL2L11,KANSL2,JADE1,TSPYL2,DNAJB9,SIK1,JMY,CCDC86,MOAP1,RAPGEF6,FAM222B,TNIP2,TMEM201,IP6K2,MYNN,DNAJB12,SECISBP2,DGCR11,GORAB,MAT2A,PHF20L1,NOL6,DUSP11,ERLEC1,FKRP,SURF2,ZHX1,TMEM243,IQSEC1,CEMIP2,NXT1,CUL3,ZNF281,ANXA1,ZNF3,SNX9,RPP38,MYC,WDR47,SLC25A33,C…
Activated CD4: UP	GSE17974_0H_VS_12H_IN_VITRO_ACT_CD4_TCELL_UP	day21Vsday0	less	3.55873e-09	-5.92583	186	62	0.333333	3.55873e-09	3.55873e-09	4.2446e-07	ITGA4,YPEL5,ZNF34,DPEP2,GPRASP2,ST3GAL5,NDRG1,UTRN,ARRDC3,AGTPBP1,RBM33,HEG1,NET1,RASGRP2,TCF7L2,ZNF101,OVGP1,SLC2A3,MYO1G,GPR65,GABBR1,KRT73,PLEK,AK5,AQP3,KCTD3,IRF2BP2,PARP8,PDCD4-AS1,ZNF256,ZNF329,ZNF552,NR4A2,HELZ,IER2,BIN2,TXK,NAP1L5,RNF125,ATXN1L,CKAP2,EPHA4,MEF2D,PDE4D,SCARNA17,SOCS3,FAM8A1,SPTBN1,FAM200B,ASAH1,MXI1,COQ10B,PPP3CC,ZNF8,PTP4A1,PERP,SYTL1,RBSN,MYLIP,SKIL,CRIP1,TENM1,CERS6,HYK…
Activated CD4: UP	GSE17974_0H_VS_24H_IN_VITRO_ACT_CD4_TCELL_UP	day21Vsday0	less	4.07326e-09	-5.90861	177	56	0.316384	4.07326e-09	4.07326e-09	4.45343e-07	DPEP2,ZNF8,BIN2,VPS9D1,TXK,ITPRIP,IRS2,JUNB,GPR65,ENC1,RASGRP2,JMY,ZNF34,ARRDC3,KCNA3,ZFAND3,ZNF805,NFYC-AS1,DUSP1,TOB1,TCF7L2,SYNM,ZNF394,SPON2,YPEL5,PPP1R12B,ITGA6,PLXDC1,ZNF10,CFP,KRT73,ATG14,SGK1,FAM228B,PELI2,GADD45A,MYLIP,YPEL2,TMEM156,MORC2-AS1,ERO1B,TNFRSF10D,ERP27,AK5,MDS2,PARP8,LINC02035,ZDHHC11,MAFF,TSC22D3,ZNF101,GABBR1,SAMD4B,ITGAM,BAG3,YPEL3,WASF2,KLF2,EPHA4,KAT6A,HYKK,RALGPS2,CLEC1…
Activated CD4: UP	GSE17974_0H_VS_48H_IN_VITRO_ACT_CD4_TCELL_UP	day21Vsday0	less	4.93824e-09	-5.87783	172	64	0.372093	4.93824e-09	4.93824e-09	4.98382e-07	SNX29,COQ10A,FAM200B,PCNT,PTP4A1,NAAA,ZNF329,SYNM,TRAPPC10,USF3,TPRG1L,TSPYL4,IL11RA,KLF2,ERO1B,ATXN1L,MIR22HG,PTPRJ,PARP8,TPM2,FAM8A1,ETV3,FNDC3B,NFKBIZ,ZNF256,PGAP3,TENM1,TIGD1,SELL,GPRASP2,RNF125,ENC1,GABBR1,PELI2,AUTS2,ZNF592,MAN2B2,PDCL,VPS9D1,LYZ,KRT73,TOX,NR4A2,FBXL5,ITGA6,MARCHF8,DPEP2,MEF2D,ITPRIP,ANXA1,ZRANB1,EPHA4,AK5,TRIB2,MORC2-AS1,YPEL5,IFT20,SPTY2D1,GPATCH2,GPRASP1,KANSL2,MAP3K5,BI…
Activated CD4 Memory: UP	GSE36476_CTRL_VS_TSST_ACT_40H_MEMORY_CD4_TCELL_YOUNG_UP	day21Vsday0	less	6.6789e-09	-5.8082	191	69	0.361257	6.6789e-09	6.6789e-09	6.25908e-07	SERINC5,CIRBP,TSC22D3,DUSP1,JUN,NR3C2,HSD17B11,YPEL5,KLF2,HIC2,TOB1,CD69,KLRB1,AQP3,TCTA,SMAGP,FOS,RORA,CRTC3,IL11RA,SETD2,CFH,CCNL1,ADD3,PIK3R1,USP34,TNFAIP3,SIK1,JADE1,DYRK2,KANSL2,RAB11FIP2,CTSF,ARL4A,PIK3IP1,MARCHF8,IRS2,MAPRE2,SEMA4C,PTGER4,ARL4C,FRAT1,RIPOR2,RAP1GAP2,RASGRP2,ARHGEF18,LEPROTL1,SIGIRR,MXI1,EPHA4,DNAJB1,TTC17,MGAT4A,TRIB2,FGF9,GOLGA4,RRN3P1,EZH1,CLK1,USP3,ZNF131,MTMR10,RLF,TPT…
Activated CD4 Memory: UP	GSE36476_CTRL_VS_TSST_ACT_72H_MEMORY_CD4_TCELL_OLD_UP	day21Vsday0	less	1.04911e-07	-5.31336	152	44	0.289474	1.04911e-07	1.04911e-07	9.17622e-06	FAM13A,DUSP1,RAD52,PDZD8,TSC22D3,LINC00667,NLRP3,STOM,ARL4A,NR3C2,SLC16A10,FCGRT,RPL23AP53,USP3,RAP1GAP2,SLC5A5,ACTR5,INPP5A,IQSEC1,RASGRP1,TBC1D5,THUMPD1,PLCL2,SIK1,YPEL5,IRS2,ATMIN,PTCH1,SAR1A,DNAJB1,TOB1,NR4A2,RLF,SORL1,ANXA1,DGKD,SCARB2,MNT,PCBP3,OSER1,ZNF529,CEBPD,ZNF37BP,ZFP36L2,SECISBP2,CRY2,FOS,DCAF4,LARS1,LIPT1,CHN2,CD69,ZBTB43,MXI1,DAZAP2,KAT6B,CIRBP,NOMO3,PFN2,MOAP1,RPS29,IGFBP3,JUN,CX…
TCF1 KO: UP	GSE20754_WT_VS_TCF1_KO_MEMORY_CD8_TCELL_UP	day21Vsday0	less	1.21808e-07	-5.2653	178	63	0.353933	1.21808e-07	1.21808e-07	9.98823e-06	SWAP70,NFKBIB,HSPA1B,ERCC1,ARID5A,FRS2,RAB1A,ATP6V1C1,MRPL32,CWC25,BCL2L11,SRC,KLHL26,WBP2,PDRG1,ATF5,VAMP2,MAIP1,DUSP1,PPP1R15A,NR4A1,C3AR1,UBE2B,CDIP1,ABL2,ZEB1,ADNP2,TNIP1,TIMM10,SQSTM1,CCDC86,ASB1,HBS1L,RAB20,KCMF1,NOCT,BTG3,ZNF830,ZBTB39,CHD2,SERTAD1,PTPN2,SMG5,CHTOP,THAP6,ATOX1,BDP1,NDRG1,HS6ST1,ADAM17,IRS2,ZNF436,PDGFB,MLLT6,TMEM256,ZNF546,C3orf38,SNORD104,AMZ2,POGK,SLC7A1,RELB,KLF7,MOAP1,…
Activated CD4: UP	GSE17974_CTRL_VS_ACT_IL4_AND_ANTI_IL12_4H_CD4_TCELL_UP	day21Vsday0	less	1.56765e-07	-5.21726	174	51	0.293103	1.56765e-07	1.56765e-07	1.20986e-05	KIFC2,TPM2,TCEA3,LCOR,ANKRD36C,GPRASP2,NAAA,BIN2,IQGAP2,MYO1G,ZNF101,KCNA3,GABBR1,IRF2BP2,SAMHD1,GPATCH2,TOB1,BBS9,ST3GAL5,ACAP1,PCNT,HAUS3,DUSP1,DTD1,RFX3,SUCLG2,GADD45A,DPEP2,BIN1,PELI2,EPHX2,FAM204A,SP140L,PTPRM,TARBP1,CKAP2,H2AW,ARRDC3,MEF2D,LIMD1,ASAH1,HAUS5,NSMCE3,REC8,TJP2,MARCHF2,MPP7,SNN,STK16,SUSD4,SMYD3,TAGLN2,FAM8A1,PLAC8,RBM33,PTP4A1,SUGT1P3,TBC1D5,LMO7,HSD17B11,ITGA4,FBXL12,S100A6,F…
Activated CD4: UP	GSE17974_CTRL_VS_ACT_IL4_AND_ANTI_IL12_6H_CD4_TCELL_UP	day21Vsday0	less	3.04387e-07	-5.08152	178	56	0.314607	3.04387e-07	3.04387e-07	2.21864e-05	BIN2,PARP8,H1-10-AS1,AGTPBP1,MARCHF2,DOK2,FHIT,NSMCE3,DIAPH2,HKDC1,H1-2,SLC12A7,IRS2,SLC2A3,PELI2,ZNF34,H2AW,SAMHD1,IRF2BP2,RAP1GAP2,MORC2-AS1,ISG20,PSTK,NAP1L5,PCSK5,MLLT11,JUNB,TCEA3,IQGAP2,PRKCB,DUSP1,SOCS3,SUSD3,PDE4D,C16orf74,KCNA3,PTP4A1,SC5D,DDIT4,ITPRIP,ERP27,ANKDD1A,YPEL5,ZNF669,HMGB2,ZFP36L2,SIK1,MEF2D,RETREG1,H1-10,TTC32,ENPP2,RFX3,TSC22D1,RNF139,TBC1D5,SKIL,NDRG1,MAP4K4,PIEZO1,ARHGEF1…
Activated CD4: DN	GSE17974_CTRL_VS_ACT_IL4_AND_ANTI_IL12_0.5H_CD4_TCELL_DN	day21Vsday0	less	5.18924e-07	-4.98279	158	58	0.367089	5.18924e-07	5.18924e-07	3.58331e-05	BTG2,GPR183,BCL2A1,TCAF1,ITGA3,SH3RF3-AS1,DNAJB4,RASGEF1B,MED21,CYTIP,ETV3,BCOR,TMEM243,EGR1,SNHG3,IER2,NR4A1,SPRY1,NFKBID,SLC31A1,EXOSC3,EVI2A,HCP5,FAM220A,GMNN,TP53RK,TXNDC15,ZNF184,PTRH2,SNRNP35,KPNA2,GGACT,KLHL18,DUSP2,C17orf100,RNF113A,MRPS18A,CRNKL1,C6orf120,ZNF331,SRSF1,ZNF701,ZNF850,S1PR1,ZNF569,MRPL42,GPR18,IBA57,CCNH,CSTF2T,CENPL,ZNF571,AP5S1,JAGN1,TNF,FAM98A,SELENOK,PPM1D,SELENOS,FUT4,…
Activated CD4 Memory: UP	GSE36476_CTRL_VS_TSST_ACT_40H_MEMORY_CD4_TCELL_OLD_UP	day21Vsday0	less	2.37301e-06	-4.66072	151	47	0.311258	2.37301e-06	2.37301e-06	0.000148257	RPS27,FAM204A,DGKD,NKTR,ARL4C,MYH11,VCPIP1,NR3C2,ATXN7,RORA,THUMPD1,NR4A2,WNT10B,MOAP1,ATMIN,ZNF395,PDZD8,TSC22D3,DYRK2,RPL23AP53,ADD3,TLR3,EEF1D,NLRP3,SUN2,CHD1,ELF2,YPEL5,KCNH2,USPL1,DUSP1,JUN,KAT6B,RASGRP2,MYBL1,SORL1,ITGB1,IPCEF1,RIPOR2,KLF2,RALGAPA1,RAP1GAP2,PTCH1,ZBTB20,TENT5C,MCF2L,BAIAP2L2,TMX4,USP19,SIK1,KIAA1614,FAM8A1,ASIC1,IRS2,MXI1,JOSD1,DPEP2,AQP3,ITGB2,MYEF2,CR2,USP36,UBE2G2,TSPYL1…
Activated CD4: UP	GSE17974_1.5H_VS_72H_IL4_AND_ANTI_IL12_ACT_CD4_TCELL_UP	day21Vsday0	less	3.11146e-06	-4.5832	192	65	0.338542	3.11146e-06	3.11146e-06	0.000185556	MTMR6,CCDC146,RNF38,ELMO2,PIGW,RBMXL1,TNF,MED13L,CD69,ZXDA,DPP8,GPM6B,CDK12,GRAMD4,MTUS1,DDX27,PELI1,ZXDB,PSTK,PUS3,LEPROTL1,PON2,MAST4,PIK3CA,EMC8,TRPS1,C6orf120,MED19,SETD1B,SNORD89,DCTN6,ATMIN,KTI12,SEC62,SPATA2,CEBPZ,CD83,EPB41L4A,ZNF641,RPP38,IL7R,SMCR8,INPP5K,PELI2,LINC01260,SDE2,PRMT6,CHMP7,B4GALT7,MPP7,USP27X,PLK3,ADPRM,CERK,SLU7,THAP7,SCARB2,JADE2,SLC9A8,CKAP4,STRIP1,RAPGEF6,IL23A,PLK2,R…
Activated CD4: DN	GSE17974_0H_VS_0.5H_IN_VITRO_ACT_CD4_TCELL_DN	day21Vsday0	less	7.57236e-06	-4.40849	134	54	0.402985	7.57236e-06	7.57236e-06	0.000413956	PAF1,IER2,BCOR,YOD1,EGR1,BTG2,GLTPD2,NFKBID,HCP5,EXOC2,YIPF4,NR4A1,ZNF184,AP5B1,RASGEF1B,DUSP4,ZNF331,GPR183,DUSP2,ANKHD1,KLF10,TNF,ISG20L2,FYCO1,ETV3,GPR18,IBA57,SLC31A1,EVI2A,SLC30A1,SESN3,KPNA2,TEX30,HSF5,YRDC,FAM200A,SLC9A5,GMNN,SLCO4C1,DCTN4,PPAN,PTRH2,RAD54B,RABIF,ZNF571,PPM1D,NUDT15,GCK,SAP30L-AS1,FAM98A,TMEM126A,C16orf91,PFKFB3,RBSN,NR4A2,CNTNAP1,LGALS4,CMC2,SRSF1,TRMT10C,PANX1,TASL,GGACT…
Conv. Treg vs CD4 Naive: UP	GSE24634_NAIVE_CD4_TCELL_VS_DAY7_IL4_CONV_TREG_UP	day21Vsday0	less	1.27794e-05	-4.26218	192	59	0.307292	1.27794e-05	1.27794e-05	0.000644868	SMURF2,RNF38,SPEN,SGSH,LRPAP1,ZNF34,RNF125,VPS51,SPECC1L,TENT5C,PRKAB2,MTCH1,ITGA5,KANK1,KLF13,ABCA7,BRD9,ATG9A,SLC16A6,COQ10B,SEMA4F,TCTA,ARL4C,PTGER4,TSC22D1,TNFAIP3,CYFIP2,SECISBP2L,DBP,SAMHD1,GADD45B,MED13L,SGF29,ZBTB40,GOLGA8H,SMAD7,TCF7,JADE1,RELA,FAM53C,PDP1,DCAF16,HLA-F,SLC25A16,NGDN,KLHL28,ZNF510,SLC7A6,TGFBRAP1,CEP68,MSL2,TOE1,REX1BD,ZNF516,TMEM185B,LPCAT3,E4F1,STRN3,SC5D,PTPRA,SF1,DGKZ…
Activated CD4: DN	GSE40274_CTRL_VS_GATA1_TRANSDUCED_ACTIVATED_CD4_TCELL_DN	day21Vsday0	less	2.26658e-05	-4.14715	135	40	0.296296	2.26658e-05	2.26658e-05	0.00106206	TOB2,RASSF3,DPH3,RBM7,IL21R,TOP1,TMEM167B,STK38L,ZC3H12A,STAP1,KLHDC4,MAFK,KPNA4,DDX54,PLK4,PTP4A1,CAMK2N1,PMF1,CCSAP,DGKD,DNAJA2,APTX,MIR17HG,DTWD2,XPNPEP3,VPS18,ATF4,HIC2,COQ8A,IGF2R,USP31,CBX4,GCH1,RELB,NUP54,GTF2E2,LINC-PINT,SCPEP1,ARRDC3,IRF2BP2,CNOT6L,UQCRFS1,USP44,H1-10,ARID5A,SIAH2,H1-2,KLF6,DENND2C,RBM8A,TRIB1,PLK3,EIF3A,ZC3H10,MOB2,ZBTB25,BTG1,PIK3IP1,ITK,RHEB,MED7,SLC16A6,TMEM251,MIR7-…
BCL6 Low: DN	GSE24574_BCL6_HIGH_TFH_VS_TFH_CD4_TCELL_DN	day21Vsday0	less	3.62592e-05	-4.01189	192	53	0.276042	3.62592e-05	3.62592e-05	0.00158573	RPL37,DDX5,DAZAP2,LEPROTL1,UBXN1,TDRD3,TLE5,CYTH1,AKAP8,RBMS1,RPS8,RCE1,SYNE1,CHD3,SPAG9,HLA-E,CCNI,CTSO,SGSM2,ZFP36L2,EIF3G,SRSF6,CALM1,ADD3,RGS1,FASN,FAM168A,RPS15A,BTG2,RPL36A,CIRBP,TPP1,ZBTB1,MFGE8,SH3YL1,RGS10,STK17A,CXCR4,RPS20,EIF1,LAMP1,SORL1,JOSD1,CASP4,NCOA1,OSER1,SEC31B,RBM39,DNAJB6,DGKA,POU6F1,PER1,RANBP2,ABLIM1,CTSW,RBM38,ATG13,H3-3B,FCGRT,AXIN1,SGK1,NUCB2,PIK3IP1,DNAJB2,USP34,RUNX1,…
Activated CD4 Memory: UP	GSE36476_CTRL_VS_TSST_ACT_16H_MEMORY_CD4_TCELL_YOUNG_UP	day21Vsday0	less	0.000100628	-3.75399	193	67	0.34715	0.000100628	0.000100628	0.00400074	ITM2B,TOB1,S100A4,HMGB2,HSD17B11,RASGRP2,DPYD,DYRK2,KAT6B,FOS,CRTC3,SIGIRR,NR4A2,SERINC5,SETD2,ARHGEF18,HERC5,RIPOR2,YPEL5,PLCL2,MED6,RPS27,EVI2B,MGAT4A,TMX4,ADD3,CHD1,SLC2A3,ARL4C,KLF2,MYO1F,FYB1,TSC22D3,MXI1,NR3C2,RAP1GAP2,JUN,CD69,TOP2A,ARL4A,USP34,CFH,IRS2,ITGB2,PCNP,ARHGAP15,SIK1,DNAJB1,KANSL2,PTPN4,SLC35D2,MCUB,LEF1,LYPD3,UQCRB,ANAPC15,CMC4,TRMO,SYNJ2,FRAT1,MX2,NUCB2,PIK3R1,PIK3CA,SH3BGRL,C…
Conv. Treg vs CD4 Naive: UP	GSE24634_NAIVE_CD4_TCELL_VS_DAY5_IL4_CONV_TREG_UP	day21Vsday0	less	0.000106233	-3.74192	181	48	0.265193	0.000106233	0.000106233	0.00409936	TOB1,TP73-AS1,TCTA,CHKB,CDK6,ATP6V1G2,ZNF669,RNF139,NGRN,ADGRL1,NOL12,LITAF,RNF125,RPL35A,ABCA7,MX2,PACS1,ZNF34,ANKRD12,PRKAB2,RPL28,JADE1,SLC16A6,ABLIM1,RNF38,ZC3H12A,FOXN3,BCL11B,BCL2,LEPROTL1,ECHDC2,ZBTB40,HAUS3,ZBTB1,HECA,CYTH1,TRIM22,ZNF551,TPST1,RPL11,SRSF5,CYTIP,ANKRD6,IFT20,SGSH,TENT5A,ATP8A1,FAM53C,IQCK,ATXN7,SNN,MTERF4,KANSL2,FHIT,ZSWIM8,SETD2,PARP16,CBFA2T2,RHOH,TRAPPC6A,STX16,IL23A,RP…
Activated CD4: UP	GSE17974_0H_VS_6H_IN_VITRO_ACT_CD4_TCELL_UP	day21Vsday0	less	0.000111655	-3.73008	176	50	0.284091	0.000111655	0.000111655	0.00418548	HEBP2,FAM8A1,C9orf72,RBM33,PTP4A1,TSPAN32,PARP8,MAN2B2,SLC9A9,ZNF101,SNN,KCTD3,ASB16-AS1,TCEA3,TSPYL4,ARHGEF11,LINC00173,DDIT4,DCTN3,SYNM,ITPRIP,PTPRM,DPEP2,FAM200B,SOCS3,HSD17B11,HYKK,VIPR1,FBXO33,H1-10,MEF2D,RNF125,MDS2,AKTIP,PSTK,SPON2,EPHX2,TTC28,ZNF592,ROGDI,KAT6B,SRD5A1,BIN2,ZBTB20,GABBR1,SKIL,FNIP1,KLF7,IL10RA,RETREG1,CCDC69,CD4,ZDHHC11,IRF2BPL,FAM24B,FHIT,SOX4,AK5,RFX3,SUCLG2,ZNF34,ZBTB4,…
Activated CD4: DN	GSE40274_CTRL_VS_IRF4_TRANSDUCED_ACTIVATED_CD4_TCELL_DN	day21Vsday0	less	0.000348802	-3.43118	134	40	0.298507	0.000348802	0.000348802	0.0120428	PLK3,OPA3,BATF,CCR4,PNPO,DNAJB6,UBE2S,IL21R,YRDC,TAF4B,OASL,BSDC1,ITK,EXTL2,ZSWIM4,MORF4L2,PSD,DEGS1,IL3RA,VPS18,OSGIN2,UBQLN1,SLC3A2,TENT5C,PRKX,MANEA,FAM76A,SNX18,PSKH1,WNK1,SGSM1,FBXO6,TRIP10,PPP1R10,APOBEC2,MAP3K1,MAP3K8,CD274,IRF2BP2,CWC25,PGM1,B4GALT1,PPP1R16B,MED10,TBC1D15,SATB1,BCL2L13,IFT140,ATP6V0D1,SELENOK,BHLHE40,SLC25A38,SIDT2,CCDC9,PVR,TMEM120B,KLF11,GNB5,UBXN4,IRAK1BP1,TNFRSF9,FOS,…
Conv. Treg vs CD4 Naive: UP	GSE24634_NAIVE_CD4_TCELL_VS_DAY10_IL4_CONV_TREG_UP	day21Vsday0	less	0.0009552	-3.13271	145	33	0.227586	0.0009552	0.0009552	0.0266643	ZNF510,CDC37L1,PDK1,ULK2,CD248,SNHG17,FHIT,OSER1,RPS15A,TGFBR2,PNRC1,RPL35A,SUSD4,RHOBTB3,LYRM9,FAU,KLF13,MAP2K6,RPL19,ASPH,ZFP2,GALNT11,MCTP1,UXT,NAP1L3,SLC16A6,AK5,ZNF669,TGFA,PLEKHB1,TSPYL2,APBA2,PRICKLE3,UPK2,TPST1,ICOSLG,FASTK,JOSD1,PIK3IP1,JADE1,PLXNB1,RASA3,C19orf53,NAA15,NBPF10,ADAM22,ARHGAP32,COL11A2,SMAD7,XKR8,GPR153,ATG14,UBIAD1,RPL38,BIN1,OVGP1,TNNT3,DGKZ,RPL27,SELL,RNFT2,INCENP,DCAF4…
Activated CD4 Memory: UP	GSE36476_CTRL_VS_TSST_ACT_16H_MEMORY_CD4_TCELL_OLD_UP	day21Vsday0	less	0.00169347	-2.95126	170	48	0.282353	0.00169347	0.00169347	0.0435653	LINC01260,YPEL5,TLR3,ARL4C,MSRA,FAM8A1,RIPOR2,ACACB,TMX4,TSC22D3,DGKD,SUN2,C11orf21,SORL1,S100A4,BEX3,ITM2B,GNB5,DNAJB1,MOAP1,RASGRP2,ARHGEF6,ZNF711,CR2,CHD1,ARGLU1,AQP3,ZNF529,CRYL1,RALGAPA1,TNFAIP3,ADD3,TNIK,PDZD8,SIK1,PLCD1,MCF2L,GABPB1-IT1,PDK1,ZNF226,ATF7IP2,ADCY7,ZFP36L2,MAPRE2,SLC2A3,PLCG1,FOS,RBM48,FCGRT,LONP2,TOB1,PTP4A1,WNT7A,BIN1,VNN2,CHI3L2,NFYA,ELAPOR1,LEF1,TENT5C,NR3C2,RAP1GAP2,PIK3…
Conv. Treg vs CD4 Naive: UP	GSE24634_NAIVE_CD4_TCELL_VS_DAY3_IL4_CONV_TREG_UP	day21Vsday0	less	0.00211172	-2.87957	180	52	0.288889	0.00211172	0.00211172	0.0522749	HKDC1,KLHL3,PSPN,PIK3R1,VCPIP1,TOB1,GARRE1,TCTA,VPS51,FHIT,ITGA6,CYTH1,FYB1,CD6,MCUB,ZNF862,KBTBD2,RPL35A,SERINC5,ZNF211,ZNF329,SPSB3,BTG2,CEMIP2,MTERF4,ASPH,PLEKHA5,NLRP1,KAT2B,SGSM2,ELF2,MAN2B2,BNIP2,BTN3A1,DAZAP2,CTSF,RABGAP1L,CLK1,RPL11,BCL11B,RPS27,DPEP2,PDCD4-AS1,CACFD1,OSER1,FAM66D,FGF9,LITAF,TENT5A,ACSM3,CDR2,OPTN,PLEKHB1,ATP6V1G2,TMEM185B,SLC2A4RG,CUTA,SNX6,STK38,S1PR1,PLEKHA1,IQCK,PAX6,…
Activated CD4: DN	GSE2770_TGFB_AND_IL4_VS_IL12_TREATED_ACT_CD4_TCELL_2H_DN	day21Vsday0	less	0.00336231	-2.72786	163	42	0.257669	0.00336231	0.00336231	0.0766869	GNA12,IL2RB,RABAC1,ITPKC,TNFRSF9,FAM114A2,AP5Z1,GNAS,STX1A,ARFGAP1,LAG3,ZNF439,RAP1A,LTC4S,ZNF329,PHLDA1,ITPR2,PLAUR,CSRNP1,DCUN1D3,PDE4D,IRAK2,TNFRSF18,LACC1,CD6,CMTM1,SLC25A44,ADAM8,TMED9,PPM1F,DBH-AS1,CYP20A1,PLXNA1,ZNF557,DNAJB2,IRGQ,ZNF549,CAB39L,MAEA,NR4A2,SAMSN1,CEBPB,CYSLTR1,SH2D2A,TUBB2A,CMPK2,ZNF563,MIR663AHG,DDIT4,NFE2L1,ANXA7,TANK,DUSP4,TOB2,SLC7A5,DENND1B,ETV6,AACS,HGSNAT,INPP5A,DEF8…
Activated CD4: DN	GSE20198_IL12_IL18_VS_IFNA_TREATED_ACT_CD4_TCELL_DN	day21Vsday0	less	0.00375334	-2.6894	174	44	0.252874	0.00375334	0.00375334	0.083464	SLC22A5,SRP54,CCND2,TRIM23,TRIM27,FAM43A,MOSMO,SUPT5H,CPLANE1,STAT4,MAP3K1,FAM209A,SIGMAR1,UBOX5,VCPKMT,HSF4,ALKBH5,PCLAF,ZDHHC14,NRG4,ADAM10,PDCD6,GPR153,CRNKL1,YIPF5,ZNF7,RCC2,SON,EHD1,EIF4E,NRBF2,RAB10,WDR37,RRP9,RPS6KA5,CGAS,LMNA,VPS33B,CD164,NUP107,SNHG17,NFYC,JAK1,ACKR4,CMTM6,PPP2R1B,DDX19B,CENPJ,PLEKHA3,NUP133,TRAK1,FAM204A,TES,MED17,SRCAP,RELB,GADD45A,PDCD6IP,AGBL5,PGRMC2,RNF19A,MAGT1,MTF…
Activated CD4: UP	GSE17974_2.5H_VS_72H_IL4_AND_ANTI_IL12_ACT_CD4_TCELL_UP	day21Vsday0	less	0.00435426	-2.63695	194	59	0.304124	0.00435426	0.00435426	0.0904712	FKRP,NOP16,SH2B3,SLC7A1,ZNF2,HIC2,TMBIM1,MTMR6,MTUS1,DDX27,GTPBP4,VAV3,R3HDM4,ZXDA,RASSF2,MAST4,IL7R,TEX261,IER2,NIPA2,C9orf78,NFX1,GAR1,TAF9B,SLC25A44,CD6,CAST,RRAGC,SDHAF2,ICOS,PSMA3-AS1,NUP98,ATMIN,HERC6,TRIM39,PLEKHB2,CBLB,SMURF1,TRAPPC4,NXT1,CHMP7,LZTS3,TPRG1L,ZNF200,CDC42EP3,POLR3B,ZNF350,TMEM33,REL,NUFIP1,CTSO,SHISAL2A,MRPS23,DERL1,IWS1,MTHFD2L,NGRN,CENATAC,CDK12,LINC01260,PTGER4,ZNF263,TM…
CD8 Naive vs CD8 Stem Memory: UP	GSE23321_CD8_STEM_CELL_MEMORY_VS_NAIVE_CD8_TCELL_UP	day21Vsday0	less	0.00441635	-2.63369	171	37	0.216374	0.00441635	0.00441635	0.0904712	USP16,TMA16,GCN1,POLR1A,CCT6A,THOP1,DPM1,SNHG1,MCOLN2,HNRNPA1,GCNA,PELP1,UBE2E3,ZBTB21,HSPH1,PRKDC,MLF1,GRIN2C,USP37,YBX1,AGFG1,NFYA,AFG3L2,GPN2,NAA25,NFIL3,MIR23AHG,LETM1,RPIA,SLC35B1,EXTL2,STX6,IKBIP,PSMD2,TBX6,MRAP,NANP,NDUFAF3,RHOB,C12orf29,PTPMT1,FAM107B,PKIA,MFSD14A,CD226,SREBF1,NFAT5,RELB,SUCO,VPS72,DDX27,TNFAIP3,ABCF3,MRPL20,CKS2,RBM17,COX20,NOL10,YIF1A,SLC17A5,PANX1,FDX1,PHF6,FAM210A,TNF…
Activated CD4: DN	GSE2770_TGFB_AND_IL4_VS_IL12_TREATED_ACT_CD4_TCELL_48H_DN	day21Vsday0	less	0.00443246	-2.63094	192	58	0.302083	0.00443246	0.00443246	0.0904712	ARID3B,WDR74,QSER1,CLIP1,GPR137B,SUN2,NUP50,DDX6,EPHX2,CBR3,PLOD3,SV2A,U2AF2,SOCS1,ARHGAP17,SGK1,DPF2,PLEKHO2,DLL1,PATL2,CCNH,DNAJC9,BACH2,DNAJB11,KDM6A,CCR9,TUBB,ZNF827,MICALL1,BTG2,RABGAP1L,YY1AP1,ATP8B2,LPP,EIF3A,PSMG4,OTUB1,MIDN,PJA1,NCK2,TOR1A,ELL,RCBTB2,PTMA,C12orf75,ITCH,ALG8,FOXP1,CTPS1,MTHFD2,RHOG,RNF19B,ABHD17B,TICAM1,SIK1,TEX10,TRBV24-1,CDK12,ATP10A,TP53INP2,NSMAF,DDX39A,PHLDA1,MAN2A1,…
CD4 Naive vs CD8 Naive: DN	GSE22886_CD8_VS_CD4_NAIVE_TCELL_DN	day21Vsday0	less	0.00924447	-2.37016	135	26	0.192593	0.00924447	0.00924447	0.14439	MXI1,ATP1A1,LZTS3,CLASRP,CSGALNACT1,AP3M2,IL4R,TENT4A,TIAM1,SH2B1,MAPT,CD4,CTSL,RAB40C,RARA,DENND2A,LMTK2,SLC6A8,MFGE8,TNS2,ENTPD4,MPP1,POMT2,ANK1,LIPE,MAP3K1,CACNA1I,NKTR,LMBR1L,ZNF587,MAP4K2,TAF15,OAZ3,C1orf54,GP1BA,ATXN7L3B,WWP1,WNT7A,GNG11,ATG9A,HECA,SCAND2P,GARRE1,CARD9,SPG7,RERE,UPP1,TLE2,SORBS3,SCAF4,F5,RAB5C,GABBR1,FAM13A,P2RX4,VAT1,NLRP1,INTS1,ZBTB20,E2F2,PELI1,ARMC6,GORASP1,TRIM25,NFKBI…
Activated CD4: UP	GSE17974_0H_VS_2H_IN_VITRO_ACT_CD4_TCELL_UP	day21Vsday0	less	0.0481949	-1.66688	186	48	0.258065	0.0481949	0.0481949	0.350348	ZDHHC11,SLC2A3,NFKBIZ,SNN,ARRDC3,PSTK,CAMK2D,R3HDM2,HEMK1,DHRS7,ANKRD36C,MDS2,SAMHD1,FAM200B,TARBP1,RFXANK,ACAP1,TMIGD2,SOCS3,ANAPC15,PTPN13,JUN,RGS2,WAS,NFIL3,ZBED6CL,ABCA2,ITGB7,TPRN,KIFC2,CDCA7,MCOLN1,LMF2,PCIF1,FBXO33,MAN2B2,VAMP5,KCTD3,ATP6V0E2,RGS1,S100A6,LINC00173,POLR3GL,ZDHHC14,FYB1,TRABD2A,BMP1,IRF1-AS1,ARHGAP32,FAM78A,RNPEP,ETHE1,DLG3,CASP1,PIGA,PNKP,SC5D,SLC16A5,ASAH1,ANKRD39,VPS26B,C…
CD4 Naive vs CD8 Naive: UP	GSE22886_CD8_VS_CD4_NAIVE_TCELL_UP	day28Vsday0	greater	6.05059e-13	7.34999	194	43	0.221649	6.05059e-13	6.05059e-13	7.93838e-10	NEK7,NME6,PIGV,C1orf174,MID1IP1,NEK4,SDAD1,MMUT,TRAF5,CD8B,AREL1,CRTAM,TMCO1,INTS14,TBC1D10B,RAB22A,LPXN,DAXX,GLT8D1,ABCF1,ZMPSTE24,USP11,SDF2,EHBP1,PDCD10,WDR7,RNF170,PDCD6,ADAT1,OGFOD1,PEX13,CKLF,DPY19L4,ZMYM6,DPP8,PMS1,NCK1,SPATA7,SH2D1A,LRIF1,HPS5,ERGIC2,DYNLT3,DNAL4,ATP8A1,DKC1,GTF2E1,SLC26A2,NME7,ALG5,YBX3,CD8A,SLC39A14,CARS1,PRR5,ARL6IP1,ZFAND6,PGM1,SYNRG,CDC42EP3,SNAPC5,PRKCH,CHSY1,EXOC2,…
Activated CD4: DN	GSE17974_CTRL_VS_ACT_IL4_AND_ANTI_IL12_72H_CD4_TCELL_DN	day28Vsday0	greater	1.21509e-08	5.702	186	44	0.236559	1.21509e-08	1.21509e-08	7.97102e-06	PTPN22,HOMER2,NSD2,PSMG1,FUT11,C12orf75,POLD3,MEOX1,ATP6V1F,DHPS,IGSF8,TMEM120A,HDHD5,CPNE2,MGAT1,MTA3,NUP42,HMGB3,STXBP1,RNGTT,ANKZF1,RCC1,DHRS1,SLC25A43,KEAP1,ISCA2,TCEA1,IMMT,MAP3K6,C1orf21,PAM,HNRNPA2B1,SND1,BRIP1,MAP3K21,GNGT2,RAD51D,YARS2,EHHADH,TMEM273,FUCA2,SNX12,RECQL4,ZNF232,MRPL18,GBP2,MPG,DPAGT1,ATP23,RHEBL1,NCKAP1L,CDK2,PSMB2,CEP152,CAP1,ITM2C,TWF2,TXNRD1,SYT11,ATG7,IARS2,SLC39A8,FGG…
Activated CD4: DN	GSE17974_CTRL_VS_ACT_IL4_AND_ANTI_IL12_6H_CD4_TCELL_DN	day28Vsday0	greater	2.5628e-07	5.1224	167	42	0.251497	2.5628e-07	2.5628e-07	8.88742e-05	ZNF709,POLR1G,LYAR,EIF4EBP1,MED20,TREML2,CD200,METTL2B,SCFD2,JMJD8,CD84,NFKBID,HPDL,AEBP1,HCP5,SLC39A14,UCK2,PHLDA1,CD8A,ZNF239,ARMC6,CHN2,TRPV1,MLEC,POLR3D,FBXL18,MED21,CLN6,SH2D2A,HOMER1,LAMP3,ZC3H10,SLC19A1,LARP4B,BAZ1B,ZPR1,PCBP3,GFOD1,COA7,FADD,RIF1,RBBP8,ENDOG,MRPL35,NAB2,PHF23,POP1,FASLG,LRWD1,TEX30,HNRNPUL2,CCDC86,CD38,GON7,TSEN2,JMJD4,RBM28,TNFRSF9,POLR1A,PDCD2L,PFAS,DUSP14,ZNF232,INO80B…
Activated CD4: DN	GSE17974_0H_VS_24H_IN_VITRO_ACT_CD4_TCELL_DN	day28Vsday0	greater	3.29473e-07	5.06532	178	36	0.202247	3.29473e-07	3.29473e-07	8.88742e-05	FAR2,MLKL,ATOX1,ZNF232,PRMT1,SLC29A1,PDCD2L,COA7,SMG9,CHAF1B,SLC19A1,MOCS3,DPAGT1,CENPM,GFOD1,LYAR,HCP5,SLC39A14,EIF2B2,RCC1,UCK2,B3GNTL1,CCNA2,BCAT2,WDR77,TIMM8A,NAB2,GALE,POLR3D,MRPL17,ZDHHC13,LRWD1,ACOT13,GEMIN6,LZTR1,SMKR1,SCFD2,PRC1,DNAJC17,BDH1,PAM,NEMP1,POLA2,PARS2,BLM,FSCN1,ALYREF,PRPF38A,MRPL12,CDK5,ID3,PNO1,TMEM106C,WDR41,UBE2M,CTPS1,RBM14,PGBD2,TRIM69,RNASEH2A,MYBL2,CENPJ,ELP5,CMSS1,TP…
Activated CD4: DN	GSE17974_CTRL_VS_ACT_IL4_AND_ANTI_IL12_48H_CD4_TCELL_DN	day28Vsday0	greater	3.38697e-07	5.05351	190	40	0.210526	3.38697e-07	3.38697e-07	8.88742e-05	SLC29A1,HSCB,RCC1L,HDHD5,POP4,OST4,PRIM1,LSM4,ECI1,HMGB3,SFT2D1,LZIC,C1GALT1C1,POLR3D,ISCA2,GLB1,ZWILCH,METTL8,GSTO1,WDR54,SLC7A1,HSPB11,POLD2,MCM5,CRNKL1,ZNF780A,PPID,DNAJC17,ARF6,MED20,EZH2,TP53BP1,MRPL17,SPC24,TXNL4A,SLC25A43,TDP1,ERG28,NEMP1,HCP5,UCK2,WDR92,DYNLT2B,FPGT,TMEM121,ELOVL4,GPN3,NFE2L3,TMEM53,CSTF3,BCAT2,EGLN3,WRAP53,DHPS,APOBEC3G,ATOX1,TMEM99,C12orf75,TBC1D19,TMEM106C,WDHD1,ARMT1,…
72h untr. CD4: DN	GSE17974_1H_VS_72H_UNTREATED_IN_VITRO_CD4_TCELL_DN	day28Vsday0	greater	4.65858e-07	4.98866	189	37	0.195767	4.65858e-07	4.65858e-07	0.000101868	LMNB2,ORC3,PPIH,VDAC1,BLM,TMEM97,SEC11A,MAP2K1,PPA2,PSMG1,MICA,NEMP1,HMGB2,GNPAT,GFM2,AGO3,CLPB,DTD1,STAP2,SLC25A20,TIMM29,DENND10,PKN3,ZDHHC12,CGAS,APAF1,STARD3NL,RBX1,STYXL1,MYCBP,NUP37,MAD2L1,RIC8B,TFB1M,PXMP4,CLNS1A,EDC3,AP3M1,TBCD,CCT8,ZNF672,SASH3,CHAF1B,GLT8D1,YWHAQ,MPHOSPH9,TRAFD1,JPT2,SLC25A11,ANXA11,ACP5,CMSS1,MRI1,P4HA1,ETFDH,C4orf46,PRDX4,CCNA2,NCAPD3,EED,HDAC3,SKP2,ATP5F1B,CTCF,COA6,…
Activated CD4: DN	GSE17974_CTRL_VS_ACT_IL4_AND_ANTI_IL12_12H_CD4_TCELL_DN	day28Vsday0	greater	6.64157e-07	4.91586	187	36	0.192513	6.64157e-07	6.64157e-07	0.000124482	ANKS1A,GOT2,OSBPL3,PAICS,FEN1,VBP1,ATOX1,TMEM126B,SEC11C,TBL2,TRIB3,KEAP1,RRP9,IFRD2,RAP1A,GLS,GTDC1,PSMG1,RCC1L,SSNA1,CLIC4,NEMP1,SFT2D1,TIAM1,ID3,SMG9,PUS10,MIR17HG,GPR183,TMEM121,GPN3,PAM,RXYLT1,UCK2,TARBP2,MED20,BDH1,SLC7A1,ERG28,TP53BP1,PPP1R14B,SPAG1,SLC38A5,HCP5,INTS13,SMKR1,SLC19A1,ATP1B3,AARS1,BAZ1B,CSTF3,NUP42,HAUS7,SNRNP25,GAR1,MCM5,MLEC,PDCD2L,C1orf216,GGCT,PIGM,RBM28,APIP,IER3,DNAJA3…
Conv. Treg vs CD4 Naive: DN	GSE24634_NAIVE_CD4_TCELL_VS_DAY10_IL4_CONV_TREG_DN	day28Vsday0	greater	9.85935e-07	4.83385	185	45	0.243243	9.85935e-07	9.85935e-07	0.00015996	CASP9,IMMT,RAP2A,PDE4A,DCUN1D1,ATP6V1C1,PDXK,PTGER2,B2M,GTF2H1,CD2,TALDO1,WSB2,RRM2,SLC5A3,B3GALT4,POP7,CD58,PRC1,ZMIZ1,POLD3,SMC4,GLRX2,TMED5,SP110,TMEM9B,DHRS7B,AGPAT5,PAPSS1,PRCP,CFLAR,H2BC12,NAB1,PPP1CB,RAD50,NDUFA8,WDR5B,CASP3,ACAT1,MFHAS1,METTL7A,SPATS2L,PYCARD,ARHGAP19,RAB11A,GPR137B,ANXA5,HMGCL,AKR1A1,GORASP2,MBOAT7,SERPINB1,PCLAF,SRGAP2,CD38,NUSAP1,SMARCAL1,UBE2K,TMEM43,ABTB2,TNFSF10,PTT…
Activated CD4: DN	GSE17974_0H_VS_4H_IN_VITRO_ACT_CD4_TCELL_DN	day28Vsday0	greater	1.09729e-06	4.81198	183	43	0.234973	1.09729e-06	1.09729e-06	0.00015996	POLD2,PRELID1,EIF2B2,SRM,PDCD2L,CD200,C14orf119,CMSS1,ZNF232,MMACHC,PRMT1,LINC01128,MRPL17,DSE,ABAT,ZPR1,MIR3142HG,PSMB2,LYST,LYAR,PRDX1,PKNOX1,NAB2,NUDCD1,CHMP2A,POLR3D,CDK4,DUSP18,BYSL,ANKS3,LTBP4,NAGK,RNF34,GLMN,MLYCD,GADD45GIP1,NUBP1,TNF,RRP9,ZNF71,SF3B3,LTA,ALG3,ELP5,PNO1,SLAMF1,PKIA,FKBP2,NASP,MIR17HG,MFAP1,ZNF165,PRDX4,NT5E,C11orf24,UTP11,WDR12,POGLUT1,S1PR2,ZNF443,FTSJ3,PSMB5,HAX1,ZMYM6,G…
Activated CD4: DN	GSE17974_0H_VS_2H_IN_VITRO_ACT_CD4_TCELL_DN	day28Vsday0	greater	1.41291e-06	4.75767	184	50	0.271739	1.41291e-06	1.41291e-06	0.000185374	PKNOX1,ST8SIA4,LYAR,BRIX1,NUBP1,FAM83G,ZSWIM6,DSE,C1GALT1C1,ZNF234,GRAPL,RAB39B,WDR3,MED21,KCTD21,CTSL,NIFK,PUS3,PIGM,UMPS,RBBP8,CAAP1,POLR3D,GON7,MOB3C,CEP19,FASLG,ZNF416,UTP14C,SNX16,GHRLOS,PPIL1,LAMP3,LINC01128,CDK4,IMP3,SLC17A5,NR4A1,MIR3142HG,KANSL1L,C17orf80,ZNF276,GEMIN6,CRNKL1,ZFP69B,NT5E,TXLNA,DNAJB6,MTO1,MLYCD,ZNF583,CD58,FBXO22,MRPL35,DUSP14,FYCO1,DLAT,TRDMT1,SDF2,TUBE1,TMEM251,CCNH,SH…
Activated CD4: DN	GSE17974_1.5H_VS_72H_IL4_AND_ANTI_IL12_ACT_CD4_TCELL_DN	day28Vsday0	greater	1.59009e-06	4.73439	180	28	0.155556	1.59009e-06	1.59009e-06	0.000189654	FUCA2,IRF2,CBY1,ACADM,ALDH18A1,CPNE2,ACADVL,ATIC,NCAPD3,EYA3,TMEM187,TRAPPC5,DHX58,TBC1D31,NHP2,SBF2-AS1,FAM219B,RAD51C,C12orf75,POLA1,MRPS15,CDK5,DHPS,NSD2,BRIP1,CDK2,ORC3,ZC3H6,RDH11,F8,ACAT1,ETHE1,DBI,ZNF232,ELOA-AS1,BRI3BP,ACLY,DDAH2,CENPM,ABRAXAS1,POLR3K,MRPS31,MRPS34,DDB2,HLTF,OXSM,STX10,RCCD1,ZNF775,EIF3J-DT,ABHD10,TMEM120A,ANKZF1,RABEPK,HPDL,PCMT1,ITPR3,B3GNTL1,FNTB,SLC25A20,VCL,ANXA4,TWF…
72h untr. CD4: DN	GSE17974_0.5H_VS_72H_UNTREATED_IN_VITRO_CD4_TCELL_DN	day28Vsday0	greater	1.8511e-06	4.69859	186	36	0.193548	1.8511e-06	1.8511e-06	0.000202386	CCDC34,GPX7,PPIH,ZNF691,SASH3,MLH1,RAN,COA6,STAP2,MSH6,DPAGT1,INVS,CYB5R3,ZNF672,NPC1,TMUB1,CLPP,PPP1CC,PLP2,PHF19,BEND5,LRPPRC,PRCP,METTL8,PEX3,PRKAG1,CLPB,PDHA1,PIGX,CRTAP,MICA,RBBP8,ATP5MC3,STX4,APAF1,TMEM116,GUK1,PSMA5,SLC25A11,TRIB3,RNPEP,DYNLL1,RAB24,STARD3NL,CCNE2,TIFA,CGAS,GALK2,SCAMP3,CEP72,CORO1B,CAPG,MOV10,TFB1M,RFC5,NAT10,MZB1,ZNF175,ELP5,CCDC28B,PRDX4,FBXO22,DCTN2,MRPL43,TMEM237,SEC2…
Activated CD4: DN	GSE17974_CTRL_VS_ACT_IL4_AND_ANTI_IL12_24H_CD4_TCELL_DN	day28Vsday0	greater	2.40382e-06	4.63953	192	37	0.192708	2.40382e-06	2.40382e-06	0.000242601	VRK1,ORC5,WDR3,TMEM106C,NIF3L1,STOML2,SNRNP25,ZMYM6,TTC26,TMEM126B,MIPEP,WRAP53,LMNB1,TPRN,POLA2,DTYMK,CCDC34,WSB2,GOT2,ACY1,SF3B3,ZNF787,TBC1D19,INTS13,PSMB2,CREB3,PHF19,QDPR,PAICS,DCLRE1B,TMEM14A,MED31,C20orf27,SLC19A1,EZH2,COA3,DNPH1,PSMD8,SH2D2A,ATG7,DESI1,ATOX1,SLC7A1,GSTP1,RUVBL2,PAF1,LSM4,ACOX1,CKS1B,CDK5,CLPP,SLC25A15,PRDX4,RFC2,DCPS,PSMG1,MIR3142HG,PI4K2B,POLR2F,MFSD4B,RPP25,SRPK1,MTHFD1…
Activated CD4: DN	GSE17974_0H_VS_48H_IN_VITRO_ACT_CD4_TCELL_DN	day28Vsday0	greater	3.21932e-06	4.57533	192	38	0.197917	3.21932e-06	3.21932e-06	0.000298958	CENPF,FANCB,SASS6,PPID,FAF1,NEMP1,NFXL1,TMEM120A,LSM4,GM2A,LEAP2,ZNF232,WRAP53,NSD2,HDAC1,WDR54,ALCAM,KHDC1,FAR2,CKLF,CRNKL1,LRRC42,CSTF3,FAH,MED20,DHPS,TDP1,ATP5MF,GCSAM,IDH2,CHMP5,UCK2,SMG9,ORAI3,RUVBL2,SYNE4,DCP1B,ACAA2,MIR3142HG,LRRFIP2,TP53BP1,LIMK2,METTL15,GBE1,TBC1D19,EFNA4,HNRNPA2B1,PP7080,INTS2,FGF11,CCDC34,ROMO1,PCCB,MTHFD2,ZMYM6,SGCB,CMSS1,WDR92,DYM,CCT4,TBX21,PSMD8,COX8A,ACY1,PLIN2,RE…
Activated CD4: DN	GSE17974_0.5H_VS_72H_IL4_AND_ANTI_IL12_ACT_CD4_TCELL_DN	day28Vsday0	greater	3.41797e-06	4.56655	180	37	0.205556	3.41797e-06	3.41797e-06	0.000298958	FUCA2,FBXO36,ATP6V1F,HPDL,NSD2,POLD3,SQLE,TMEM120A,TXN2,STN1,TRIB3,EXOC3,ZSCAN22,SBF2-AS1,COA6,EMC9,SLC39A8,FOXM1,ZNF322P1,LSM2,ATP23,TMEM273,EYA3,ETHE1,BTF3,CTDSPL,PFKM,SNAPIN,ACADVL,CCDC32,FUT11,RDX,ISCA2,RLN2,HEXIM2,ASTN2,NAA38,SURF4,CNOT1,PPIL3,CD9,TRAFD1,STXBP1,CD109,CD320,SHMT1,UHRF1,UNG,MGAT1,AK3,MEOX1,PAM,AGPAT2,GNPDA1,GBP2,RCCD1,FANCA,ZNF672,MYCBP,CAMK1,ANKZF1,FXR1,PAGR1,HMGCL,SARS2,NPC1…
Activated CD4: DN	GSE17974_0H_VS_12H_IN_VITRO_ACT_CD4_TCELL_DN	day28Vsday0	greater	4.40324e-06	4.50528	194	30	0.154639	4.40324e-06	4.40324e-06	0.000361065	PKNOX1,MMACHC,NEMP1,PUS10,C9orf40,POP4,RCC1L,MIPEP,DNAJC17,RBM6,INTS2,TBL2,GTDC1,GGH,HYOU1,GRK3,TRIB3,GFOD1,PEPD,CD200,WDR36,IMMT,FEN1,IL15RA,ANKS1A,MCOLN2,MICOS13,METTL2B,ORC5,POGLUT1,ISCA2,RECQL4,RRP9,CLIC4,ZNF787,OSBPL3,SLC7A1,MITD1,FNTB,C1GALT1C1,POLD2,SH2D2A,SRM,PPCDC,GPN3,EIF4EBP1,SNRNP35,RAB27A,EFNA4,NHP2,C14orf119,EIF3J,NFXL1,RBM28,GGCT,TCF19,ARMC6,PUS3,MTHFD2,PEMT,MICA,IFRD2,FAM241A,LIMK…
Activated CD4: DN	GSE17974_2.5H_VS_72H_IL4_AND_ANTI_IL12_ACT_CD4_TCELL_DN	day28Vsday0	greater	6.91649e-06	4.40753	183	23	0.125683	6.91649e-06	6.91649e-06	0.00053379	ACADVL,PSMB10,EIF2AK1,ZSCAN22,ETHE1,GPANK1,SQLE,SLC66A3,RNF144A,HSDL2,DBI,MTA3,LSM2,DPAGT1,TXNIP,DGKH,SFXN1,TMEM218,NUDT2,STYXL1,DHX32,CUTA,BUB3,STMN1,CDK5,PINLYP,TCEAL3,PRPSAP1,UNC45A,CLNS1A,NUP85,C12orf75,CRYL1,TMEM273,SYNE4,INTS2,STOML2,MTIF2,CAMK2G,CD9,PARP2,PDP2,PRIMPOL,ADK,NLRX1,PTAR1,HSD17B8,MGAT1,HIRIP3,PARVB,CUEDC2,IL10RB,GSDMB,HPDL,ARF5,POLD3,RAD51C,KYAT1,LETMD1,OXSM,NOL3,TCEA1,CMAS,MAP…
Activated CD4: DN	GSE17974_CTRL_VS_ACT_IL4_AND_ANTI_IL12_2H_CD4_TCELL_DN	day28Vsday0	greater	9.71504e-06	4.32716	188	51	0.271277	9.71504e-06	9.71504e-06	0.000637306	KCTD12,CCT4,RPGR,PSMD8,SDHAF2,ZNF470,CARS1,DSE,NUBP1,MTHFD2,NEMP1,AARS1,SLC7A1,NT5E,MIR17HG,RAB27A,TIMM8A,DNAJA3,FASLG,MED21,MRPS16,NAA30,DNAJC17,PIGM,ALG13,EED,GBP2,SPINT2,CDK4,NUP88,SNRNP35,MRPL17,GPR183,FBXO22,TXNRD1,SHMT2,RING1,TP53BP1,NLE1,UTP14C,C1orf216,DLAT,RBBP8,PRDX1,LAMP3,EIF3J,SH2D2A,CSNK2B,SLC25A32,YWHAE,JMJD4,CEP19,MIR3142HG,NCBP1,GON7,MRPS28,CRNKL1,EIF2B2,TMBIM1,IMP3,TXNDC15,ZNF780…
Activated CD4: DN	GSE17974_CTRL_VS_ACT_IL4_AND_ANTI_IL12_4H_CD4_TCELL_DN	day28Vsday0	greater	1.52835e-05	4.2202	191	40	0.209424	1.52835e-05	1.52835e-05	0.000954852	ITGB1BP1,LTA,GLS,RAP1A,YWHAE,ZMYM6,MRRF,XBP1,ELMO3,OSBPL3,YARS2,WIZ,PRDX1,MRPL17,C1orf216,LPIN2,MAP7D3,SPAG1,RAB27A,DNAJA3,IL1R1,GBP2,IFRD2,ELP5,GAR1,TMEM177,MAP2K3,ZPR1,SLC39A8,RRP9,PPP1R14B,ERP44,RAB11A,SLC29A1,FUNDC2,TAF1A,CLN6,PER2,PSMD8,XPOT,PKIA,CACYBP,VPS35,TIMM50,MED21,IMMT,DDX10,BBS12,ANKS3,UBL5,URB2,ZNF234,HOMER1,POP1,GGCT,ASNS,RANBP1,RUVBL2,BTLA,PDCD2L,STX6,LYST,CMSS1,DUSP14,NEMP1,TIMM…
Activated CD4 Memory: DN	GSE36476_CTRL_VS_TSST_ACT_16H_MEMORY_CD4_TCELL_OLD_DN	day28Vsday0	greater	3.26848e-05	4.04028	180	34	0.188889	3.26848e-05	3.26848e-05	0.00186446	TUBG1,TALDO1,ERH,RCN1,ALAS1,DESI1,GNPDA1,AARS1,MARS1,TUBA1C,SLCO4A1,ZNF189,PDCD11,ALDH2,KDELR2,TUBB,UBE2A,GLA,IARS1,IRF4,PHB,NCBP1,GMPPB,LAMP3,PGAM1,SLC43A3,CDK4,PSMD2,GART,MRPL12,JPT2,CD40,SLC39A14,STAT1,STT3A,CDK2AP1,CLTC,ACOT13,GOT2,C1orf216,MIPEP,IL1R1,PDIA5,ACOX1,NOP16,CREG1,CTPS1,TXNL1,SLC15A3,NDUFAF4,BTBD3,ATP6V0A2,PITRM1,EIF2B4,IL2RA,MRPL15,CCT3,ATF6,GORASP2,CLCC1,SEH1L,MREG,EXOSC10,GADD4…
Activated CD4 Memory: DN	GSE36476_CTRL_VS_TSST_ACT_40H_MEMORY_CD4_TCELL_OLD_DN	day28Vsday0	greater	0.000146162	3.6602	170	33	0.194118	0.000146162	0.000146162	0.0071024	SLCO4A1,IRF4,MSRB2,AURKB,PAICS,BDH1,CKS1B,ZNF189,FANCI,NCBP1,IER3,AARS1,TUBB6,RNASEH2A,PSMD2,GMPPB,SMC2,STMN1,MCM7,LXN,NME1,MRPL11,SLC39A14,PGAM1,GART,EBNA1BP2,SNUPN,TMEM106C,TUBA1B,AIMP2,TUBG1,CENPM,IARS1,CCNB1,CENPU,NCAPG2,GOT2,RRM2,WARS1,UCK2,FEN1,ACTG1,TBC1D8,FH,CREG1,MCM4,WDR76,KIF2C,TYMP,SEPHS2,CSTF2,SPDL1,TK1,JPT2,CCT3,EMC9,MRPL15,LAMP3,EIF2B4,STIP1,ZWINT,BLM,GSTO1,UBE2A,CKAP5,POLR2H,CDK4,…
Activated CD4 Memory: DN	GSE36476_CTRL_VS_TSST_ACT_72H_MEMORY_CD4_TCELL_OLD_DN	day28Vsday0	greater	0.000184605	3.59672	174	36	0.206897	0.000184605	0.000184605	0.00865008	CSTF2,AURKB,PAICS,GBP2,RRM2,PSMB5,CLCC1,GATB,SLCO4A1,SMC2,STMN1,CLTC,TUBB,ZWINT,ACOT13,TUBA1B,GART,HMGN2,FAH,ACOT7,IL1R1,SEPHS2,COL6A3,NCBP1,APOL1,MCM4,AURKA,MTHFD1,BLM,TOP2A,UCK2,CENPU,NUP93,JPT2,CORO1C,RAD51,KEAP1,IRF4,RAB33A,GMPPB,GTF2H4,SHMT1,TUBG1,CCNB1,COMMD4,FOCAD,LYRM4,NCAPH,PSMD2,GTDC1,JPT1,AARS1,EMC9,EBNA1BP2,CYC1,MACROH2A1,FANCI,GLA,RNASEH2A,TPX2,IL2RA,RACGAP1,RAD51C,SPAG5,ZNF189,PSMG1…
Activated CD4: DN	GSE17974_0H_VS_72H_IN_VITRO_ACT_CD4_TCELL_DN	day28Vsday0	greater	0.000229008	3.53607	185	42	0.227027	0.000229008	0.000229008	0.0103606	HPRT1,BCKDK,SNRPD3,DNMT1,RCC1L,VBP1,RNGTT,MRRF,MRPL18,PSMG1,KDM7A-DT,LINC01128,DNAJC17,CCDC34,VPS26C,DUT,KEAP1,PTPN22,RAB20,DTD1,RUVBL2,GALK1,C10orf88,CRNKL1,ZNF410,RECQL4,TRIP10,FPGT,GPR157,DDIT4,RFC2,CHMP5,INTS6,KTN1,DPAGT1,LEPR,LTA,CCT4,SPAG16,VDAC1,HNRNPA2B1,NFXL1,PSMB2,HCP5,SPINT2,MAD2L2,FHOD1,POLR2H,COMMD8,MAP2K1,COX5A,BLM,DCP1B,TMEM263,SUPT20H,PDHA1,PPID,MCM5,CYTIP,TRIB3,LSM4,POLR3D,CCNF,H…
CD8 Naive vs CD8 Stem Memory: DN	GSE23321_CD8_STEM_CELL_MEMORY_VS_NAIVE_CD8_TCELL_DN	day28Vsday0	greater	0.000297781	3.462	196	31	0.158163	0.000297781	0.000297781	0.0126029	PGPEP1,PCNT,CSK,AIDA,ZNF33A,MCUB,PDCD4-AS1,RETREG3,OSTF1,NUDT16L1,MAN1B1,DNASE1L1,THEMIS2,SIDT2,RBL1,HNRNPU,PRMT2,SSH2,CCPG1,TSNAX,RPS6KA5,UQCR10,TMEM179B,CD99L2,ZFP62,FAM8A1,YIPF1,INO80E,EPB41,MGAT4A,LBR,SLC30A6,TADA3,FBXL17,PDE6D,NCKAP1L,CEP192,GATD3A,AP1G2,BTN3A2,ZZEF1,B3GALT4,TRIM38,ABCC5,DGLUCY,CBX5,UBA7,ZFYVE28,BTN3A1,ITGA4,ZFAND2B,METTL15,EDEM2,TAS2R14,PDE3B,NMT2,PRIM1,CHMP3,GSDMB,GTF2A1,R…
Activated CD4 Memory: DN	GSE36476_CTRL_VS_TSST_ACT_40H_MEMORY_CD4_TCELL_YOUNG_DN	day28Vsday0	greater	0.000610827	3.26224	165	31	0.187879	0.000610827	0.000610827	0.024285	CENPM,AURKB,FAH,WDR77,DHFR,HILPDA,TMEM106C,TALDO1,TP53BP1,CENPS,GBAP1,NCAPH,AIMP2,SLC43A3,MCM5,PXMP2,BYSL,RPA3,RAD51D,PCLAF,LAMP3,FEN1,PPCDC,PXMP4,IPO5,CCNE1,IL2RA,NCAPG2,BRCA1,PCNA,MCM2,RAD54L,NME1,ACTG1,GINS2,LMNB2,HPRT1,WARS1,TXN,STMN1,CHAF1A,TARS1,TUBG1,GINS3,GALE,GRK3,ACOT7,CKS1B,CTLA4,IFI30,CKAP5,TYMS,VANGL1,CENPU,MRPL35,IRF4,STT3A,POLA2,LIG3,DHCR24,ALDH2,NUSAP1,SPATA5L1,KCNK5,DNAJB6,UCK2,M…
Activated CD4: DN	GSE40274_CTRL_VS_FOXP3_AND_HELIOS_TRANSDUCED_ACTIVATED_CD4_TCELL_DN	day28Vsday0	greater	0.00068564	3.22638	177	28	0.158192	0.00068564	0.00068564	0.0257017	PYCR2,SND1,NUDCD1,SARAF,CDK5RAP3,DUT,STARD5,TOP1,ITFG1,DMAC1,NIBAN1,LMO4,TIMM21,ATP2A2,C15orf39,PDIA6,STARD3NL,PARPBP,SCFD2,DAD1,LGALS1,RFC4,TTLL12,ARMCX3,TCF19,NUDT4,DUSP22,PLP2,CENPK,PSMC3IP,RPS6KA2,MAGT1,TMEM214,DPAGT1,CTH,ATF6,ARL5A,MPP6,NBEA,CIP2A,TBL2,TMEM39A,NCAPH2,PPP3CC,PGK1,ENTPD7,PNPO,CCND2,CXCR3,APMAP,TMEM184B,ATF5,UBAC2,PLOD3,NANS,TFG,REXO2,CDV3,POLD2,YIF1B,GANAB,TM9SF1,LSS,KIF11,UBA…
Activated CD4: DN	GSE17974_0H_VS_6H_IN_VITRO_ACT_CD4_TCELL_DN	day28Vsday0	greater	0.000716254	3.21161	192	45	0.234375	0.000716254	0.000716254	0.0261035	TP53BP1,SLC7A1,PAICS,PKIA,B4GALT5,PEAK1,GRK3,PTPN22,WDR3,TMEM126B,MRPL20,GTDC1,QDPR,HAUS7,POLR2H,PRMT1,LCP2,SEC11C,NFXL1,TXNL4A,TIAM1,BACH2,STX6,POLR3H,PITPNA,CSTF3,PRDX4,PHLDA1,RAB27A,NAXE,NUBP1,PGD,FAM114A2,ADO,ATP1B3,C14orf119,NT5E,PTK2,SLC29A1,PSMG1,UTP18,EIF4E2,CCT6A,TBCCD1,PPIL1,IMP3,UTP11,MOB3C,FLAD1,HOMER1,TBL2,TOP1MT,CCDC86,POLR1G,YARS2,XPOT,OSBPL3,PIGM,SFT2D2,TOMM5,GMPPB,SLC25A32,MFSD3,…
CD4 HDAC inhibitor: DN	GSE15735_CTRL_VS_HDAC_INHIBITOR_TREATED_CD4_TCELL_12H_DN	day28Vsday0	greater	0.000861264	3.15873	176	34	0.193182	0.000861264	0.000861264	0.0289738	METTL27,SEPTIN9,GALNT7,CDKN1A,DCUN1D3,LGALS3BP,RAP2B,IFIT1,HCST,LPIN1,PPP2R5A,SMC4,SMURF1,PIWIL4,ACCS,P2RX7,RINL,ADGRL1,CAMKK1,BAIAP3,EML5,TESC,TTLL12,TIMELESS,CNN2,ESYT2,SLC20A1,STXBP5,CCDC102A,RAB37,GOSR1,ZNF623,B3GALT4,KCNC3,ZC3HAV1L,RNASEL,RORA,CCND3,SRPK1,CCS,PDHA1,CACNA2D4,METTL9,ADGRG5,TUBB,BACE1,RAB8B,TGFA,LDLRAP1,MACROD1,BICDL1,CEP97,CLIP1,PTGER2,SLCO3A1,STAT4,POLR1B,DDX60,PELI1,ATP8B2,C…
Conv. Treg vs CD4 Naive: DN	GSE24634_NAIVE_CD4_TCELL_VS_DAY7_IL4_CONV_TREG_DN	day28Vsday0	greater	0.0012367	3.04807	181	36	0.198895	0.0012367	0.0012367	0.0405639	NME1,MTHFD1,LAPTM4B,ACP2,ALDOA,IMMT,SERPINB1,HMGCL,PDCL,SMARCD2,DDB2,GNG5,PPIA,GMPPB,COASY,GSTO1,NUP62,SEC14L1,PSMA5,DNM1L,LSM4,MYL6B,CYB561D2,B3GALT4,ACOT8,NFIL3,SQLE,TMEM106C,PSMB2,PUDP,CFLAR,EIF2B2,SPATS2L,NCKAP1L,IFI16,ENTPD1,DERL1,PPP4R1,FANCL,PPP4C,C1orf112,KEAP1,UQCRQ,GABPB1,ANXA5,CDC7,GOLGB1,DHFR,MRPS12,PSMD14,FEN1,NDUFAB1,DHTKD1,VCP,NASP,PDIA6,CENPE,RAD51,NDUFA7,KNTC1,GFI1,RAB27A,CNP,DPP…
Conv. Treg vs CD4 Naive: DN	GSE24634_NAIVE_CD4_TCELL_VS_DAY5_IL4_CONV_TREG_DN	day28Vsday0	greater	0.00199926	2.89581	193	35	0.181347	0.00199926	0.00199926	0.0639763	KNTC1,CCT7,NAT10,ACTB,UBE2K,PPP1R14B,HSPA14,CSNK2A1,AVEN,KIF3A,RCC1,RAD50,ILVBL,CCT3,BATF,TRAF1,GTPBP4,ACOT13,GTDC1,FHL2,BRCA1,LARS2,PLPP1,DKC1,DOHH,GPN3,NTHL1,DDX39A,CYB5B,ARL3,G3BP1,MPP6,CD38,PRKAG1,TIMM17A,NAA10,CNP,CRELD2,CASP3,ANAPC1,KPNB1,HK1,RWDD2B,TBL2,NDUFA8,ORMDL2,NARS2,DNM1L,NDUFC2,MRPS2,MREG,UTP14A,PAGR1,ATP6V0B,SLC25A32,PPP1R8,KDELR2,ALDH3A2,UBE2S,COASY,ATP6V1D,LONP1,RRP15,CASP7,NUDT…
Activated CD4: DN	GSE40274_FOXP3_VS_FOXP3_AND_IRF4_TRANSDUCED_ACTIVATED_CD4_TCELL_DN	day28Vsday0	greater	0.00231837	2.85106	164	34	0.207317	0.00231837	0.00231837	0.0707372	CPT1A,CLIP1,SLC22A5,KLHL6,IQGAP2,AVEN,JADE1,RNF43,CERS4,CDC25B,PABPC1L,SLC25A20,ATP10D,CEMIP2,S100A11,MMD,LIG4,PDE2A,GCNT1,H1-0,PDE4DIP,MATK,TAF5L,MTHFD1L,CRIP1,TKTL1,TMEM154,S1PR4,AREL1,S100A6,ITGA4,RFLNB,EVI2B,TRAF5,AP3M2,SLAMF6,C15orf39,TMED5,GALM,FBXL14,CDKN2C,SLC35C2,IKZF3,GLRX,SLBP,CASS4,FAM89A,CCR4,MAF,ARSB,TAF9B,P2RX7,HSPB1,IL10RA,FITM2,TRAF3IP2,TEC,VTI1B,PLEK,THTPA,ARRDC4,CC2D2A,TOR4A,FA…
Activated CD4 Memory: DN	GSE36476_CTRL_VS_TSST_ACT_16H_MEMORY_CD4_TCELL_YOUNG_DN	day28Vsday0	greater	0.00244709	2.83175	178	41	0.230337	0.00244709	0.00244709	0.0729677	DNAJB6,CCL4,WDR46,BYSL,EXOSC4,SRM,HILPDA,TALDO1,SERBP1,WDR77,CD200,ATF5,TBL3,ALAS1,AIMP2,NPL,ZWILCH,NME1,GCNT1,TUBG1,MRPL35,MGLL,IPO5,SLC43A3,TNFRSF4,SOCS1,AGO2,HRAS,FABP5,IL12RB2,MSMO1,PUS7,YBX3,STAT5A,GK,LAMP3,CYCS,ZNF248,TNF,SEPHS2,UCK2,ATP6V0B,ADO,TXN,CISH,SLCO4A1,CDK2AP1,PGAM1,RAD51C,TUBA1C,PRR3,FH,IER3,TARS1,ALDH2,GCLM,GNG5,UMPS,MCUR1,SNX5,TYROBP,POP1,NETO2,MFSD5,PTPRK,CLN5,FLII,MRPL20,TUBB…
Activated CD4: DN	GSE28726_NAIVE_VS_ACTIVATED_CD4_TCELL_DN	day28Vsday0	greater	0.00364385	2.69968	171	34	0.19883	0.00364385	0.00364385	0.100957	NME1,NRAS,CDK4,LDHA,EIF2S1,AARS1,COMT,RAD54L,BHLHE40,SHMT2,AURKB,GPX1,DUSP4,HSPH1,PAICS,SAP30,COX6A1,STX11,FANCL,CYB5B,CCNA2,PHGDH,PRDX1,GSTP1,NEFH,CCNB1,MYBL2,EBNA1BP2,CLIC1,CIT,SEPTIN8,AHCY,KIF11,TYMS,CENPF,CCT5,CYFIP1,TMEM106C,RUVBL2,LTA,SERPINE2,MRPL28,CTNNA1,DOK1,PTTG1,RLN2,PKM,PSMG1,MAP2K3,GPI,PRDX3,PCLAF,MCM4,VWA5A,PCK2,MCM5,TNFRSF9,DHCR24,PNP,CENPS,GNG5,HMGN2,PLAGL2,MIF,TOMM40,AP4M1,PGK1,…
CD4 HDAC inhibitor: DN	GSE15735_CTRL_VS_HDAC_INHIBITOR_TREATED_CD4_TCELL_2H_DN	day28Vsday0	greater	0.00428858	2.64545	155	25	0.16129	0.00428858	0.00428858	0.108204	FAM241A,FCGRT,NKG7,HLA-DOA,CD79B,KCNC3,SLC35E3,CTSW,DNAJC15,GLIPR2,EOMES,RACGAP1,SCFD2,CST7,PIM2,ADAM19,ZNF600,FRMD4A,IQSEC1,ENG,STX2,CXXC5,SELPLG,BAIAP3,CDC14B,CAPRIN2,CRTAM,CD72,USP11,SLC25A4,PLAC8,PIGP,HPCAL1,GAB3,GPR68,ITGAE,ZNF2,POLR1B,SEMA4A,ZYX,XRN2,COX8A,PDE2A,RECK,MCOLN2,FAM189B,PRF1,TRMT10A,CCR9,PEAK1,FBF1,SLC35G1,SLC16A1,ADGRG5,RHOQ,USP20,SYTL3,SIDT1,RSAD1,NCF1,RRAS2,BACE1,EXOC4,SNAI3,…
Activated CD4: UP	GSE40274_CTRL_VS_GATA1_TRANSDUCED_ACTIVATED_CD4_TCELL_UP	day28Vsday0	greater	0.00539787	2.57018	116	21	0.181034	0.00539787	0.00539787	0.133623	DDX17,TEDC1,GDPGP1,CD7,NTPCR,PYCARD,STARD5,SUSD3,GIMAP8,EVL,MRPL40,TLN1,RETSAT,IFIT1,DCST1,CBX7,CTSC,HGS,PML,CCDC167,PLA2G15,MT-CYB,HTATIP2,SIRT6,SNX32,CSF3R,CFH,DTD2,PLXNA1,PYM1,IGSF8,MAPK13,SHLD1,SNX27,ADGRE4P,DPYSL2,FCER1G,PLCD1,TCP11L1,FAM193B,UBA3,IRF2,UBL7,KLHL5,CIITA,IL15RA,RNF13,FMNL1,XKRX,TWF2,CD55,SPINT1,MYO1F,SETMAR,CCND1,ARHGAP45,CD300A,RHBDF2,MFAP3,NCKAP1L,FBXL8,PHF7,SLC26A6,RAB3D,C6…
Activated CD4: UP	GSE17974_0H_VS_0.5H_IN_VITRO_ACT_CD4_TCELL_UP	day28Vsday0	greater	0.00616554	2.52176	120	16	0.133333	0.00616554	0.00616554	0.1498	SUSD4,PGAP3,ZNF337,DDA1,SALL2,RPS6KL1,ARMC2,CYB561D1,CEP170B,AHDC1,CASP4LP,NME6,TGFB3,TCAP,BPNT1,SYNGAP1,GLYCTK,CTDSPL,AMOT,JOSD2,CFLAR-AS1,ZFYVE28,CD14,RTP5,TADA3,TFPT,SNUPN,FLAD1,MECR,KXD1,ZNF731P,ZBTB45,SLC25A23,AGPAT1,STK16,SCN8A,CLIP2,EMC9,TENM1,LRRC61,TTLL12,NCF1C,IL17RE,GAL3ST4,SNX17,LMF2,SUSD3,MCOLN1,TEPP,OGFOD1,UQCC3,IL17RC,NCKIPSD,NUDT18,PDE4DIP,GABBR1,SMARCC2,NUDT22,ALG12,FAAP20,NDOR1,…
Activated CD4: DN	GSE2770_UNTREATED_VS_IL12_TREATED_ACT_CD4_TCELL_2H_DN	day28Vsday0	greater	0.00679938	2.47913	193	34	0.176166	0.00679938	0.00679938	0.1593	VAT1,RREB1,BPNT1,KPNA2,USP21,RNF11,FTX,GRSF1,PEX26,TUBG1,C1orf109,YWHAH,SPTSSA,AKR1B1,JPT1,CAMKK1,HOPX,TRIP10,TMBIM6,MRPS35,RPN1,RALB,CHST2,SCP2,LDLR,GIPC1,PRDX2,RPP30,C11orf24,TUBA1A,SEPHS2,ATPAF1,C11orf68,CARNMT1,MTIF2,FAM102A,CBX6,C12orf43,SFR1,EID1,FHOD1,SLC9A3R1,TENT5C,MMD,C2orf69,TSC22D4,NFXL1,ZNHIT2,INCENP,FCSK,HPCAL1,SCARB1,TMEM109,ZNF708,MBNL3,SAC3D1,TFG,PSMC3,DNAJA1,CCNG1,DNAJB1,DFFB,SG…
72h untr. CD4: DN	GSE17974_2H_VS_72H_UNTREATED_IN_VITRO_CD4_TCELL_DN	day28Vsday0	greater	0.00926207	2.36506	193	31	0.160622	0.00926207	0.00926207	0.195247	GNPAT,C4orf3,CHCHD3,CLNS1A,STAP2,ANO6,ZMIZ1,PLEKHJ1,POU2F1,DLEU1,CTNNA1,ITGB2,DDIT4,TMEM101,COMMD10,MCEE,CZIB,ANXA11,SDHAF3,RECQL4,GALK1,COX5A,PHKB,MLH1,KDM7A-DT,GFM2,DTD1,SAPCD1,INVS,COPG2,DNMT1,POLR3GL,FIG4,C4orf46,ORC3,RWDD2A,ARHGAP11A,CBX1,CETN3,CCDC25,SRGAP2C,CAPG,JPT1,ATP5IF1,GLRX3,MPV17,APAF1,MTA3,DRAM2,PRKAG1,PRDX4,EIF2D,PHPT1,TRAF3IP2,MAPKAPK3,TMEM65,TATDN1,UBE2L6,PSD4,SLC39A4,SLC2A3,MAG…
Activated CD4: UP	GSE40274_CTRL_VS_IRF4_TRANSDUCED_ACTIVATED_CD4_TCELL_UP	day28Vsday0	greater	0.0149729	2.18308	128	21	0.164062	0.0149729	0.0149729	0.253194	AGAP1,FNDC11,KCTD11,SEC22C,MRPL49,CTBP2,ELOVL1,FAM161A,TMEM50A,S1PR4,PSAP,YY1,DUSP7,GPR155,PPP1R9B,NMI,MRPL11,LRP5,SULF2,CCPG1,ASB7,SLC8B1,PTRH2,BLOC1S3,SERPINB8,SPCS1,AP2S1,RAB31,CASP9,ARL6IP1,ALOX5AP,LIPA,SLC46A3,MCEE,PDLIM2,MRPL57,CTSS,SLC27A4,PDGFB,CCND1,UBE2L6,SCAMP1,CLIC1,ALPK1,MLEC,CD48,SLC41A3,PRDX2,POFUT1,PAFAH1B3,TMEM106A,EDEM2,TPM1,CTSD,NOD1,MGAT1,NPL,TBC1D8,IMP3,TMEM229B,UBTD1,TACO1,H…
Activated CD4: UP	GSE2770_IL4_ACT_VS_ACT_CD4_TCELL_2H_UP	day28Vsday0	greater	0.0165155	2.1392	199	34	0.170854	0.0165155	0.0165155	0.274282	F2R,CSNK2B,TRIOBP,GM2A,PPP1R21,NSF,CORO1B,PTRH1,HDDC2,DDIT4,PPP1CA,TRAPPC2L,BLOC1S1,DNAJC15,TUBB2B,SBK1,RXYLT1,SPATA13,MACROD1,COX6B1,WDR13,BST2,SLF1,AK3,TRAPPC2,ARHGAP21,PXN,SUMF1,PAPSS1,MANBA,NAE1,NAA20,HES6,VPS28,PRXL2B,PTDSS2,NAA10,MPC2,BACH2,VOPP1,SH3BP1,MPHOSPH6,RGS10,SLC25A14,RBL2,PGP,STAM,SEC11C,CDC34,NCAPH2,ZFP64,ACO1,GUK1,ORMDL2,UQCC3,NME7,ADH5,RFWD3,NCF4,TUBG1,GTPBP3,NUDT1,SLAIN1,MPV17…
Activated CD4: UP	GSE40274_FOXP3_VS_FOXP3_AND_PBX1_TRANSDUCED_ACTIVATED_CD4_TCELL_UP	day28Vsday0	greater	0.0184549	2.09498	173	37	0.213873	0.0184549	0.0184549	0.291721	CASS4,TKTL1,SLBP,SLC25A33,CCR4,ZNF764,ICOS,LGALS1,CCR10,RAP1A,CRIP1,TEC,SSR1,MST1,NCK2,CPM,PPP2R5A,CCR2,CD48,ADGRB2,ECI1,IKZF3,GLRX,CLIP1,KCNK6,CRTC3,MYADM,M6PR,MAF,PRDM1,FAM89A,KLHL6,ATXN1L,PPP4R1,S100A6,S100A11,CERKL,HSPB1,RNF146,PLPP1,CCDC126,MEIOC,TIPARP,KLRG1,SDAD1,SEC24D,PTPN4,PLEK,SESN1,CHD7,LRBA,SMYD4,EIF4EBP2,SERPINB1,EPB41L4A,PPAT,CPSF3,CCNG1,UBASH3B,PDE2A,PTPRE,VAMP5,ASB2,CD79B,AKAP7,I…
Activated CD4: UP	GSE40274_CTRL_VS_HELIOS_TRANSDUCED_ACTIVATED_CD4_TCELL_UP	day28Vsday0	greater	0.0248475	1.97172	132	17	0.128788	0.0248475	0.0248475	0.35824	TSPAN17,TBC1D1,AGAP1,GRHPR,RFC2,ADAM15,KMO,ALPK1,ST6GAL1,SLC25A53,EIF1B,KIZ,PLXNA1,FBXL8,EVI5L,ASAH1,ST3GAL4,NCOA7,STX2,MAN2A1,TNFAIP8,LIPA,KHK,CPOX,SLC14A1,KCNA2,MATK,PPP1R21,MARVELD1,MCTP2,KIF21B,SERINC5,SHLD2,RGS14,PSAP,CD99L2,CREBBP,UBAC2,HDAC10,ST3GAL3,ECH1,IL27RA,RASSF4,PSD4,SPOP,RPUSD1,SRPK3,IQGAP2,SDCCAG8,TKTL1,AMPD3,H2AZ1,ANKRD44,CEBPA,HIP1,NUDT7,TSEN34,TMX3,CARNS1,MYO18A,PRKD2,NDUFS2,PP…
Activated CD4: UP	GSE40274_CTRL_VS_SATB1_TRANSDUCED_ACTIVATED_CD4_TCELL_UP	day28Vsday0	greater	0.034991	1.81874	146	23	0.157534	0.034991	0.034991	0.441425	MYO18A,MAN2A1,KMO,TAPBP,PDE1B,RASGRP1,FMNL2,PDE6D,POLD1,CEBPA,OAS3,SLC66A3,COMMD3,CBX8,DUSP7,PXK,PSMB9,KHK,ABLIM1,ENPP4,GMCL1,ANKS6,LCMT1,FMN1,CDC25B,AP3M2,CHD9,PPP6R2,ALOX5,NPC2,CTSC,RNASEL,HIGD2A,CORO1A,RHBDF2,FERMT3,ANAPC5,ERP27,ITPRIPL1,TCP11L2,PARP3,HELZ2,HSD17B10,SLAMF1,FAM193B,PPP3CC,KLF2,SRPK3,ARHGEF18,H2AW,TPMT,LIPA,FRY,CYSLTR1,FMO5,ASB1,ARSK,WDCP,MAPK14,ALDOC,ANTXR2,MBD5,SOAT1,PSMB8,SLC…
Activated CD4 Memory: DN	GSE36476_CTRL_VS_TSST_ACT_72H_MEMORY_CD4_TCELL_YOUNG_DN	day28Vsday0	greater	0.0382572	1.77692	164	27	0.164634	0.0382572	0.0382572	0.469097	NME1,GBAP1,FEN1,SLC43A3,CENPM,STT3A,RBM4B,TPM4,MRPL35,HILPDA,LGMN,TARS1,RAD51,TK1,PSEN2,PTTG1,TXN,IL2RA,PCLAF,MCUR1,DHX32,ACTG1,APOLD1,TYMS,DHFR,CKAP5,PXMP2,AURKA,CENPS,RAD51D,SRSF1,MYL6B,SPAG5,GK,GPR19,KIFC1,MEAK7,TNFAIP1,SFT2D2,FBXO5,TMEM106C,IL1R1,HSPA1A,FABP5,PCK2,RAD54L,UBFD1,DUT,MCM5,FH,MCM7,ACO1,MED14,BDH1,ACOT7,CORO1C,TALDO1,GGH,RBBP8,TIMM10,SMC1A,GMNN,NCAPG,FOXM1,MYB,TUBG1,EXTL2,DSN1,ACA…
Activated CD4: UP	GSE17974_0.5H_VS_72H_IL4_AND_ANTI_IL12_ACT_CD4_TCELL_UP	day28Vsday0	less	3.70325e-17	-8.74689	192	71	0.369792	3.70325e-17	3.70325e-17	4.85866e-14	TMEM243,AHCTF1,SOX4,CCDC66,CSRNP1,TRAPPC13,GTF2B,MOAP1,JADE1,NOL8,PELI1,SMURF1,HIF1A,JMY,PSTK,ATMIN,NELL2,NUP214,TCF7L2,CUX1,NAP1L5,WDR91,ELMO2,CTSO,SPATA2,ZXDB,RAB11FIP2,LEPROTL1,LYSMD2,USPL1,NGRN,VAV3,KDM6A,CRTC3,ULK1,SAMD4B,RPP38,IQSEC1,PARP6,ZNF571,WNT7A,ZHX1,ZSCAN32,LSM14A,JMJD1C,PDZD8,SERPINA1,CSGALNACT1,OGFRL1,AZIN1,FAM160B2,NRIP1,SRSF6,AKR1C1,USP3,MTHFD2L,CCNY,PRKAA1,PIGW,FXYD5,SETMAR,CHD…
72h untr. CD4: UP	GSE17974_0.5H_VS_72H_UNTREATED_IN_VITRO_CD4_TCELL_UP	day28Vsday0	less	1.10825e-16	-8.61864	182	75	0.412088	1.10825e-16	1.10825e-16	7.27009e-14	ZNF791,CCNY,DAZAP2,SF1,CLUH,TMEM183A,RRP15,TIMM23,BACH1,KDM6A,QTRT2,KBTBD2,VCPKMT,ALG13,DDX21,SUCO,TADA2B,ZNF805,RBM19,ATG2A,SYNM,SFPQ,CXCL16,SLC25A33,IQSEC1,KLF11,FCMR,NSMCE3,ANXA1,ZHX1,PLEKHM1,RYK,COQ10A,JOSD1,SIK1,CAST,KANSL2,L3MBTL3,NOL6,JMY,FRS2,SLC11A2,ID2,BTG2,NCOA5,DDX19B,ITGA6,GADD45B,LEF1-AS1,EIF5,CD83,SLC25A32,RNF220,GABBR1,BTBD9,TENT5A,PTGER4,RBSN,DNAJC25,IKZF5,LAPTM4A,TAF1C,ZXDA,SOX6…
Activated CD4: UP	GSE17974_0H_VS_24H_IN_VITRO_ACT_CD4_TCELL_UP	day28Vsday0	less	2.67989e-15	-8.18315	177	56	0.316384	2.67989e-15	2.67989e-15	1.17201e-12	DPEP2,ZNF8,BIN2,VPS9D1,TXK,ITPRIP,IRS2,JUNB,GPR65,ENC1,RASGRP2,JMY,ZNF34,ARRDC3,KCNA3,ZFAND3,ZNF805,NFYC-AS1,DUSP1,TOB1,TCF7L2,SYNM,ZNF394,SPON2,YPEL5,PPP1R12B,ITGA6,PLXDC1,ZNF10,CFP,KRT73,ATG14,SGK1,FAM228B,PELI2,GADD45A,MYLIP,YPEL2,TMEM156,MORC2-AS1,ERO1B,TNFRSF10D,ERP27,AK5,MDS2,PARP8,LINC02035,ZDHHC11,MAFF,TSC22D3,ZNF101,GABBR1,SAMD4B,ITGAM,BAG3,YPEL3,WASF2,KLF2,EPHA4,KAT6A,HYKK,RALGPS2,CLEC1…
Activated CD4: UP	GSE17974_CTRL_VS_ACT_IL4_AND_ANTI_IL12_48H_CD4_TCELL_UP	day28Vsday0	less	8.45649e-15	-8.03149	170	58	0.341176	8.45649e-15	8.45649e-15	2.77373e-12	LCOR,C9orf72,TPRG1L,SNX29,GPATCH2,PTP4A1,GSAP,PCSK5,KLF2,MEF2D,TSPAN32,ZNF101,PAIP1,GPRASP2,TOB1,LMTK2,JMY,ATXN1L,CUX1,OVGP1,SC5D,NFKBIZ,OTUD1,ITGA6,WHAMM,RIMKLB,KRT73,FNDC3B,SNN,AHDC1,DPEP2,FBXL20,MUL1,TMEM254-AS1,FAM204A,IL11RA,SOX6,SGK1,KCNA3,KIFC2,SOCS3,GPRASP1,TPM2,VAV3,TXK,TRIB2,MAP4K4,ZBTB20,SLC7A6,TNFSF8,PIM1,ARHGAP21,FAM8A1,IER2,ERO1B,VCPKMT,ATP2B1-AS1,ATG14,LYZ,TRAPPC13,SECISBP2L,MARCHF…
Activated CD4 Memory: UP	GSE36476_CTRL_VS_TSST_ACT_72H_MEMORY_CD4_TCELL_YOUNG_UP	day28Vsday0	less	2.02243e-14	-7.8555	193	88	0.455959	2.02243e-14	2.02243e-14	5.30685e-12	DUSP1,FAM13A,CD69,YTHDF3,SERINC5,PTGER4,TNFAIP3,YPEL5,TMX4,PIK3R1,SLC2A3,NR4A2,FOS,USP34,JADE1,SIK1,CCNL1,RAB11FIP2,ADD3,ARL4A,KANSL2,MXI1,CFH,SH2B3,HECA,CIRBP,DYRK2,PIK3IP1,USP3,PELI1,PRKCB,IRS2,ARL4C,LYPD3,TSC22D3,RGCC,TMEM127,RLF,RAP1GAP2,KAT6B,IL11RA,TTC17,IFITM1,MGAT4A,NR3C2,PER1,ARHGEF18,PLCL2,EPHA4,MARCHF8,TENT5A,TSPYL4,RIPOR2,CHD1,CRY2,MOAP1,DYRK1A,AMT,SORL1,MX2,TOB1,RNF11,PFN2,NKTR,CRTC3…
Activated CD4: UP	GSE17974_CTRL_VS_ACT_IL4_AND_ANTI_IL12_12H_CD4_TCELL_UP	day28Vsday0	less	3.35531e-14	-7.80397	180	69	0.383333	3.35531e-14	3.35531e-14	7.33694e-12	PTPRJ,RFX3,MEF2D,ARRDC3,PARP8,ZFYVE28,SYNM,TNRC6B,SLC9A9,BNIP3L,DNAJB9,TCF7L2,NDRG1,RAP1GAP2,ATXN1L,TOB1,JUNB,TSPAN32,YOD1,CAPN2,ZFAND2A,AHNAK,GPR65,C16orf54,LPAR2,PKIG,IRF2BP2,SOCS3,NR4A2,GADD45B,TNFSF8,BIN2,SLC2A3,YPEL2,PELI2,TTC32,FAM228B,SC5D,NSMCE3,TMEM156,BAG3,ANKDD1A,MAP4K4,PGAP3,UCP2,STAG3L4,MDS2,PDE4D,AMOT,HAUS3,MIR646HG,HSD17B11,SGK1,COQ10B,MYO1G,ZNF34,KIFC2,CSGALNACT1,KCNA3,MXI1,CDKN2A…
Activated CD4: UP	GSE17974_CTRL_VS_ACT_IL4_AND_ANTI_IL12_24H_CD4_TCELL_UP	day28Vsday0	less	2.10466e-13	-7.51771	188	67	0.356383	2.10466e-13	2.10466e-13	3.94474e-11	ARRDC3,JMY,ATXN1L,MEF2D,VIPR1,TPRG1L,NAP1L5,ITGA6,BIN2,JUNB,ZFAND3,MAP4K4,DPEP2,C9orf72,ITGA4,PCSK5,MORC2-AS1,MIR22HG,VPS9D1,IL11RA,ASAH1,FBXL5,ZXDB,CD4,GPRASP2,FAM8A1,IL7R,RALGPS2,ST3GAL5,FBXO33,YPEL5,PELI2,RREB1,TOX,FAM204A,ARMC12,IRF2BP2,LCOR,SOX4,KRT73,ZNF101,SECISBP2L,C16orf54,CRYBG1,ITGAM,KAT6A,TNFSF8,PDCD4-AS1,PNPLA8,PARP8,LYZ,FAM214A,TXK,FAM117A,STAG3L4,NDRG1,CTBS,SENP7,RNF10,TTC32,INPP5A…
Activated CD4: UP	GSE17974_0H_VS_72H_IN_VITRO_ACT_CD4_TCELL_UP	day28Vsday0	less	2.70964e-13	-7.49921	175	65	0.371429	2.70964e-13	2.70964e-13	4.44382e-11	ANKRD36C,ZNF805,VPS9D1,MAN2B2,FAM200B,ANKRD52,IRS2,PTP4A1,SLC25A33,COQ10A,NSMCE3,NOM1,KLF4,USF3,MARCHF8,ID2,RNF125,PCSK5,SYNM,ZBTB20,AK5,RFX3,EGR1,FBXL5,MIR22HG,RAPGEF1,PARP8,EPHA4,FHIT,IL11RA,SKIL,TPM2,TSSC4,CHD9,SIK1,VIPR1,KANSL2,ITGA6,JUN,GABBR1,VCPKMT,ANXA1,TRIB1,SNX29,COQ10B,ENC1,PGAP3,RARS2,SAMD4B,MARCHF2,SLC12A9,DGKQ,RGS2,CIRBP,TNFSF8,UTP15,GABARAPL1,TSPYL4,WDR53,TRIM16L,ZNF8,ZNF394,ATXN1L…
Activated CD4: UP	GSE17974_0H_VS_48H_IN_VITRO_ACT_CD4_TCELL_UP	day28Vsday0	less	5.40307e-13	-7.39934	172	64	0.372093	5.40307e-13	5.40307e-13	7.87647e-11	SNX29,COQ10A,FAM200B,PCNT,PTP4A1,NAAA,ZNF329,SYNM,TRAPPC10,USF3,TPRG1L,TSPYL4,IL11RA,KLF2,ERO1B,ATXN1L,MIR22HG,PTPRJ,PARP8,TPM2,FAM8A1,ETV3,FNDC3B,NFKBIZ,ZNF256,PGAP3,TENM1,TIGD1,SELL,GPRASP2,RNF125,ENC1,GABBR1,PELI2,AUTS2,ZNF592,MAN2B2,PDCL,VPS9D1,LYZ,KRT73,TOX,NR4A2,FBXL5,ITGA6,MARCHF8,DPEP2,MEF2D,ITPRIP,ANXA1,ZRANB1,EPHA4,AK5,TRIB2,MORC2-AS1,YPEL5,IFT20,SPTY2D1,GPATCH2,GPRASP1,KANSL2,MAP3K5,BI…
72h untr. CD4: UP	GSE17974_1H_VS_72H_UNTREATED_IN_VITRO_CD4_TCELL_UP	day28Vsday0	less	3.88524e-12	-7.06642	189	71	0.375661	3.88524e-12	3.88524e-12	5.09743e-10	SCYL2,PTP4A1,ALG13,ELF2,ZFP36,TRMT12,SLC25A32,QTRT2,SYNCRIP,FCMR,RYK,ATP6V1G1,BLOC1S4,CTSL,CTU2,VPS37B,RBSN,FAM53C,TIMM23,NSMCE3,ERP27,RAB30,BCL2L11,KANSL2,JADE1,TSPYL2,DNAJB9,SIK1,JMY,CCDC86,MOAP1,RAPGEF6,FAM222B,TNIP2,TMEM201,IP6K2,MYNN,DNAJB12,SECISBP2,DGCR11,GORAB,MAT2A,PHF20L1,NOL6,DUSP11,ERLEC1,FKRP,SURF2,ZHX1,TMEM243,IQSEC1,CEMIP2,NXT1,CUL3,ZNF281,ANXA1,ZNF3,SNX9,RPP38,MYC,WDR47,SLC25A33,C…
Activated CD4: UP	GSE17974_CTRL_VS_ACT_IL4_AND_ANTI_IL12_72H_CD4_TCELL_UP	day28Vsday0	less	8.71614e-12	-6.94361	185	61	0.32973	8.71614e-12	8.71614e-12	1.0396e-09	ASAH1,TPRG1L,JADE1,IL7R,C9orf78,CTSO,DPEP2,ZNF8,ITPRIP,VPS9D1,MFSD1,VAV3,MAP4K4,EID3,NAAA,TRAPPC10,SYNM,COQ10B,PCSK5,LMF2,IPCEF1,PARP8,SAMD4B,CUX1,TRAPPC13,ZNF805,GSAP,CSGALNACT1,MAN2B2,PCNX2,NFKBIZ,BMPR2,PELI2,TRIB1,TMEM9B,GNPTG,TYROBP,POLR3E,IQCE,LCOR,WHAMM,USF3,NRIP1,SKIL,HERC6,MAFF,PSTK,SAMHD1,MARCHF8,CCDC66,RAPGEF1,CD69,ITGA6,MTUS1,ZXDB,MARCHF2,TCF7L2,CNST,LATS1,FAM200B,ZNF552,RIOK1,NAP1L5,A…
Activated CD4 Memory: UP	GSE36476_CTRL_VS_TSST_ACT_40H_MEMORY_CD4_TCELL_YOUNG_UP	day28Vsday0	less	6.46073e-11	-6.61152	191	69	0.361257	6.46073e-11	6.46073e-11	7.06373e-09	SERINC5,CIRBP,TSC22D3,DUSP1,JUN,NR3C2,HSD17B11,YPEL5,KLF2,HIC2,TOB1,CD69,KLRB1,AQP3,TCTA,SMAGP,FOS,RORA,CRTC3,IL11RA,SETD2,CFH,CCNL1,ADD3,PIK3R1,USP34,TNFAIP3,SIK1,JADE1,DYRK2,KANSL2,RAB11FIP2,CTSF,ARL4A,PIK3IP1,MARCHF8,IRS2,MAPRE2,SEMA4C,PTGER4,ARL4C,FRAT1,RIPOR2,RAP1GAP2,RASGRP2,ARHGEF18,LEPROTL1,SIGIRR,MXI1,EPHA4,DNAJB1,TTC17,MGAT4A,TRIB2,FGF9,GOLGA4,RRN3P1,EZH1,CLK1,USP3,ZNF131,MTMR10,RLF,TPT…
Activated CD4: UP	GSE17974_0H_VS_12H_IN_VITRO_ACT_CD4_TCELL_UP	day28Vsday0	less	1.81759e-09	-6.04579	186	62	0.333333	1.81759e-09	1.81759e-09	1.71714e-07	ITGA4,YPEL5,ZNF34,DPEP2,GPRASP2,ST3GAL5,NDRG1,UTRN,ARRDC3,AGTPBP1,RBM33,HEG1,NET1,RASGRP2,TCF7L2,ZNF101,OVGP1,SLC2A3,MYO1G,GPR65,GABBR1,KRT73,PLEK,AK5,AQP3,KCTD3,IRF2BP2,PARP8,PDCD4-AS1,ZNF256,ZNF329,ZNF552,NR4A2,HELZ,IER2,BIN2,TXK,NAP1L5,RNF125,ATXN1L,CKAP2,EPHA4,MEF2D,PDE4D,SCARNA17,SOCS3,FAM8A1,SPTBN1,FAM200B,ASAH1,MXI1,COQ10B,PPP3CC,ZNF8,PTP4A1,PERP,SYTL1,RBSN,MYLIP,SKIL,CRIP1,TENM1,CERS6,HYK…
Conv. Treg vs CD4 Naive: UP	GSE24634_NAIVE_CD4_TCELL_VS_DAY7_IL4_CONV_TREG_UP	day28Vsday0	less	1.83231e-09	-6.03967	192	59	0.307292	1.83231e-09	1.83231e-09	1.71714e-07	SMURF2,RNF38,SPEN,SGSH,LRPAP1,ZNF34,RNF125,VPS51,SPECC1L,TENT5C,PRKAB2,MTCH1,ITGA5,KANK1,KLF13,ABCA7,BRD9,ATG9A,SLC16A6,COQ10B,SEMA4F,TCTA,ARL4C,PTGER4,TSC22D1,TNFAIP3,CYFIP2,SECISBP2L,DBP,SAMHD1,GADD45B,MED13L,SGF29,ZBTB40,GOLGA8H,SMAD7,TCF7,JADE1,RELA,FAM53C,PDP1,DCAF16,HLA-F,SLC25A16,NGDN,KLHL28,ZNF510,SLC7A6,TGFBRAP1,CEP68,MSL2,TOE1,REX1BD,ZNF516,TMEM185B,LPCAT3,E4F1,STRN3,SC5D,PTPRA,SF1,DGKZ…
Activated CD4: UP	GSE17974_1.5H_VS_72H_IL4_AND_ANTI_IL12_ACT_CD4_TCELL_UP	day28Vsday0	less	5.811e-09	-5.83299	192	65	0.338542	5.811e-09	5.811e-09	5.08268e-07	MTMR6,CCDC146,RNF38,ELMO2,PIGW,RBMXL1,TNF,MED13L,CD69,ZXDA,DPP8,GPM6B,CDK12,GRAMD4,MTUS1,DDX27,PELI1,ZXDB,PSTK,PUS3,LEPROTL1,PON2,MAST4,PIK3CA,EMC8,TRPS1,C6orf120,MED19,SETD1B,SNORD89,DCTN6,ATMIN,KTI12,SEC62,SPATA2,CEBPZ,CD83,EPB41L4A,ZNF641,RPP38,IL7R,SMCR8,INPP5K,PELI2,LINC01260,SDE2,PRMT6,CHMP7,B4GALT7,MPP7,USP27X,PLK3,ADPRM,CERK,SLU7,THAP7,SCARB2,JADE2,SLC9A8,CKAP4,STRIP1,RAPGEF6,IL23A,PLK2,R…
BCL6 Low: DN	GSE24574_BCL6_HIGH_TFH_VS_TFH_CD4_TCELL_DN	day28Vsday0	less	7.8402e-09	-5.77823	192	53	0.276042	7.8402e-09	7.8402e-09	6.42897e-07	RPL37,DDX5,DAZAP2,LEPROTL1,UBXN1,TDRD3,TLE5,CYTH1,AKAP8,RBMS1,RPS8,RCE1,SYNE1,CHD3,SPAG9,HLA-E,CCNI,CTSO,SGSM2,ZFP36L2,EIF3G,SRSF6,CALM1,ADD3,RGS1,FASN,FAM168A,RPS15A,BTG2,RPL36A,CIRBP,TPP1,ZBTB1,MFGE8,SH3YL1,RGS10,STK17A,CXCR4,RPS20,EIF1,LAMP1,SORL1,JOSD1,CASP4,NCOA1,OSER1,SEC31B,RBM39,DNAJB6,DGKA,POU6F1,PER1,RANBP2,ABLIM1,CTSW,RBM38,ATG13,H3-3B,FCGRT,AXIN1,SGK1,NUCB2,PIK3IP1,DNAJB2,USP34,RUNX1,…
Activated CD4 Memory: UP	GSE36476_CTRL_VS_TSST_ACT_72H_MEMORY_CD4_TCELL_OLD_UP	day28Vsday0	less	1.87691e-08	-5.64777	152	44	0.289474	1.87691e-08	1.87691e-08	1.36541e-06	FAM13A,DUSP1,RAD52,PDZD8,TSC22D3,LINC00667,NLRP3,STOM,ARL4A,NR3C2,SLC16A10,FCGRT,RPL23AP53,USP3,RAP1GAP2,SLC5A5,ACTR5,INPP5A,IQSEC1,RASGRP1,TBC1D5,THUMPD1,PLCL2,SIK1,YPEL5,IRS2,ATMIN,PTCH1,SAR1A,DNAJB1,TOB1,NR4A2,RLF,SORL1,ANXA1,DGKD,SCARB2,MNT,PCBP3,OSER1,ZNF529,CEBPD,ZNF37BP,ZFP36L2,SECISBP2,CRY2,FOS,DCAF4,LARS1,LIPT1,CHN2,CD69,ZBTB43,MXI1,DAZAP2,KAT6B,CIRBP,NOMO3,PFN2,MOAP1,RPS29,IGFBP3,JUN,CX…
Activated CD4: UP	GSE17974_CTRL_VS_ACT_IL4_AND_ANTI_IL12_6H_CD4_TCELL_UP	day28Vsday0	less	1.91873e-08	-5.62191	178	56	0.314607	1.91873e-08	1.91873e-08	1.36541e-06	BIN2,PARP8,H1-10-AS1,AGTPBP1,MARCHF2,DOK2,FHIT,NSMCE3,DIAPH2,HKDC1,H1-2,SLC12A7,IRS2,SLC2A3,PELI2,ZNF34,H2AW,SAMHD1,IRF2BP2,RAP1GAP2,MORC2-AS1,ISG20,PSTK,NAP1L5,PCSK5,MLLT11,JUNB,TCEA3,IQGAP2,PRKCB,DUSP1,SOCS3,SUSD3,PDE4D,C16orf74,KCNA3,PTP4A1,SC5D,DDIT4,ITPRIP,ERP27,ANKDD1A,YPEL5,ZNF669,HMGB2,ZFP36L2,SIK1,MEF2D,RETREG1,H1-10,TTC32,ENPP2,RFX3,TSC22D1,RNF139,TBC1D5,SKIL,NDRG1,MAP4K4,PIEZO1,ARHGEF1…
Activated CD4 Memory: UP	GSE36476_CTRL_VS_TSST_ACT_40H_MEMORY_CD4_TCELL_OLD_UP	day28Vsday0	less	2.04509e-08	-5.63241	151	47	0.311258	2.04509e-08	2.04509e-08	1.36541e-06	RPS27,FAM204A,DGKD,NKTR,ARL4C,MYH11,VCPIP1,NR3C2,ATXN7,RORA,THUMPD1,NR4A2,WNT10B,MOAP1,ATMIN,ZNF395,PDZD8,TSC22D3,DYRK2,RPL23AP53,ADD3,TLR3,EEF1D,NLRP3,SUN2,CHD1,ELF2,YPEL5,KCNH2,USPL1,DUSP1,JUN,KAT6B,RASGRP2,MYBL1,SORL1,ITGB1,IPCEF1,RIPOR2,KLF2,RALGAPA1,RAP1GAP2,PTCH1,ZBTB20,TENT5C,MCF2L,BAIAP2L2,TMX4,USP19,SIK1,KIAA1614,FAM8A1,ASIC1,IRS2,MXI1,JOSD1,DPEP2,AQP3,ITGB2,MYEF2,CR2,USP36,UBE2G2,TSPYL1…
TCF1 KO: UP	GSE20754_WT_VS_TCF1_KO_MEMORY_CD8_TCELL_UP	day28Vsday0	less	2.08141e-08	-5.60688	178	63	0.353933	2.08141e-08	2.08141e-08	1.36541e-06	SWAP70,NFKBIB,HSPA1B,ERCC1,ARID5A,FRS2,RAB1A,ATP6V1C1,MRPL32,CWC25,BCL2L11,SRC,KLHL26,WBP2,PDRG1,ATF5,VAMP2,MAIP1,DUSP1,PPP1R15A,NR4A1,C3AR1,UBE2B,CDIP1,ABL2,ZEB1,ADNP2,TNIP1,TIMM10,SQSTM1,CCDC86,ASB1,HBS1L,RAB20,KCMF1,NOCT,BTG3,ZNF830,ZBTB39,CHD2,SERTAD1,PTPN2,SMG5,CHTOP,THAP6,ATOX1,BDP1,NDRG1,HS6ST1,ADAM17,IRS2,ZNF436,PDGFB,MLLT6,TMEM256,ZNF546,C3orf38,SNORD104,AMZ2,POGK,SLC7A1,RELB,KLF7,MOAP1,…
Conv. Treg vs CD4 Naive: UP	GSE24634_NAIVE_CD4_TCELL_VS_DAY5_IL4_CONV_TREG_UP	day28Vsday0	less	1.16721e-07	-5.27206	181	48	0.265193	1.16721e-07	1.16721e-07	6.96081e-06	TOB1,TP73-AS1,TCTA,CHKB,CDK6,ATP6V1G2,ZNF669,RNF139,NGRN,ADGRL1,NOL12,LITAF,RNF125,RPL35A,ABCA7,MX2,PACS1,ZNF34,ANKRD12,PRKAB2,RPL28,JADE1,SLC16A6,ABLIM1,RNF38,ZC3H12A,FOXN3,BCL11B,BCL2,LEPROTL1,ECHDC2,ZBTB40,HAUS3,ZBTB1,HECA,CYTH1,TRIM22,ZNF551,TPST1,RPL11,SRSF5,CYTIP,ANKRD6,IFT20,SGSH,TENT5A,ATP8A1,FAM53C,IQCK,ATXN7,SNN,MTERF4,KANSL2,FHIT,ZSWIM8,SETD2,PARP16,CBFA2T2,RHOH,TRAPPC6A,STX16,IL23A,RP…
Activated CD4: UP	GSE17974_CTRL_VS_ACT_IL4_AND_ANTI_IL12_4H_CD4_TCELL_UP	day28Vsday0	less	1.92511e-07	-5.17607	174	51	0.293103	1.92511e-07	1.92511e-07	1.09815e-05	KIFC2,TPM2,TCEA3,LCOR,ANKRD36C,GPRASP2,NAAA,BIN2,IQGAP2,MYO1G,ZNF101,KCNA3,GABBR1,IRF2BP2,SAMHD1,GPATCH2,TOB1,BBS9,ST3GAL5,ACAP1,PCNT,HAUS3,DUSP1,DTD1,RFX3,SUCLG2,GADD45A,DPEP2,BIN1,PELI2,EPHX2,FAM204A,SP140L,PTPRM,TARBP1,CKAP2,H2AW,ARRDC3,MEF2D,LIMD1,ASAH1,HAUS5,NSMCE3,REC8,TJP2,MARCHF2,MPP7,SNN,STK16,SUSD4,SMYD3,TAGLN2,FAM8A1,PLAC8,RBM33,PTP4A1,SUGT1P3,TBC1D5,LMO7,HSD17B11,ITGA4,FBXL12,S100A6,F…
Activated CD4 Memory: UP	GSE36476_CTRL_VS_TSST_ACT_16H_MEMORY_CD4_TCELL_YOUNG_UP	day28Vsday0	less	1.08868e-06	-4.8104	193	67	0.34715	1.08868e-06	1.08868e-06	5.95143e-05	ITM2B,TOB1,S100A4,HMGB2,HSD17B11,RASGRP2,DPYD,DYRK2,KAT6B,FOS,CRTC3,SIGIRR,NR4A2,SERINC5,SETD2,ARHGEF18,HERC5,RIPOR2,YPEL5,PLCL2,MED6,RPS27,EVI2B,MGAT4A,TMX4,ADD3,CHD1,SLC2A3,ARL4C,KLF2,MYO1F,FYB1,TSC22D3,MXI1,NR3C2,RAP1GAP2,JUN,CD69,TOP2A,ARL4A,USP34,CFH,IRS2,ITGB2,PCNP,ARHGAP15,SIK1,DNAJB1,KANSL2,PTPN4,SLC35D2,MCUB,LEF1,LYPD3,UQCRB,ANAPC15,CMC4,TRMO,SYNJ2,FRAT1,MX2,NUCB2,PIK3R1,PIK3CA,SH3BGRL,C…
Conv. Treg vs CD4 Naive: UP	GSE24634_NAIVE_CD4_TCELL_VS_DAY3_IL4_CONV_TREG_UP	day28Vsday0	less	1.67274e-06	-4.72287	180	52	0.288889	1.67274e-06	1.67274e-06	8.77852e-05	HKDC1,KLHL3,PSPN,PIK3R1,VCPIP1,TOB1,GARRE1,TCTA,VPS51,FHIT,ITGA6,CYTH1,FYB1,CD6,MCUB,ZNF862,KBTBD2,RPL35A,SERINC5,ZNF211,ZNF329,SPSB3,BTG2,CEMIP2,MTERF4,ASPH,PLEKHA5,NLRP1,KAT2B,SGSM2,ELF2,MAN2B2,BNIP2,BTN3A1,DAZAP2,CTSF,RABGAP1L,CLK1,RPL11,BCL11B,RPS27,DPEP2,PDCD4-AS1,CACFD1,OSER1,FAM66D,FGF9,LITAF,TENT5A,ACSM3,CDR2,OPTN,PLEKHB1,ATP6V1G2,TMEM185B,SLC2A4RG,CUTA,SNX6,STK38,S1PR1,PLEKHA1,IQCK,PAX6,…
Conv. Treg vs CD4 Naive: UP	GSE24634_NAIVE_CD4_TCELL_VS_DAY10_IL4_CONV_TREG_UP	day28Vsday0	less	4.24807e-06	-4.53405	145	33	0.227586	4.24807e-06	4.24807e-06	0.000214364	ZNF510,CDC37L1,PDK1,ULK2,CD248,SNHG17,FHIT,OSER1,RPS15A,TGFBR2,PNRC1,RPL35A,SUSD4,RHOBTB3,LYRM9,FAU,KLF13,MAP2K6,RPL19,ASPH,ZFP2,GALNT11,MCTP1,UXT,NAP1L3,SLC16A6,AK5,ZNF669,TGFA,PLEKHB1,TSPYL2,APBA2,PRICKLE3,UPK2,TPST1,ICOSLG,FASTK,JOSD1,PIK3IP1,JADE1,PLXNB1,RASA3,C19orf53,NAA15,NBPF10,ADAM22,ARHGAP32,COL11A2,SMAD7,XKR8,GPR153,ATG14,UBIAD1,RPL38,BIN1,OVGP1,TNNT3,DGKZ,RPL27,SELL,RNFT2,INCENP,DCAF4…
Activated CD4: UP	GSE17974_0H_VS_6H_IN_VITRO_ACT_CD4_TCELL_UP	day28Vsday0	less	5.95437e-06	-4.4432	176	50	0.284091	5.95437e-06	5.95437e-06	0.000289338	HEBP2,FAM8A1,C9orf72,RBM33,PTP4A1,TSPAN32,PARP8,MAN2B2,SLC9A9,ZNF101,SNN,KCTD3,ASB16-AS1,TCEA3,TSPYL4,ARHGEF11,LINC00173,DDIT4,DCTN3,SYNM,ITPRIP,PTPRM,DPEP2,FAM200B,SOCS3,HSD17B11,HYKK,VIPR1,FBXO33,H1-10,MEF2D,RNF125,MDS2,AKTIP,PSTK,SPON2,EPHX2,TTC28,ZNF592,ROGDI,KAT6B,SRD5A1,BIN2,ZBTB20,GABBR1,SKIL,FNIP1,KLF7,IL10RA,RETREG1,CCDC69,CD4,ZDHHC11,IRF2BPL,FAM24B,FHIT,SOX4,AK5,RFX3,SUCLG2,ZNF34,ZBTB4,…
Activated CD4: DN	GSE40274_CTRL_VS_GATA1_TRANSDUCED_ACTIVATED_CD4_TCELL_DN	day28Vsday0	less	4.03758e-05	-4.00457	135	40	0.296296	4.03758e-05	4.03758e-05	0.00165541	TOB2,RASSF3,DPH3,RBM7,IL21R,TOP1,TMEM167B,STK38L,ZC3H12A,STAP1,KLHDC4,MAFK,KPNA4,DDX54,PLK4,PTP4A1,CAMK2N1,PMF1,CCSAP,DGKD,DNAJA2,APTX,MIR17HG,DTWD2,XPNPEP3,VPS18,ATF4,HIC2,COQ8A,IGF2R,USP31,CBX4,GCH1,RELB,NUP54,GTF2E2,LINC-PINT,SCPEP1,ARRDC3,IRF2BP2,CNOT6L,UQCRFS1,USP44,H1-10,ARID5A,SIAH2,H1-2,KLF6,DENND2C,RBM8A,TRIB1,PLK3,EIF3A,ZC3H10,MOB2,ZBTB25,BTG1,PIK3IP1,ITK,RHEB,MED7,SLC16A6,TMEM251,MIR7-…
Activated CD4: DN	GSE17974_CTRL_VS_ACT_IL4_AND_ANTI_IL12_0.5H_CD4_TCELL_DN	day28Vsday0	less	0.000133484	-3.68767	158	58	0.367089	0.000133484	0.000133484	0.00515091	BTG2,GPR183,BCL2A1,TCAF1,ITGA3,SH3RF3-AS1,DNAJB4,RASGEF1B,MED21,CYTIP,ETV3,BCOR,TMEM243,EGR1,SNHG3,IER2,NR4A1,SPRY1,NFKBID,SLC31A1,EXOSC3,EVI2A,HCP5,FAM220A,GMNN,TP53RK,TXNDC15,ZNF184,PTRH2,SNRNP35,KPNA2,GGACT,KLHL18,DUSP2,C17orf100,RNF113A,MRPS18A,CRNKL1,C6orf120,ZNF331,SRSF1,ZNF701,ZNF850,S1PR1,ZNF569,MRPL42,GPR18,IBA57,CCNH,CSTF2T,CENPL,ZNF571,AP5S1,JAGN1,TNF,FAM98A,SELENOK,PPM1D,SELENOS,FUT4,…
Activated CD4: UP	GSE17974_2.5H_VS_72H_IL4_AND_ANTI_IL12_ACT_CD4_TCELL_UP	day28Vsday0	less	0.000317338	-3.44484	194	59	0.304124	0.000317338	0.000317338	0.0106756	FKRP,NOP16,SH2B3,SLC7A1,ZNF2,HIC2,TMBIM1,MTMR6,MTUS1,DDX27,GTPBP4,VAV3,R3HDM4,ZXDA,RASSF2,MAST4,IL7R,TEX261,IER2,NIPA2,C9orf78,NFX1,GAR1,TAF9B,SLC25A44,CD6,CAST,RRAGC,SDHAF2,ICOS,PSMA3-AS1,NUP98,ATMIN,HERC6,TRIM39,PLEKHB2,CBLB,SMURF1,TRAPPC4,NXT1,CHMP7,LZTS3,TPRG1L,ZNF200,CDC42EP3,POLR3B,ZNF350,TMEM33,REL,NUFIP1,CTSO,SHISAL2A,MRPS23,DERL1,IWS1,MTHFD2L,NGRN,CENATAC,CDK12,LINC01260,PTGER4,ZNF263,TM…
Activated CD4 Memory: UP	GSE36476_CTRL_VS_TSST_ACT_16H_MEMORY_CD4_TCELL_OLD_UP	day28Vsday0	less	0.000352911	-3.41913	170	48	0.282353	0.000352911	0.000352911	0.0115755	LINC01260,YPEL5,TLR3,ARL4C,MSRA,FAM8A1,RIPOR2,ACACB,TMX4,TSC22D3,DGKD,SUN2,C11orf21,SORL1,S100A4,BEX3,ITM2B,GNB5,DNAJB1,MOAP1,RASGRP2,ARHGEF6,ZNF711,CR2,CHD1,ARGLU1,AQP3,ZNF529,CRYL1,RALGAPA1,TNFAIP3,ADD3,TNIK,PDZD8,SIK1,PLCD1,MCF2L,GABPB1-IT1,PDK1,ZNF226,ATF7IP2,ADCY7,ZFP36L2,MAPRE2,SLC2A3,PLCG1,FOS,RBM48,FCGRT,LONP2,TOB1,PTP4A1,WNT7A,BIN1,VNN2,CHI3L2,NFYA,ELAPOR1,LEF1,TENT5C,NR3C2,RAP1GAP2,PIK3…
Activated CD4: UP	GSE17974_0H_VS_2H_IN_VITRO_ACT_CD4_TCELL_UP	day28Vsday0	less	0.000415578	-3.3699	186	48	0.258065	0.000415578	0.000415578	0.0127318	ZDHHC11,SLC2A3,NFKBIZ,SNN,ARRDC3,PSTK,CAMK2D,R3HDM2,HEMK1,DHRS7,ANKRD36C,MDS2,SAMHD1,FAM200B,TARBP1,RFXANK,ACAP1,TMIGD2,SOCS3,ANAPC15,PTPN13,JUN,RGS2,WAS,NFIL3,ZBED6CL,ABCA2,ITGB7,TPRN,KIFC2,CDCA7,MCOLN1,LMF2,PCIF1,FBXO33,MAN2B2,VAMP5,KCTD3,ATP6V0E2,RGS1,S100A6,LINC00173,POLR3GL,ZDHHC14,FYB1,TRABD2A,BMP1,IRF1-AS1,ARHGAP32,FAM78A,RNPEP,ETHE1,DLG3,CASP1,PIGA,PNKP,SC5D,SLC16A5,ASAH1,ANKRD39,VPS26B,C…
Activated CD4: DN	GSE17974_0H_VS_0.5H_IN_VITRO_ACT_CD4_TCELL_DN	day28Vsday0	less	0.000989923	-3.12478	134	54	0.402985	0.000989923	0.000989923	0.0282343	PAF1,IER2,BCOR,YOD1,EGR1,BTG2,GLTPD2,NFKBID,HCP5,EXOC2,YIPF4,NR4A1,ZNF184,AP5B1,RASGEF1B,DUSP4,ZNF331,GPR183,DUSP2,ANKHD1,KLF10,TNF,ISG20L2,FYCO1,ETV3,GPR18,IBA57,SLC31A1,EVI2A,SLC30A1,SESN3,KPNA2,TEX30,HSF5,YRDC,FAM200A,SLC9A5,GMNN,SLCO4C1,DCTN4,PPAN,PTRH2,RAD54B,RABIF,ZNF571,PPM1D,NUDT15,GCK,SAP30L-AS1,FAM98A,TMEM126A,C16orf91,PFKFB3,RBSN,NR4A2,CNTNAP1,LGALS4,CMC2,SRSF1,TRMT10C,PANX1,TASL,GGACT…
CD4 Naive vs CD8 Naive: DN	GSE22886_CD8_VS_CD4_NAIVE_TCELL_DN	day28Vsday0	less	0.00113938	-3.08088	135	26	0.192593	0.00113938	0.00113938	0.0308892	MXI1,ATP1A1,LZTS3,CLASRP,CSGALNACT1,AP3M2,IL4R,TENT4A,TIAM1,SH2B1,MAPT,CD4,CTSL,RAB40C,RARA,DENND2A,LMTK2,SLC6A8,MFGE8,TNS2,ENTPD4,MPP1,POMT2,ANK1,LIPE,MAP3K1,CACNA1I,NKTR,LMBR1L,ZNF587,MAP4K2,TAF15,OAZ3,C1orf54,GP1BA,ATXN7L3B,WWP1,WNT7A,GNG11,ATG9A,HECA,SCAND2P,GARRE1,CARD9,SPG7,RERE,UPP1,TLE2,SORBS3,SCAF4,F5,RAB5C,GABBR1,FAM13A,P2RX4,VAT1,NLRP1,INTS1,ZBTB20,E2F2,PELI1,ARMC6,GORASP1,TRIM25,NFKBI…
Activated CD4: DN	GSE40274_CTRL_VS_IRF4_TRANSDUCED_ACTIVATED_CD4_TCELL_DN	day28Vsday0	less	0.00155406	-2.98492	134	40	0.298507	0.00155406	0.00155406	0.0399789	PLK3,OPA3,BATF,CCR4,PNPO,DNAJB6,UBE2S,IL21R,YRDC,TAF4B,OASL,BSDC1,ITK,EXTL2,ZSWIM4,MORF4L2,PSD,DEGS1,IL3RA,VPS18,OSGIN2,UBQLN1,SLC3A2,TENT5C,PRKX,MANEA,FAM76A,SNX18,PSKH1,WNK1,SGSM1,FBXO6,TRIP10,PPP1R10,APOBEC2,MAP3K1,MAP3K8,CD274,IRF2BP2,CWC25,PGM1,B4GALT1,PPP1R16B,MED10,TBC1D15,SATB1,BCL2L13,IFT140,ATP6V0D1,SELENOK,BHLHE40,SLC25A38,SIDT2,CCDC9,PVR,TMEM120B,KLF11,GNB5,UBXN4,IRAK1BP1,TNFRSF9,FOS,…
Activated CD4: DN	GSE2770_TGFB_AND_IL4_VS_IL12_TREATED_ACT_CD4_TCELL_48H_DN	day28Vsday0	less	0.00222074	-2.86242	192	58	0.302083	0.00222074	0.00222074	0.0511159	ARID3B,WDR74,QSER1,CLIP1,GPR137B,SUN2,NUP50,DDX6,EPHX2,CBR3,PLOD3,SV2A,U2AF2,SOCS1,ARHGAP17,SGK1,DPF2,PLEKHO2,DLL1,PATL2,CCNH,DNAJC9,BACH2,DNAJB11,KDM6A,CCR9,TUBB,ZNF827,MICALL1,BTG2,RABGAP1L,YY1AP1,ATP8B2,LPP,EIF3A,PSMG4,OTUB1,MIDN,PJA1,NCK2,TOR1A,ELL,RCBTB2,PTMA,C12orf75,ITCH,ALG8,FOXP1,CTPS1,MTHFD2,RHOG,RNF19B,ABHD17B,TICAM1,SIK1,TEX10,TRBV24-1,CDK12,ATP10A,TP53INP2,NSMAF,DDX39A,PHLDA1,MAN2A1,…
Activated CD4: DN	GSE2770_TGFB_AND_IL4_VS_IL12_TREATED_ACT_CD4_TCELL_2H_DN	day28Vsday0	less	0.0098751	-2.34271	163	42	0.257669	0.0098751	0.0098751	0.190531	GNA12,IL2RB,RABAC1,ITPKC,TNFRSF9,FAM114A2,AP5Z1,GNAS,STX1A,ARFGAP1,LAG3,ZNF439,RAP1A,LTC4S,ZNF329,PHLDA1,ITPR2,PLAUR,CSRNP1,DCUN1D3,PDE4D,IRAK2,TNFRSF18,LACC1,CD6,CMTM1,SLC25A44,ADAM8,TMED9,PPM1F,DBH-AS1,CYP20A1,PLXNA1,ZNF557,DNAJB2,IRGQ,ZNF549,CAB39L,MAEA,NR4A2,SAMSN1,CEBPB,CYSLTR1,SH2D2A,TUBB2A,CMPK2,ZNF563,MIR663AHG,DDIT4,NFE2L1,ANXA7,TANK,DUSP4,TOB2,SLC7A5,DENND1B,ETV6,AACS,HGSNAT,INPP5A,DEF8…
CD8 Naive vs CD8 Stem Memory: UP	GSE23321_CD8_STEM_CELL_MEMORY_VS_NAIVE_CD8_TCELL_UP	day28Vsday0	less	0.0124467	-2.25307	171	37	0.216374	0.0124467	0.0124467	0.226806	USP16,TMA16,GCN1,POLR1A,CCT6A,THOP1,DPM1,SNHG1,MCOLN2,HNRNPA1,GCNA,PELP1,UBE2E3,ZBTB21,HSPH1,PRKDC,MLF1,GRIN2C,USP37,YBX1,AGFG1,NFYA,AFG3L2,GPN2,NAA25,NFIL3,MIR23AHG,LETM1,RPIA,SLC35B1,EXTL2,STX6,IKBIP,PSMD2,TBX6,MRAP,NANP,NDUFAF3,RHOB,C12orf29,PTPMT1,FAM107B,PKIA,MFSD14A,CD226,SREBF1,NFAT5,RELB,SUCO,VPS72,DDX27,TNFAIP3,ABCF3,MRPL20,CKS2,RBM17,COX20,NOL10,YIF1A,SLC17A5,PANX1,FDX1,PHF6,FAM210A,TNF…
Activated CD4: DN	GSE20198_IL12_IL18_VS_IFNA_TREATED_ACT_CD4_TCELL_DN	day28Vsday0	less	0.0188171	-2.08686	174	44	0.252874	0.0188171	0.0188171	0.30479	SLC22A5,SRP54,CCND2,TRIM23,TRIM27,FAM43A,MOSMO,SUPT5H,CPLANE1,STAT4,MAP3K1,FAM209A,SIGMAR1,UBOX5,VCPKMT,HSF4,ALKBH5,PCLAF,ZDHHC14,NRG4,ADAM10,PDCD6,GPR153,CRNKL1,YIPF5,ZNF7,RCC2,SON,EHD1,EIF4E,NRBF2,RAB10,WDR37,RRP9,RPS6KA5,CGAS,LMNA,VPS33B,CD164,NUP107,SNHG17,NFYC,JAK1,ACKR4,CMTM6,PPP2R1B,DDX19B,CENPJ,PLEKHA3,NUP133,TRAK1,FAM204A,TES,MED17,SRCAP,RELB,GADD45A,PDCD6IP,AGBL5,PGRMC2,RNF19A,MAGT1,MTF…

## Sheet: GSEA_immune_collapsed
label	comparison	enrichment_score_mean	set_size	DEG_overlap	overlap_ratio	pval_mean	qval_mean	hits
Activated CD4: UP	day7Vsday0	-3.37579	1913	448	0.234187	0.0113578	0.145553	SUSD4,PGAP3,ZNF337,DDA1,SALL2,RPS6KL1,ARMC2,CYB561D1,CEP170B,AHDC1,CASP4LP,NME6,TGFB3,TCAP,BPNT1,SYNGAP1,GLYCTK,CTDSPL,AMOT,JOSD2,CFLAR-AS1,ZFYVE28,CD14,RTP5,TADA3,TFPT,SNUPN,FLAD1,MECR,KXD1,ZNF731P,ZBTB45,SLC25A23,AGPAT1,STK16,SCN8A,CLIP2,EMC9,TENM1,LRRC61,TTLL12,NCF1C,IL17RE,GAL3ST4,SNX17,LMF2,SUSD3,MCOLN1,TEPP,OGFOD1,UQCC3,IL17RC,NCKIPSD,NUDT18,PDE4DIP,GABBR1,SMARCC2,NUDT22,ALG12,FAAP20,NDOR1,…
Activated CD4: UP	day14Vsday0	-3.24337	1913	448	0.234187	0.00113555	0.0181959	SUSD4,PGAP3,ZNF337,DDA1,SALL2,RPS6KL1,ARMC2,CYB561D1,CEP170B,AHDC1,CASP4LP,NME6,TGFB3,TCAP,BPNT1,SYNGAP1,GLYCTK,CTDSPL,AMOT,JOSD2,CFLAR-AS1,ZFYVE28,CD14,RTP5,TADA3,TFPT,SNUPN,FLAD1,MECR,KXD1,ZNF731P,ZBTB45,SLC25A23,AGPAT1,STK16,SCN8A,CLIP2,EMC9,TENM1,LRRC61,TTLL12,NCF1C,IL17RE,GAL3ST4,SNX17,LMF2,SUSD3,MCOLN1,TEPP,OGFOD1,UQCC3,IL17RC,NCKIPSD,NUDT18,PDE4DIP,GABBR1,SMARCC2,NUDT22,ALG12,FAAP20,NDOR1,…
Activated CD4: UP	day21Vsday0	-3.03621	1913	448	0.234187	0.0165836	0.173647	SUSD4,PGAP3,ZNF337,DDA1,SALL2,RPS6KL1,ARMC2,CYB561D1,CEP170B,AHDC1,CASP4LP,NME6,TGFB3,TCAP,BPNT1,SYNGAP1,GLYCTK,CTDSPL,AMOT,JOSD2,CFLAR-AS1,ZFYVE28,CD14,RTP5,TADA3,TFPT,SNUPN,FLAD1,MECR,KXD1,ZNF731P,ZBTB45,SLC25A23,AGPAT1,STK16,SCN8A,CLIP2,EMC9,TENM1,LRRC61,TTLL12,NCF1C,IL17RE,GAL3ST4,SNX17,LMF2,SUSD3,MCOLN1,TEPP,OGFOD1,UQCC3,IL17RC,NCKIPSD,NUDT18,PDE4DIP,GABBR1,SMARCC2,NUDT22,ALG12,FAAP20,NDOR1,…
Activated CD4: UP	day28Vsday0	-3.67093	1913	448	0.234187	0.00554928	0.0875452	SUSD4,PGAP3,ZNF337,DDA1,SALL2,RPS6KL1,ARMC2,CYB561D1,CEP170B,AHDC1,CASP4LP,NME6,TGFB3,TCAP,BPNT1,SYNGAP1,GLYCTK,CTDSPL,AMOT,JOSD2,CFLAR-AS1,ZFYVE28,CD14,RTP5,TADA3,TFPT,SNUPN,FLAD1,MECR,KXD1,ZNF731P,ZBTB45,SLC25A23,AGPAT1,STK16,SCN8A,CLIP2,EMC9,TENM1,LRRC61,TTLL12,NCF1C,IL17RE,GAL3ST4,SNX17,LMF2,SUSD3,MCOLN1,TEPP,OGFOD1,UQCC3,IL17RC,NCKIPSD,NUDT18,PDE4DIP,GABBR1,SMARCC2,NUDT22,ALG12,FAAP20,NDOR1,…
Activated CD4: DN	day7Vsday0	1.5288	2634	569	0.216021	0.0027746	0.0632953	PTPN22,HOMER2,NSD2,PSMG1,FUT11,C12orf75,POLD3,MEOX1,ATP6V1F,DHPS,IGSF8,TMEM120A,HDHD5,CPNE2,MGAT1,MTA3,NUP42,HMGB3,STXBP1,RNGTT,ANKZF1,RCC1,DHRS1,SLC25A43,KEAP1,ISCA2,TCEA1,IMMT,MAP3K6,C1orf21,PAM,HNRNPA2B1,SND1,BRIP1,MAP3K21,GNGT2,RAD51D,YARS2,EHHADH,TMEM273,FUCA2,SNX12,RECQL4,ZNF232,MRPL18,GBP2,MPG,DPAGT1,ATP23,RHEBL1,NCKAP1L,CDK2,PSMB2,CEP152,CAP1,ITM2C,TWF2,TXNRD1,SYT11,ATG7,IARS2,SLC39A8,FGG…
Activated CD4: DN	day14Vsday0	2.44378	2634	569	0.216021	0.00188537	0.0274967	PTPN22,HOMER2,NSD2,PSMG1,FUT11,C12orf75,POLD3,MEOX1,ATP6V1F,DHPS,IGSF8,TMEM120A,HDHD5,CPNE2,MGAT1,MTA3,NUP42,HMGB3,STXBP1,RNGTT,ANKZF1,RCC1,DHRS1,SLC25A43,KEAP1,ISCA2,TCEA1,IMMT,MAP3K6,C1orf21,PAM,HNRNPA2B1,SND1,BRIP1,MAP3K21,GNGT2,RAD51D,YARS2,EHHADH,TMEM273,FUCA2,SNX12,RECQL4,ZNF232,MRPL18,GBP2,MPG,DPAGT1,ATP23,RHEBL1,NCKAP1L,CDK2,PSMB2,CEP152,CAP1,ITM2C,TWF2,TXNRD1,SYT11,ATG7,IARS2,SLC39A8,FGG…
Activated CD4: DN	day21Vsday0	1.43271	2634	569	0.216021	0.003591	0.0949307	PTPN22,HOMER2,NSD2,PSMG1,FUT11,C12orf75,POLD3,MEOX1,ATP6V1F,DHPS,IGSF8,TMEM120A,HDHD5,CPNE2,MGAT1,MTA3,NUP42,HMGB3,STXBP1,RNGTT,ANKZF1,RCC1,DHRS1,SLC25A43,KEAP1,ISCA2,TCEA1,IMMT,MAP3K6,C1orf21,PAM,HNRNPA2B1,SND1,BRIP1,MAP3K21,GNGT2,RAD51D,YARS2,EHHADH,TMEM273,FUCA2,SNX12,RECQL4,ZNF232,MRPL18,GBP2,MPG,DPAGT1,ATP23,RHEBL1,NCKAP1L,CDK2,PSMB2,CEP152,CAP1,ITM2C,TWF2,TXNRD1,SYT11,ATG7,IARS2,SLC39A8,FGG…
Activated CD4: DN	day28Vsday0	2.43981	2634	569	0.216021	0.00171694	0.0363885	PTPN22,HOMER2,NSD2,PSMG1,FUT11,C12orf75,POLD3,MEOX1,ATP6V1F,DHPS,IGSF8,TMEM120A,HDHD5,CPNE2,MGAT1,MTA3,NUP42,HMGB3,STXBP1,RNGTT,ANKZF1,RCC1,DHRS1,SLC25A43,KEAP1,ISCA2,TCEA1,IMMT,MAP3K6,C1orf21,PAM,HNRNPA2B1,SND1,BRIP1,MAP3K21,GNGT2,RAD51D,YARS2,EHHADH,TMEM273,FUCA2,SNX12,RECQL4,ZNF232,MRPL18,GBP2,MPG,DPAGT1,ATP23,RHEBL1,NCKAP1L,CDK2,PSMB2,CEP152,CAP1,ITM2C,TWF2,TXNRD1,SYT11,ATG7,IARS2,SLC39A8,FGG…
Activated CD4 Memory: UP	day7Vsday0	-5.48721	502	147	0.292829	7.9215e-05	0.00215665	DUSP1,FAM13A,CD69,YTHDF3,SERINC5,PTGER4,TNFAIP3,YPEL5,TMX4,PIK3R1,SLC2A3,NR4A2,FOS,USP34,JADE1,SIK1,CCNL1,RAB11FIP2,ADD3,ARL4A,KANSL2,MXI1,CFH,SH2B3,HECA,CIRBP,DYRK2,PIK3IP1,USP3,PELI1,PRKCB,IRS2,ARL4C,LYPD3,TSC22D3,RGCC,TMEM127,RLF,RAP1GAP2,KAT6B,IL11RA,TTC17,IFITM1,MGAT4A,NR3C2,PER1,ARHGEF18,PLCL2,EPHA4,MARCHF8,TENT5A,TSPYL4,RIPOR2,CHD1,CRY2,MOAP1,DYRK1A,AMT,SORL1,MX2,TOB1,RNF11,PFN2,NKTR,CRTC3…
Activated CD4 Memory: UP	day14Vsday0	-5.54234	502	147	0.292829	5.81056e-05	0.00183143	DUSP1,FAM13A,CD69,YTHDF3,SERINC5,PTGER4,TNFAIP3,YPEL5,TMX4,PIK3R1,SLC2A3,NR4A2,FOS,USP34,JADE1,SIK1,CCNL1,RAB11FIP2,ADD3,ARL4A,KANSL2,MXI1,CFH,SH2B3,HECA,CIRBP,DYRK2,PIK3IP1,USP3,PELI1,PRKCB,IRS2,ARL4C,LYPD3,TSC22D3,RGCC,TMEM127,RLF,RAP1GAP2,KAT6B,IL11RA,TTC17,IFITM1,MGAT4A,NR3C2,PER1,ARHGEF18,PLCL2,EPHA4,MARCHF8,TENT5A,TSPYL4,RIPOR2,CHD1,CRY2,MOAP1,DYRK1A,AMT,SORL1,MX2,TOB1,RNF11,PFN2,NKTR,CRTC3…
Activated CD4 Memory: UP	day21Vsday0	-4.9686	502	147	0.292829	0.00029943	0.00795402	DUSP1,FAM13A,CD69,YTHDF3,SERINC5,PTGER4,TNFAIP3,YPEL5,TMX4,PIK3R1,SLC2A3,NR4A2,FOS,USP34,JADE1,SIK1,CCNL1,RAB11FIP2,ADD3,ARL4A,KANSL2,MXI1,CFH,SH2B3,HECA,CIRBP,DYRK2,PIK3IP1,USP3,PELI1,PRKCB,IRS2,ARL4C,LYPD3,TSC22D3,RGCC,TMEM127,RLF,RAP1GAP2,KAT6B,IL11RA,TTC17,IFITM1,MGAT4A,NR3C2,PER1,ARHGEF18,PLCL2,EPHA4,MARCHF8,TENT5A,TSPYL4,RIPOR2,CHD1,CRY2,MOAP1,DYRK1A,AMT,SORL1,MX2,TOB1,RNF11,PFN2,NKTR,CRTC3…
Activated CD4 Memory: UP	day28Vsday0	-5.66279	502	147	0.292829	5.90064e-05	0.00193962	DUSP1,FAM13A,CD69,YTHDF3,SERINC5,PTGER4,TNFAIP3,YPEL5,TMX4,PIK3R1,SLC2A3,NR4A2,FOS,USP34,JADE1,SIK1,CCNL1,RAB11FIP2,ADD3,ARL4A,KANSL2,MXI1,CFH,SH2B3,HECA,CIRBP,DYRK2,PIK3IP1,USP3,PELI1,PRKCB,IRS2,ARL4C,LYPD3,TSC22D3,RGCC,TMEM127,RLF,RAP1GAP2,KAT6B,IL11RA,TTC17,IFITM1,MGAT4A,NR3C2,PER1,ARHGEF18,PLCL2,EPHA4,MARCHF8,TENT5A,TSPYL4,RIPOR2,CHD1,CRY2,MOAP1,DYRK1A,AMT,SORL1,MX2,TOB1,RNF11,PFN2,NKTR,CRTC3…
Activated CD4 Memory: DN	day7Vsday0	3.47739	511	91	0.178082	0.00427581	0.0924096	SLCO4A1,IRF4,MSRB2,AURKB,PAICS,BDH1,CKS1B,ZNF189,FANCI,NCBP1,IER3,AARS1,TUBB6,RNASEH2A,PSMD2,GMPPB,SMC2,STMN1,MCM7,LXN,NME1,MRPL11,SLC39A14,PGAM1,GART,EBNA1BP2,SNUPN,TMEM106C,TUBA1B,AIMP2,TUBG1,CENPM,IARS1,CCNB1,CENPU,NCAPG2,GOT2,RRM2,WARS1,UCK2,FEN1,ACTG1,TBC1D8,FH,CREG1,MCM4,WDR76,KIF2C,TYMP,SEPHS2,CSTF2,SPDL1,TK1,JPT2,CCT3,EMC9,MRPL15,LAMP3,EIF2B4,STIP1,ZWINT,BLM,GSTO1,UBE2A,CKAP5,POLR2H,CDK4,…
Activated CD4 Memory: DN	day14Vsday0	4.09022	511	91	0.178082	0.000370786	0.00671844	SLCO4A1,IRF4,MSRB2,AURKB,PAICS,BDH1,CKS1B,ZNF189,FANCI,NCBP1,IER3,AARS1,TUBB6,RNASEH2A,PSMD2,GMPPB,SMC2,STMN1,MCM7,LXN,NME1,MRPL11,SLC39A14,PGAM1,GART,EBNA1BP2,SNUPN,TMEM106C,TUBA1B,AIMP2,TUBG1,CENPM,IARS1,CCNB1,CENPU,NCAPG2,GOT2,RRM2,WARS1,UCK2,FEN1,ACTG1,TBC1D8,FH,CREG1,MCM4,WDR76,KIF2C,TYMP,SEPHS2,CSTF2,SPDL1,TK1,JPT2,CCT3,EMC9,MRPL15,LAMP3,EIF2B4,STIP1,ZWINT,BLM,GSTO1,UBE2A,CKAP5,POLR2H,CDK4,…
Activated CD4 Memory: DN	day21Vsday0	3.00185	511	91	0.178082	0.00725315	0.145683	SLCO4A1,IRF4,MSRB2,AURKB,PAICS,BDH1,CKS1B,ZNF189,FANCI,NCBP1,IER3,AARS1,TUBB6,RNASEH2A,PSMD2,GMPPB,SMC2,STMN1,MCM7,LXN,NME1,MRPL11,SLC39A14,PGAM1,GART,EBNA1BP2,SNUPN,TMEM106C,TUBA1B,AIMP2,TUBG1,CENPM,IARS1,CCNB1,CENPU,NCAPG2,GOT2,RRM2,WARS1,UCK2,FEN1,ACTG1,TBC1D8,FH,CREG1,MCM4,WDR76,KIF2C,TYMP,SEPHS2,CSTF2,SPDL1,TK1,JPT2,CCT3,EMC9,MRPL15,LAMP3,EIF2B4,STIP1,ZWINT,BLM,GSTO1,UBE2A,CKAP5,POLR2H,CDK4,…
Activated CD4 Memory: DN	day28Vsday0	3.19468	511	91	0.178082	0.00694643	0.0973278	SLCO4A1,IRF4,MSRB2,AURKB,PAICS,BDH1,CKS1B,ZNF189,FANCI,NCBP1,IER3,AARS1,TUBB6,RNASEH2A,PSMD2,GMPPB,SMC2,STMN1,MCM7,LXN,NME1,MRPL11,SLC39A14,PGAM1,GART,EBNA1BP2,SNUPN,TMEM106C,TUBA1B,AIMP2,TUBG1,CENPM,IARS1,CCNB1,CENPU,NCAPG2,GOT2,RRM2,WARS1,UCK2,FEN1,ACTG1,TBC1D8,FH,CREG1,MCM4,WDR76,KIF2C,TYMP,SEPHS2,CSTF2,SPDL1,TK1,JPT2,CCT3,EMC9,MRPL15,LAMP3,EIF2B4,STIP1,ZWINT,BLM,GSTO1,UBE2A,CKAP5,POLR2H,CDK4,…
72h untr. CD4: UP	day7Vsday0	-8.19656	317	117	0.369085	4.77696e-14	1.56877e-11	ZNF791,CCNY,DAZAP2,SF1,CLUH,TMEM183A,RRP15,TIMM23,BACH1,KDM6A,QTRT2,KBTBD2,VCPKMT,ALG13,DDX21,SUCO,TADA2B,ZNF805,RBM19,ATG2A,SYNM,SFPQ,CXCL16,SLC25A33,IQSEC1,KLF11,FCMR,NSMCE3,ANXA1,ZHX1,PLEKHM1,RYK,COQ10A,JOSD1,SIK1,CAST,KANSL2,L3MBTL3,NOL6,JMY,FRS2,SLC11A2,ID2,BTG2,NCOA5,DDX19B,ITGA6,GADD45B,LEF1-AS1,EIF5,CD83,SLC25A32,RNF220,GABBR1,BTBD9,TENT5A,PTGER4,RBSN,DNAJC25,IKZF5,LAPTM4A,TAF1C,ZXDA,SOX6…
72h untr. CD4: UP	day14Vsday0	-8.14434	317	117	0.369085	1.63172e-12	2.14082e-10	ZNF791,CCNY,DAZAP2,SF1,CLUH,TMEM183A,RRP15,TIMM23,BACH1,KDM6A,QTRT2,KBTBD2,VCPKMT,ALG13,DDX21,SUCO,TADA2B,ZNF805,RBM19,ATG2A,SYNM,SFPQ,CXCL16,SLC25A33,IQSEC1,KLF11,FCMR,NSMCE3,ANXA1,ZHX1,PLEKHM1,RYK,COQ10A,JOSD1,SIK1,CAST,KANSL2,L3MBTL3,NOL6,JMY,FRS2,SLC11A2,ID2,BTG2,NCOA5,DDX19B,ITGA6,GADD45B,LEF1-AS1,EIF5,CD83,SLC25A32,RNF220,GABBR1,BTBD9,TENT5A,PTGER4,RBSN,DNAJC25,IKZF5,LAPTM4A,TAF1C,ZXDA,SOX6…
72h untr. CD4: UP	day21Vsday0	-6.8067	317	117	0.369085	1.47125e-09	1.9308e-07	ZNF791,CCNY,DAZAP2,SF1,CLUH,TMEM183A,RRP15,TIMM23,BACH1,KDM6A,QTRT2,KBTBD2,VCPKMT,ALG13,DDX21,SUCO,TADA2B,ZNF805,RBM19,ATG2A,SYNM,SFPQ,CXCL16,SLC25A33,IQSEC1,KLF11,FCMR,NSMCE3,ANXA1,ZHX1,PLEKHM1,RYK,COQ10A,JOSD1,SIK1,CAST,KANSL2,L3MBTL3,NOL6,JMY,FRS2,SLC11A2,ID2,BTG2,NCOA5,DDX19B,ITGA6,GADD45B,LEF1-AS1,EIF5,CD83,SLC25A32,RNF220,GABBR1,BTBD9,TENT5A,PTGER4,RBSN,DNAJC25,IKZF5,LAPTM4A,TAF1C,ZXDA,SOX6…
72h untr. CD4: UP	day28Vsday0	-7.84253	317	117	0.369085	1.94267e-12	2.54908e-10	ZNF791,CCNY,DAZAP2,SF1,CLUH,TMEM183A,RRP15,TIMM23,BACH1,KDM6A,QTRT2,KBTBD2,VCPKMT,ALG13,DDX21,SUCO,TADA2B,ZNF805,RBM19,ATG2A,SYNM,SFPQ,CXCL16,SLC25A33,IQSEC1,KLF11,FCMR,NSMCE3,ANXA1,ZHX1,PLEKHM1,RYK,COQ10A,JOSD1,SIK1,CAST,KANSL2,L3MBTL3,NOL6,JMY,FRS2,SLC11A2,ID2,BTG2,NCOA5,DDX19B,ITGA6,GADD45B,LEF1-AS1,EIF5,CD83,SLC25A32,RNF220,GABBR1,BTBD9,TENT5A,PTGER4,RBSN,DNAJC25,IKZF5,LAPTM4A,TAF1C,ZXDA,SOX6…
72h untr. CD4: DN	day7Vsday0	4.16144	453	83	0.183223	0.00153463	0.0462348	LMNB2,ORC3,PPIH,VDAC1,BLM,TMEM97,SEC11A,MAP2K1,PPA2,PSMG1,MICA,NEMP1,HMGB2,GNPAT,GFM2,AGO3,CLPB,DTD1,STAP2,SLC25A20,TIMM29,DENND10,PKN3,ZDHHC12,CGAS,APAF1,STARD3NL,RBX1,STYXL1,MYCBP,NUP37,MAD2L1,RIC8B,TFB1M,PXMP4,CLNS1A,EDC3,AP3M1,TBCD,CCT8,ZNF672,SASH3,CHAF1B,GLT8D1,YWHAQ,MPHOSPH9,TRAFD1,JPT2,SLC25A11,ANXA11,ACP5,CMSS1,MRI1,P4HA1,ETFDH,C4orf46,PRDX4,CCNA2,NCAPD3,EED,HDAC3,SKP2,ATP5F1B,CTCF,COA6,…
72h untr. CD4: DN	day14Vsday0	4.729	453	83	0.183223	0.000154946	0.00363474	LMNB2,ORC3,PPIH,VDAC1,BLM,TMEM97,SEC11A,MAP2K1,PPA2,PSMG1,MICA,NEMP1,HMGB2,GNPAT,GFM2,AGO3,CLPB,DTD1,STAP2,SLC25A20,TIMM29,DENND10,PKN3,ZDHHC12,CGAS,APAF1,STARD3NL,RBX1,STYXL1,MYCBP,NUP37,MAD2L1,RIC8B,TFB1M,PXMP4,CLNS1A,EDC3,AP3M1,TBCD,CCT8,ZNF672,SASH3,CHAF1B,GLT8D1,YWHAQ,MPHOSPH9,TRAFD1,JPT2,SLC25A11,ANXA11,ACP5,CMSS1,MRI1,P4HA1,ETFDH,C4orf46,PRDX4,CCNA2,NCAPD3,EED,HDAC3,SKP2,ATP5F1B,CTCF,COA6,…
72h untr. CD4: DN	day21Vsday0	3.57509	453	83	0.183223	0.00531894	0.113333	LMNB2,ORC3,PPIH,VDAC1,BLM,TMEM97,SEC11A,MAP2K1,PPA2,PSMG1,MICA,NEMP1,HMGB2,GNPAT,GFM2,AGO3,CLPB,DTD1,STAP2,SLC25A20,TIMM29,DENND10,PKN3,ZDHHC12,CGAS,APAF1,STARD3NL,RBX1,STYXL1,MYCBP,NUP37,MAD2L1,RIC8B,TFB1M,PXMP4,CLNS1A,EDC3,AP3M1,TBCD,CCT8,ZNF672,SASH3,CHAF1B,GLT8D1,YWHAQ,MPHOSPH9,TRAFD1,JPT2,SLC25A11,ANXA11,ACP5,CMSS1,MRI1,P4HA1,ETFDH,C4orf46,PRDX4,CCNA2,NCAPD3,EED,HDAC3,SKP2,ATP5F1B,CTCF,COA6,…
72h untr. CD4: DN	day28Vsday0	4.01743	453	83	0.183223	0.00308813	0.0651839	LMNB2,ORC3,PPIH,VDAC1,BLM,TMEM97,SEC11A,MAP2K1,PPA2,PSMG1,MICA,NEMP1,HMGB2,GNPAT,GFM2,AGO3,CLPB,DTD1,STAP2,SLC25A20,TIMM29,DENND10,PKN3,ZDHHC12,CGAS,APAF1,STARD3NL,RBX1,STYXL1,MYCBP,NUP37,MAD2L1,RIC8B,TFB1M,PXMP4,CLNS1A,EDC3,AP3M1,TBCD,CCT8,ZNF672,SASH3,CHAF1B,GLT8D1,YWHAQ,MPHOSPH9,TRAFD1,JPT2,SLC25A11,ANXA11,ACP5,CMSS1,MRI1,P4HA1,ETFDH,C4orf46,PRDX4,CCNA2,NCAPD3,EED,HDAC3,SKP2,ATP5F1B,CTCF,COA6,…
CD4 Naive vs CD8 Naive: UP	day7Vsday0	6.15387	194	43	0.221649	9.47461e-10	1.24307e-06	NEK7,NME6,PIGV,C1orf174,MID1IP1,NEK4,SDAD1,MMUT,TRAF5,CD8B,AREL1,CRTAM,TMCO1,INTS14,TBC1D10B,RAB22A,LPXN,DAXX,GLT8D1,ABCF1,ZMPSTE24,USP11,SDF2,EHBP1,PDCD10,WDR7,RNF170,PDCD6,ADAT1,OGFOD1,PEX13,CKLF,DPY19L4,ZMYM6,DPP8,PMS1,NCK1,SPATA7,SH2D1A,LRIF1,HPS5,ERGIC2,DYNLT3,DNAL4,ATP8A1,DKC1,GTF2E1,SLC26A2,NME7,ALG5,YBX3,CD8A,SLC39A14,CARS1,PRR5,ARL6IP1,ZFAND6,PGM1,SYNRG,CDC42EP3,SNAPC5,PRKCH,CHSY1,EXOC2,…
CD4 Naive vs CD8 Naive: UP	day14Vsday0	7.00182	194	43	0.221649	5.67175e-12	7.44134e-09	NEK7,NME6,PIGV,C1orf174,MID1IP1,NEK4,SDAD1,MMUT,TRAF5,CD8B,AREL1,CRTAM,TMCO1,INTS14,TBC1D10B,RAB22A,LPXN,DAXX,GLT8D1,ABCF1,ZMPSTE24,USP11,SDF2,EHBP1,PDCD10,WDR7,RNF170,PDCD6,ADAT1,OGFOD1,PEX13,CKLF,DPY19L4,ZMYM6,DPP8,PMS1,NCK1,SPATA7,SH2D1A,LRIF1,HPS5,ERGIC2,DYNLT3,DNAL4,ATP8A1,DKC1,GTF2E1,SLC26A2,NME7,ALG5,YBX3,CD8A,SLC39A14,CARS1,PRR5,ARL6IP1,ZFAND6,PGM1,SYNRG,CDC42EP3,SNAPC5,PRKCH,CHSY1,EXOC2,…
CD4 Naive vs CD8 Naive: UP	day21Vsday0	4.68793	194	43	0.221649	1.91699e-06	0.00251509	NEK7,NME6,PIGV,C1orf174,MID1IP1,NEK4,SDAD1,MMUT,TRAF5,CD8B,AREL1,CRTAM,TMCO1,INTS14,TBC1D10B,RAB22A,LPXN,DAXX,GLT8D1,ABCF1,ZMPSTE24,USP11,SDF2,EHBP1,PDCD10,WDR7,RNF170,PDCD6,ADAT1,OGFOD1,PEX13,CKLF,DPY19L4,ZMYM6,DPP8,PMS1,NCK1,SPATA7,SH2D1A,LRIF1,HPS5,ERGIC2,DYNLT3,DNAL4,ATP8A1,DKC1,GTF2E1,SLC26A2,NME7,ALG5,YBX3,CD8A,SLC39A14,CARS1,PRR5,ARL6IP1,ZFAND6,PGM1,SYNRG,CDC42EP3,SNAPC5,PRKCH,CHSY1,EXOC2,…
CD4 Naive vs CD8 Naive: UP	day28Vsday0	7.34999	194	43	0.221649	6.05059e-13	7.93838e-10	NEK7,NME6,PIGV,C1orf174,MID1IP1,NEK4,SDAD1,MMUT,TRAF5,CD8B,AREL1,CRTAM,TMCO1,INTS14,TBC1D10B,RAB22A,LPXN,DAXX,GLT8D1,ABCF1,ZMPSTE24,USP11,SDF2,EHBP1,PDCD10,WDR7,RNF170,PDCD6,ADAT1,OGFOD1,PEX13,CKLF,DPY19L4,ZMYM6,DPP8,PMS1,NCK1,SPATA7,SH2D1A,LRIF1,HPS5,ERGIC2,DYNLT3,DNAL4,ATP8A1,DKC1,GTF2E1,SLC26A2,NME7,ALG5,YBX3,CD8A,SLC39A14,CARS1,PRR5,ARL6IP1,ZFAND6,PGM1,SYNRG,CDC42EP3,SNAPC5,PRKCH,CHSY1,EXOC2,…
CD4 Naive vs CD8 Naive: DN	day7Vsday0	-3.12156	135	26	0.192593	0.000997946	0.0251789	MXI1,ATP1A1,LZTS3,CLASRP,CSGALNACT1,AP3M2,IL4R,TENT4A,TIAM1,SH2B1,MAPT,CD4,CTSL,RAB40C,RARA,DENND2A,LMTK2,SLC6A8,MFGE8,TNS2,ENTPD4,MPP1,POMT2,ANK1,LIPE,MAP3K1,CACNA1I,NKTR,LMBR1L,ZNF587,MAP4K2,TAF15,OAZ3,C1orf54,GP1BA,ATXN7L3B,WWP1,WNT7A,GNG11,ATG9A,HECA,SCAND2P,GARRE1,CARD9,SPG7,RERE,UPP1,TLE2,SORBS3,SCAF4,F5,RAB5C,GABBR1,FAM13A,P2RX4,VAT1,NLRP1,INTS1,ZBTB20,E2F2,PELI1,ARMC6,GORASP1,TRIM25,NFKBI…
CD4 Naive vs CD8 Naive: DN	day14Vsday0	-2.98734	135	26	0.192593	0.00153749	0.0403437	MXI1,ATP1A1,LZTS3,CLASRP,CSGALNACT1,AP3M2,IL4R,TENT4A,TIAM1,SH2B1,MAPT,CD4,CTSL,RAB40C,RARA,DENND2A,LMTK2,SLC6A8,MFGE8,TNS2,ENTPD4,MPP1,POMT2,ANK1,LIPE,MAP3K1,CACNA1I,NKTR,LMBR1L,ZNF587,MAP4K2,TAF15,OAZ3,C1orf54,GP1BA,ATXN7L3B,WWP1,WNT7A,GNG11,ATG9A,HECA,SCAND2P,GARRE1,CARD9,SPG7,RERE,UPP1,TLE2,SORBS3,SCAF4,F5,RAB5C,GABBR1,FAM13A,P2RX4,VAT1,NLRP1,INTS1,ZBTB20,E2F2,PELI1,ARMC6,GORASP1,TRIM25,NFKBI…
CD4 Naive vs CD8 Naive: DN	day21Vsday0	-2.37016	135	26	0.192593	0.00924447	0.14439	MXI1,ATP1A1,LZTS3,CLASRP,CSGALNACT1,AP3M2,IL4R,TENT4A,TIAM1,SH2B1,MAPT,CD4,CTSL,RAB40C,RARA,DENND2A,LMTK2,SLC6A8,MFGE8,TNS2,ENTPD4,MPP1,POMT2,ANK1,LIPE,MAP3K1,CACNA1I,NKTR,LMBR1L,ZNF587,MAP4K2,TAF15,OAZ3,C1orf54,GP1BA,ATXN7L3B,WWP1,WNT7A,GNG11,ATG9A,HECA,SCAND2P,GARRE1,CARD9,SPG7,RERE,UPP1,TLE2,SORBS3,SCAF4,F5,RAB5C,GABBR1,FAM13A,P2RX4,VAT1,NLRP1,INTS1,ZBTB20,E2F2,PELI1,ARMC6,GORASP1,TRIM25,NFKBI…
CD4 Naive vs CD8 Naive: DN	day28Vsday0	-3.08088	135	26	0.192593	0.00113938	0.0308892	MXI1,ATP1A1,LZTS3,CLASRP,CSGALNACT1,AP3M2,IL4R,TENT4A,TIAM1,SH2B1,MAPT,CD4,CTSL,RAB40C,RARA,DENND2A,LMTK2,SLC6A8,MFGE8,TNS2,ENTPD4,MPP1,POMT2,ANK1,LIPE,MAP3K1,CACNA1I,NKTR,LMBR1L,ZNF587,MAP4K2,TAF15,OAZ3,C1orf54,GP1BA,ATXN7L3B,WWP1,WNT7A,GNG11,ATG9A,HECA,SCAND2P,GARRE1,CARD9,SPG7,RERE,UPP1,TLE2,SORBS3,SCAF4,F5,RAB5C,GABBR1,FAM13A,P2RX4,VAT1,NLRP1,INTS1,ZBTB20,E2F2,PELI1,ARMC6,GORASP1,TRIM25,NFKBI…
Conv. Treg vs CD4 Naive: UP	day7Vsday0	-4.7626	514	130	0.252918	7.15202e-06	0.000281348	SMURF2,RNF38,SPEN,SGSH,LRPAP1,ZNF34,RNF125,VPS51,SPECC1L,TENT5C,PRKAB2,MTCH1,ITGA5,KANK1,KLF13,ABCA7,BRD9,ATG9A,SLC16A6,COQ10B,SEMA4F,TCTA,ARL4C,PTGER4,TSC22D1,TNFAIP3,CYFIP2,SECISBP2L,DBP,SAMHD1,GADD45B,MED13L,SGF29,ZBTB40,GOLGA8H,SMAD7,TCF7,JADE1,RELA,FAM53C,PDP1,DCAF16,HLA-F,SLC25A16,NGDN,KLHL28,ZNF510,SLC7A6,TGFBRAP1,CEP68,MSL2,TOE1,REX1BD,ZNF516,TMEM185B,LPCAT3,E4F1,STRN3,SC5D,PTPRA,SF1,DGKZ…
Conv. Treg vs CD4 Naive: UP	day14Vsday0	-5.36218	514	130	0.252918	5.24985e-07	2.70728e-05	SMURF2,RNF38,SPEN,SGSH,LRPAP1,ZNF34,RNF125,VPS51,SPECC1L,TENT5C,PRKAB2,MTCH1,ITGA5,KANK1,KLF13,ABCA7,BRD9,ATG9A,SLC16A6,COQ10B,SEMA4F,TCTA,ARL4C,PTGER4,TSC22D1,TNFAIP3,CYFIP2,SECISBP2L,DBP,SAMHD1,GADD45B,MED13L,SGF29,ZBTB40,GOLGA8H,SMAD7,TCF7,JADE1,RELA,FAM53C,PDP1,DCAF16,HLA-F,SLC25A16,NGDN,KLHL28,ZNF510,SLC7A6,TGFBRAP1,CEP68,MSL2,TOE1,REX1BD,ZNF516,TMEM185B,LPCAT3,E4F1,STRN3,SC5D,PTPRA,SF1,DGKZ…
Conv. Treg vs CD4 Naive: UP	day21Vsday0	-3.50409	514	130	0.252918	0.000796482	0.0209209	SMURF2,RNF38,SPEN,SGSH,LRPAP1,ZNF34,RNF125,VPS51,SPECC1L,TENT5C,PRKAB2,MTCH1,ITGA5,KANK1,KLF13,ABCA7,BRD9,ATG9A,SLC16A6,COQ10B,SEMA4F,TCTA,ARL4C,PTGER4,TSC22D1,TNFAIP3,CYFIP2,SECISBP2L,DBP,SAMHD1,GADD45B,MED13L,SGF29,ZBTB40,GOLGA8H,SMAD7,TCF7,JADE1,RELA,FAM53C,PDP1,DCAF16,HLA-F,SLC25A16,NGDN,KLHL28,ZNF510,SLC7A6,TGFBRAP1,CEP68,MSL2,TOE1,REX1BD,ZNF516,TMEM185B,LPCAT3,E4F1,STRN3,SC5D,PTPRA,SF1,DGKZ…
Conv. Treg vs CD4 Naive: UP	day28Vsday0	-5.14216	514	130	0.252918	1.50984e-06	7.73204e-05	SMURF2,RNF38,SPEN,SGSH,LRPAP1,ZNF34,RNF125,VPS51,SPECC1L,TENT5C,PRKAB2,MTCH1,ITGA5,KANK1,KLF13,ABCA7,BRD9,ATG9A,SLC16A6,COQ10B,SEMA4F,TCTA,ARL4C,PTGER4,TSC22D1,TNFAIP3,CYFIP2,SECISBP2L,DBP,SAMHD1,GADD45B,MED13L,SGF29,ZBTB40,GOLGA8H,SMAD7,TCF7,JADE1,RELA,FAM53C,PDP1,DCAF16,HLA-F,SLC25A16,NGDN,KLHL28,ZNF510,SLC7A6,TGFBRAP1,CEP68,MSL2,TOE1,REX1BD,ZNF516,TMEM185B,LPCAT3,E4F1,STRN3,SC5D,PTPRA,SF1,DGKZ…
Conv. Treg vs CD4 Naive: DN	day7Vsday0	3.05938	453	94	0.207506	0.00428435	0.10622	CASP9,IMMT,RAP2A,PDE4A,DCUN1D1,ATP6V1C1,PDXK,PTGER2,B2M,GTF2H1,CD2,TALDO1,WSB2,RRM2,SLC5A3,B3GALT4,POP7,CD58,PRC1,ZMIZ1,POLD3,SMC4,GLRX2,TMED5,SP110,TMEM9B,DHRS7B,AGPAT5,PAPSS1,PRCP,CFLAR,H2BC12,NAB1,PPP1CB,RAD50,NDUFA8,WDR5B,CASP3,ACAT1,MFHAS1,METTL7A,SPATS2L,PYCARD,ARHGAP19,RAB11A,GPR137B,ANXA5,HMGCL,AKR1A1,GORASP2,MBOAT7,SERPINB1,PCLAF,SRGAP2,CD38,NUSAP1,SMARCAL1,UBE2K,TMEM43,ABTB2,TNFSF10,PTT…
Conv. Treg vs CD4 Naive: DN	day14Vsday0	4.37976	453	94	0.207506	0.000366354	0.00721139	CASP9,IMMT,RAP2A,PDE4A,DCUN1D1,ATP6V1C1,PDXK,PTGER2,B2M,GTF2H1,CD2,TALDO1,WSB2,RRM2,SLC5A3,B3GALT4,POP7,CD58,PRC1,ZMIZ1,POLD3,SMC4,GLRX2,TMED5,SP110,TMEM9B,DHRS7B,AGPAT5,PAPSS1,PRCP,CFLAR,H2BC12,NAB1,PPP1CB,RAD50,NDUFA8,WDR5B,CASP3,ACAT1,MFHAS1,METTL7A,SPATS2L,PYCARD,ARHGAP19,RAB11A,GPR137B,ANXA5,HMGCL,AKR1A1,GORASP2,MBOAT7,SERPINB1,PCLAF,SRGAP2,CD38,NUSAP1,SMARCAL1,UBE2K,TMEM43,ABTB2,TNFSF10,PTT…
Conv. Treg vs CD4 Naive: DN	day21Vsday0	2.72506	453	94	0.207506	0.00481611	0.141026	CASP9,IMMT,RAP2A,PDE4A,DCUN1D1,ATP6V1C1,PDXK,PTGER2,B2M,GTF2H1,CD2,TALDO1,WSB2,RRM2,SLC5A3,B3GALT4,POP7,CD58,PRC1,ZMIZ1,POLD3,SMC4,GLRX2,TMED5,SP110,TMEM9B,DHRS7B,AGPAT5,PAPSS1,PRCP,CFLAR,H2BC12,NAB1,PPP1CB,RAD50,NDUFA8,WDR5B,CASP3,ACAT1,MFHAS1,METTL7A,SPATS2L,PYCARD,ARHGAP19,RAB11A,GPR137B,ANXA5,HMGCL,AKR1A1,GORASP2,MBOAT7,SERPINB1,PCLAF,SRGAP2,CD38,NUSAP1,SMARCAL1,UBE2K,TMEM43,ABTB2,TNFSF10,PTT…
Conv. Treg vs CD4 Naive: DN	day28Vsday0	3.59258	453	94	0.207506	0.00107898	0.0349001	CASP9,IMMT,RAP2A,PDE4A,DCUN1D1,ATP6V1C1,PDXK,PTGER2,B2M,GTF2H1,CD2,TALDO1,WSB2,RRM2,SLC5A3,B3GALT4,POP7,CD58,PRC1,ZMIZ1,POLD3,SMC4,GLRX2,TMED5,SP110,TMEM9B,DHRS7B,AGPAT5,PAPSS1,PRCP,CFLAR,H2BC12,NAB1,PPP1CB,RAD50,NDUFA8,WDR5B,CASP3,ACAT1,MFHAS1,METTL7A,SPATS2L,PYCARD,ARHGAP19,RAB11A,GPR137B,ANXA5,HMGCL,AKR1A1,GORASP2,MBOAT7,SERPINB1,PCLAF,SRGAP2,CD38,NUSAP1,SMARCAL1,UBE2K,TMEM43,ABTB2,TNFSF10,PTT…
CD8 Naive vs CD8 Stem Memory: UP	day7Vsday0	-3.47102	171	37	0.216374	0.000292704	0.00846076	USP16,TMA16,GCN1,POLR1A,CCT6A,THOP1,DPM1,SNHG1,MCOLN2,HNRNPA1,GCNA,PELP1,UBE2E3,ZBTB21,HSPH1,PRKDC,MLF1,GRIN2C,USP37,YBX1,AGFG1,NFYA,AFG3L2,GPN2,NAA25,NFIL3,MIR23AHG,LETM1,RPIA,SLC35B1,EXTL2,STX6,IKBIP,PSMD2,TBX6,MRAP,NANP,NDUFAF3,RHOB,C12orf29,PTPMT1,FAM107B,PKIA,MFSD14A,CD226,SREBF1,NFAT5,RELB,SUCO,VPS72,DDX27,TNFAIP3,ABCF3,MRPL20,CKS2,RBM17,COX20,NOL10,YIF1A,SLC17A5,PANX1,FDX1,PHF6,FAM210A,TNF…
CD8 Naive vs CD8 Stem Memory: UP	day14Vsday0	-2.87456	171	37	0.216374	0.00215053	0.0542596	USP16,TMA16,GCN1,POLR1A,CCT6A,THOP1,DPM1,SNHG1,MCOLN2,HNRNPA1,GCNA,PELP1,UBE2E3,ZBTB21,HSPH1,PRKDC,MLF1,GRIN2C,USP37,YBX1,AGFG1,NFYA,AFG3L2,GPN2,NAA25,NFIL3,MIR23AHG,LETM1,RPIA,SLC35B1,EXTL2,STX6,IKBIP,PSMD2,TBX6,MRAP,NANP,NDUFAF3,RHOB,C12orf29,PTPMT1,FAM107B,PKIA,MFSD14A,CD226,SREBF1,NFAT5,RELB,SUCO,VPS72,DDX27,TNFAIP3,ABCF3,MRPL20,CKS2,RBM17,COX20,NOL10,YIF1A,SLC17A5,PANX1,FDX1,PHF6,FAM210A,TNF…
CD8 Naive vs CD8 Stem Memory: UP	day21Vsday0	-2.63369	171	37	0.216374	0.00441635	0.0904712	USP16,TMA16,GCN1,POLR1A,CCT6A,THOP1,DPM1,SNHG1,MCOLN2,HNRNPA1,GCNA,PELP1,UBE2E3,ZBTB21,HSPH1,PRKDC,MLF1,GRIN2C,USP37,YBX1,AGFG1,NFYA,AFG3L2,GPN2,NAA25,NFIL3,MIR23AHG,LETM1,RPIA,SLC35B1,EXTL2,STX6,IKBIP,PSMD2,TBX6,MRAP,NANP,NDUFAF3,RHOB,C12orf29,PTPMT1,FAM107B,PKIA,MFSD14A,CD226,SREBF1,NFAT5,RELB,SUCO,VPS72,DDX27,TNFAIP3,ABCF3,MRPL20,CKS2,RBM17,COX20,NOL10,YIF1A,SLC17A5,PANX1,FDX1,PHF6,FAM210A,TNF…
CD8 Naive vs CD8 Stem Memory: UP	day28Vsday0	-2.25307	171	37	0.216374	0.0124467	0.226806	USP16,TMA16,GCN1,POLR1A,CCT6A,THOP1,DPM1,SNHG1,MCOLN2,HNRNPA1,GCNA,PELP1,UBE2E3,ZBTB21,HSPH1,PRKDC,MLF1,GRIN2C,USP37,YBX1,AGFG1,NFYA,AFG3L2,GPN2,NAA25,NFIL3,MIR23AHG,LETM1,RPIA,SLC35B1,EXTL2,STX6,IKBIP,PSMD2,TBX6,MRAP,NANP,NDUFAF3,RHOB,C12orf29,PTPMT1,FAM107B,PKIA,MFSD14A,CD226,SREBF1,NFAT5,RELB,SUCO,VPS72,DDX27,TNFAIP3,ABCF3,MRPL20,CKS2,RBM17,COX20,NOL10,YIF1A,SLC17A5,PANX1,FDX1,PHF6,FAM210A,TNF…
CD8 Naive vs CD8 Stem Memory: DN	day7Vsday0	3.73184	196	31	0.158163	0.000109174	0.00753873	PGPEP1,PCNT,CSK,AIDA,ZNF33A,MCUB,PDCD4-AS1,RETREG3,OSTF1,NUDT16L1,MAN1B1,DNASE1L1,THEMIS2,SIDT2,RBL1,HNRNPU,PRMT2,SSH2,CCPG1,TSNAX,RPS6KA5,UQCR10,TMEM179B,CD99L2,ZFP62,FAM8A1,YIPF1,INO80E,EPB41,MGAT4A,LBR,SLC30A6,TADA3,FBXL17,PDE6D,NCKAP1L,CEP192,GATD3A,AP1G2,BTN3A2,ZZEF1,B3GALT4,TRIM38,ABCC5,DGLUCY,CBX5,UBA7,ZFYVE28,BTN3A1,ITGA4,ZFAND2B,METTL15,EDEM2,TAS2R14,PDE3B,NMT2,PRIM1,CHMP3,GSDMB,GTF2A1,R…
CD8 Naive vs CD8 Stem Memory: DN	day14Vsday0	3.03629	196	31	0.158163	0.00127799	0.0239532	PGPEP1,PCNT,CSK,AIDA,ZNF33A,MCUB,PDCD4-AS1,RETREG3,OSTF1,NUDT16L1,MAN1B1,DNASE1L1,THEMIS2,SIDT2,RBL1,HNRNPU,PRMT2,SSH2,CCPG1,TSNAX,RPS6KA5,UQCR10,TMEM179B,CD99L2,ZFP62,FAM8A1,YIPF1,INO80E,EPB41,MGAT4A,LBR,SLC30A6,TADA3,FBXL17,PDE6D,NCKAP1L,CEP192,GATD3A,AP1G2,BTN3A2,ZZEF1,B3GALT4,TRIM38,ABCC5,DGLUCY,CBX5,UBA7,ZFYVE28,BTN3A1,ITGA4,ZFAND2B,METTL15,EDEM2,TAS2R14,PDE3B,NMT2,PRIM1,CHMP3,GSDMB,GTF2A1,R…
CD8 Naive vs CD8 Stem Memory: DN	day21Vsday0	3.20993	196	31	0.158163	0.000718819	0.0395584	PGPEP1,PCNT,CSK,AIDA,ZNF33A,MCUB,PDCD4-AS1,RETREG3,OSTF1,NUDT16L1,MAN1B1,DNASE1L1,THEMIS2,SIDT2,RBL1,HNRNPU,PRMT2,SSH2,CCPG1,TSNAX,RPS6KA5,UQCR10,TMEM179B,CD99L2,ZFP62,FAM8A1,YIPF1,INO80E,EPB41,MGAT4A,LBR,SLC30A6,TADA3,FBXL17,PDE6D,NCKAP1L,CEP192,GATD3A,AP1G2,BTN3A2,ZZEF1,B3GALT4,TRIM38,ABCC5,DGLUCY,CBX5,UBA7,ZFYVE28,BTN3A1,ITGA4,ZFAND2B,METTL15,EDEM2,TAS2R14,PDE3B,NMT2,PRIM1,CHMP3,GSDMB,GTF2A1,R…
CD8 Naive vs CD8 Stem Memory: DN	day28Vsday0	3.462	196	31	0.158163	0.000297781	0.0126029	PGPEP1,PCNT,CSK,AIDA,ZNF33A,MCUB,PDCD4-AS1,RETREG3,OSTF1,NUDT16L1,MAN1B1,DNASE1L1,THEMIS2,SIDT2,RBL1,HNRNPU,PRMT2,SSH2,CCPG1,TSNAX,RPS6KA5,UQCR10,TMEM179B,CD99L2,ZFP62,FAM8A1,YIPF1,INO80E,EPB41,MGAT4A,LBR,SLC30A6,TADA3,FBXL17,PDE6D,NCKAP1L,CEP192,GATD3A,AP1G2,BTN3A2,ZZEF1,B3GALT4,TRIM38,ABCC5,DGLUCY,CBX5,UBA7,ZFYVE28,BTN3A1,ITGA4,ZFAND2B,METTL15,EDEM2,TAS2R14,PDE3B,NMT2,PRIM1,CHMP3,GSDMB,GTF2A1,R…
CD4 HDAC inhibitor: DN	day7Vsday0	2.12674	310	56	0.180645	0.0174394	0.342816	FAM241A,FCGRT,NKG7,HLA-DOA,CD79B,KCNC3,SLC35E3,CTSW,DNAJC15,GLIPR2,EOMES,RACGAP1,SCFD2,CST7,PIM2,ADAM19,ZNF600,FRMD4A,IQSEC1,ENG,STX2,CXXC5,SELPLG,BAIAP3,CDC14B,CAPRIN2,CRTAM,CD72,USP11,SLC25A4,PLAC8,PIGP,HPCAL1,GAB3,GPR68,ITGAE,ZNF2,POLR1B,SEMA4A,ZYX,XRN2,COX8A,PDE2A,RECK,MCOLN2,FAM189B,PRF1,TRMT10A,CCR9,PEAK1,FBF1,SLC35G1,SLC16A1,ADGRG5,RHOQ,USP20,SYTL3,SIDT1,RSAD1,NCF1,RRAS2,BACE1,EXOC4,SNAI3,…
CD4 HDAC inhibitor: DN	day14Vsday0	3.13829	310	56	0.180645	0.000935761	0.018681	FAM241A,FCGRT,NKG7,HLA-DOA,CD79B,KCNC3,SLC35E3,CTSW,DNAJC15,GLIPR2,EOMES,RACGAP1,SCFD2,CST7,PIM2,ADAM19,ZNF600,FRMD4A,IQSEC1,ENG,STX2,CXXC5,SELPLG,BAIAP3,CDC14B,CAPRIN2,CRTAM,CD72,USP11,SLC25A4,PLAC8,PIGP,HPCAL1,GAB3,GPR68,ITGAE,ZNF2,POLR1B,SEMA4A,ZYX,XRN2,COX8A,PDE2A,RECK,MCOLN2,FAM189B,PRF1,TRMT10A,CCR9,PEAK1,FBF1,SLC35G1,SLC16A1,ADGRG5,RHOQ,USP20,SYTL3,SIDT1,RSAD1,NCF1,RRAS2,BACE1,EXOC4,SNAI3,…
CD4 HDAC inhibitor: DN	day21Vsday0	2.16445	310	56	0.180645	0.0254323	0.391994	FAM241A,FCGRT,NKG7,HLA-DOA,CD79B,KCNC3,SLC35E3,CTSW,DNAJC15,GLIPR2,EOMES,RACGAP1,SCFD2,CST7,PIM2,ADAM19,ZNF600,FRMD4A,IQSEC1,ENG,STX2,CXXC5,SELPLG,BAIAP3,CDC14B,CAPRIN2,CRTAM,CD72,USP11,SLC25A4,PLAC8,PIGP,HPCAL1,GAB3,GPR68,ITGAE,ZNF2,POLR1B,SEMA4A,ZYX,XRN2,COX8A,PDE2A,RECK,MCOLN2,FAM189B,PRF1,TRMT10A,CCR9,PEAK1,FBF1,SLC35G1,SLC16A1,ADGRG5,RHOQ,USP20,SYTL3,SIDT1,RSAD1,NCF1,RRAS2,BACE1,EXOC4,SNAI3,…
CD4 HDAC inhibitor: DN	day28Vsday0	2.90209	310	56	0.180645	0.00257492	0.068589	FAM241A,FCGRT,NKG7,HLA-DOA,CD79B,KCNC3,SLC35E3,CTSW,DNAJC15,GLIPR2,EOMES,RACGAP1,SCFD2,CST7,PIM2,ADAM19,ZNF600,FRMD4A,IQSEC1,ENG,STX2,CXXC5,SELPLG,BAIAP3,CDC14B,CAPRIN2,CRTAM,CD72,USP11,SLC25A4,PLAC8,PIGP,HPCAL1,GAB3,GPR68,ITGAE,ZNF2,POLR1B,SEMA4A,ZYX,XRN2,COX8A,PDE2A,RECK,MCOLN2,FAM189B,PRF1,TRMT10A,CCR9,PEAK1,FBF1,SLC35G1,SLC16A1,ADGRG5,RHOQ,USP20,SYTL3,SIDT1,RSAD1,NCF1,RRAS2,BACE1,EXOC4,SNAI3,…
TCF1 KO: UP	day7Vsday0	-6.12139	178	63	0.353933	1.23276e-09	1.24414e-07	SWAP70,NFKBIB,HSPA1B,ERCC1,ARID5A,FRS2,RAB1A,ATP6V1C1,MRPL32,CWC25,BCL2L11,SRC,KLHL26,WBP2,PDRG1,ATF5,VAMP2,MAIP1,DUSP1,PPP1R15A,NR4A1,C3AR1,UBE2B,CDIP1,ABL2,ZEB1,ADNP2,TNIP1,TIMM10,SQSTM1,CCDC86,ASB1,HBS1L,RAB20,KCMF1,NOCT,BTG3,ZNF830,ZBTB39,CHD2,SERTAD1,PTPN2,SMG5,CHTOP,THAP6,ATOX1,BDP1,NDRG1,HS6ST1,ADAM17,IRS2,ZNF436,PDGFB,MLLT6,TMEM256,ZNF546,C3orf38,SNORD104,AMZ2,POGK,SLC7A1,RELB,KLF7,MOAP1,…
TCF1 KO: UP	day14Vsday0	-5.32348	178	63	0.353933	9.08567e-08	5.41836e-06	SWAP70,NFKBIB,HSPA1B,ERCC1,ARID5A,FRS2,RAB1A,ATP6V1C1,MRPL32,CWC25,BCL2L11,SRC,KLHL26,WBP2,PDRG1,ATF5,VAMP2,MAIP1,DUSP1,PPP1R15A,NR4A1,C3AR1,UBE2B,CDIP1,ABL2,ZEB1,ADNP2,TNIP1,TIMM10,SQSTM1,CCDC86,ASB1,HBS1L,RAB20,KCMF1,NOCT,BTG3,ZNF830,ZBTB39,CHD2,SERTAD1,PTPN2,SMG5,CHTOP,THAP6,ATOX1,BDP1,NDRG1,HS6ST1,ADAM17,IRS2,ZNF436,PDGFB,MLLT6,TMEM256,ZNF546,C3orf38,SNORD104,AMZ2,POGK,SLC7A1,RELB,KLF7,MOAP1,…
TCF1 KO: UP	day21Vsday0	-5.2653	178	63	0.353933	1.21808e-07	9.98823e-06	SWAP70,NFKBIB,HSPA1B,ERCC1,ARID5A,FRS2,RAB1A,ATP6V1C1,MRPL32,CWC25,BCL2L11,SRC,KLHL26,WBP2,PDRG1,ATF5,VAMP2,MAIP1,DUSP1,PPP1R15A,NR4A1,C3AR1,UBE2B,CDIP1,ABL2,ZEB1,ADNP2,TNIP1,TIMM10,SQSTM1,CCDC86,ASB1,HBS1L,RAB20,KCMF1,NOCT,BTG3,ZNF830,ZBTB39,CHD2,SERTAD1,PTPN2,SMG5,CHTOP,THAP6,ATOX1,BDP1,NDRG1,HS6ST1,ADAM17,IRS2,ZNF436,PDGFB,MLLT6,TMEM256,ZNF546,C3orf38,SNORD104,AMZ2,POGK,SLC7A1,RELB,KLF7,MOAP1,…
TCF1 KO: UP	day28Vsday0	-5.60688	178	63	0.353933	2.08141e-08	1.36541e-06	SWAP70,NFKBIB,HSPA1B,ERCC1,ARID5A,FRS2,RAB1A,ATP6V1C1,MRPL32,CWC25,BCL2L11,SRC,KLHL26,WBP2,PDRG1,ATF5,VAMP2,MAIP1,DUSP1,PPP1R15A,NR4A1,C3AR1,UBE2B,CDIP1,ABL2,ZEB1,ADNP2,TNIP1,TIMM10,SQSTM1,CCDC86,ASB1,HBS1L,RAB20,KCMF1,NOCT,BTG3,ZNF830,ZBTB39,CHD2,SERTAD1,PTPN2,SMG5,CHTOP,THAP6,ATOX1,BDP1,NDRG1,HS6ST1,ADAM17,IRS2,ZNF436,PDGFB,MLLT6,TMEM256,ZNF546,C3orf38,SNORD104,AMZ2,POGK,SLC7A1,RELB,KLF7,MOAP1,…
BCL6 Low: DN	day7Vsday0	-5.61152	192	53	0.276042	1.93046e-08	1.40709e-06	RPL37,DDX5,DAZAP2,LEPROTL1,UBXN1,TDRD3,TLE5,CYTH1,AKAP8,RBMS1,RPS8,RCE1,SYNE1,CHD3,SPAG9,HLA-E,CCNI,CTSO,SGSM2,ZFP36L2,EIF3G,SRSF6,CALM1,ADD3,RGS1,FASN,FAM168A,RPS15A,BTG2,RPL36A,CIRBP,TPP1,ZBTB1,MFGE8,SH3YL1,RGS10,STK17A,CXCR4,RPS20,EIF1,LAMP1,SORL1,JOSD1,CASP4,NCOA1,OSER1,SEC31B,RBM39,DNAJB6,DGKA,POU6F1,PER1,RANBP2,ABLIM1,CTSW,RBM38,ATG13,H3-3B,FCGRT,AXIN1,SGK1,NUCB2,PIK3IP1,DNAJB2,USP34,RUNX1,…
BCL6 Low: DN	day14Vsday0	-5.54634	192	53	0.276042	2.7287e-08	2.10591e-06	RPL37,DDX5,DAZAP2,LEPROTL1,UBXN1,TDRD3,TLE5,CYTH1,AKAP8,RBMS1,RPS8,RCE1,SYNE1,CHD3,SPAG9,HLA-E,CCNI,CTSO,SGSM2,ZFP36L2,EIF3G,SRSF6,CALM1,ADD3,RGS1,FASN,FAM168A,RPS15A,BTG2,RPL36A,CIRBP,TPP1,ZBTB1,MFGE8,SH3YL1,RGS10,STK17A,CXCR4,RPS20,EIF1,LAMP1,SORL1,JOSD1,CASP4,NCOA1,OSER1,SEC31B,RBM39,DNAJB6,DGKA,POU6F1,PER1,RANBP2,ABLIM1,CTSW,RBM38,ATG13,H3-3B,FCGRT,AXIN1,SGK1,NUCB2,PIK3IP1,DNAJB2,USP34,RUNX1,…
BCL6 Low: DN	day21Vsday0	-4.01189	192	53	0.276042	3.62592e-05	0.00158573	RPL37,DDX5,DAZAP2,LEPROTL1,UBXN1,TDRD3,TLE5,CYTH1,AKAP8,RBMS1,RPS8,RCE1,SYNE1,CHD3,SPAG9,HLA-E,CCNI,CTSO,SGSM2,ZFP36L2,EIF3G,SRSF6,CALM1,ADD3,RGS1,FASN,FAM168A,RPS15A,BTG2,RPL36A,CIRBP,TPP1,ZBTB1,MFGE8,SH3YL1,RGS10,STK17A,CXCR4,RPS20,EIF1,LAMP1,SORL1,JOSD1,CASP4,NCOA1,OSER1,SEC31B,RBM39,DNAJB6,DGKA,POU6F1,PER1,RANBP2,ABLIM1,CTSW,RBM38,ATG13,H3-3B,FCGRT,AXIN1,SGK1,NUCB2,PIK3IP1,DNAJB2,USP34,RUNX1,…
BCL6 Low: DN	day28Vsday0	-5.77823	192	53	0.276042	7.8402e-09	6.42897e-07	RPL37,DDX5,DAZAP2,LEPROTL1,UBXN1,TDRD3,TLE5,CYTH1,AKAP8,RBMS1,RPS8,RCE1,SYNE1,CHD3,SPAG9,HLA-E,CCNI,CTSO,SGSM2,ZFP36L2,EIF3G,SRSF6,CALM1,ADD3,RGS1,FASN,FAM168A,RPS15A,BTG2,RPL36A,CIRBP,TPP1,ZBTB1,MFGE8,SH3YL1,RGS10,STK17A,CXCR4,RPS20,EIF1,LAMP1,SORL1,JOSD1,CASP4,NCOA1,OSER1,SEC31B,RBM39,DNAJB6,DGKA,POU6F1,PER1,RANBP2,ABLIM1,CTSW,RBM38,ATG13,H3-3B,FCGRT,AXIN1,SGK1,NUCB2,PIK3IP1,DNAJB2,USP34,RUNX1,…
