# Supplementary material for: Exposure of volunteers to microgravity by dry immersion bed over 21 days results in gene expression changes and adaptation of T cells
Source: Sci Adv. 2023 Aug 25;9(34):eadg1610. doi: 10.1126/sciadv.adg1610 (PMC10456848; doi:10.1126/sciadv.adg1610)
Supplement: Supplementary file 2 — Data S1 to S8 [file sciadv.adg1610_data_s1_to_s8.zip › adg1610_Data_S6.xlsx]

## Sheet: Sheet1
geneSymbol	primers
SOCS1	5’- GAGAGCTTCGACTGCCTCTT -3’	5’- TGAGTCCACACATGGATGCT -3’
FOS	5’- CGAGCTGGTGCATTACAGAG -3’	5’- TGAGTCCACACATGGATGCT -3’
JUND	5’- GACGAGCTCACAGTTCCTCT -3’	5’- GAGCTGGTTCTGCTTGTGTA -3’
JUN	5’- CGTGAAGTGACGGACTGTTC -3’	5’- GTAGCCATAAGGTCCGCTCT -3’
DUSP10	5’- CTCAAGGCTGCGAATCTGAC -3’	5’- CTGCATCCACAATTCAGCGA -3’
DUSP4	5’- GCCATCAACCAAGCCTGTAG -3’	5’- AGGAGAGCCTGGGTATCAGA -3’
DUSP2	5’- CAACCACTTTGAGGGCCTTT -3’	5’- GGCACTGATCTCCACCATCT -3’
DUSP1	5’-CACAAGGCAGACATCAGCTC-3’	5’-AGGTAAGCAAGGCAGATGGT-3’
